# Supplementary material for: A computational modeling of pri-miRNA expression
Source: PLoS One. 2024 Jan 2;19(1):e0290768. doi: 10.1371/journal.pone.0290768 (PMC10760784; doi:10.1371/journal.pone.0290768)
Supplement: S1 Table — (tab delimited txt) available at https://doi.org/10.6084/m9.figshare.21578847.v5. (TXT) [file pone.0290768.s001.txt]

miRNA|TSS	tpm.293SLAM%20rinderpest%20infection%2c%2000hr%2c%20biol_rep1.CNhs14406.13541-145H4	tpm.293SLAM%20rinderpest%20infection%2c%2000hr%2c%20biol_rep2.CNhs14407.13542-145H5	tpm.293SLAM%20rinderpest%20infection%2c%2000hr%2c%20biol_rep3.CNhs14408.13543-145H6	tpm.293SLAM%20rinderpest%20infection%2c%2006hr%2c%20biol_rep1.CNhs14410.13544-145H7	tpm.293SLAM%20rinderpest%20infection%2c%2006hr%2c%20biol_rep2.CNhs14411.13545-145H8	tpm.293SLAM%20rinderpest%20infection%2c%2006hr%2c%20biol_rep3.CNhs14412.13546-145H9	tpm.293SLAM%20rinderpest%20infection%2c%2012hr%2c%20biol_rep1.CNhs14413.13547-145I1	tpm.293SLAM%20rinderpest%20infection%2c%2012hr%2c%20biol_rep2.CNhs14414.13548-145I2	tpm.293SLAM%20rinderpest%20infection%2c%2012hr%2c%20biol_rep3.CNhs14415.13549-145I3	tpm.293SLAM%20rinderpest%20infection%2c%2024hr%2c%20biol_rep1.CNhs14416.13550-145I4	tpm.293SLAM%20rinderpest%20infection%2c%2024hr%2c%20biol_rep2.CNhs14417.13551-145I5	tpm.293SLAM%20rinderpest%20infection%2c%2024hr%2c%20biol_rep3.CNhs14418.13552-145I6	tpm.ARPE-19%20EMT%20induced%20with%20TGF-beta%20and%20TNF-alpha%2c%2000hr00min%2c%20biol_rep1.CNhs14463.13625-146H7	tpm.ARPE-19%20EMT%20induced%20with%20TGF-beta%20and%20TNF-alpha%2c%2000hr00min%2c%20biol_rep2.CNhs14464.13626-146H8	tpm.ARPE-19%20EMT%20induced%20with%20TGF-beta%20and%20TNF-alpha%2c%2000hr00min%2c%20biol_rep3.CNhs14465.13627-146H9	tpm.ARPE-19%20EMT%20induced%20with%20TGF-beta%20and%20TNF-alpha%2c%2000hr15min%2c%20biol_rep1.CNhs14466.13628-146I1	tpm.ARPE-19%20EMT%20induced%20with%20TGF-beta%20and%20TNF-alpha%2c%2000hr15min%2c%20biol_rep2.CNhs14467.13629-146I2	tpm.ARPE-19%20EMT%20induced%20with%20TGF-beta%20and%20TNF-alpha%2c%2000hr15min%2c%20biol_rep3.CNhs14468.13630-146I3	tpm.ARPE-19%20EMT%20induced%20with%20TGF-beta%20and%20TNF-alpha%2c%2000hr30min%2c%20biol_rep1.CNhs14469.13631-146I4	tpm.ARPE-19%20EMT%20induced%20with%20TGF-beta%20and%20TNF-alpha%2c%2000hr30min%2c%20biol_rep2.CNhs14470.13632-146I5	tpm.ARPE-19%20EMT%20induced%20with%20TGF-beta%20and%20TNF-alpha%2c%2000hr30min%2c%20biol_rep3.CNhs14471.13633-146I6	tpm.ARPE-19%20EMT%20induced%20with%20TGF-beta%20and%20TNF-alpha%2c%2000hr45min%2c%20biol_rep1.CNhs14472.13634-146I7	tpm.ARPE-19%20EMT%20induced%20with%20TGF-beta%20and%20TNF-alpha%2c%2000hr45min%2c%20biol_rep2.CNhs14473.13635-146I8	tpm.ARPE-19%20EMT%20induced%20with%20TGF-beta%20and%20TNF-alpha%2c%2000hr45min%2c%20biol_rep3.CNhs14474.13636-146I9	tpm.ARPE-19%20EMT%20induced%20with%20TGF-beta%20and%20TNF-alpha%2c%2001hr00min%2c%20biol_rep1.CNhs14475.13637-147A1	tpm.ARPE-19%20EMT%20induced%20with%20TGF-beta%20and%20TNF-alpha%2c%2001hr00min%2c%20biol_rep2.CNhs14476.13638-147A2	tpm.ARPE-19%20EMT%20induced%20with%20TGF-beta%20and%20TNF-alpha%2c%2001hr00min%2c%20biol_rep3.CNhs14477.13639-147A3	tpm.ARPE-19%20EMT%20induced%20with%20TGF-beta%20and%20TNF-alpha%2c%2001hr20min%2c%20biol_rep1.CNhs14478.13640-147A4	tpm.ARPE-19%20EMT%20induced%20with%20TGF-beta%20and%20TNF-alpha%2c%2001hr20min%2c%20biol_rep2.CNhs14479.13641-147A5	tpm.ARPE-19%20EMT%20induced%20with%20TGF-beta%20and%20TNF-alpha%2c%2001hr20min%2c%20biol_rep3.CNhs14480.13642-147A6	tpm.ARPE-19%20EMT%20induced%20with%20TGF-beta%20and%20TNF-alpha%2c%2001hr40min%2c%20biol_rep1.CNhs14482.13643-147A7	tpm.ARPE-19%20EMT%20induced%20with%20TGF-beta%20and%20TNF-alpha%2c%2001hr40min%2c%20biol_rep2.CNhs14483.13644-147A8	tpm.ARPE-19%20EMT%20induced%20with%20TGF-beta%20and%20TNF-alpha%2c%2001hr40min%2c%20biol_rep3.CNhs14484.13645-147A9	tpm.ARPE-19%20EMT%20induced%20with%20TGF-beta%20and%20TNF-alpha%2c%2002hr00min%2c%20biol_rep1.CNhs14485.13646-147B1	tpm.ARPE-19%20EMT%20induced%20with%20TGF-beta%20and%20TNF-alpha%2c%2002hr00min%2c%20biol_rep2.CNhs14486.13647-147B2	tpm.ARPE-19%20EMT%20induced%20with%20TGF-beta%20and%20TNF-alpha%2c%2002hr00min%2c%20biol_rep3.CNhs14487.13648-147B3	tpm.ARPE-19%20EMT%20induced%20with%20TGF-beta%20and%20TNF-alpha%2c%2002hr30min%2c%20biol_rep1.CNhs14488.13649-147B4	tpm.ARPE-19%20EMT%20induced%20with%20TGF-beta%20and%20TNF-alpha%2c%2002hr30min%2c%20biol_rep2.CNhs14489.13650-147B5	tpm.ARPE-19%20EMT%20induced%20with%20TGF-beta%20and%20TNF-alpha%2c%2002hr30min%2c%20biol_rep3.CNhs14490.13651-147B6	tpm.ARPE-19%20EMT%20induced%20with%20TGF-beta%20and%20TNF-alpha%2c%2003hr00min%2c%20biol_rep1.CNhs14491.13652-147B7	tpm.ARPE-19%20EMT%20induced%20with%20TGF-beta%20and%20TNF-alpha%2c%2003hr00min%2c%20biol_rep2.CNhs14492.13653-147B8	tpm.ARPE-19%20EMT%20induced%20with%20TGF-beta%20and%20TNF-alpha%2c%2003hr00min%2c%20biol_rep3.CNhs14493.13654-147B9	tpm.ARPE-19%20EMT%20induced%20with%20TGF-beta%20and%20TNF-alpha%2c%2003hr30min%2c%20biol_rep1.CNhs14494.13655-147C1	tpm.ARPE-19%20EMT%20induced%20with%20TGF-beta%20and%20TNF-alpha%2c%2003hr30min%2c%20biol_rep2.CNhs14495.13656-147C2	tpm.ARPE-19%20EMT%20induced%20with%20TGF-beta%20and%20TNF-alpha%2c%2003hr30min%2c%20biol_rep3.CNhs14496.13657-147C3	tpm.ARPE-19%20EMT%20induced%20with%20TGF-beta%20and%20TNF-alpha%2c%2004hr00min%2c%20biol_rep1.CNhs14497.13658-147C4	tpm.ARPE-19%20EMT%20induced%20with%20TGF-beta%20and%20TNF-alpha%2c%2004hr00min%2c%20biol_rep2.CNhs14498.13659-147C5	tpm.ARPE-19%20EMT%20induced%20with%20TGF-beta%20and%20TNF-alpha%2c%2004hr00min%2c%20biol_rep3.CNhs14499.13660-147C6	tpm.ARPE-19%20EMT%20induced%20with%20TGF-beta%20and%20TNF-alpha%2c%2005hr00min%2c%20biol_rep1.CNhs14500.13661-147C7	tpm.ARPE-19%20EMT%20induced%20with%20TGF-beta%20and%20TNF-alpha%2c%2005hr00min%2c%20biol_rep2.CNhs14501.13662-147C8	tpm.ARPE-19%20EMT%20induced%20with%20TGF-beta%20and%20TNF-alpha%2c%2005hr00min%2c%20biol_rep3.CNhs14518.13663-147C9	tpm.ARPE-19%20EMT%20induced%20with%20TGF-beta%20and%20TNF-alpha%2c%2006hr00min%2c%20biol_rep1.CNhs14519.13664-147D1	tpm.ARPE-19%20EMT%20induced%20with%20TGF-beta%20and%20TNF-alpha%2c%2006hr00min%2c%20biol_rep2.CNhs14520.13665-147D2	tpm.ARPE-19%20EMT%20induced%20with%20TGF-beta%20and%20TNF-alpha%2c%2006hr00min%2c%20biol_rep3.CNhs14522.13666-147D3	tpm.ARPE-19%20EMT%20induced%20with%20TGF-beta%20and%20TNF-alpha%2c%2007hr00min%2c%20biol_rep1.CNhs14523.13667-147D4	tpm.ARPE-19%20EMT%20induced%20with%20TGF-beta%20and%20TNF-alpha%2c%2007hr00min%2c%20biol_rep2.CNhs14524.13668-147D5	tpm.ARPE-19%20EMT%20induced%20with%20TGF-beta%20and%20TNF-alpha%2c%2007hr00min%2c%20biol_rep3.CNhs14525.13669-147D6	tpm.ARPE-19%20EMT%20induced%20with%20TGF-beta%20and%20TNF-alpha%2c%2008hr00min%2c%20biol_rep1.CNhs14526.13670-147D7	tpm.ARPE-19%20EMT%20induced%20with%20TGF-beta%20and%20TNF-alpha%2c%2008hr00min%2c%20biol_rep2.CNhs14527.13671-147D8	tpm.ARPE-19%20EMT%20induced%20with%20TGF-beta%20and%20TNF-alpha%2c%2008hr00min%2c%20biol_rep3.CNhs14528.13672-147D9	tpm.ARPE-19%20EMT%20induced%20with%20TGF-beta%20and%20TNF-alpha%2c%2012hr00min%2c%20biol_rep2.CNhs14530.13674-147E2	tpm.ARPE-19%20EMT%20induced%20with%20TGF-beta%20and%20TNF-alpha%2c%2012hr00min%2c%20biol_rep3.CNhs14531.13675-147E3	tpm.ARPE-19%20EMT%20induced%20with%20TGF-beta%20and%20TNF-alpha%2c%2016hr00min%2c%20biol_rep1.CNhs14532.13676-147E4	tpm.ARPE-19%20EMT%20induced%20with%20TGF-beta%20and%20TNF-alpha%2c%2016hr00min%2c%20biol_rep2.CNhs14533.13677-147E5	tpm.ARPE-19%20EMT%20induced%20with%20TGF-beta%20and%20TNF-alpha%2c%2016hr00min%2c%20biol_rep3.CNhs14534.13678-147E6	tpm.ARPE-19%20EMT%20induced%20with%20TGF-beta%20and%20TNF-alpha%2c%2024hr00min%2c%20biol_rep1.CNhs14535.13679-147E7	tpm.ARPE-19%20EMT%20induced%20with%20TGF-beta%20and%20TNF-alpha%2c%2024hr00min%2c%20biol_rep2.CNhs14536.13680-147E8	tpm.ARPE-19%20EMT%20induced%20with%20TGF-beta%20and%20TNF-alpha%2c%2024hr00min%2c%20biol_rep3.CNhs14537.13681-147E9	tpm.ARPE-19%20EMT%20induced%20with%20TGF-beta%20and%20TNF-alpha%2c%2042hr00min%2c%20biol_rep1.CNhs14538.13682-147F1	tpm.ARPE-19%20EMT%20induced%20with%20TGF-beta%20and%20TNF-alpha%2c%2042hr00min%2c%20biol_rep2.CNhs14539.13683-147F2	tpm.ARPE-19%20EMT%20induced%20with%20TGF-beta%20and%20TNF-alpha%2c%2042hr00min%2c%20biol_rep3.CNhs14540.13684-147F3	tpm.ARPE-19%20EMT%20induced%20with%20TGF-beta%20and%20TNF-alpha%2c%2060hr00min%2c%20biol_rep1.CNhs14541.13685-147F4	tpm.ARPE-19%20EMT%20induced%20with%20TGF-beta%20and%20TNF-alpha%2c%2060hr00min%2c%20biol_rep2.CNhs14542.13686-147F5	tpm.ARPE-19%20EMT%20induced%20with%20TGF-beta%20and%20TNF-alpha%2c%2060hr00min%2c%20biol_rep3.CNhs14543.13687-147F6	tpm.Adipocyte%20-%20breast%2c%20donor1.CNhs11051.11376-118A8	tpm.Adipocyte%20-%20breast%2c%20donor2.CNhs11969.11327-117E4	tpm.Adipocyte%20-%20omental%2c%20donor1.CNhs11054.11473-119C6	tpm.Adipocyte%20-%20omental%2c%20donor2.CNhs12067.11474-119C7	tpm.Adipocyte%20-%20omental%2c%20donor3.CNhs12068.11475-119C8	tpm.Adipocyte%20-%20perirenal%2c%20donor1.CNhs12069.11476-119C9	tpm.Adipocyte%20-%20subcutaneous%2c%20donor1.CNhs12494.11259-116F8	tpm.Adipocyte%20-%20subcutaneous%2c%20donor2.CNhs11371.11336-117F4	tpm.Adipocyte%20-%20subcutaneous%2c%20donor3.CNhs12017.11408-118E4	tpm.Adipocyte%20differentiation%2c%20day04%2c%20donor1.CNhs12516.13019-139D4	tpm.Adipocyte%20differentiation%2c%20day04%2c%20donor2.CNhs13410.13022-139D7	tpm.Adipocyte%20differentiation%2c%20day04%2c%20donor3.CNhs13413.13025-139E1	tpm.Adipocyte%20differentiation%2c%20day04%2c%20donor4.CNhs13417.13028-139E4	tpm.Adipocyte%20differentiation%2c%20day08%2c%20donor1.CNhs12517.13020-139D5	tpm.Adipocyte%20differentiation%2c%20day08%2c%20donor2.CNhs13411.13023-139D8	tpm.Adipocyte%20differentiation%2c%20day08%2c%20donor3.CNhs13415.13026-139E2	tpm.Adipocyte%20differentiation%2c%20day08%2c%20donor4.CNhs13418.13029-139E5	tpm.Adipocyte%20differentiation%2c%20day12%2c%20donor1.CNhs13336.13021-139D6	tpm.Adipocyte%20differentiation%2c%20day12%2c%20donor2.CNhs13412.13024-139D9	tpm.Adipocyte%20differentiation%2c%20day12%2c%20donor3.CNhs13416.13027-139E3	tpm.Adipocyte%20differentiation%2c%20day12%2c%20donor4.CNhs13419.13030-139E6	tpm.Alveolar%20Epithelial%20Cells%2c%20donor1.CNhs11325.11510-119G7	tpm.Alveolar%20Epithelial%20Cells%2c%20donor2.CNhs12084.11590-120G6	tpm.Alveolar%20Epithelial%20Cells%2c%20donor3.CNhs12119.11671-122G6	tpm.Amniotic%20Epithelial%20Cells%2c%20donor1.CNhs11341.11533-120A3	tpm.Amniotic%20Epithelial%20Cells%2c%20donor2.CNhs12098.11613-122A2	tpm.Amniotic%20Epithelial%20Cells%2c%20donor3.CNhs12125.11694-123A2	tpm.Anulus%20Pulposus%20Cell%2c%20donor1.CNhs10876.11248-116E6	tpm.Anulus%20Pulposus%20Cell%2c%20donor2.CNhs12064.11463-119B5	tpm.Aortic%20smooth%20muscle%20cell%20response%20to%20FGF2%2c%2000hr00min%2c%20biol_rep1%20%28LK1%29.CNhs13339.12642-134G5	tpm.Aortic%20smooth%20muscle%20cell%20response%20to%20FGF2%2c%2000hr00min%2c%20biol_rep2%20%28LK2%29.CNhs13358.12740-135I4	tpm.Aortic%20smooth%20muscle%20cell%20response%20to%20FGF2%2c%2000hr00min%2c%20biol_rep3%20%28LK3%29.CNhs13567.12838-137B3	tpm.Aortic%20smooth%20muscle%20cell%20response%20to%20FGF2%2c%2000hr15min%2c%20biol_rep1%20%28LK4%29.CNhs13340.12643-134G6	tpm.Aortic%20smooth%20muscle%20cell%20response%20to%20FGF2%2c%2000hr15min%2c%20biol_rep2%20%28LK5%29.CNhs13359.12741-135I5	tpm.Aortic%20smooth%20muscle%20cell%20response%20to%20FGF2%2c%2000hr15min%2c%20biol_rep3%20%28LK6%29.CNhs13568.12839-137B4	tpm.Aortic%20smooth%20muscle%20cell%20response%20to%20FGF2%2c%2000hr30min%2c%20biol_rep1%20%28LK7%29.CNhs13341.12644-134G7	tpm.Aortic%20smooth%20muscle%20cell%20response%20to%20FGF2%2c%2000hr30min%2c%20biol_rep2%20%28LK8%29.CNhs13360.12742-135I6	tpm.Aortic%20smooth%20muscle%20cell%20response%20to%20FGF2%2c%2000hr30min%2c%20biol_rep3%20%28LK9%29.CNhs13569.12840-137B5	tpm.Aortic%20smooth%20muscle%20cell%20response%20to%20FGF2%2c%2000hr45min%2c%20biol_rep1%20%28LK10%29.CNhs13343.12645-134G8	tpm.Aortic%20smooth%20muscle%20cell%20response%20to%20FGF2%2c%2000hr45min%2c%20biol_rep2%20%28LK11%29.CNhs13361.12743-135I7	tpm.Aortic%20smooth%20muscle%20cell%20response%20to%20FGF2%2c%2000hr45min%2c%20biol_rep3%20%28LK12%29.CNhs13571.12841-137B6	tpm.Aortic%20smooth%20muscle%20cell%20response%20to%20FGF2%2c%2001hr%2c%20biol_rep1%20%28LK13%29.CNhs12741.12646-134G9	tpm.Aortic%20smooth%20muscle%20cell%20response%20to%20FGF2%2c%2001hr%2c%20biol_rep2%20%28LK14%29.CNhs13362.12744-135I8	tpm.Aortic%20smooth%20muscle%20cell%20response%20to%20FGF2%2c%2001hr%2c%20biol_rep3%20%28LK15%29.CNhs13683.12842-137B7	tpm.Aortic%20smooth%20muscle%20cell%20response%20to%20FGF2%2c%2002hr%2c%20biol_rep1%20%28LK16%29.CNhs13344.12647-134H1	tpm.Aortic%20smooth%20muscle%20cell%20response%20to%20FGF2%2c%2002hr%2c%20biol_rep2%20%28LK17%29.CNhs13363.12745-135I9	tpm.Aortic%20smooth%20muscle%20cell%20response%20to%20FGF2%2c%2002hr%2c%20biol_rep3%20%28LK18%29.CNhs13572.12843-137B8	tpm.Aortic%20smooth%20muscle%20cell%20response%20to%20FGF2%2c%2003hr%2c%20biol_rep1%20%28LK19%29.CNhs13345.12648-134H2	tpm.Aortic%20smooth%20muscle%20cell%20response%20to%20FGF2%2c%2003hr%2c%20biol_rep2%20%28LK20%29.CNhs13364.12746-136A1	tpm.Aortic%20smooth%20muscle%20cell%20response%20to%20FGF2%2c%2003hr%2c%20biol_rep3%20%28LK21%29.CNhs13573.12844-137B9	tpm.Aortic%20smooth%20muscle%20cell%20response%20to%20FGF2%2c%2004hr%2c%20biol_rep1%20%28LK22%29.CNhs13346.12649-134H3	tpm.Aortic%20smooth%20muscle%20cell%20response%20to%20FGF2%2c%2004hr%2c%20biol_rep2%20%28LK23%29.CNhs13365.12747-136A2	tpm.Aortic%20smooth%20muscle%20cell%20response%20to%20FGF2%2c%2004hr%2c%20biol_rep3%20%28LK24%29.CNhs13574.12845-137C1	tpm.Aortic%20smooth%20muscle%20cell%20response%20to%20FGF2%2c%2005hr%2c%20biol_rep1%20%28LK25%29.CNhs13347.12650-134H4	tpm.Aortic%20smooth%20muscle%20cell%20response%20to%20FGF2%2c%2005hr%2c%20biol_rep2%20%28LK26%29.CNhs13367.12748-136A3	tpm.Aortic%20smooth%20muscle%20cell%20response%20to%20FGF2%2c%2005hr%2c%20biol_rep3%20%28LK27%29.CNhs13575.12846-137C2	tpm.Aortic%20smooth%20muscle%20cell%20response%20to%20FGF2%2c%2006hr%2c%20biol_rep1%20%28LK28%29.CNhs13348.12651-134H5	tpm.Aortic%20smooth%20muscle%20cell%20response%20to%20FGF2%2c%2006hr%2c%20biol_rep2%20%28LK29%29.CNhs13368.12749-136A4	tpm.Aortic%20smooth%20muscle%20cell%20response%20to%20FGF2%2c%2006hr%2c%20biol_rep3%20%28LK30%29.CNhs13576.12847-137C3	tpm.Aortic%20smooth%20muscle%20cell%20response%20to%20IL1b%2c%2000hr00min%2c%20biol_rep1%20%28LK31%29.CNhs13349.12652-134H6	tpm.Aortic%20smooth%20muscle%20cell%20response%20to%20IL1b%2c%2000hr00min%2c%20biol_rep2%20%28LK32%29.CNhs13369.12750-136A5	tpm.Aortic%20smooth%20muscle%20cell%20response%20to%20IL1b%2c%2000hr00min%2c%20biol_rep3%20%28LK33%29.CNhs13577.12848-137C4	tpm.Aortic%20smooth%20muscle%20cell%20response%20to%20IL1b%2c%2000hr15min%2c%20biol_rep1%20%28LK34%29.CNhs13350.12653-134H7	tpm.Aortic%20smooth%20muscle%20cell%20response%20to%20IL1b%2c%2000hr15min%2c%20biol_rep2%20%28LK35%29.CNhs13370.12751-136A6	tpm.Aortic%20smooth%20muscle%20cell%20response%20to%20IL1b%2c%2000hr15min%2c%20biol_rep3%20%28LK36%29.CNhs13578.12849-137C5	tpm.Aortic%20smooth%20muscle%20cell%20response%20to%20IL1b%2c%2000hr30min%2c%20biol_rep1%20%28LK37%29.CNhs13351.12654-134H8	tpm.Aortic%20smooth%20muscle%20cell%20response%20to%20IL1b%2c%2000hr30min%2c%20biol_rep2%20%28LK38%29.CNhs13371.12752-136A7	tpm.Aortic%20smooth%20muscle%20cell%20response%20to%20IL1b%2c%2000hr30min%2c%20biol_rep3%20%28LK39%29.CNhs13579.12850-137C6	tpm.Aortic%20smooth%20muscle%20cell%20response%20to%20IL1b%2c%2000hr45min%2c%20biol_rep1%20%28LK40%29.CNhs13352.12655-134H9	tpm.Aortic%20smooth%20muscle%20cell%20response%20to%20IL1b%2c%2000hr45min%2c%20biol_rep2%20%28LK41%29.CNhs13372.12753-136A8	tpm.Aortic%20smooth%20muscle%20cell%20response%20to%20IL1b%2c%2000hr45min%2c%20biol_rep3%20%28LK42%29.CNhs13580.12851-137C7	tpm.Aortic%20smooth%20muscle%20cell%20response%20to%20IL1b%2c%2001hr%2c%20biol_rep1%20%28LK43%29.CNhs13353.12656-134I1	tpm.Aortic%20smooth%20muscle%20cell%20response%20to%20IL1b%2c%2001hr%2c%20biol_rep2%20%28LK44%29.CNhs13373.12754-136A9	tpm.Aortic%20smooth%20muscle%20cell%20response%20to%20IL1b%2c%2001hr%2c%20biol_rep3%20%28LK45%29.CNhs13581.12852-137C8	tpm.Aortic%20smooth%20muscle%20cell%20response%20to%20IL1b%2c%2002hr%2c%20biol_rep1%20%28LK46%29.CNhs13354.12657-134I2	tpm.Aortic%20smooth%20muscle%20cell%20response%20to%20IL1b%2c%2002hr%2c%20biol_rep2%20%28LK47%29.CNhs13374.12755-136B1	tpm.Aortic%20smooth%20muscle%20cell%20response%20to%20IL1b%2c%2002hr%2c%20biol_rep3%20%28LK48%29.CNhs13582.12853-137C9	tpm.Aortic%20smooth%20muscle%20cell%20response%20to%20IL1b%2c%2003hr%2c%20biol_rep1%20%28LK49%29.CNhs13355.12658-134I3	tpm.Aortic%20smooth%20muscle%20cell%20response%20to%20IL1b%2c%2003hr%2c%20biol_rep2%20%28LK50%29.CNhs13375.12756-136B2	tpm.Aortic%20smooth%20muscle%20cell%20response%20to%20IL1b%2c%2003hr%2c%20biol_rep3%20%28LK51%29.CNhs13583.12854-137D1	tpm.Aortic%20smooth%20muscle%20cell%20response%20to%20IL1b%2c%2004hr%2c%20biol_rep1%20%28LK52%29.CNhs13682.12659-134I4	tpm.Aortic%20smooth%20muscle%20cell%20response%20to%20IL1b%2c%2004hr%2c%20biol_rep2%20%28LK53%29.CNhs13376.12757-136B3	tpm.Aortic%20smooth%20muscle%20cell%20response%20to%20IL1b%2c%2004hr%2c%20biol_rep3%20%28LK54%29.CNhs13584.12855-137D2	tpm.Aortic%20smooth%20muscle%20cell%20response%20to%20IL1b%2c%2005hr%2c%20biol_rep1%20%28LK55%29.CNhs13356.12660-134I5	tpm.Aortic%20smooth%20muscle%20cell%20response%20to%20IL1b%2c%2005hr%2c%20biol_rep2%20%28LK56%29.CNhs13377.12758-136B4	tpm.Aortic%20smooth%20muscle%20cell%20response%20to%20IL1b%2c%2005hr%2c%20biol_rep3%20%28LK57%29.CNhs13585.12856-137D3	tpm.Aortic%20smooth%20muscle%20cell%20response%20to%20IL1b%2c%2006hr%2c%20biol_rep1%20%28LK58%29.CNhs13357.12661-134I6	tpm.Aortic%20smooth%20muscle%20cell%20response%20to%20IL1b%2c%2006hr%2c%20biol_rep2%20%28LK59%29.CNhs13378.12759-136B5	tpm.Aortic%20smooth%20muscle%20cell%20response%20to%20IL1b%2c%2006hr%2c%20biol_rep3%20%28LK60%29.CNhs13586.12857-137D4	tpm.Astrocyte%20-%20cerebellum%2c%20donor1.CNhs11321.11500-119F6	tpm.Astrocyte%20-%20cerebellum%2c%20donor2.CNhs12081.11580-120F5	tpm.Astrocyte%20-%20cerebellum%2c%20donor3.CNhs12117.11661-122F5	tpm.Astrocyte%20-%20cerebral%20cortex%2c%20donor1.CNhs10864.11235-116D2	tpm.Astrocyte%20-%20cerebral%20cortex%2c%20donor2.CNhs11960.11316-117D2	tpm.Astrocyte%20-%20cerebral%20cortex%2c%20donor3.CNhs12005.11392-118C6	tpm.B%20lymphoblastoid%20cell%20line%3a%20GM12878%20ENCODE%2c%20biol_rep1.CNhs12331.10821-111C2	tpm.B%20lymphoblastoid%20cell%20line%3a%20GM12878%20ENCODE%2c%20biol_rep2.CNhs12332.10822-111C3	tpm.B%20lymphoblastoid%20cell%20line%3a%20GM12878%20ENCODE%2c%20biol_rep3.CNhs12333.10823-111C4	tpm.Basophils%2c%20donor1.CNhs12546.12241-129G9	tpm.Basophils%2c%20donor2.CNhs12563.12242-129H1	tpm.Basophils%2c%20donor3.CNhs12575.12243-129H2	tpm.Bronchial%20Epithelial%20Cell%2c%20donor1.CNhs11327.11511-119G8	tpm.Bronchial%20Epithelial%20Cell%2c%20donor2.CNhs12085.11591-120G7	tpm.Bronchial%20Epithelial%20Cell%2c%20donor3.CNhs12623.11672-122G7	tpm.Bronchial%20Epithelial%20Cell%2c%20donor4.CNhs12054.11453-119A4	tpm.Bronchial%20Epithelial%20Cell%2c%20donor5.CNhs12058.11457-119A8	tpm.Bronchial%20Epithelial%20Cell%2c%20donor6.CNhs12062.11461-119B3	tpm.Bronchial%20Epithelial%20Cell%2c%20donor7.CNhs12642.11769-123I5	tpm.Burkitt%27s%20lymphoma%20cell%20line%3aDAUDI.CNhs10739.10422-106C8	tpm.Burkitt%27s%20lymphoma%20cell%20line%3aRAJI.CNhs11268.10476-106I8	tpm.CD133%2b%20stem%20cells%20-%20adult%20bone%20marrow%20derived%2c%20pool1.CNhs12552.12224-129F1	tpm.CD133%2b%20stem%20cells%20-%20cord%20blood%20derived%2c%20pool1.CNhs12545.12223-129E9	tpm.CD14%2b%20Monocytes%2c%20donor1.CNhs10852.11224-116B9	tpm.CD14%2b%20Monocytes%2c%20donor2.CNhs11954.11305-117B9	tpm.CD14%2b%20Monocytes%2c%20donor3.CNhs11997.11381-118B4	tpm.CD14%2b%20monocyte%20derived%20endothelial%20progenitor%20cells%2c%20donor1.CNhs10858.11229-116C5	tpm.CD14%2b%20monocyte%20derived%20endothelial%20progenitor%20cells%2c%20donor2.CNhs11897.11310-117C5	tpm.CD14%2b%20monocyte%20derived%20endothelial%20progenitor%20cells%2c%20donor3.CNhs11904.11386-118B9	tpm.CD14%2b%20monocytes%20-%20mock%20treated%2c%20donor1.CNhs13468.11863-125A9	tpm.CD14%2b%20monocytes%20-%20mock%20treated%2c%20donor2.CNhs13484.11873-125C1	tpm.CD14%2b%20monocytes%20-%20mock%20treated%2c%20donor3.CNhs13491.11883-125D2	tpm.CD14%2b%20monocytes%20-%20treated%20with%20B-glucan%2c%20donor1.CNhs13474.11869-125B6	tpm.CD14%2b%20monocytes%20-%20treated%20with%20B-glucan%2c%20donor2.CNhs13489.11879-125C7	tpm.CD14%2b%20monocytes%20-%20treated%20with%20B-glucan%2c%20donor3.CNhs13495.11889-125D8	tpm.CD14%2b%20monocytes%20-%20treated%20with%20BCG%2c%20donor1.CNhs13465.11860-125A6	tpm.CD14%2b%20monocytes%20-%20treated%20with%20BCG%2c%20donor2.CNhs13475.11870-125B7	tpm.CD14%2b%20monocytes%20-%20treated%20with%20BCG%2c%20donor3.CNhs13543.11880-125C8	tpm.CD14%2b%20monocytes%20-%20treated%20with%20Candida%2c%20donor1.CNhs13473.11868-125B5	tpm.CD14%2b%20monocytes%20-%20treated%20with%20Candida%2c%20donor2.CNhs13488.11878-125C6	tpm.CD14%2b%20monocytes%20-%20treated%20with%20Candida%2c%20donor3.CNhs13494.11888-125D7	tpm.CD14%2b%20monocytes%20-%20treated%20with%20Cryptococcus%2c%20donor1.CNhs13472.11867-125B4	tpm.CD14%2b%20monocytes%20-%20treated%20with%20Cryptococcus%2c%20donor2.CNhs13487.11877-125C5	tpm.CD14%2b%20monocytes%20-%20treated%20with%20Cryptococcus%2c%20donor3.CNhs13546.11887-125D6	tpm.CD14%2b%20monocytes%20-%20treated%20with%20Group%20A%20streptococci%2c%20donor1.CNhs13469.11864-125B1	tpm.CD14%2b%20monocytes%20-%20treated%20with%20Group%20A%20streptococci%2c%20donor2.CNhs13532.11874-125C2	tpm.CD14%2b%20monocytes%20-%20treated%20with%20Group%20A%20streptococci%2c%20donor3.CNhs13492.11884-125D3	tpm.CD14%2b%20monocytes%20-%20treated%20with%20IFN%20%2b%20N-hexane%2c%20donor1.CNhs13466.11861-125A7	tpm.CD14%2b%20monocytes%20-%20treated%20with%20IFN%20%2b%20N-hexane%2c%20donor2.CNhs13476.11871-125B8	tpm.CD14%2b%20monocytes%20-%20treated%20with%20IFN%20%2b%20N-hexane%2c%20donor3.CNhs13490.11881-125C9	tpm.CD14%2b%20monocytes%20-%20treated%20with%20Salmonella%2c%20donor1.CNhs13471.11866-125B3	tpm.CD14%2b%20monocytes%20-%20treated%20with%20Salmonella%2c%20donor2.CNhs13485.11876-125C4	tpm.CD14%2b%20monocytes%20-%20treated%20with%20Salmonella%2c%20donor3.CNhs13493.11886-125D5	tpm.CD14%2b%20monocytes%20-%20treated%20with%20Trehalose%20dimycolate%20%28TDM%29%2c%20donor1.CNhs13467.11862-125A8	tpm.CD14%2b%20monocytes%20-%20treated%20with%20Trehalose%20dimycolate%20%28TDM%29%2c%20donor2.CNhs13483.11872-125B9	tpm.CD14%2b%20monocytes%20-%20treated%20with%20Trehalose%20dimycolate%20%28TDM%29%2c%20donor3.CNhs13544.11882-125D1	tpm.CD14%2b%20monocytes%20-%20treated%20with%20lipopolysaccharide%2c%20donor1.CNhs13470.11865-125B2	tpm.CD14%2b%20monocytes%20-%20treated%20with%20lipopolysaccharide%2c%20donor2.CNhs13533.11875-125C3	tpm.CD14%2b%20monocytes%20-%20treated%20with%20lipopolysaccharide%2c%20donor3.CNhs13545.11885-125D4	tpm.CD14%2bCD16%2b%20Monocytes%2c%20donor1.CNhs13541.11789-124B7	tpm.CD14%2bCD16%2b%20Monocytes%2c%20donor2.CNhs13208.11801-124D1	tpm.CD14%2bCD16%2b%20Monocytes%2c%20donor3.CNhs13549.11912-125G4	tpm.CD14%2bCD16-%20Monocytes%2c%20donor1.CNhs13224.11788-124B6	tpm.CD14%2bCD16-%20Monocytes%2c%20donor2.CNhs13216.11799-124C8	tpm.CD14%2bCD16-%20Monocytes%2c%20donor3.CNhs13540.11910-125G2	tpm.CD14-CD16%2b%20Monocytes%2c%20donor1.CNhs13229.11790-124B8	tpm.CD14-CD16%2b%20Monocytes%2c%20donor2.CNhs13207.11800-124C9	tpm.CD14-CD16%2b%20Monocytes%2c%20donor3.CNhs13548.11911-125G3	tpm.CD19%2b%20B%20Cells%20%28pluriselect%29%2c%20donor090309%2c%20donation1.CNhs12177.12189-129B2	tpm.CD19%2b%20B%20Cells%20%28pluriselect%29%2c%20donor090309%2c%20donation2.CNhs12179.12194-129B7	tpm.CD19%2b%20B%20Cells%20%28pluriselect%29%2c%20donor090309%2c%20donation3.CNhs12181.12199-129C3	tpm.CD19%2b%20B%20Cells%20%28pluriselect%29%2c%20donor090325%2c%20donation1.CNhs12531.12151-128F9	tpm.CD19%2b%20B%20Cells%20%28pluriselect%29%2c%20donor090325%2c%20donation2.CNhs12175.12174-128I5	tpm.CD19%2b%20B%20Cells%20%28pluriselect%29%2c%20donor090612%2c%20donation1.CNhs12183.12204-129C8	tpm.CD19%2b%20B%20Cells%20%28pluriselect%29%2c%20donor090612%2c%20donation2.CNhs12185.12209-129D4	tpm.CD19%2b%20B%20Cells%20%28pluriselect%29%2c%20donor090612%2c%20donation3.CNhs12188.12214-129D9	tpm.CD19%2b%20B%20Cells%2c%20donor1.CNhs12343.11544-120B5	tpm.CD19%2b%20B%20Cells%2c%20donor2.CNhs12352.11624-122B4	tpm.CD19%2b%20B%20Cells%2c%20donor3.CNhs12354.11705-123B4	tpm.CD34%20cells%20differentiated%20to%20erythrocyte%20lineage%2c%20biol_%20rep1.CNhs13552.11931-125I5	tpm.CD34%20cells%20differentiated%20to%20erythrocyte%20lineage%2c%20biol_%20rep2.CNhs13553.11932-125I6	tpm.CD34%2b%20Progenitors%2c%20donor1.CNhs13227.11545-120B6	tpm.CD34%2b%20Progenitors%2c%20donor2.CNhs12205.11625-122B5	tpm.CD34%2b%20stem%20cells%20-%20adult%20bone%20marrow%20derived%2c%20donor1%2c%20tech_rep1.CNhs12588.12225-129F2	tpm.CD34%2b%20stem%20cells%20-%20adult%20bone%20marrow%20derived%2c%20donor1%2c%20tech_rep2.CNhs12553.12225-129F2	tpm.CD4%2b%20T%20Cells%2c%20donor1.CNhs10853.11225-116C1	tpm.CD4%2b%20T%20Cells%2c%20donor2.CNhs11955.11306-117C1	tpm.CD4%2b%20T%20Cells%2c%20donor3.CNhs11998.11382-118B5	tpm.CD4%2bCD25%2bCD45RA%2b%20naive%20regulatory%20T%20cells%20expanded%2c%20donor1.CNhs13203.11793-124C2	tpm.CD4%2bCD25%2bCD45RA%2b%20naive%20regulatory%20T%20cells%20expanded%2c%20donor2.CNhs13918.11915-125G7	tpm.CD4%2bCD25%2bCD45RA%2b%20naive%20regulatory%20T%20cells%20expanded%2c%20donor3.CNhs13919.11919-125H2	tpm.CD4%2bCD25%2bCD45RA%2b%20naive%20regulatory%20T%20cells%2c%20donor1.CNhs13238.11780-124A7	tpm.CD4%2bCD25%2bCD45RA%2b%20naive%20regulatory%20T%20cells%2c%20donor2.CNhs13235.11796-124C5	tpm.CD4%2bCD25%2bCD45RA%2b%20naive%20regulatory%20T%20cells%2c%20donor3.CNhs13513.11907-125F8	tpm.CD4%2bCD25%2bCD45RA-%20memory%20regulatory%20T%20cells%20expanded%2c%20donor1.CNhs13204.11794-124C3	tpm.CD4%2bCD25%2bCD45RA-%20memory%20regulatory%20T%20cells%20expanded%2c%20donor2.CNhs13811.11916-125G8	tpm.CD4%2bCD25%2bCD45RA-%20memory%20regulatory%20T%20cells%20expanded%2c%20donor3.CNhs13812.11920-125H3	tpm.CD4%2bCD25%2bCD45RA-%20memory%20regulatory%20T%20cells%2c%20donor1.CNhs13195.11782-124A9	tpm.CD4%2bCD25%2bCD45RA-%20memory%20regulatory%20T%20cells%2c%20donor2.CNhs13206.11797-124C6	tpm.CD4%2bCD25%2bCD45RA-%20memory%20regulatory%20T%20cells%2c%20donor3.CNhs13538.11908-125F9	tpm.CD4%2bCD25-CD45RA%2b%20naive%20conventional%20T%20cells%20expanded%2c%20donor1.CNhs13202.11791-124B9	tpm.CD4%2bCD25-CD45RA%2b%20naive%20conventional%20T%20cells%20expanded%2c%20donor2.CNhs13813.11913-125G5	tpm.CD4%2bCD25-CD45RA%2b%20naive%20conventional%20T%20cells%20expanded%2c%20donor3.CNhs13814.11917-125G9	tpm.CD4%2bCD25-CD45RA%2b%20naive%20conventional%20T%20cells%2c%20donor1.CNhs13223.11784-124B2	tpm.CD4%2bCD25-CD45RA%2b%20naive%20conventional%20T%20cells%2c%20donor2.CNhs13205.11795-124C4	tpm.CD4%2bCD25-CD45RA%2b%20naive%20conventional%20T%20cells%2c%20donor3.CNhs13512.11906-125F7	tpm.CD4%2bCD25-CD45RA-%20memory%20conventional%20T%20cells%20expanded%2c%20donor1.CNhs13215.11792-124C1	tpm.CD4%2bCD25-CD45RA-%20memory%20conventional%20T%20cells%20expanded%2c%20donor2.CNhs13920.11914-125G6	tpm.CD4%2bCD25-CD45RA-%20memory%20conventional%20T%20cells%20expanded%2c%20donor3.CNhs13921.11918-125H1	tpm.CD4%2bCD25-CD45RA-%20memory%20conventional%20T%20cells%2c%20donor1.CNhs13239.11786-124B4	tpm.CD4%2bCD25-CD45RA-%20memory%20conventional%20T%20cells%2c%20donor2.CNhs13237.11798-124C7	tpm.CD4%2bCD25-CD45RA-%20memory%20conventional%20T%20cells%2c%20donor3.CNhs13539.11909-125G1	tpm.CD8%2b%20T%20Cells%20%28pluriselect%29%2c%20donor090309%2c%20donation1.CNhs12176.12186-129A8	tpm.CD8%2b%20T%20Cells%20%28pluriselect%29%2c%20donor090309%2c%20donation2.CNhs12178.12191-129B4	tpm.CD8%2b%20T%20Cells%20%28pluriselect%29%2c%20donor090309%2c%20donation3.CNhs12180.12196-129B9	tpm.CD8%2b%20T%20Cells%20%28pluriselect%29%2c%20donor090325%2c%20donation1.CNhs12201.12148-128F6	tpm.CD8%2b%20T%20Cells%20%28pluriselect%29%2c%20donor090325%2c%20donation2.CNhs12199.12171-128I2	tpm.CD8%2b%20T%20Cells%20%28pluriselect%29%2c%20donor090612%2c%20donation1.CNhs12182.12201-129C5	tpm.CD8%2b%20T%20Cells%20%28pluriselect%29%2c%20donor090612%2c%20donation2.CNhs12184.12206-129D1	tpm.CD8%2b%20T%20Cells%20%28pluriselect%29%2c%20donor090612%2c%20donation3.CNhs12187.12211-129D6	tpm.CD8%2b%20T%20Cells%2c%20donor1.CNhs10854.11226-116C2	tpm.CD8%2b%20T%20Cells%2c%20donor2.CNhs11956.11307-117C2	tpm.CD8%2b%20T%20Cells%2c%20donor3.CNhs11999.11383-118B6	tpm.COBL-a%20rinderpest%20infection%2c%2000hr%2c%20biol_rep1.CNhs14419.13553-145I7	tpm.COBL-a%20rinderpest%20infection%2c%2000hr%2c%20biol_rep2.CNhs14420.13554-145I8	tpm.COBL-a%20rinderpest%20infection%2c%2000hr%2c%20biol_rep3.CNhs14421.13555-145I9	tpm.COBL-a%20rinderpest%20infection%2c%2006hr%2c%20biol_rep1.CNhs14422.13556-146A1	tpm.COBL-a%20rinderpest%20infection%2c%2006hr%2c%20biol_rep2.CNhs14423.13557-146A2	tpm.COBL-a%20rinderpest%20infection%2c%2006hr%2c%20biol_rep3.CNhs14424.13558-146A3	tpm.COBL-a%20rinderpest%20infection%2c%2012hr%2c%20biol_rep1.CNhs14425.13559-146A4	tpm.COBL-a%20rinderpest%20infection%2c%2012hr%2c%20biol_rep2.CNhs14426.13560-146A5	tpm.COBL-a%20rinderpest%20infection%2c%2012hr%2c%20biol_rep3.CNhs14427.13561-146A6	tpm.COBL-a%20rinderpest%20infection%2c%2024hr%2c%20biol_rep1.CNhs14428.13562-146A7	tpm.COBL-a%20rinderpest%20infection%2c%2024hr%2c%20biol_rep2.CNhs14429.13563-146A8	tpm.COBL-a%20rinderpest%20infection%2c%2024hr%2c%20biol_rep3.CNhs14430.13564-146A9	tpm.COBL-a%20rinderpest%20infection%2c%2048hr%2c%20biol_rep1.CNhs14431.13565-146B1	tpm.COBL-a%20rinderpest%20infection%2c%2048hr%2c%20biol_rep2.CNhs14432.13566-146B2	tpm.COBL-a%20rinderpest%20infection%2c%2048hr%2c%20biol_rep3.CNhs14434.13567-146B3	tpm.COBL-a%20rinderpest%28-C%29%20infection%2c%2006hr%2c%20biol_rep1.CNhs14435.13568-146B4	tpm.COBL-a%20rinderpest%28-C%29%20infection%2c%2006hr%2c%20biol_rep2.CNhs14436.13569-146B5	tpm.COBL-a%20rinderpest%28-C%29%20infection%2c%2006hr%2c%20biol_rep3.CNhs14437.13570-146B6	tpm.COBL-a%20rinderpest%28-C%29%20infection%2c%2012hr%2c%20biol_rep1.CNhs14438.13571-146B7	tpm.COBL-a%20rinderpest%28-C%29%20infection%2c%2012hr%2c%20biol_rep2.CNhs14439.13572-146B8	tpm.COBL-a%20rinderpest%28-C%29%20infection%2c%2012hr%2c%20biol_rep3.CNhs14440.13573-146B9	tpm.COBL-a%20rinderpest%28-C%29%20infection%2c%2024hr%2c%20biol_rep1.CNhs14441.13574-146C1	tpm.COBL-a%20rinderpest%28-C%29%20infection%2c%2024hr%2c%20biol_rep2.CNhs14442.13575-146C2	tpm.COBL-a%20rinderpest%28-C%29%20infection%2c%2024hr%2c%20biol_rep3.CNhs14443.13576-146C3	tpm.COBL-a%20rinderpest%28-C%29%20infection%2c%2048hr%2c%20biol_rep1.CNhs14444.13577-146C4	tpm.COBL-a%20rinderpest%28-C%29%20infection%2c%2048hr%2c%20biol_rep2.CNhs14445.13578-146C5	tpm.COBL-a%20rinderpest%28-C%29%20infection%2c%2048hr%2c%20biol_rep3.CNhs14446.13579-146C6	tpm.Cardiac%20Myocyte%2c%20donor1.CNhs12341.11525-119I4	tpm.Cardiac%20Myocyte%2c%20donor2.CNhs12350.11605-120I3	tpm.Cardiac%20Myocyte%2c%20donor3.CNhs12571.11686-122I3	tpm.Chondrocyte%20-%20de%20diff%2c%20donor1.CNhs11923.11261-116G1	tpm.Chondrocyte%20-%20de%20diff%2c%20donor2.CNhs11372.11338-117F6	tpm.Chondrocyte%20-%20de%20diff%2c%20donor3.CNhs12020.11410-118E6	tpm.Chondrocyte%20-%20re%20diff%2c%20donor2.CNhs11373.11339-117F7	tpm.Chondrocyte%20-%20re%20diff%2c%20donor3.CNhs12021.11411-118E7	tpm.Ciliary%20Epithelial%20Cells%2c%20donor1.CNhs10871.11242-116D9	tpm.Ciliary%20Epithelial%20Cells%2c%20donor2.CNhs11966.11323-117D9	tpm.Ciliary%20Epithelial%20Cells%2c%20donor3.CNhs12009.11399-118D4	tpm.Clontech%20Human%20Universal%20Reference%20Total%20RNA%2c%20pool1.CNhs10608.10000-101A1	tpm.Corneal%20Epithelial%20Cells%2c%20donor1.CNhs11336.11526-119I5	tpm.Corneal%20Epithelial%20Cells%2c%20donor2.CNhs12094.11606-120I4	tpm.Corneal%20Epithelial%20Cells%2c%20donor3.CNhs12123.11687-122I4	tpm.Dendritic%20Cells%20-%20monocyte%20immature%20derived%2c%20donor1%2c%20tech_rep1.CNhs10855.11227-116C3	tpm.Dendritic%20Cells%20-%20monocyte%20immature%20derived%2c%20donor1%2c%20tech_rep2.CNhs11062.11227-116C3	tpm.Dendritic%20Cells%20-%20monocyte%20immature%20derived%2c%20donor2.CNhs12195.11308-117C3	tpm.Dendritic%20Cells%20-%20monocyte%20immature%20derived%2c%20donor3.CNhs12000.11384-118B7	tpm.Dendritic%20Cells%20-%20plasmacytoid%2c%20donor1.CNhs10857.11228-116C4	tpm.Dendritic%20Cells%20-%20plasmacytoid%2c%20donor2.CNhs12196.11309-117C4	tpm.Dendritic%20Cells%20-%20plasmacytoid%2c%20donor3.CNhs12200.11385-118B8	tpm.Endothelial%20Cells%20-%20Aortic%2c%20donor0.CNhs10837.11207-116A1	tpm.Endothelial%20Cells%20-%20Aortic%2c%20donor1.CNhs12495.11263-116G3	tpm.Endothelial%20Cells%20-%20Aortic%2c%20donor2.CNhs11375.11340-117F8	tpm.Endothelial%20Cells%20-%20Aortic%2c%20donor3.CNhs12022.11412-118E8	tpm.Endothelial%20Cells%20-%20Artery%2c%20donor1.CNhs12496.11264-116G4	tpm.Endothelial%20Cells%20-%20Artery%2c%20donor2.CNhs11977.11341-117F9	tpm.Endothelial%20Cells%20-%20Artery%2c%20donor3.CNhs12023.11413-118E9	tpm.Endothelial%20Cells%20-%20Lymphatic%2c%20donor1.CNhs10865.11236-116D3	tpm.Endothelial%20Cells%20-%20Lymphatic%2c%20donor2.CNhs11901.11317-117D3	tpm.Endothelial%20Cells%20-%20Lymphatic%2c%20donor3.CNhs11906.11393-118C7	tpm.Endothelial%20Cells%20-%20Microvascular%2c%20donor1.CNhs11925.11265-116G5	tpm.Endothelial%20Cells%20-%20Microvascular%2c%20donor2.CNhs11376.11342-117G1	tpm.Endothelial%20Cells%20-%20Microvascular%2c%20donor3.CNhs12024.11414-118F1	tpm.Endothelial%20Cells%20-%20Thoracic%2c%20donor1.CNhs11926.11266-116G6	tpm.Endothelial%20Cells%20-%20Thoracic%2c%20donor2.CNhs11978.11343-117G2	tpm.Endothelial%20Cells%20-%20Umbilical%20vein%2c%20donor1.CNhs10872.11243-116E1	tpm.Endothelial%20Cells%20-%20Umbilical%20vein%2c%20donor2.CNhs11967.11324-117E1	tpm.Endothelial%20Cells%20-%20Umbilical%20vein%2c%20donor3.CNhs12010.11400-118D5	tpm.Endothelial%20Cells%20-%20Vein%2c%20donor1.CNhs12497.11267-116G7	tpm.Endothelial%20Cells%20-%20Vein%2c%20donor2.CNhs11377.11344-117G3	tpm.Endothelial%20Cells%20-%20Vein%2c%20donor3.CNhs12026.11416-118F3	tpm.Eosinophils%2c%20donor1.CNhs12547.12244-129H3	tpm.Eosinophils%2c%20donor2.CNhs12548.12245-129H4	tpm.Eosinophils%2c%20donor3.CNhs12549.12246-129H5	tpm.Esophageal%20Epithelial%20Cells%2c%20donor1.CNhs11323.11507-119G4	tpm.Esophageal%20Epithelial%20Cells%2c%20donor2.CNhs12083.11587-120G3	tpm.Esophageal%20Epithelial%20Cells%2c%20donor3.CNhs12622.11668-122G3	tpm.Ewing%27s%20sarcoma%20cell%20line%3aHs%20863%2eT.CNhs11836.10705-109H3	tpm.Fibroblast%20-%20Aortic%20Adventitial%20donor2%20%28cytoplasmic%20fraction%29.CNhs14558.14331-155F2	tpm.Fibroblast%20-%20Aortic%20Adventitial%20donor3%20%28cytoplasmic%20fraction%29.CNhs14559.14310-155C8	tpm.Fibroblast%20-%20Aortic%20Adventitial%2c%20donor1.CNhs10874.11245-116E3	tpm.Fibroblast%20-%20Aortic%20Adventitial%2c%20donor2%20%28nuclear%20fraction%29.CNhs12581.14332-155F3	tpm.Fibroblast%20-%20Aortic%20Adventitial%2c%20donor2.CNhs11968.11326-117E3	tpm.Fibroblast%20-%20Aortic%20Adventitial%2c%20donor3%20%28nuclear%20fraction%29.CNhs12400.14311-155C9	tpm.Fibroblast%20-%20Aortic%20Adventitial%2c%20donor3.CNhs12011.11401-118D6	tpm.Fibroblast%20-%20Cardiac%2c%20donor1.CNhs12498.11268-116G8	tpm.Fibroblast%20-%20Cardiac%2c%20donor2.CNhs11378.11345-117G4	tpm.Fibroblast%20-%20Cardiac%2c%20donor3.CNhs12027.11417-118F4	tpm.Fibroblast%20-%20Cardiac%2c%20donor4.CNhs11909.11452-119A3	tpm.Fibroblast%20-%20Cardiac%2c%20donor5.CNhs12057.11456-119A7	tpm.Fibroblast%20-%20Cardiac%2c%20donor6.CNhs12061.11460-119B2	tpm.Fibroblast%20-%20Choroid%20Plexus%2c%20donor1.CNhs11319.11492-119E7	tpm.Fibroblast%20-%20Choroid%20Plexus%2c%20donor2.CNhs12344.11572-120E6	tpm.Fibroblast%20-%20Choroid%20Plexus%2c%20donor3.CNhs12620.11653-122E6	tpm.Fibroblast%20-%20Conjunctival%2c%20donor1.CNhs11339.11531-120A1	tpm.Fibroblast%20-%20Conjunctival%2c%20donor3.CNhs12734.11692-122I9	tpm.Fibroblast%20-%20Dermal%2c%20donor1.CNhs12499.11269-116G9	tpm.Fibroblast%20-%20Dermal%2c%20donor2.CNhs11379.11346-117G5	tpm.Fibroblast%20-%20Dermal%2c%20donor3.CNhs12028.11418-118F5	tpm.Fibroblast%20-%20Dermal%2c%20donor4.CNhs12052.11450-119A1	tpm.Fibroblast%20-%20Dermal%2c%20donor5.CNhs12055.11454-119A5	tpm.Fibroblast%20-%20Dermal%2c%20donor6.CNhs12059.11458-119A9	tpm.Fibroblast%20-%20Gingival%2c%20donor1.CNhs10866.11237-116D4	tpm.Fibroblast%20-%20Gingival%2c%20donor10%20%28periodontitis%29.CNhs14135.11928-125I2	tpm.Fibroblast%20-%20Gingival%2c%20donor2.CNhs11961.11318-117D4	tpm.Fibroblast%20-%20Gingival%2c%20donor3.CNhs12006.11394-118C8	tpm.Fibroblast%20-%20Gingival%2c%20donor4%20%28GFH2%29.CNhs10848.11222-116B7	tpm.Fibroblast%20-%20Gingival%2c%20donor5%20%28GFH3%29.CNhs11952.11303-117B7	tpm.Fibroblast%20-%20Gingival%2c%20donor6%20%28aggressive%20periodontitis%29.CNhs14128.11921-125H4	tpm.Fibroblast%20-%20Gingival%2c%20donor6%20%28control%29.CNhs14129.11922-125H5	tpm.Fibroblast%20-%20Gingival%2c%20donor7%20%28aggressive%20periodontitis%29.CNhs14130.11923-125H6	tpm.Fibroblast%20-%20Gingival%2c%20donor7%20%28control%29.CNhs14131.11924-125H7	tpm.Fibroblast%20-%20Gingival%2c%20donor8%20%28chronic%20periodontitis%29.CNhs14132.11925-125H8	tpm.Fibroblast%20-%20Gingival%2c%20donor8%20%28control%29.CNhs14133.11926-125H9	tpm.Fibroblast%20-%20Gingival%2c%20donor9%20%28control%29.CNhs14134.11927-125I1	tpm.Fibroblast%20-%20Lung%2c%20donor1.CNhs12500.11270-116H1	tpm.Fibroblast%20-%20Lung%2c%20donor2.CNhs11380.11347-117G6	tpm.Fibroblast%20-%20Lung%2c%20donor3.CNhs12029.11419-118F6	tpm.Fibroblast%20-%20Lymphatic%2c%20donor1.CNhs11322.11506-119G3	tpm.Fibroblast%20-%20Lymphatic%2c%20donor2.CNhs12082.11586-120G2	tpm.Fibroblast%20-%20Lymphatic%2c%20donor3.CNhs12118.11667-122G2	tpm.Fibroblast%20-%20Mammary%2c%20donor1.CNhs11348.11540-120B1	tpm.Fibroblast%20-%20Mammary%2c%20donor2.CNhs12103.11620-122A9	tpm.Fibroblast%20-%20Mammary%2c%20donor3.CNhs12128.11701-123A9	tpm.Fibroblast%20-%20Periodontal%20Ligament%2c%20donor1.CNhs10867.11238-116D5	tpm.Fibroblast%20-%20Periodontal%20Ligament%2c%20donor2.CNhs11962.11319-117D5	tpm.Fibroblast%20-%20Periodontal%20Ligament%2c%20donor3.CNhs11907.11395-118C9	tpm.Fibroblast%20-%20Periodontal%20Ligament%2c%20donor4%20%28PL29%29.CNhs12493.11223-116B8	tpm.Fibroblast%20-%20Periodontal%20Ligament%2c%20donor5%20%28PL30%29.CNhs11953.11304-117B8	tpm.Fibroblast%20-%20Periodontal%20Ligament%2c%20donor6%20%28PLH3%29.CNhs11996.11380-118B3	tpm.Fibroblast%20-%20Pulmonary%20Artery%2c%20donor1.CNhs10878.11250-116E8	tpm.Fibroblast%20-%20Villous%20Mesenchymal%2c%20donor1.CNhs11343.11535-120A5	tpm.Fibroblast%20-%20Villous%20Mesenchymal%2c%20donor2.CNhs12099.11615-122A4	tpm.Fibroblast%20-%20Villous%20Mesenchymal%2c%20donor3.CNhs12920.11696-123A4	tpm.Fibroblast%20-%20skin%20dystrophia%20myotonica%2c%20donor1%20%28nuclear%20fraction%29.CNhs12405.14329-155E9	tpm.Fibroblast%20-%20skin%20dystrophia%20myotonica%2c%20donor1.CNhs11353.11556-120C8	tpm.Fibroblast%20-%20skin%20dystrophia%20myotonica%2c%20donor2.CNhs11354.11557-120C9	tpm.Fibroblast%20-%20skin%20dystrophia%20myotonica%2c%20donor3%20%28nuclear%20fraction%29.CNhs12399.14308-155C6	tpm.Fibroblast%20-%20skin%20dystrophia%20myotonica%2c%20donor3.CNhs11913.11560-120D3	tpm.Fibroblast%20-%20skin%20normal%2c%20donor1%20%28nuclear%20fraction%29.CNhs12403.14323-155E3	tpm.Fibroblast%20-%20skin%20normal%2c%20donor1.CNhs11351.11553-120C5	tpm.Fibroblast%20-%20skin%20normal%2c%20donor2%20%28nuclear%20fraction%29.CNhs12582.14302-155B9	tpm.Fibroblast%20-%20skin%20normal%2c%20donor2.CNhs11914.11561-120D4	tpm.Fibroblast%20-%20skin%20spinal%20muscular%20atrophy%2c%20donor1%20%28nuclear%20fraction%29.CNhs12404.14326-155E6	tpm.Fibroblast%20-%20skin%20spinal%20muscular%20atrophy%2c%20donor1.CNhs11074.11555-120C7	tpm.Fibroblast%20-%20skin%20spinal%20muscular%20atrophy%2c%20donor2.CNhs11911.11558-120D1	tpm.Fibroblast%20-%20skin%20spinal%20muscular%20atrophy%2c%20donor3%20%28nuclear%20fraction%29.CNhs12398.14305-155C3	tpm.Fibroblast%20-%20skin%20spinal%20muscular%20atrophy%2c%20donor3.CNhs11912.11559-120D2	tpm.Fibroblast%20-%20skin%20walker%20warburg%2c%20donor1.CNhs11352.11554-120C6	tpm.Fibroblast%20-%20skin%2c%20normal%20donor1%20%28cytoplasmic%20fraction%29.CNhs14560.14322-155E2	tpm.Fibroblast%20-%20skin%2c%20normal%20donor2%20%28cytoplasmic%20fraction%29.CNhs14561.14301-155B8	tpm.Fingernail%20%28including%20nail%20plate%2c%20eponychium%20and%20hyponychium%29%2c%20donor2.CNhs13445.10301-104H4	tpm.Gingival%20epithelial%20cells%2c%20donor1%20%28GEA11%29.CNhs11061.11221-116B6	tpm.Gingival%20epithelial%20cells%2c%20donor2%20%28GEA14%29.CNhs11896.11302-117B6	tpm.Gingival%20epithelial%20cells%2c%20donor3%20%28GEA15%29.CNhs11903.11379-118B2	tpm.H1%20embryonic%20stem%20cells%20differentiation%20to%20CD34%2b%20HSC%2c%20day00%2c%20biol_rep1.CNhs14067.13523-145F4	tpm.H1%20embryonic%20stem%20cells%20differentiation%20to%20CD34%2b%20HSC%2c%20day00%2c%20biol_rep2.CNhs14068.13524-145F5	tpm.H1%20embryonic%20stem%20cells%20differentiation%20to%20CD34%2b%20HSC%2c%20day00%2c%20biol_rep3.CNhs13964.13525-145F6	tpm.H1%20embryonic%20stem%20cells%20differentiation%20to%20CD34%2b%20HSC%2c%20day03%2c%20biol_rep1.CNhs13965.13526-145F7	tpm.H1%20embryonic%20stem%20cells%20differentiation%20to%20CD34%2b%20HSC%2c%20day03%2c%20biol_rep2.CNhs13966.13527-145F8	tpm.H1%20embryonic%20stem%20cells%20differentiation%20to%20CD34%2b%20HSC%2c%20day03%2c%20biol_rep3.CNhs13968.13528-145F9	tpm.H1%20embryonic%20stem%20cells%20differentiation%20to%20CD34%2b%20HSC%2c%20day09%2c%20biol_rep1.CNhs13969.13529-145G1	tpm.H1%20embryonic%20stem%20cells%20differentiation%20to%20CD34%2b%20HSC%2c%20day09%2c%20biol_rep2.CNhs13970.13530-145G2	tpm.H1%20embryonic%20stem%20cells%20differentiation%20to%20CD34%2b%20HSC%2c%20day09%2c%20biol_rep3.CNhs13971.13531-145G3	tpm.H9%20Embryoid%20body%20cells%2c%20melanocytic%20induction%2c%20day00%2c%20biol_rep1%20%28H9EB-1%20d0%29.CNhs12822.12627-134E8	tpm.H9%20Embryoid%20body%20cells%2c%20melanocytic%20induction%2c%20day00%2c%20biol_rep2%20%28H9EB-2%20d0%29.CNhs12825.12725-135G7	tpm.H9%20Embryoid%20body%20cells%2c%20melanocytic%20induction%2c%20day00%2c%20biol_rep3%20%28H9EB-3%20d0%29.CNhs12908.12823-136I6	tpm.H9%20Embryoid%20body%20cells%2c%20melanocytic%20induction%2c%20day01%2c%20biol_rep1%20%28H9EB-1%20d1%29.CNhs12823.12628-134E9	tpm.H9%20Embryoid%20body%20cells%2c%20melanocytic%20induction%2c%20day01%2c%20biol_rep2%20%28H9EB-2%20d1%29.CNhs12826.12726-135G8	tpm.H9%20Embryoid%20body%20cells%2c%20melanocytic%20induction%2c%20day01%2c%20biol_rep3%20%28H9EB-3%20d1%29.CNhs12909.12824-136I7	tpm.H9%20Embryoid%20body%20cells%2c%20melanocytic%20induction%2c%20day03%2c%20biol_rep1%20%28H9EB-1%20d3%29.CNhs12895.12629-134F1	tpm.H9%20Embryoid%20body%20cells%2c%20melanocytic%20induction%2c%20day03%2c%20biol_rep2%20%28H9EB-2%20d3%29.CNhs12827.12727-135G9	tpm.H9%20Embryoid%20body%20cells%2c%20melanocytic%20induction%2c%20day03%2c%20biol_rep3%20%28H9EB-3%20d3%29.CNhs12910.12825-136I8	tpm.H9%20Embryoid%20body%20cells%2c%20melanocytic%20induction%2c%20day06%2c%20biol_rep1%20%28H9EB-1%20d6%29.CNhs12896.12630-134F2	tpm.H9%20Embryoid%20body%20cells%2c%20melanocytic%20induction%2c%20day06%2c%20biol_rep2%20%28H9EB-2%20d6%29.CNhs12828.12728-135H1	tpm.H9%20Embryoid%20body%20cells%2c%20melanocytic%20induction%2c%20day06%2c%20biol_rep3%20%28H9EB-3%20d6%29.CNhs12911.12826-136I9	tpm.H9%20Embryoid%20body%20cells%2c%20melanocytic%20induction%2c%20day09%2c%20biol_rep1%20%28H9EB-1%20d9%29.CNhs12897.12631-134F3	tpm.H9%20Embryoid%20body%20cells%2c%20melanocytic%20induction%2c%20day09%2c%20biol_rep2%20%28H9EB-2%20d9%29.CNhs12829.12729-135H2	tpm.H9%20Embryoid%20body%20cells%2c%20melanocytic%20induction%2c%20day09%2c%20biol_rep3%20%28H9EB-3%20d9%29.CNhs12951.12827-137A1	tpm.H9%20Embryoid%20body%20cells%2c%20melanocytic%20induction%2c%20day12%2c%20biol_rep1%20%28H9EB-1%20d12%29.CNhs12948.12632-134F4	tpm.H9%20Embryoid%20body%20cells%2c%20melanocytic%20induction%2c%20day12%2c%20biol_rep1%20%28H9EB-1%20d12%29.CNhs12994.12632-134F4	tpm.H9%20Embryoid%20body%20cells%2c%20melanocytic%20induction%2c%20day12%2c%20biol_rep2%20%28H9EB-2%20d12%29.CNhs12830.12730-135H3	tpm.H9%20Embryoid%20body%20cells%2c%20melanocytic%20induction%2c%20day12%2c%20biol_rep3%20%28H9EB-3%20d12%29.CNhs12949.12828-137A2	tpm.H9%20Embryoid%20body%20cells%2c%20melanocytic%20induction%2c%20day12%2c%20biol_rep3%20%28H9EB-3%20d12%29.CNhs12995.12828-137A2	tpm.H9%20Embryoid%20body%20cells%2c%20melanocytic%20induction%2c%20day15%2c%20biol_rep1%20%28H9EB-1%20d15%29.CNhs12898.12633-134F5	tpm.H9%20Embryoid%20body%20cells%2c%20melanocytic%20induction%2c%20day15%2c%20biol_rep2%20%28H9EB-2%20d15%29.CNhs12831.12731-135H4	tpm.H9%20Embryoid%20body%20cells%2c%20melanocytic%20induction%2c%20day15%2c%20biol_rep3%20%28H9EB-3%20d15%29.CNhs12912.12829-137A3	tpm.H9%20Embryoid%20body%20cells%2c%20melanocytic%20induction%2c%20day18%2c%20biol_rep1%20%28H9EB-1%20d18%29.CNhs12899.12634-134F6	tpm.H9%20Embryoid%20body%20cells%2c%20melanocytic%20induction%2c%20day18%2c%20biol_rep2%20%28H9EB-2%20d18%29.CNhs12832.12732-135H5	tpm.H9%20Embryoid%20body%20cells%2c%20melanocytic%20induction%2c%20day18%2c%20biol_rep3%20%28H9EB-3%20d18%29.CNhs12914.12830-137A4	tpm.H9%20Embryoid%20body%20cells%2c%20melanocytic%20induction%2c%20day21%2c%20biol_rep1%20%28H9EB-1%20d21%29.CNhs12900.12635-134F7	tpm.H9%20Embryoid%20body%20cells%2c%20melanocytic%20induction%2c%20day21%2c%20biol_rep2%20%28H9EB-2%20d21%29.CNhs12833.12733-135H6	tpm.H9%20Embryoid%20body%20cells%2c%20melanocytic%20induction%2c%20day21%2c%20biol_rep3%20%28H9EB-3%20d21%29.CNhs12915.12831-137A5	tpm.H9%20Embryoid%20body%20cells%2c%20melanocytic%20induction%2c%20day24%2c%20biol_rep1%20%28H9EB-1%20d24%29.CNhs12901.12636-134F8	tpm.H9%20Embryoid%20body%20cells%2c%20melanocytic%20induction%2c%20day24%2c%20biol_rep2%20%28H9EB-2%20d24%29.CNhs12834.12734-135H7	tpm.H9%20Embryoid%20body%20cells%2c%20melanocytic%20induction%2c%20day24%2c%20biol_rep3%20%28H9EB-3%20d24%29.CNhs12916.12832-137A6	tpm.H9%20Embryoid%20body%20cells%2c%20melanocytic%20induction%2c%20day27%2c%20biol_rep1%20%28H9EB-1%20d27%29.CNhs12902.12637-134F9	tpm.H9%20Embryoid%20body%20cells%2c%20melanocytic%20induction%2c%20day27%2c%20biol_rep2%20%28H9EB-2%20d27%29.CNhs12835.12735-135H8	tpm.H9%20Embryoid%20body%20cells%2c%20melanocytic%20induction%2c%20day27%2c%20biol_rep3%20%28H9EB-3%20d27%29.CNhs12917.12833-137A7	tpm.H9%20Embryoid%20body%20cells%2c%20melanocytic%20induction%2c%20day30%2c%20biol_rep1%20%28H9EB-1%20d30%29.CNhs12903.12638-134G1	tpm.H9%20Embryoid%20body%20cells%2c%20melanocytic%20induction%2c%20day30%2c%20biol_rep2%20%28H9EB-2%20d30%29.CNhs12836.12736-135H9	tpm.H9%20Embryoid%20body%20cells%2c%20melanocytic%20induction%2c%20day30%2c%20biol_rep3%20%28H9EB-3%20d30%29.CNhs12918.12834-137A8	tpm.H9%20Embryoid%20body%20cells%2c%20melanocytic%20induction%2c%20day34%2c%20biol_rep1%20%28H9EB-1%20d34%29.CNhs12904.12639-134G2	tpm.H9%20Embryoid%20body%20cells%2c%20melanocytic%20induction%2c%20day34%2c%20biol_rep2%20%28H9EB-2%20d34%29.CNhs12906.12737-135I1	tpm.H9%20Embryoid%20body%20cells%2c%20melanocytic%20induction%2c%20day34%2c%20biol_rep3%20%28H9EB-3%20d34%29.CNhs12919.12835-137A9	tpm.H9%20Embryoid%20body%20cells%2c%20melanocytic%20induction%2c%20day41%2c%20biol_rep1%20%28H9EB-1%20d41%29.CNhs12905.12640-134G3	tpm.H9%20Embryoid%20body%20cells%2c%20melanocytic%20induction%2c%20day41%2c%20biol_rep2%20%28H9EB-2%20d41%29.CNhs12907.12738-135I2	tpm.H9%20Embryoid%20body%20cells%2c%20melanocytic%20induction%2c%20day41%2c%20biol_rep3%20%28H9EB-3%20d41%29.CNhs12950.12836-137B1	tpm.H9%20Embryonic%20Stem%20cells%2c%20biol_rep1%20%28H9ES-1%29.CNhs11917.12626-134E7	tpm.H9%20Embryonic%20Stem%20cells%2c%20biol_rep2%20%28H9ES-2%29.CNhs12824.12724-135G6	tpm.H9%20Embryonic%20Stem%20cells%2c%20biol_rep3%20%28H9ES-3%29.CNhs12837.12822-136I5	tpm.HES3-GFP%20Embryonic%20Stem%20cells%2c%20cardiomyocytic%20induction%2c%20day00%2c%20biol_rep1%20%28UH-1%29.CNhs13694.13364-143F7	tpm.HES3-GFP%20Embryonic%20Stem%20cells%2c%20cardiomyocytic%20induction%2c%20day00%2c%20biol_rep2%20%28UH-2%29.CNhs13695.13365-143F8	tpm.HES3-GFP%20Embryonic%20Stem%20cells%2c%20cardiomyocytic%20induction%2c%20day00%2c%20biol_rep3%20%28UH-3%29.CNhs13738.13366-143F9	tpm.HES3-GFP%20Embryonic%20Stem%20cells%2c%20cardiomyocytic%20induction%2c%20day01%2c%20biol_rep1.CNhs13653.13328-143B7	tpm.HES3-GFP%20Embryonic%20Stem%20cells%2c%20cardiomyocytic%20induction%2c%20day01%2c%20biol_rep2.CNhs13712.13340-143D1	tpm.HES3-GFP%20Embryonic%20Stem%20cells%2c%20cardiomyocytic%20induction%2c%20day01%2c%20biol_rep3.CNhs13725.13352-143E4	tpm.HES3-GFP%20Embryonic%20Stem%20cells%2c%20cardiomyocytic%20induction%2c%20day02%2c%20biol_rep1.CNhs13654.13329-143B8	tpm.HES3-GFP%20Embryonic%20Stem%20cells%2c%20cardiomyocytic%20induction%2c%20day02%2c%20biol_rep2.CNhs13714.13341-143D2	tpm.HES3-GFP%20Embryonic%20Stem%20cells%2c%20cardiomyocytic%20induction%2c%20day02%2c%20biol_rep3.CNhs13726.13353-143E5	tpm.HES3-GFP%20Embryonic%20Stem%20cells%2c%20cardiomyocytic%20induction%2c%20day03%2c%20biol_rep1.CNhs13655.13330-143B9	tpm.HES3-GFP%20Embryonic%20Stem%20cells%2c%20cardiomyocytic%20induction%2c%20day03%2c%20biol_rep2.CNhs13715.13342-143D3	tpm.HES3-GFP%20Embryonic%20Stem%20cells%2c%20cardiomyocytic%20induction%2c%20day03%2c%20biol_rep3.CNhs13727.13354-143E6	tpm.HES3-GFP%20Embryonic%20Stem%20cells%2c%20cardiomyocytic%20induction%2c%20day04%2c%20biol_rep1.CNhs13656.13331-143C1	tpm.HES3-GFP%20Embryonic%20Stem%20cells%2c%20cardiomyocytic%20induction%2c%20day04%2c%20biol_rep2.CNhs13716.13343-143D4	tpm.HES3-GFP%20Embryonic%20Stem%20cells%2c%20cardiomyocytic%20induction%2c%20day04%2c%20biol_rep3.CNhs13728.13355-143E7	tpm.HES3-GFP%20Embryonic%20Stem%20cells%2c%20cardiomyocytic%20induction%2c%20day05%2c%20biol_rep1.CNhs13657.13332-143C2	tpm.HES3-GFP%20Embryonic%20Stem%20cells%2c%20cardiomyocytic%20induction%2c%20day05%2c%20biol_rep2.CNhs13717.13344-143D5	tpm.HES3-GFP%20Embryonic%20Stem%20cells%2c%20cardiomyocytic%20induction%2c%20day05%2c%20biol_rep3.CNhs13729.13356-143E8	tpm.HES3-GFP%20Embryonic%20Stem%20cells%2c%20cardiomyocytic%20induction%2c%20day06%2c%20biol_rep1.CNhs13658.13333-143C3	tpm.HES3-GFP%20Embryonic%20Stem%20cells%2c%20cardiomyocytic%20induction%2c%20day06%2c%20biol_rep2.CNhs13718.13345-143D6	tpm.HES3-GFP%20Embryonic%20Stem%20cells%2c%20cardiomyocytic%20induction%2c%20day06%2c%20biol_rep3.CNhs13730.13357-143E9	tpm.HES3-GFP%20Embryonic%20Stem%20cells%2c%20cardiomyocytic%20induction%2c%20day07%2c%20biol_rep1.CNhs13659.13334-143C4	tpm.HES3-GFP%20Embryonic%20Stem%20cells%2c%20cardiomyocytic%20induction%2c%20day07%2c%20biol_rep2.CNhs13719.13346-143D7	tpm.HES3-GFP%20Embryonic%20Stem%20cells%2c%20cardiomyocytic%20induction%2c%20day07%2c%20biol_rep3.CNhs13731.13358-143F1	tpm.HES3-GFP%20Embryonic%20Stem%20cells%2c%20cardiomyocytic%20induction%2c%20day08%2c%20biol_rep1.CNhs13660.13335-143C5	tpm.HES3-GFP%20Embryonic%20Stem%20cells%2c%20cardiomyocytic%20induction%2c%20day08%2c%20biol_rep2.CNhs13720.13347-143D8	tpm.HES3-GFP%20Embryonic%20Stem%20cells%2c%20cardiomyocytic%20induction%2c%20day08%2c%20biol_rep3.CNhs13732.13359-143F2	tpm.HES3-GFP%20Embryonic%20Stem%20cells%2c%20cardiomyocytic%20induction%2c%20day09%2c%20biol_rep1.CNhs13661.13336-143C6	tpm.HES3-GFP%20Embryonic%20Stem%20cells%2c%20cardiomyocytic%20induction%2c%20day09%2c%20biol_rep2.CNhs13721.13348-143D9	tpm.HES3-GFP%20Embryonic%20Stem%20cells%2c%20cardiomyocytic%20induction%2c%20day09%2c%20biol_rep3.CNhs13733.13360-143F3	tpm.HES3-GFP%20Embryonic%20Stem%20cells%2c%20cardiomyocytic%20induction%2c%20day10%2c%20biol_rep1.CNhs13662.13337-143C7	tpm.HES3-GFP%20Embryonic%20Stem%20cells%2c%20cardiomyocytic%20induction%2c%20day10%2c%20biol_rep2.CNhs13722.13349-143E1	tpm.HES3-GFP%20Embryonic%20Stem%20cells%2c%20cardiomyocytic%20induction%2c%20day10%2c%20biol_rep3.CNhs13734.13361-143F4	tpm.HES3-GFP%20Embryonic%20Stem%20cells%2c%20cardiomyocytic%20induction%2c%20day11%2c%20biol_rep1.CNhs13710.13338-143C8	tpm.HES3-GFP%20Embryonic%20Stem%20cells%2c%20cardiomyocytic%20induction%2c%20day11%2c%20biol_rep2.CNhs13723.13350-143E2	tpm.HES3-GFP%20Embryonic%20Stem%20cells%2c%20cardiomyocytic%20induction%2c%20day11%2c%20biol_rep3.CNhs13735.13362-143F5	tpm.HES3-GFP%20Embryonic%20Stem%20cells%2c%20cardiomyocytic%20induction%2c%20day12%2c%20biol_rep1.CNhs13711.13339-143C9	tpm.HES3-GFP%20Embryonic%20Stem%20cells%2c%20cardiomyocytic%20induction%2c%20day12%2c%20biol_rep2.CNhs13724.13351-143E3	tpm.HES3-GFP%20Embryonic%20Stem%20cells%2c%20cardiomyocytic%20induction%2c%20day12%2c%20biol_rep3.CNhs13736.13363-143F6	tpm.Hair%20Follicle%20Dermal%20Papilla%20Cells%2c%20donor1.CNhs12501.11271-116H2	tpm.Hair%20Follicle%20Dermal%20Papilla%20Cells%2c%20donor2.CNhs11979.11348-117G7	tpm.Hair%20Follicle%20Dermal%20Papilla%20Cells%2c%20donor3.CNhs12030.11420-118F7	tpm.Hair%20Follicle%20Outer%20Root%20Sheath%20Cells%2c%20donor1.CNhs12339.11504-119G1	tpm.Hair%20Follicle%20Outer%20Root%20Sheath%20Cells%2c%20donor2.CNhs12347.11584-120F9	tpm.Hep-2%20cells%20mock%20treated%2c%20biol_rep1.CNhs13479.11898-125E8	tpm.Hep-2%20cells%20mock%20treated%2c%20biol_rep2.CNhs13500.11899-125E9	tpm.Hep-2%20cells%20mock%20treated%2c%20biol_rep3.CNhs13501.11900-125F1	tpm.Hep-2%20cells%20treated%20with%20Streptococci%20strain%205448%2c%20biol_rep1.CNhs13477.11890-125D9	tpm.Hep-2%20cells%20treated%20with%20Streptococci%20strain%205448%2c%20biol_rep2.CNhs13496.11891-125E1	tpm.Hep-2%20cells%20treated%20with%20Streptococci%20strain%205448%2c%20biol_rep3.CNhs13497.11892-125E2	tpm.Hep-2%20cells%20treated%20with%20Streptococci%20strain%20JRS4%2c%20biol_rep1.CNhs13478.11894-125E4	tpm.Hep-2%20cells%20treated%20with%20Streptococci%20strain%20JRS4%2c%20biol_rep2.CNhs13498.11895-125E5	tpm.Hep-2%20cells%20treated%20with%20Streptococci%20strain%20JRS4%2c%20biol_rep3.CNhs13499.11896-125E6	tpm.Hepatic%20Sinusoidal%20Endothelial%20Cells%2c%20donor1.CNhs12075.11521-119H9	tpm.Hepatic%20Sinusoidal%20Endothelial%20Cells%2c%20donor2.CNhs12092.11601-120H8	tpm.Hepatic%20Sinusoidal%20Endothelial%20Cells%2c%20donor3.CNhs12625.11682-122H8	tpm.Hepatic%20Stellate%20Cells%20%28lipocyte%29%2c%20donor1.CNhs11335.11524-119I3	tpm.Hepatic%20Stellate%20Cells%20%28lipocyte%29%2c%20donor2.CNhs12093.11604-120I2	tpm.Hepatic%20Stellate%20Cells%20%28lipocyte%29%2c%20donor3.CNhs12627.11685-122I2	tpm.Hepatocyte%2c%20donor1.CNhs12340.11523-119I2	tpm.Hepatocyte%2c%20donor2.CNhs12349.11603-120I1	tpm.Hepatocyte%2c%20donor3.CNhs12626.11684-122I1	tpm.Hodgkin%27s%20lymphoma%20cell%20line%3aHD-Mar2.CNhs11715.10435-106E3	tpm.Intestinal%20epithelial%20cells%20%28polarized%29%2c%20donor1.CNhs10875.11246-116E4	tpm.Iris%20Pigment%20Epithelial%20Cells%2c%20donor1.CNhs12596.11530-119I9	tpm.K562%20erythroblastic%20leukemia%20response%20to%20hemin%2c%2000hr00min%2c%20biol_rep1.CNhs12458.13079-140B1	tpm.K562%20erythroblastic%20leukemia%20response%20to%20hemin%2c%2000hr00min%2c%20biol_rep2.CNhs12684.13145-140I4	tpm.K562%20erythroblastic%20leukemia%20response%20to%20hemin%2c%2000hr00min%2c%20biol_rep3.CNhs12786.13211-141G7	tpm.K562%20erythroblastic%20leukemia%20response%20to%20hemin%2c%2000hr15min%2c%20biol_rep1.CNhs12459.13080-140B2	tpm.K562%20erythroblastic%20leukemia%20response%20to%20hemin%2c%2000hr15min%2c%20biol_rep2.CNhs12686.13146-140I5	tpm.K562%20erythroblastic%20leukemia%20response%20to%20hemin%2c%2000hr15min%2c%20biol_rep3.CNhs12787.13212-141G8	tpm.K562%20erythroblastic%20leukemia%20response%20to%20hemin%2c%2000hr30min%2c%20biol_rep1.CNhs12460.13081-140B3	tpm.K562%20erythroblastic%20leukemia%20response%20to%20hemin%2c%2000hr30min%2c%20biol_rep2.CNhs12687.13147-140I6	tpm.K562%20erythroblastic%20leukemia%20response%20to%20hemin%2c%2000hr30min%2c%20biol_rep3.CNhs12788.13213-141G9	tpm.K562%20erythroblastic%20leukemia%20response%20to%20hemin%2c%2000hr45min%2c%20biol_rep1.CNhs12461.13082-140B4	tpm.K562%20erythroblastic%20leukemia%20response%20to%20hemin%2c%2000hr45min%2c%20biol_rep2.CNhs12688.13148-140I7	tpm.K562%20erythroblastic%20leukemia%20response%20to%20hemin%2c%2000hr45min%2c%20biol_rep3.CNhs12789.13214-141H1	tpm.K562%20erythroblastic%20leukemia%20response%20to%20hemin%2c%2001hr00min%2c%20biol_rep1.CNhs12462.13083-140B5	tpm.K562%20erythroblastic%20leukemia%20response%20to%20hemin%2c%2001hr00min%2c%20biol_rep2.CNhs12689.13149-140I8	tpm.K562%20erythroblastic%20leukemia%20response%20to%20hemin%2c%2001hr00min%2c%20biol_rep3.CNhs12790.13215-141H2	tpm.K562%20erythroblastic%20leukemia%20response%20to%20hemin%2c%2001hr20min%2c%20biol_rep1.CNhs12463.13084-140B6	tpm.K562%20erythroblastic%20leukemia%20response%20to%20hemin%2c%2001hr20min%2c%20biol_rep2.CNhs12690.13150-140I9	tpm.K562%20erythroblastic%20leukemia%20response%20to%20hemin%2c%2001hr20min%2c%20biol_rep3.CNhs12791.13216-141H3	tpm.K562%20erythroblastic%20leukemia%20response%20to%20hemin%2c%2001hr40min%2c%20biol_rep1.CNhs12464.13085-140B7	tpm.K562%20erythroblastic%20leukemia%20response%20to%20hemin%2c%2001hr40min%2c%20biol_rep2.CNhs12691.13151-141A1	tpm.K562%20erythroblastic%20leukemia%20response%20to%20hemin%2c%2001hr40min%2c%20biol_rep3.CNhs12792.13217-141H4	tpm.K562%20erythroblastic%20leukemia%20response%20to%20hemin%2c%2002hr00min%2c%20biol_rep1.CNhs12737.13086-140B8	tpm.K562%20erythroblastic%20leukemia%20response%20to%20hemin%2c%2002hr00min%2c%20biol_rep2.CNhs12692.13152-141A2	tpm.K562%20erythroblastic%20leukemia%20response%20to%20hemin%2c%2002hr00min%2c%20biol_rep3.CNhs12794.13218-141H5	tpm.K562%20erythroblastic%20leukemia%20response%20to%20hemin%2c%2002hr30min%2c%20biol_rep1.CNhs12465.13087-140B9	tpm.K562%20erythroblastic%20leukemia%20response%20to%20hemin%2c%2002hr30min%2c%20biol_rep2.CNhs12693.13153-141A3	tpm.K562%20erythroblastic%20leukemia%20response%20to%20hemin%2c%2002hr30min%2c%20biol_rep3.CNhs12795.13219-141H6	tpm.K562%20erythroblastic%20leukemia%20response%20to%20hemin%2c%2003hr00min%2c%20biol_rep1.CNhs12466.13088-140C1	tpm.K562%20erythroblastic%20leukemia%20response%20to%20hemin%2c%2003hr00min%2c%20biol_rep2.CNhs12694.13154-141A4	tpm.K562%20erythroblastic%20leukemia%20response%20to%20hemin%2c%2003hr00min%2c%20biol_rep3.CNhs12796.13220-141H7	tpm.K562%20erythroblastic%20leukemia%20response%20to%20hemin%2c%2003hr30min%2c%20biol_rep1.CNhs12467.13089-140C2	tpm.K562%20erythroblastic%20leukemia%20response%20to%20hemin%2c%2003hr30min%2c%20biol_rep2.CNhs12695.13155-141A5	tpm.K562%20erythroblastic%20leukemia%20response%20to%20hemin%2c%2003hr30min%2c%20biol_rep3.CNhs12797.13221-141H8	tpm.K562%20erythroblastic%20leukemia%20response%20to%20hemin%2c%2004hr%2c%20biol_rep1.CNhs12468.13090-140C3	tpm.K562%20erythroblastic%20leukemia%20response%20to%20hemin%2c%2004hr%2c%20biol_rep2.CNhs12696.13156-141A6	tpm.K562%20erythroblastic%20leukemia%20response%20to%20hemin%2c%2004hr%2c%20biol_rep3.CNhs12798.13222-141H9	tpm.K562%20erythroblastic%20leukemia%20response%20to%20hemin%2c%2006hr%2c%20biol_rep1.CNhs12469.13091-140C4	tpm.K562%20erythroblastic%20leukemia%20response%20to%20hemin%2c%2006hr%2c%20biol_rep2.CNhs12697.13157-141A7	tpm.K562%20erythroblastic%20leukemia%20response%20to%20hemin%2c%2006hr%2c%20biol_rep3.CNhs12799.13223-141I1	tpm.K562%20erythroblastic%20leukemia%20response%20to%20hemin%2c%2012hr%2c%20biol_rep1.CNhs12470.13092-140C5	tpm.K562%20erythroblastic%20leukemia%20response%20to%20hemin%2c%2012hr%2c%20biol_rep2.CNhs12698.13158-141A8	tpm.K562%20erythroblastic%20leukemia%20response%20to%20hemin%2c%2012hr%2c%20biol_rep3.CNhs12800.13224-141I2	tpm.K562%20erythroblastic%20leukemia%20response%20to%20hemin%2c%2024hr%2c%20biol_rep1.CNhs12471.13093-140C6	tpm.K562%20erythroblastic%20leukemia%20response%20to%20hemin%2c%2024hr%2c%20biol_rep2.CNhs12699.13159-141A9	tpm.K562%20erythroblastic%20leukemia%20response%20to%20hemin%2c%2024hr%2c%20biol_rep3.CNhs12801.13225-141I3	tpm.K562%20erythroblastic%20leukemia%20response%20to%20hemin%2c%20day02%2c%20biol_rep1.CNhs12472.13094-140C7	tpm.K562%20erythroblastic%20leukemia%20response%20to%20hemin%2c%20day02%2c%20biol_rep2.CNhs12700.13160-141B1	tpm.K562%20erythroblastic%20leukemia%20response%20to%20hemin%2c%20day02%2c%20biol_rep3.CNhs12802.13226-141I4	tpm.K562%20erythroblastic%20leukemia%20response%20to%20hemin%2c%20day03%2c%20biol_rep1.CNhs12473.13095-140C8	tpm.K562%20erythroblastic%20leukemia%20response%20to%20hemin%2c%20day03%2c%20biol_rep2.CNhs12701.13161-141B2	tpm.K562%20erythroblastic%20leukemia%20response%20to%20hemin%2c%20day03%2c%20biol_rep3.CNhs12803.13227-141I5	tpm.K562%20erythroblastic%20leukemia%20response%20to%20hemin%2c%20day04%2c%20biol_rep1.CNhs12474.13096-140C9	tpm.K562%20erythroblastic%20leukemia%20response%20to%20hemin%2c%20day04%2c%20biol_rep2.CNhs12702.13162-141B3	tpm.K562%20erythroblastic%20leukemia%20response%20to%20hemin%2c%20day04%2c%20biol_rep3.CNhs12804.13228-141I6	tpm.Keratinocyte%20-%20epidermal%2c%20donor1.CNhs11064.11272-116H3	tpm.Keratinocyte%20-%20epidermal%2c%20donor2.CNhs11381.11349-117G8	tpm.Keratinocyte%20-%20epidermal%2c%20donor3.CNhs12031.11421-118F8	tpm.Keratinocyte%20-%20oral%2c%20donor1.CNhs10879.11251-116E9	tpm.Keratocytes%2c%20donor1.CNhs11337.11527-119I6	tpm.Keratocytes%2c%20donor2.CNhs12095.11607-120I5	tpm.Keratocytes%2c%20donor3.CNhs12921.11688-122I5	tpm.Krukenberg%20tumor%20cell%20line%3aHSKTC.CNhs11822.10687-109F3	tpm.Lens%20Epithelial%20Cells%2c%20donor1.CNhs12342.11529-119I8	tpm.Lens%20Epithelial%20Cells%2c%20donor2.CNhs12568.11609-120I7	tpm.Lens%20Epithelial%20Cells%2c%20donor3.CNhs12572.11690-122I7	tpm.Lymphatic%20Endothelial%20cells%20response%20to%20VEGFC%2c%2000hr00min%2c%20biol_rep1%20%28MM%20XIX%20-%201%29.CNhs11936.12260-130A1	tpm.Lymphatic%20Endothelial%20cells%20response%20to%20VEGFC%2c%2000hr00min%2c%20biol_rep2%20%28MM%20XIV%20-%201%29.CNhs13157.12382-131E6	tpm.Lymphatic%20Endothelial%20cells%20response%20to%20VEGFC%2c%2000hr00min%2c%20biol_rep3%20%28MM%20XXII%20-%201%20%29.CNhs13276.12504-133A2	tpm.Lymphatic%20Endothelial%20cells%20response%20to%20VEGFC%2c%2000hr15min%2c%20biol_rep1%20%28MM%20XIX%20-%202%29.CNhs13100.12261-130A2	tpm.Lymphatic%20Endothelial%20cells%20response%20to%20VEGFC%2c%2000hr15min%2c%20biol_rep2%20%28MM%20XIV%20-%202%29.CNhs13158.12383-131E7	tpm.Lymphatic%20Endothelial%20cells%20response%20to%20VEGFC%2c%2000hr15min%2c%20biol_rep3%20%28MM%20XXII%20-%202%29.CNhs13277.12505-133A3	tpm.Lymphatic%20Endothelial%20cells%20response%20to%20VEGFC%2c%2000hr30min%2c%20biol_rep1%20%28MM%20XIX%20-%203%29.CNhs13101.12262-130A3	tpm.Lymphatic%20Endothelial%20cells%20response%20to%20VEGFC%2c%2000hr30min%2c%20biol_rep2%20%28MM%20XIV%20-%203%29.CNhs13159.12384-131E8	tpm.Lymphatic%20Endothelial%20cells%20response%20to%20VEGFC%2c%2000hr30min%2c%20biol_rep3%20%28MM%20XXII%20-%203%29.CNhs13278.12506-133A4	tpm.Lymphatic%20Endothelial%20cells%20response%20to%20VEGFC%2c%2000hr45min%2c%20biol_rep1%20%28MM%20XIX%20-%204%29.CNhs13102.12263-130A4	tpm.Lymphatic%20Endothelial%20cells%20response%20to%20VEGFC%2c%2000hr45min%2c%20biol_rep2%20%28MM%20XIV%20-%204%29.CNhs13160.12385-131E9	tpm.Lymphatic%20Endothelial%20cells%20response%20to%20VEGFC%2c%2000hr45min%2c%20biol_rep3%20%28MM%20XXII%20-%204%29.CNhs13279.12507-133A5	tpm.Lymphatic%20Endothelial%20cells%20response%20to%20VEGFC%2c%2001hr00min%2c%20biol_rep1%20%28MM%20XIX%20-%205%29.CNhs13103.12264-130A5	tpm.Lymphatic%20Endothelial%20cells%20response%20to%20VEGFC%2c%2001hr00min%2c%20biol_rep2%20%28MM%20XIV%20-%205%29.CNhs13161.12386-131F1	tpm.Lymphatic%20Endothelial%20cells%20response%20to%20VEGFC%2c%2001hr00min%2c%20biol_rep3%20%28MM%20XXII%20-%205%29.CNhs13280.12508-133A6	tpm.Lymphatic%20Endothelial%20cells%20response%20to%20VEGFC%2c%2001hr20min%2c%20biol_rep1%20%28MM%20XIX%20-%206%29.CNhs13104.12265-130A6	tpm.Lymphatic%20Endothelial%20cells%20response%20to%20VEGFC%2c%2001hr20min%2c%20biol_rep2%20%28MM%20XIV%20-%206%29.CNhs13162.12387-131F2	tpm.Lymphatic%20Endothelial%20cells%20response%20to%20VEGFC%2c%2001hr20min%2c%20biol_rep3%20%28MM%20XXII%20-%206%29.CNhs13281.12509-133A7	tpm.Lymphatic%20Endothelial%20cells%20response%20to%20VEGFC%2c%2001hr40min%2c%20biol_rep1%20%28MM%20XIX%20-%207%29.CNhs13105.12266-130A7	tpm.Lymphatic%20Endothelial%20cells%20response%20to%20VEGFC%2c%2001hr40min%2c%20biol_rep2%20%28MM%20XIV%20-%207%29.CNhs13163.12388-131F3	tpm.Lymphatic%20Endothelial%20cells%20response%20to%20VEGFC%2c%2001hr40min%2c%20biol_rep3%20%28MM%20XXII%20-%207%29.CNhs13282.12510-133A8	tpm.Lymphatic%20Endothelial%20cells%20response%20to%20VEGFC%2c%2002hr00min%2c%20biol_rep1%20%28MM%20XIX%20-%208%29.CNhs13106.12267-130A8	tpm.Lymphatic%20Endothelial%20cells%20response%20to%20VEGFC%2c%2002hr00min%2c%20biol_rep2%20%28MM%20XIV%20-%208%29.CNhs13164.12389-131F4	tpm.Lymphatic%20Endothelial%20cells%20response%20to%20VEGFC%2c%2002hr00min%2c%20biol_rep3%20%28MM%20XXII%20-%208%29.CNhs13283.12511-133A9	tpm.Lymphatic%20Endothelial%20cells%20response%20to%20VEGFC%2c%2002hr30min%2c%20biol_rep1%20%28MM%20XIX%20-%209%29.CNhs13107.12268-130A9	tpm.Lymphatic%20Endothelial%20cells%20response%20to%20VEGFC%2c%2002hr30min%2c%20biol_rep2%20%28MM%20XIV%20-%209%29.CNhs13165.12390-131F5	tpm.Lymphatic%20Endothelial%20cells%20response%20to%20VEGFC%2c%2002hr30min%2c%20biol_rep3%20%28MM%20XXII%20-%209%29.CNhs13284.12512-133B1	tpm.Lymphatic%20Endothelial%20cells%20response%20to%20VEGFC%2c%2003hr00min%2c%20biol_rep1%20%28MM%20XIX%20-%2010%29.CNhs13108.12269-130B1	tpm.Lymphatic%20Endothelial%20cells%20response%20to%20VEGFC%2c%2003hr00min%2c%20biol_rep2%20%28MM%20XIV%20-%2010%29.CNhs13166.12391-131F6	tpm.Lymphatic%20Endothelial%20cells%20response%20to%20VEGFC%2c%2003hr00min%2c%20biol_rep3%20%28MM%20XXII%20-%2010%29.CNhs13285.12513-133B2	tpm.Lymphatic%20Endothelial%20cells%20response%20to%20VEGFC%2c%2003hr30min%2c%20biol_rep1%20%28MM%20XIX%20-%2011%29.CNhs13109.12270-130B2	tpm.Lymphatic%20Endothelial%20cells%20response%20to%20VEGFC%2c%2003hr30min%2c%20biol_rep2%20%28MM%20XIV%20-%2011%29.CNhs13168.12392-131F7	tpm.Lymphatic%20Endothelial%20cells%20response%20to%20VEGFC%2c%2003hr30min%2c%20biol_rep3%20%28MM%20XXII%20-%2011%29.CNhs13286.12514-133B3	tpm.Lymphatic%20Endothelial%20cells%20response%20to%20VEGFC%2c%2004hr%2c%20biol_rep1%20%28MM%20XIX%20-%2012%29.CNhs13110.12271-130B3	tpm.Lymphatic%20Endothelial%20cells%20response%20to%20VEGFC%2c%2004hr%2c%20biol_rep2%20%28MM%20XIV%20-%2012%29.CNhs13169.12393-131F8	tpm.Lymphatic%20Endothelial%20cells%20response%20to%20VEGFC%2c%2004hr%2c%20biol_rep3%20%28MM%20XXII%20-%2012%29.CNhs13287.12515-133B4	tpm.Lymphatic%20Endothelial%20cells%20response%20to%20VEGFC%2c%2005hr%2c%20biol_rep1%20%28MM%20XIX%20-%2013%29.CNhs13111.12272-130B4	tpm.Lymphatic%20Endothelial%20cells%20response%20to%20VEGFC%2c%2005hr%2c%20biol_rep2%20%28MM%20XIV%20-%2013%29.CNhs13170.12394-131F9	tpm.Lymphatic%20Endothelial%20cells%20response%20to%20VEGFC%2c%2005hr%2c%20biol_rep3%20%28MM%20XXII%20-%2013%29.CNhs13288.12516-133B5	tpm.Lymphatic%20Endothelial%20cells%20response%20to%20VEGFC%2c%2006hr%2c%20biol_rep1%20%28MM%20XIX%20-%2014%29.CNhs13112.12273-130B5	tpm.Lymphatic%20Endothelial%20cells%20response%20to%20VEGFC%2c%2006hr%2c%20biol_rep2%20%28MM%20XIV%20-%2014%29.CNhs13171.12395-131G1	tpm.Lymphatic%20Endothelial%20cells%20response%20to%20VEGFC%2c%2006hr%2c%20biol_rep3%20%28MM%20XXII%20-%2014%29.CNhs13289.12517-133B6	tpm.Lymphatic%20Endothelial%20cells%20response%20to%20VEGFC%2c%2007hr%2c%20biol_rep1%20%28MM%20XIX%20-%2015%29.CNhs13113.12274-130B6	tpm.Lymphatic%20Endothelial%20cells%20response%20to%20VEGFC%2c%2007hr%2c%20biol_rep2%20%28MM%20XIV%20-%2015%29.CNhs13172.12396-131G2	tpm.Lymphatic%20Endothelial%20cells%20response%20to%20VEGFC%2c%2007hr%2c%20biol_rep3%20%28MM%20XXII%20-%2015%29.CNhs13290.12518-133B7	tpm.Lymphatic%20Endothelial%20cells%20response%20to%20VEGFC%2c%2008hr%2c%20biol_rep1%20%28MM%20XIX%20-%2016%29.CNhs11937.12275-130B7	tpm.Lymphatic%20Endothelial%20cells%20response%20to%20VEGFC%2c%2008hr%2c%20biol_rep2%20%28MM%20XIV%20-%2016%29.CNhs13173.12397-131G3	tpm.Lymphatic%20Endothelial%20cells%20response%20to%20VEGFC%2c%2008hr%2c%20biol_rep3%20%28MM%20XXII%20-%2016%29.CNhs13291.12519-133B8	tpm.MCF7%20breast%20cancer%20cell%20line%20response%20to%20EGF1%2c%2000hr00min%2c%20biol_rep1.CNhs12564.13031-139E7	tpm.MCF7%20breast%20cancer%20cell%20line%20response%20to%20EGF1%2c%2000hr00min%2c%20biol_rep2.CNhs12475.13097-140D1	tpm.MCF7%20breast%20cancer%20cell%20line%20response%20to%20EGF1%2c%2000hr00min%2c%20biol_rep3.CNhs12703.13163-141B4	tpm.MCF7%20breast%20cancer%20cell%20line%20response%20to%20EGF1%2c%2000hr15min%2c%20biol_rep1.CNhs12420.13032-139E8	tpm.MCF7%20breast%20cancer%20cell%20line%20response%20to%20EGF1%2c%2000hr15min%2c%20biol_rep2.CNhs12476.13098-140D2	tpm.MCF7%20breast%20cancer%20cell%20line%20response%20to%20EGF1%2c%2000hr15min%2c%20biol_rep3.CNhs12704.13164-141B5	tpm.MCF7%20breast%20cancer%20cell%20line%20response%20to%20EGF1%2c%2000hr30min%2c%20biol_rep1.CNhs12421.13033-139E9	tpm.MCF7%20breast%20cancer%20cell%20line%20response%20to%20EGF1%2c%2000hr30min%2c%20biol_rep2.CNhs12477.13099-140D3	tpm.MCF7%20breast%20cancer%20cell%20line%20response%20to%20EGF1%2c%2000hr30min%2c%20biol_rep3.CNhs12738.13165-141B6	tpm.MCF7%20breast%20cancer%20cell%20line%20response%20to%20EGF1%2c%2000hr45min%2c%20biol_rep1.CNhs12422.13034-139F1	tpm.MCF7%20breast%20cancer%20cell%20line%20response%20to%20EGF1%2c%2000hr45min%2c%20biol_rep2.CNhs12478.13100-140D4	tpm.MCF7%20breast%20cancer%20cell%20line%20response%20to%20EGF1%2c%2000hr45min%2c%20biol_rep3.CNhs12739.13166-141B7	tpm.MCF7%20breast%20cancer%20cell%20line%20response%20to%20EGF1%2c%2001hr00min%2c%20biol_rep1.CNhs12423.13035-139F2	tpm.MCF7%20breast%20cancer%20cell%20line%20response%20to%20EGF1%2c%2001hr00min%2c%20biol_rep2.CNhs12479.13101-140D5	tpm.MCF7%20breast%20cancer%20cell%20line%20response%20to%20EGF1%2c%2001hr00min%2c%20biol_rep3.CNhs12705.13167-141B8	tpm.MCF7%20breast%20cancer%20cell%20line%20response%20to%20EGF1%2c%2001hr20min%2c%20biol_rep1.CNhs12424.13036-139F3	tpm.MCF7%20breast%20cancer%20cell%20line%20response%20to%20EGF1%2c%2001hr20min%2c%20biol_rep2.CNhs12480.13102-140D6	tpm.MCF7%20breast%20cancer%20cell%20line%20response%20to%20EGF1%2c%2001hr20min%2c%20biol_rep3.CNhs12742.13168-141B9	tpm.MCF7%20breast%20cancer%20cell%20line%20response%20to%20EGF1%2c%2001hr40min%2c%20biol_rep1.CNhs12425.13037-139F4	tpm.MCF7%20breast%20cancer%20cell%20line%20response%20to%20EGF1%2c%2001hr40min%2c%20biol_rep2.CNhs12482.13103-140D7	tpm.MCF7%20breast%20cancer%20cell%20line%20response%20to%20EGF1%2c%2001hr40min%2c%20biol_rep3.CNhs12743.13169-141C1	tpm.MCF7%20breast%20cancer%20cell%20line%20response%20to%20EGF1%2c%2002hr00min%2c%20biol_rep1.CNhs12426.13038-139F5	tpm.MCF7%20breast%20cancer%20cell%20line%20response%20to%20EGF1%2c%2002hr00min%2c%20biol_rep2.CNhs12483.13104-140D8	tpm.MCF7%20breast%20cancer%20cell%20line%20response%20to%20EGF1%2c%2002hr00min%2c%20biol_rep3.CNhs12744.13170-141C2	tpm.MCF7%20breast%20cancer%20cell%20line%20response%20to%20EGF1%2c%2002hr30min%2c%20biol_rep1.CNhs12427.13039-139F6	tpm.MCF7%20breast%20cancer%20cell%20line%20response%20to%20EGF1%2c%2002hr30min%2c%20biol_rep2.CNhs12484.13105-140D9	tpm.MCF7%20breast%20cancer%20cell%20line%20response%20to%20EGF1%2c%2002hr30min%2c%20biol_rep3.CNhs12746.13171-141C3	tpm.MCF7%20breast%20cancer%20cell%20line%20response%20to%20EGF1%2c%2003hr00min%2c%20biol_rep1.CNhs12428.13040-139F7	tpm.MCF7%20breast%20cancer%20cell%20line%20response%20to%20EGF1%2c%2003hr00min%2c%20biol_rep2.CNhs12485.13106-140E1	tpm.MCF7%20breast%20cancer%20cell%20line%20response%20to%20EGF1%2c%2003hr00min%2c%20biol_rep3.CNhs12747.13172-141C4	tpm.MCF7%20breast%20cancer%20cell%20line%20response%20to%20EGF1%2c%2003hr30min%2c%20biol_rep1.CNhs12429.13041-139F8	tpm.MCF7%20breast%20cancer%20cell%20line%20response%20to%20EGF1%2c%2003hr30min%2c%20biol_rep2.CNhs12486.13107-140E2	tpm.MCF7%20breast%20cancer%20cell%20line%20response%20to%20EGF1%2c%2003hr30min%2c%20biol_rep3.CNhs12748.13173-141C5	tpm.MCF7%20breast%20cancer%20cell%20line%20response%20to%20EGF1%2c%2004hr%2c%20biol_rep1.CNhs12430.13042-139F9	tpm.MCF7%20breast%20cancer%20cell%20line%20response%20to%20EGF1%2c%2004hr%2c%20biol_rep2.CNhs12487.13108-140E3	tpm.MCF7%20breast%20cancer%20cell%20line%20response%20to%20EGF1%2c%2004hr%2c%20biol_rep3.CNhs12749.13174-141C6	tpm.MCF7%20breast%20cancer%20cell%20line%20response%20to%20EGF1%2c%2005hr%2c%20biol_rep1.CNhs12431.13043-139G1	tpm.MCF7%20breast%20cancer%20cell%20line%20response%20to%20EGF1%2c%2005hr%2c%20biol_rep2.CNhs12488.13109-140E4	tpm.MCF7%20breast%20cancer%20cell%20line%20response%20to%20EGF1%2c%2005hr%2c%20biol_rep3.CNhs12750.13175-141C7	tpm.MCF7%20breast%20cancer%20cell%20line%20response%20to%20EGF1%2c%2006hr%2c%20biol_rep1.CNhs12432.13044-139G2	tpm.MCF7%20breast%20cancer%20cell%20line%20response%20to%20EGF1%2c%2006hr%2c%20biol_rep2.CNhs12489.13110-140E5	tpm.MCF7%20breast%20cancer%20cell%20line%20response%20to%20EGF1%2c%2006hr%2c%20biol_rep3.CNhs12751.13176-141C8	tpm.MCF7%20breast%20cancer%20cell%20line%20response%20to%20EGF1%2c%2007hr%2c%20biol_rep1.CNhs12434.13045-139G3	tpm.MCF7%20breast%20cancer%20cell%20line%20response%20to%20EGF1%2c%2007hr%2c%20biol_rep2.CNhs12490.13111-140E6	tpm.MCF7%20breast%20cancer%20cell%20line%20response%20to%20EGF1%2c%2007hr%2c%20biol_rep3.CNhs12752.13177-141C9	tpm.MCF7%20breast%20cancer%20cell%20line%20response%20to%20EGF1%2c%2008hr%2c%20biol_rep1.CNhs12565.13046-139G4	tpm.MCF7%20breast%20cancer%20cell%20line%20response%20to%20EGF1%2c%2008hr%2c%20biol_rep2.CNhs12491.13112-140E7	tpm.MCF7%20breast%20cancer%20cell%20line%20response%20to%20EGF1%2c%2008hr%2c%20biol_rep3.CNhs12753.13178-141D1	tpm.MCF7%20breast%20cancer%20cell%20line%20response%20to%20HRG%2c%2000hr15min%2c%20biol_rep1.CNhs12435.13048-139G6	tpm.MCF7%20breast%20cancer%20cell%20line%20response%20to%20HRG%2c%2000hr15min%2c%20biol_rep2.CNhs12652.13114-140E9	tpm.MCF7%20breast%20cancer%20cell%20line%20response%20to%20HRG%2c%2000hr15min%2c%20biol_rep3.CNhs12754.13180-141D3	tpm.MCF7%20breast%20cancer%20cell%20line%20response%20to%20HRG%2c%2000hr30min%2c%20biol_rep1.CNhs12436.13049-139G7	tpm.MCF7%20breast%20cancer%20cell%20line%20response%20to%20HRG%2c%2000hr30min%2c%20biol_rep2.CNhs12653.13115-140F1	tpm.MCF7%20breast%20cancer%20cell%20line%20response%20to%20HRG%2c%2000hr30min%2c%20biol_rep3.CNhs12755.13181-141D4	tpm.MCF7%20breast%20cancer%20cell%20line%20response%20to%20HRG%2c%2000hr45min%2c%20biol_rep1.CNhs12437.13050-139G8	tpm.MCF7%20breast%20cancer%20cell%20line%20response%20to%20HRG%2c%2000hr45min%2c%20biol_rep2.CNhs12654.13116-140F2	tpm.MCF7%20breast%20cancer%20cell%20line%20response%20to%20HRG%2c%2000hr45min%2c%20biol_rep3.CNhs12756.13182-141D5	tpm.MCF7%20breast%20cancer%20cell%20line%20response%20to%20HRG%2c%2001hr00min%2c%20biol_rep1.CNhs12438.13051-139G9	tpm.MCF7%20breast%20cancer%20cell%20line%20response%20to%20HRG%2c%2001hr00min%2c%20biol_rep2.CNhs12655.13117-140F3	tpm.MCF7%20breast%20cancer%20cell%20line%20response%20to%20HRG%2c%2001hr00min%2c%20biol_rep3.CNhs12757.13183-141D6	tpm.MCF7%20breast%20cancer%20cell%20line%20response%20to%20HRG%2c%2001hr20min%2c%20biol_rep1.CNhs12439.13052-139H1	tpm.MCF7%20breast%20cancer%20cell%20line%20response%20to%20HRG%2c%2001hr20min%2c%20biol_rep2.CNhs12656.13118-140F4	tpm.MCF7%20breast%20cancer%20cell%20line%20response%20to%20HRG%2c%2001hr20min%2c%20biol_rep3.CNhs12758.13184-141D7	tpm.MCF7%20breast%20cancer%20cell%20line%20response%20to%20HRG%2c%2001hr40min%2c%20biol_rep1.CNhs12440.13053-139H2	tpm.MCF7%20breast%20cancer%20cell%20line%20response%20to%20HRG%2c%2001hr40min%2c%20biol_rep2.CNhs12657.13119-140F5	tpm.MCF7%20breast%20cancer%20cell%20line%20response%20to%20HRG%2c%2001hr40min%2c%20biol_rep3.CNhs12759.13185-141D8	tpm.MCF7%20breast%20cancer%20cell%20line%20response%20to%20HRG%2c%2002hr00min%2c%20biol_rep1.CNhs12441.13054-139H3	tpm.MCF7%20breast%20cancer%20cell%20line%20response%20to%20HRG%2c%2002hr00min%2c%20biol_rep2.CNhs12658.13120-140F6	tpm.MCF7%20breast%20cancer%20cell%20line%20response%20to%20HRG%2c%2002hr00min%2c%20biol_rep3.CNhs12760.13186-141D9	tpm.MCF7%20breast%20cancer%20cell%20line%20response%20to%20HRG%2c%2002hr30min%2c%20biol_rep1.CNhs12442.13055-139H4	tpm.MCF7%20breast%20cancer%20cell%20line%20response%20to%20HRG%2c%2002hr30min%2c%20biol_rep2.CNhs12659.13121-140F7	tpm.MCF7%20breast%20cancer%20cell%20line%20response%20to%20HRG%2c%2002hr30min%2c%20biol_rep3.CNhs12761.13187-141E1	tpm.MCF7%20breast%20cancer%20cell%20line%20response%20to%20HRG%2c%2003hr00min%2c%20biol_rep1.CNhs12443.13056-139H5	tpm.MCF7%20breast%20cancer%20cell%20line%20response%20to%20HRG%2c%2003hr00min%2c%20biol_rep2.CNhs12660.13122-140F8	tpm.MCF7%20breast%20cancer%20cell%20line%20response%20to%20HRG%2c%2003hr00min%2c%20biol_rep3.CNhs12762.13188-141E2	tpm.MCF7%20breast%20cancer%20cell%20line%20response%20to%20HRG%2c%2003hr30min%2c%20biol_rep1.CNhs12444.13057-139H6	tpm.MCF7%20breast%20cancer%20cell%20line%20response%20to%20HRG%2c%2003hr30min%2c%20biol_rep2.CNhs12662.13123-140F9	tpm.MCF7%20breast%20cancer%20cell%20line%20response%20to%20HRG%2c%2003hr30min%2c%20biol_rep3.CNhs12763.13189-141E3	tpm.MCF7%20breast%20cancer%20cell%20line%20response%20to%20HRG%2c%2004hr%2c%20biol_rep1.CNhs12445.13058-139H7	tpm.MCF7%20breast%20cancer%20cell%20line%20response%20to%20HRG%2c%2004hr%2c%20biol_rep2.CNhs12663.13124-140G1	tpm.MCF7%20breast%20cancer%20cell%20line%20response%20to%20HRG%2c%2004hr%2c%20biol_rep3.CNhs12764.13190-141E4	tpm.MCF7%20breast%20cancer%20cell%20line%20response%20to%20HRG%2c%2005hr%2c%20biol_rep1.CNhs12446.13059-139H8	tpm.MCF7%20breast%20cancer%20cell%20line%20response%20to%20HRG%2c%2005hr%2c%20biol_rep2.CNhs12664.13125-140G2	tpm.MCF7%20breast%20cancer%20cell%20line%20response%20to%20HRG%2c%2005hr%2c%20biol_rep3.CNhs12765.13191-141E5	tpm.MCF7%20breast%20cancer%20cell%20line%20response%20to%20HRG%2c%2006hr%2c%20biol_rep1.CNhs12447.13060-139H9	tpm.MCF7%20breast%20cancer%20cell%20line%20response%20to%20HRG%2c%2006hr%2c%20biol_rep2.CNhs12665.13126-140G3	tpm.MCF7%20breast%20cancer%20cell%20line%20response%20to%20HRG%2c%2006hr%2c%20biol_rep3.CNhs12766.13192-141E6	tpm.MCF7%20breast%20cancer%20cell%20line%20response%20to%20HRG%2c%2007hr%2c%20biol_rep1.CNhs12448.13061-139I1	tpm.MCF7%20breast%20cancer%20cell%20line%20response%20to%20HRG%2c%2007hr%2c%20biol_rep2.CNhs12666.13127-140G4	tpm.MCF7%20breast%20cancer%20cell%20line%20response%20to%20HRG%2c%2007hr%2c%20biol_rep3.CNhs12767.13193-141E7	tpm.MCF7%20breast%20cancer%20cell%20line%20response%20to%20HRG%2c%2008hr%2c%20biol_rep1.CNhs12740.13062-139I2	tpm.MCF7%20breast%20cancer%20cell%20line%20response%20to%20HRG%2c%2008hr%2c%20biol_rep2.CNhs12667.13128-140G5	tpm.MCF7%20breast%20cancer%20cell%20line%20response%20to%20HRG%2c%2008hr%2c%20biol_rep3.CNhs12768.13194-141E8	tpm.Macrophage%20-%20monocyte%20derived%2c%20donor1.CNhs10861.11232-116C8	tpm.Macrophage%20-%20monocyte%20derived%2c%20donor2.CNhs11899.11313-117C8	tpm.Macrophage%20-%20monocyte%20derived%2c%20donor3.CNhs12003.11389-118C3	tpm.Mallassez-derived%20cells%2c%20donor1%20%28MZH3%29.CNhs12538.12142-128E9	tpm.Mallassez-derived%20cells%2c%20donor2.CNhs13550.11929-125I3	tpm.Mallassez-derived%20cells%2c%20donor3.CNhs13551.11930-125I4	tpm.Mammary%20Epithelial%20Cell%2c%20donor1.CNhs11077.11273-116H4	tpm.Mammary%20Epithelial%20Cell%2c%20donor2.CNhs11382.11350-117G9	tpm.Mammary%20Epithelial%20Cell%2c%20donor3.CNhs12032.11422-118F9	tpm.Mast%20cell%20-%20stimulated%2c%20donor1.CNhs11073.11487-119E2	tpm.Mast%20cell%2c%20donor1.CNhs12566.11563-120D6	tpm.Mast%20cell%2c%20donor2.CNhs12594.11565-120D8	tpm.Mast%20cell%2c%20donor3.CNhs12593.11566-120D9	tpm.Mast%20cell%2c%20donor4.CNhs12592.11567-120E1	tpm.Mast%20cell%2c%20expanded%20and%20stimulated%2c%20donor5.CNhs13925.11940-126A5	tpm.Mast%20cell%2c%20expanded%20and%20stimulated%2c%20donor8.CNhs13927.11942-126A7	tpm.Mast%20cell%2c%20expanded%2c%20donor5.CNhs13924.11939-126A4	tpm.Mast%20cell%2c%20expanded%2c%20donor8.CNhs13926.11941-126A6	tpm.Melanocyte%20-%20dark%2c%20donor1.CNhs12591.11502-119F8	tpm.Melanocyte%20-%20dark%2c%20donor2.CNhs12346.11582-120F7	tpm.Melanocyte%20-%20dark%2c%20donor3.CNhs12570.11663-122F7	tpm.Melanocyte%20-%20light%2c%20donor1.CNhs11303.11274-116H5	tpm.Melanocyte%20-%20light%2c%20donor2.CNhs11383.11351-117H1	tpm.Melanocyte%20-%20light%2c%20donor3.CNhs12033.11423-118G1	tpm.Melanocyte%2c%20donor1%20%28MC%2b1%29.CNhs12816.12641-134G4	tpm.Melanocyte%2c%20donor2%20%28MC%2b2%29.CNhs13156.12739-135I3	tpm.Melanocyte%2c%20donor3%20%28MC%2b3%29.CNhs13406.12837-137B2	tpm.Meningeal%20Cells%2c%20donor1.CNhs11320.11493-119E8	tpm.Meningeal%20Cells%2c%20donor2.CNhs12080.11573-120E7	tpm.Meningeal%20Cells%2c%20donor3.CNhs12731.11654-122E7	tpm.Mesenchymal%20Stem%20Cells%20-%20Vertebral%2c%20donor1.CNhs10846.11219-116B4	tpm.Mesenchymal%20Stem%20Cells%20-%20Wharton%27s%20Jelly%2c%20donor1.CNhs11057.11548-120B9	tpm.Mesenchymal%20Stem%20Cells%20-%20adipose%2c%20donor1.CNhs11345.11537-120A7	tpm.Mesenchymal%20Stem%20Cells%20-%20adipose%2c%20donor2.CNhs12101.11617-122A6	tpm.Mesenchymal%20Stem%20Cells%20-%20adipose%2c%20donor3.CNhs12922.11698-123A6	tpm.Mesenchymal%20Stem%20Cells%20-%20amniotic%20membrane%2c%20donor1.CNhs11349.11547-120B8	tpm.Mesenchymal%20Stem%20Cells%20-%20amniotic%20membrane%2c%20donor2.CNhs12104.11627-122B7	tpm.Mesenchymal%20Stem%20Cells%20-%20bone%20marrow%2c%20donor1.CNhs11344.11536-120A6	tpm.Mesenchymal%20Stem%20Cells%20-%20bone%20marrow%2c%20donor2.CNhs12100.11616-122A5	tpm.Mesenchymal%20Stem%20Cells%20-%20bone%20marrow%2c%20donor3.CNhs12126.11697-123A5	tpm.Mesenchymal%20Stem%20Cells%20-%20bone%20marrow%2c%20donor4.CNhs11316.11464-119B6	tpm.Mesenchymal%20Stem%20Cells%20-%20hepatic%2c%20donor1.CNhs11346.11538-120A8	tpm.Mesenchymal%20Stem%20Cells%20-%20hepatic%2c%20donor2.CNhs12730.11618-122A7	tpm.Mesenchymal%20Stem%20Cells%20-%20umbilical%2c%20donor1.CNhs11347.11539-120A9	tpm.Mesenchymal%20Stem%20Cells%20-%20umbilical%2c%20donor2.CNhs12102.11619-122A8	tpm.Mesenchymal%20Stem%20Cells%20-%20umbilical%2c%20donor3.CNhs12127.11700-123A8	tpm.Mesenchymal%20stem%20cells%20-%20adipose%2c%20donor0.CNhs10844.11217-116B2	tpm.Mesenchymal%20stem%20cells%20-%20hepatic%2c%20donor0.CNhs10845.11218-116B3	tpm.Mesenchymal%20stem%20cells%20-%20umbilical%2c%20donor0.CNhs12492.11214-116A8	tpm.Mesothelial%20Cells%2c%20donor1.CNhs10850.11247-116E5	tpm.Mesothelial%20Cells%2c%20donor2.CNhs12197.12156-128G5	tpm.Mesothelial%20Cells%2c%20donor3.CNhs12012.11402-118D7	tpm.Monocyte-derived%20macrophages%20response%20to%20LPS%2c%2000hr00min%2c%20donor1%20%28t1%20Subject1%29.CNhs11941.12698-135D7	tpm.Monocyte-derived%20macrophages%20response%20to%20LPS%2c%2000hr00min%2c%20donor2%20%28t1%20Subject2%29.CNhs13379.12796-136F6	tpm.Monocyte-derived%20macrophages%20response%20to%20LPS%2c%2000hr00min%2c%20donor3%20%28t1%20Subject3%29.CNhs13174.12894-137H5	tpm.Monocyte-derived%20macrophages%20response%20to%20LPS%2c%2000hr15min%2c%20donor1%20%28t2%20Subject1%29.CNhs13145.12699-135D8	tpm.Monocyte-derived%20macrophages%20response%20to%20LPS%2c%2000hr15min%2c%20donor2%20%28t2%20Subject2%29.CNhs13380.12797-136F7	tpm.Monocyte-derived%20macrophages%20response%20to%20LPS%2c%2000hr15min%2c%20donor3%20%28t2%20Subject3%29.CNhs13175.12895-137H6	tpm.Monocyte-derived%20macrophages%20response%20to%20LPS%2c%2000hr30min%2c%20donor1%20%28t3%20Subject1%29.CNhs13146.12700-135D9	tpm.Monocyte-derived%20macrophages%20response%20to%20LPS%2c%2000hr30min%2c%20donor2%20%28t3%20Subject2%29.CNhs13381.12798-136F8	tpm.Monocyte-derived%20macrophages%20response%20to%20LPS%2c%2000hr30min%2c%20donor3%20%28t3%20Subject3%29.CNhs13176.12896-137H7	tpm.Monocyte-derived%20macrophages%20response%20to%20LPS%2c%2000hr45min%2c%20donor1%20%28t4%20Subject1%29.CNhs13147.12701-135E1	tpm.Monocyte-derived%20macrophages%20response%20to%20LPS%2c%2000hr45min%2c%20donor2%20%28t4%20Subject2%29.CNhs13382.12799-136F9	tpm.Monocyte-derived%20macrophages%20response%20to%20LPS%2c%2000hr45min%2c%20donor3%20%28t4%20Subject3%29.CNhs13177.12897-137H8	tpm.Monocyte-derived%20macrophages%20response%20to%20LPS%2c%2001hr00min%2c%20donor1%20%28t5%20Subject1%29.CNhs13148.12702-135E2	tpm.Monocyte-derived%20macrophages%20response%20to%20LPS%2c%2001hr00min%2c%20donor2%20%28t5%20Subject2%29.CNhs13383.12800-136G1	tpm.Monocyte-derived%20macrophages%20response%20to%20LPS%2c%2001hr00min%2c%20donor3%20%28t5%20Subject3%29.CNhs13178.12898-137H9	tpm.Monocyte-derived%20macrophages%20response%20to%20LPS%2c%2001hr20min%2c%20donor1%20%28t6%20Subject1%29.CNhs13149.12703-135E3	tpm.Monocyte-derived%20macrophages%20response%20to%20LPS%2c%2001hr20min%2c%20donor2%20%28t6%20Subject2%29.CNhs13384.12801-136G2	tpm.Monocyte-derived%20macrophages%20response%20to%20LPS%2c%2001hr20min%2c%20donor3%20%28t6%20Subject3%29.CNhs13179.12899-137I1	tpm.Monocyte-derived%20macrophages%20response%20to%20LPS%2c%2001hr40min%2c%20donor1%20%28t7%20Subject1%29.CNhs13150.12704-135E4	tpm.Monocyte-derived%20macrophages%20response%20to%20LPS%2c%2001hr40min%2c%20donor2%20%28t7%20Subject2%29.CNhs13385.12802-136G3	tpm.Monocyte-derived%20macrophages%20response%20to%20LPS%2c%2001hr40min%2c%20donor3%20%28t7%20Subject3%29.CNhs13180.12900-137I2	tpm.Monocyte-derived%20macrophages%20response%20to%20LPS%2c%2002hr00min%2c%20donor1%20%28t8%20Subject1%29.CNhs13151.12705-135E5	tpm.Monocyte-derived%20macrophages%20response%20to%20LPS%2c%2002hr00min%2c%20donor2%20%28t8%20Subject2%29.CNhs13386.12803-136G4	tpm.Monocyte-derived%20macrophages%20response%20to%20LPS%2c%2002hr00min%2c%20donor3%20%28t8%20Subject3%29.CNhs13181.12901-137I3	tpm.Monocyte-derived%20macrophages%20response%20to%20LPS%2c%2002hr30min%2c%20donor1%20%28t9%20Subject1%29.CNhs13152.12706-135E6	tpm.Monocyte-derived%20macrophages%20response%20to%20LPS%2c%2002hr30min%2c%20donor2%20%28t9%20Subject2%29.CNhs13387.12804-136G5	tpm.Monocyte-derived%20macrophages%20response%20to%20LPS%2c%2002hr30min%2c%20donor3%20%28t9%20Subject3%29.CNhs13182.12902-137I4	tpm.Monocyte-derived%20macrophages%20response%20to%20LPS%2c%2003hr00min%2c%20donor1%20%28t10%20Subject1%29.CNhs12924.12707-135E7	tpm.Monocyte-derived%20macrophages%20response%20to%20LPS%2c%2003hr00min%2c%20donor2%20%28t10%20Subject2%29.CNhs13388.12805-136G6	tpm.Monocyte-derived%20macrophages%20response%20to%20LPS%2c%2003hr00min%2c%20donor3%20%28t10%20Subject3%29.CNhs13183.12903-137I5	tpm.Monocyte-derived%20macrophages%20response%20to%20LPS%2c%2003hr30min%2c%20donor1%20%28t11%20Subject1%29.CNhs13153.12708-135E8	tpm.Monocyte-derived%20macrophages%20response%20to%20LPS%2c%2003hr30min%2c%20donor2%20%28t11%20Subject2%29.CNhs13389.12806-136G7	tpm.Monocyte-derived%20macrophages%20response%20to%20LPS%2c%2003hr30min%2c%20donor3%20%28t11%20Subject3%29.CNhs13184.12904-137I6	tpm.Monocyte-derived%20macrophages%20response%20to%20LPS%2c%2004hr%2c%20donor1%20%28t12%20Subject1%29.CNhs13154.12709-135E9	tpm.Monocyte-derived%20macrophages%20response%20to%20LPS%2c%2004hr%2c%20donor2%20%28t12%20Subject2%29.CNhs13391.12807-136G8	tpm.Monocyte-derived%20macrophages%20response%20to%20LPS%2c%2004hr%2c%20donor3%20%28t12%20Subject3%29.CNhs13185.12905-137I7	tpm.Monocyte-derived%20macrophages%20response%20to%20LPS%2c%2005hr%2c%20donor1%20%28t13%20Subject1%29.CNhs13155.12710-135F1	tpm.Monocyte-derived%20macrophages%20response%20to%20LPS%2c%2005hr%2c%20donor2%20%28t13%20Subject2%29.CNhs13392.12808-136G9	tpm.Monocyte-derived%20macrophages%20response%20to%20LPS%2c%2005hr%2c%20donor3%20%28t13%20Subject3%29.CNhs13186.12906-137I8	tpm.Monocyte-derived%20macrophages%20response%20to%20LPS%2c%2006hr%2c%20donor1%20%28t14%20Subject1%29.CNhs12925.12711-135F2	tpm.Monocyte-derived%20macrophages%20response%20to%20LPS%2c%2006hr%2c%20donor2%20%28t14%20Subject2%29.CNhs13393.12809-136H1	tpm.Monocyte-derived%20macrophages%20response%20to%20LPS%2c%2006hr%2c%20donor3%20%28t14%20Subject3%29.CNhs13187.12907-137I9	tpm.Monocyte-derived%20macrophages%20response%20to%20LPS%2c%2007hr%2c%20donor1%20%28t15%20Subject1%29.CNhs12926.12712-135F3	tpm.Monocyte-derived%20macrophages%20response%20to%20LPS%2c%2007hr%2c%20donor2%20%28t15%20Subject2%29.CNhs13394.12810-136H2	tpm.Monocyte-derived%20macrophages%20response%20to%20LPS%2c%2007hr%2c%20donor3%20%28t15%20Subject3%29.CNhs13325.12908-138A1	tpm.Monocyte-derived%20macrophages%20response%20to%20LPS%2c%2008hr%2c%20donor1%20%28t16%20Subject1%29.CNhs12927.12713-135F4	tpm.Monocyte-derived%20macrophages%20response%20to%20LPS%2c%2008hr%2c%20donor2%20%28t16%20Subject2%29.CNhs13395.12811-136H3	tpm.Monocyte-derived%20macrophages%20response%20to%20LPS%2c%2008hr%2c%20donor3%20%28t16%20Subject3%29.CNhs13326.12909-138A2	tpm.Monocyte-derived%20macrophages%20response%20to%20LPS%2c%2010hr%2c%20donor1%20%28t17%20Subject1%29.CNhs12928.12714-135F5	tpm.Monocyte-derived%20macrophages%20response%20to%20LPS%2c%2010hr%2c%20donor2%20%28t17%20Subject2%29.CNhs13396.12812-136H4	tpm.Monocyte-derived%20macrophages%20response%20to%20LPS%2c%2010hr%2c%20donor3%20%28t17%20Subject3%29.CNhs13327.12910-138A3	tpm.Monocyte-derived%20macrophages%20response%20to%20LPS%2c%2012hr%2c%20donor1%20%28t18%20Subject1%29.CNhs12813.12715-135F6	tpm.Monocyte-derived%20macrophages%20response%20to%20LPS%2c%2012hr%2c%20donor2%20%28t18%20Subject2%29.CNhs13397.12813-136H5	tpm.Monocyte-derived%20macrophages%20response%20to%20LPS%2c%2012hr%2c%20donor3%20%28t18%20Subject3%29.CNhs13328.12911-138A4	tpm.Monocyte-derived%20macrophages%20response%20to%20LPS%2c%2014hr%2c%20donor1%20%28t19%20Subject1%29.CNhs12929.12716-135F7	tpm.Monocyte-derived%20macrophages%20response%20to%20LPS%2c%2014hr%2c%20donor2%20%28t19%20Subject2%29.CNhs13398.12814-136H6	tpm.Monocyte-derived%20macrophages%20response%20to%20LPS%2c%2014hr%2c%20donor3%20%28t19%20Subject3%29.CNhs13329.12912-138A5	tpm.Monocyte-derived%20macrophages%20response%20to%20LPS%2c%2016hr%2c%20donor1%20%28t20%20Subject1%29.CNhs12930.12717-135F8	tpm.Monocyte-derived%20macrophages%20response%20to%20LPS%2c%2016hr%2c%20donor2%20%28t20%20Subject2%29.CNhs13399.12815-136H7	tpm.Monocyte-derived%20macrophages%20response%20to%20LPS%2c%2016hr%2c%20donor3%20%28t20%20Subject3%29.CNhs13330.12913-138A6	tpm.Monocyte-derived%20macrophages%20response%20to%20LPS%2c%2018hr%2c%20donor1%20%28t21%20Subject1%29.CNhs12814.12718-135F9	tpm.Monocyte-derived%20macrophages%20response%20to%20LPS%2c%2018hr%2c%20donor2%20%28t21%20Subject2%29.CNhs13400.12816-136H8	tpm.Monocyte-derived%20macrophages%20response%20to%20LPS%2c%2018hr%2c%20donor3%20%28t21%20Subject3%29.CNhs13331.12914-138A7	tpm.Monocyte-derived%20macrophages%20response%20to%20LPS%2c%2020hr%2c%20donor1%20%28t22%20Subject1%29.CNhs12931.12719-135G1	tpm.Monocyte-derived%20macrophages%20response%20to%20LPS%2c%2020hr%2c%20donor2%20%28t22%20Subject2%29.CNhs13401.12817-136H9	tpm.Monocyte-derived%20macrophages%20response%20to%20LPS%2c%2020hr%2c%20donor3%20%28t22%20Subject3%29.CNhs13332.12915-138A8	tpm.Monocyte-derived%20macrophages%20response%20to%20LPS%2c%2022hr%2c%20donor1%20%28t23%20Subject1%29.CNhs12815.12720-135G2	tpm.Monocyte-derived%20macrophages%20response%20to%20LPS%2c%2022hr%2c%20donor2%20%28t23%20Subject2%29.CNhs13402.12818-136I1	tpm.Monocyte-derived%20macrophages%20response%20to%20LPS%2c%2022hr%2c%20donor3%20%28t23%20Subject3%29.CNhs13333.12916-138A9	tpm.Monocyte-derived%20macrophages%20response%20to%20LPS%2c%2024hr%2c%20donor1%20%28t24%20Subject1%29.CNhs12932.12721-135G3	tpm.Monocyte-derived%20macrophages%20response%20to%20LPS%2c%2024hr%2c%20donor2%20%28t24%20Subject2%29.CNhs13403.12819-136I2	tpm.Monocyte-derived%20macrophages%20response%20to%20LPS%2c%2024hr%2c%20donor3%20%28t24%20Subject3%29.CNhs13334.12917-138B1	tpm.Monocyte-derived%20macrophages%20response%20to%20LPS%2c%2036hr%2c%20donor1%20%28t25%20Subject1%29.CNhs12933.12722-135G4	tpm.Monocyte-derived%20macrophages%20response%20to%20LPS%2c%2036hr%2c%20donor2%20%28t25%20Subject2%29.CNhs13404.12820-136I3	tpm.Monocyte-derived%20macrophages%20response%20to%20LPS%2c%2036hr%2c%20donor3%20%28t25%20Subject3%29.CNhs13335.12918-138B2	tpm.Monocyte-derived%20macrophages%20response%20to%20LPS%2c%2048hr%2c%20donor1%20%28t26%20Subject1%29.CNhs11942.12723-135G5	tpm.Monocyte-derived%20macrophages%20response%20to%20LPS%2c%2048hr%2c%20donor2%20%28t26%20Subject2%29.CNhs13405.12821-136I4	tpm.Monocyte-derived%20macrophages%20response%20to%20mock%20influenza%20infection%2c%2000hr00min%2c%20donor1%20%28868_121%3aMI_0h%29.CNhs13637.13304-142I1	tpm.Monocyte-derived%20macrophages%20response%20to%20mock%20influenza%20infection%2c%2000hr00min%2c%20donor2%20%28150_120%3aMI_0h%29.CNhs13645.13316-143A4	tpm.Monocyte-derived%20macrophages%20response%20to%20mock%20influenza%20infection%2c%2000hr00min%2c%20donor3%20%28536_119%3aMI_0h%29.CNhs13649.13322-143B1	tpm.Monocyte-derived%20macrophages%20response%20to%20mock%20influenza%20infection%2c%2000hr00min%2c%20donor4%20%28227_121%3aMI_0h%29.CNhs13638.13310-142I7	tpm.Monocyte-derived%20macrophages%20response%20to%20mock%20influenza%20infection%2c%2024hr00min%2c%20donor1%20%28868_121%3aMI_24h%29.CNhs13693.13309-142I6	tpm.Monocyte-derived%20macrophages%20response%20to%20mock%20influenza%20infection%2c%2024hr00min%2c%20donor2%20%28150_120%3aMI_24h%29.CNhs13648.13321-143A9	tpm.Monocyte-derived%20macrophages%20response%20to%20mock%20influenza%20infection%2c%2024hr00min%2c%20donor3%20%28536_119%3aMI_24h%29.CNhs13652.13327-143B6	tpm.Monocyte-derived%20macrophages%20response%20to%20mock%20influenza%20infection%2c%2024hr00min%2c%20donor4%20%28227_121%3aMI_24h%29.CNhs13644.13315-143A3	tpm.Monocyte-derived%20macrophages%20response%20to%20udorn%20influenza%20infection%2c%2000hr00min%2c%20donor1%20%28868_121%3aUd_0h%29.CNhs13554.13305-142I2	tpm.Monocyte-derived%20macrophages%20response%20to%20udorn%20influenza%20infection%2c%2000hr00min%2c%20donor2%20%28150_120%3aUd_0h%29.CNhs13646.13317-143A5	tpm.Monocyte-derived%20macrophages%20response%20to%20udorn%20influenza%20infection%2c%2000hr00min%2c%20donor3%20%28536_119%3aUd_0h%29.CNhs13650.13323-143B2	tpm.Monocyte-derived%20macrophages%20response%20to%20udorn%20influenza%20infection%2c%2000hr00min%2c%20donor4%20%28227_121%3aUd_0h%29.CNhs13639.13311-142I8	tpm.Monocyte-derived%20macrophages%20response%20to%20udorn%20influenza%20infection%2c%2002hr00min%2c%20donor1%20%28868_121%3aUd_2h%29.CNhs13555.13306-142I3	tpm.Monocyte-derived%20macrophages%20response%20to%20udorn%20influenza%20infection%2c%2002hr00min%2c%20donor2%20%28150_120%3aUd_2h%29.CNhs13647.13318-143A6	tpm.Monocyte-derived%20macrophages%20response%20to%20udorn%20influenza%20infection%2c%2002hr00min%2c%20donor3%20%28536_119%3aUd_2h%29.CNhs13651.13324-143B3	tpm.Monocyte-derived%20macrophages%20response%20to%20udorn%20influenza%20infection%2c%2002hr00min%2c%20donor4%20%28227_121%3aUd_2h%29.CNhs13640.13312-142I9	tpm.Monocyte-derived%20macrophages%20response%20to%20udorn%20influenza%20infection%2c%2007hr00min%2c%20donor1%20%28868_121%3aUd_7h%29.CNhs13556.13307-142I4	tpm.Monocyte-derived%20macrophages%20response%20to%20udorn%20influenza%20infection%2c%2007hr00min%2c%20donor2%20%28150_120%3aUd_7h%29.CNhs13559.13319-143A7	tpm.Monocyte-derived%20macrophages%20response%20to%20udorn%20influenza%20infection%2c%2007hr00min%2c%20donor3%20%28536_119%3aUd_7h%29.CNhs13561.13325-143B4	tpm.Monocyte-derived%20macrophages%20response%20to%20udorn%20influenza%20infection%2c%2007hr00min%2c%20donor4%20%28227_121%3aUd_7h%29.CNhs13641.13313-143A1	tpm.Monocyte-derived%20macrophages%20response%20to%20udorn%20influenza%20infection%2c%2024hr00min%2c%20donor1%20%28868_121%3aUd_24h%29.CNhs13557.13308-142I5	tpm.Monocyte-derived%20macrophages%20response%20to%20udorn%20influenza%20infection%2c%2024hr00min%2c%20donor2%20%28150_120%3aUd_24h%29.CNhs13560.13320-143A8	tpm.Monocyte-derived%20macrophages%20response%20to%20udorn%20influenza%20infection%2c%2024hr00min%2c%20donor3%20%28536_119%3aUd_24h%29.CNhs13562.13326-143B5	tpm.Monocyte-derived%20macrophages%20response%20to%20udorn%20influenza%20infection%2c%2024hr00min%2c%20donor4%20%28227_121%3aUd_24h%29.CNhs13643.13314-143A2	tpm.Multipotent%20Cord%20Blood%20Unrestricted%20Somatic%20Stem%20Cells%2c%20donor1.CNhs11350.11549-120C1	tpm.Multipotent%20Cord%20Blood%20Unrestricted%20Somatic%20Stem%20Cells%2c%20donor2.CNhs12105.11629-122B9	tpm.Myoblast%20differentiation%20to%20myotubes%2c%20day00%2c%20Duchenne%20Muscular%20Dystrophy%20donor1.CNhs14586.13496-145C4	tpm.Myoblast%20differentiation%20to%20myotubes%2c%20day00%2c%20Duchenne%20Muscular%20Dystrophy%20donor2.CNhs14596.13505-145D4	tpm.Myoblast%20differentiation%20to%20myotubes%2c%20day00%2c%20Duchenne%20Muscular%20Dystrophy%20donor3.CNhs14605.13514-145E4	tpm.Myoblast%20differentiation%20to%20myotubes%2c%20day00%2c%20control%20donor1.CNhs13847.13469-144I4	tpm.Myoblast%20differentiation%20to%20myotubes%2c%20day00%2c%20control%20donor2.CNhs14567.13478-145A4	tpm.Myoblast%20differentiation%20to%20myotubes%2c%20day00%2c%20control%20donor3.CNhs14577.13487-145B4	tpm.Myoblast%20differentiation%20to%20myotubes%2c%20day01%2c%20Duchenne%20Muscular%20Dystrophy%20donor1.CNhs14587.13497-145C5	tpm.Myoblast%20differentiation%20to%20myotubes%2c%20day01%2c%20Duchenne%20Muscular%20Dystrophy%20donor2.CNhs14597.13506-145D5	tpm.Myoblast%20differentiation%20to%20myotubes%2c%20day01%2c%20Duchenne%20Muscular%20Dystrophy%20donor3.CNhs14606.13515-145E5	tpm.Myoblast%20differentiation%20to%20myotubes%2c%20day01%2c%20control%20donor1.CNhs13848.13470-144I5	tpm.Myoblast%20differentiation%20to%20myotubes%2c%20day01%2c%20control%20donor2.CNhs14568.13479-145A5	tpm.Myoblast%20differentiation%20to%20myotubes%2c%20day01%2c%20control%20donor3.CNhs14578.13488-145B5	tpm.Myoblast%20differentiation%20to%20myotubes%2c%20day02%2c%20Duchenne%20Muscular%20Dystrophy%20donor1.CNhs14588.13498-145C6	tpm.Myoblast%20differentiation%20to%20myotubes%2c%20day02%2c%20Duchenne%20Muscular%20Dystrophy%20donor2.CNhs14598.13507-145D6	tpm.Myoblast%20differentiation%20to%20myotubes%2c%20day02%2c%20Duchenne%20Muscular%20Dystrophy%20donor3.CNhs14607.13516-145E6	tpm.Myoblast%20differentiation%20to%20myotubes%2c%20day02%2c%20control%20donor1.CNhs13849.13471-144I6	tpm.Myoblast%20differentiation%20to%20myotubes%2c%20day02%2c%20control%20donor2.CNhs14570.13480-145A6	tpm.Myoblast%20differentiation%20to%20myotubes%2c%20day02%2c%20control%20donor3.CNhs14579.13489-145B6	tpm.Myoblast%20differentiation%20to%20myotubes%2c%20day03%2c%20Duchenne%20Muscular%20Dystrophy%20donor1.CNhs14589.13499-145C7	tpm.Myoblast%20differentiation%20to%20myotubes%2c%20day03%2c%20Duchenne%20Muscular%20Dystrophy%20donor2.CNhs14599.13508-145D7	tpm.Myoblast%20differentiation%20to%20myotubes%2c%20day03%2c%20control%20donor1.CNhs13850.13472-144I7	tpm.Myoblast%20differentiation%20to%20myotubes%2c%20day03%2c%20control%20donor2.CNhs14571.13481-145A7	tpm.Myoblast%20differentiation%20to%20myotubes%2c%20day03%2c%20control%20donor3.CNhs14580.13490-145B7	tpm.Myoblast%20differentiation%20to%20myotubes%2c%20day04%2c%20Duchenne%20Muscular%20Dystrophy%20donor1.CNhs14590.13500-145C8	tpm.Myoblast%20differentiation%20to%20myotubes%2c%20day04%2c%20Duchenne%20Muscular%20Dystrophy%20donor2.CNhs14600.13509-145D8	tpm.Myoblast%20differentiation%20to%20myotubes%2c%20day04%2c%20Duchenne%20Muscular%20Dystrophy%20donor3.CNhs14609.13518-145E8	tpm.Myoblast%20differentiation%20to%20myotubes%2c%20day04%2c%20control%20donor1.CNhs13851.13473-144I8	tpm.Myoblast%20differentiation%20to%20myotubes%2c%20day04%2c%20control%20donor2.CNhs14572.13482-145A8	tpm.Myoblast%20differentiation%20to%20myotubes%2c%20day04%2c%20control%20donor3.CNhs14581.13491-145B8	tpm.Myoblast%20differentiation%20to%20myotubes%2c%20day06%2c%20Duchenne%20Muscular%20Dystrophy%20donor1.CNhs14591.13501-145C9	tpm.Myoblast%20differentiation%20to%20myotubes%2c%20day06%2c%20Duchenne%20Muscular%20Dystrophy%20donor2.CNhs14601.13510-145D9	tpm.Myoblast%20differentiation%20to%20myotubes%2c%20day06%2c%20Duchenne%20Muscular%20Dystrophy%20donor3.CNhs14610.13519-145E9	tpm.Myoblast%20differentiation%20to%20myotubes%2c%20day06%2c%20control%20donor1.CNhs13852.13474-144I9	tpm.Myoblast%20differentiation%20to%20myotubes%2c%20day06%2c%20control%20donor2.CNhs14573.13483-145A9	tpm.Myoblast%20differentiation%20to%20myotubes%2c%20day06%2c%20control%20donor3.CNhs14582.13492-145B9	tpm.Myoblast%20differentiation%20to%20myotubes%2c%20day08%2c%20Duchenne%20Muscular%20Dystrophy%20donor1.CNhs14592.13502-145D1	tpm.Myoblast%20differentiation%20to%20myotubes%2c%20day08%2c%20Duchenne%20Muscular%20Dystrophy%20donor2.CNhs14602.13511-145E1	tpm.Myoblast%20differentiation%20to%20myotubes%2c%20day08%2c%20Duchenne%20Muscular%20Dystrophy%20donor3.CNhs14611.13520-145F1	tpm.Myoblast%20differentiation%20to%20myotubes%2c%20day08%2c%20control%20donor1.CNhs13853.13475-145A1	tpm.Myoblast%20differentiation%20to%20myotubes%2c%20day08%2c%20control%20donor2.CNhs14574.13484-145B1	tpm.Myoblast%20differentiation%20to%20myotubes%2c%20day08%2c%20control%20donor3.CNhs14583.13493-145C1	tpm.Myoblast%20differentiation%20to%20myotubes%2c%20day10%2c%20Duchenne%20Muscular%20Dystrophy%20donor1.CNhs14594.13503-145D2	tpm.Myoblast%20differentiation%20to%20myotubes%2c%20day10%2c%20Duchenne%20Muscular%20Dystrophy%20donor2.CNhs14603.13512-145E2	tpm.Myoblast%20differentiation%20to%20myotubes%2c%20day10%2c%20Duchenne%20Muscular%20Dystrophy%20donor3.CNhs14612.13521-145F2	tpm.Myoblast%20differentiation%20to%20myotubes%2c%20day10%2c%20control%20donor1.CNhs13854.13476-145A2	tpm.Myoblast%20differentiation%20to%20myotubes%2c%20day10%2c%20control%20donor2.CNhs14575.13485-145B2	tpm.Myoblast%20differentiation%20to%20myotubes%2c%20day10%2c%20control%20donor3.CNhs14584.13494-145C2	tpm.Myoblast%20differentiation%20to%20myotubes%2c%20day12%2c%20Duchenne%20Muscular%20Dystrophy%20donor1.CNhs14595.13504-145D3	tpm.Myoblast%20differentiation%20to%20myotubes%2c%20day12%2c%20Duchenne%20Muscular%20Dystrophy%20donor2.CNhs14604.13513-145E3	tpm.Myoblast%20differentiation%20to%20myotubes%2c%20day12%2c%20Duchenne%20Muscular%20Dystrophy%20donor3.CNhs14613.13522-145F3	tpm.Myoblast%20differentiation%20to%20myotubes%2c%20day12%2c%20control%20donor1.CNhs14566.13477-145A3	tpm.Myoblast%20differentiation%20to%20myotubes%2c%20day12%2c%20control%20donor2.CNhs14576.13486-145B3	tpm.Myoblast%20differentiation%20to%20myotubes%2c%20day12%2c%20control%20donor3.CNhs14585.13495-145C3	tpm.Myoblast%2c%20donor1.CNhs10870.11241-116D8	tpm.Myoblast%2c%20donor2.CNhs11965.11322-117D8	tpm.Myoblast%2c%20donor3.CNhs11908.11398-118D3	tpm.NK%20T%20cell%20leukemia%20cell%20line%3aKHYG-1.CNhs11867.10777-110G3	tpm.Natural%20Killer%20Cells%2c%20donor1.CNhs10859.11230-116C6	tpm.Natural%20Killer%20Cells%2c%20donor2.CNhs11957.11311-117C6	tpm.Natural%20Killer%20Cells%2c%20donor3.CNhs12001.11387-118C1	tpm.Neural%20stem%20cells%2c%20donor1.CNhs11063.11275-116H6	tpm.Neural%20stem%20cells%2c%20donor2.CNhs11384.11352-117H2	tpm.Neurons%2c%20donor1.CNhs12338.11494-119E9	tpm.Neurons%2c%20donor2.CNhs12726.11574-120E8	tpm.Neurons%2c%20donor3.CNhs13815.11655-122E8	tpm.Neutrophils%2c%20donor1.CNhs10862.11233-116C9	tpm.Neutrophils%2c%20donor2.CNhs11959.11314-117C9	tpm.Neutrophils%2c%20donor3.CNhs11905.11390-118C4	tpm.Nucleus%20Pulposus%20Cell%2c%20donor1.CNhs10881.11252-116F1	tpm.Nucleus%20Pulposus%20Cell%2c%20donor2.CNhs12019.11409-118E5	tpm.Nucleus%20Pulposus%20Cell%2c%20donor3.CNhs12063.11462-119B4	tpm.Olfactory%20epithelial%20cells%2c%20donor1.CNhs13816.11933-125I7	tpm.Olfactory%20epithelial%20cells%2c%20donor2.CNhs13817.11934-125I8	tpm.Olfactory%20epithelial%20cells%2c%20donor3.CNhs13818.11935-125I9	tpm.Olfactory%20epithelial%20cells%2c%20donor4.CNhs13819.11936-126A1	tpm.Oligodendrocyte%20-%20precursors%2c%20donor1.CNhs12586.11496-119F2	tpm.Osteoblast%20-%20differentiated%2c%20donor1.CNhs11311.11276-116H7	tpm.Osteoblast%20-%20differentiated%2c%20donor2.CNhs11980.11353-117H3	tpm.Osteoblast%20-%20differentiated%2c%20donor3.CNhs12035.11425-118G3	tpm.Osteoblast%2c%20donor1.CNhs11078.11277-116H8	tpm.Osteoblast%2c%20donor2.CNhs11385.11354-117H4	tpm.Osteoblast%2c%20donor3.CNhs12036.11426-118G4	tpm.Pancreatic%20stromal%20cells%2c%20donor1.CNhs10877.11249-116E7	tpm.Pericytes%2c%20donor1.CNhs11317.11491-119E6	tpm.Pericytes%2c%20donor2.CNhs12079.11571-120E5	tpm.Pericytes%2c%20donor3.CNhs12116.11652-122E5	tpm.Perineurial%20Cells%2c%20donor1.CNhs12587.11499-119F5	tpm.Perineurial%20Cells%2c%20donor2.CNhs12590.11579-120F4	tpm.Peripheral%20Blood%20Mononuclear%20Cells%2c%20donor1.CNhs10860.11231-116C7	tpm.Peripheral%20Blood%20Mononuclear%20Cells%2c%20donor2.CNhs11958.11312-117C7	tpm.Peripheral%20Blood%20Mononuclear%20Cells%2c%20donor3.CNhs12002.11388-118C2	tpm.Placental%20Epithelial%20Cells%2c%20donor1.CNhs11079.11278-116H9	tpm.Placental%20Epithelial%20Cells%2c%20donor2.CNhs11386.11355-117H5	tpm.Placental%20Epithelial%20Cells%2c%20donor3.CNhs12037.11427-118G5	tpm.Preadipocyte%20-%20breast%20donor2%20%28cytoplasmic%20fraction%29.CNhs14562.14319-155D8	tpm.Preadipocyte%20-%20breast%2c%20donor1.CNhs11052.11467-119B9	tpm.Preadipocyte%20-%20breast%2c%20donor2%20%28nuclear%20fraction%29.CNhs12584.14320-155D9	tpm.Preadipocyte%20-%20breast%2c%20donor2.CNhs11971.11328-117E5	tpm.Preadipocyte%20-%20omental%2c%20donor1.CNhs11065.11468-119C1	tpm.Preadipocyte%20-%20omental%2c%20donor2.CNhs11902.11329-117E6	tpm.Preadipocyte%20-%20omental%2c%20donor3.CNhs12013.11403-118D8	tpm.Preadipocyte%20-%20perirenal%2c%20donor1.CNhs12065.11469-119C2	tpm.Preadipocyte%20-%20subcutaneous%2c%20donor1.CNhs11081.11279-116I1	tpm.Preadipocyte%20-%20subcutaneous%2c%20donor2.CNhs11981.11356-117H6	tpm.Preadipocyte%20-%20subcutaneous%2c%20donor3.CNhs12038.11428-118G6	tpm.Preadipocyte%20-%20visceral%2c%20donor1.CNhs11082.11280-116I2	tpm.Preadipocyte%20-%20visceral%2c%20donor2.CNhs11982.11357-117H7	tpm.Preadipocyte%20-%20visceral%2c%20donor3.CNhs12039.11429-118G7	tpm.Prostate%20Epithelial%20Cells%20%28polarized%29%2c%20donor1.CNhs10882.11253-116F2	tpm.Prostate%20Epithelial%20Cells%2c%20donor2.CNhs11972.11331-117E8	tpm.Prostate%20Epithelial%20Cells%2c%20donor3.CNhs12014.11404-118D9	tpm.Prostate%20Stromal%20Cells%2c%20donor1.CNhs10883.11254-116F3	tpm.Prostate%20Stromal%20Cells%2c%20donor2.CNhs11973.11332-117E9	tpm.Prostate%20Stromal%20Cells%2c%20donor3.CNhs12015.11405-118E1	tpm.Renal%20Cortical%20Epithelial%20Cells%2c%20donor1.CNhs11331.11516-119H4	tpm.Renal%20Cortical%20Epithelial%20Cells%2c%20donor2.CNhs12728.11596-120H3	tpm.Renal%20Epithelial%20Cells%2c%20donor1.CNhs11332.11517-119H5	tpm.Renal%20Epithelial%20Cells%2c%20donor2.CNhs12088.11597-120H4	tpm.Renal%20Epithelial%20Cells%2c%20donor3.CNhs12732.11678-122H4	tpm.Renal%20Glomerular%20Endothelial%20Cells%2c%20donor1.CNhs12074.11514-119H2	tpm.Renal%20Glomerular%20Endothelial%20Cells%2c%20donor2.CNhs12086.11594-120H1	tpm.Renal%20Glomerular%20Endothelial%20Cells%2c%20donor3.CNhs12624.11675-122H1	tpm.Renal%20Glomerular%20Endothelial%20Cells%2c%20donor4.CNhs13080.11783-124B1	tpm.Renal%20Mesangial%20Cells%2c%20donor1.CNhs11333.11518-119H6	tpm.Renal%20Mesangial%20Cells%2c%20donor2.CNhs12089.11598-120H5	tpm.Renal%20Mesangial%20Cells%2c%20donor3.CNhs12121.11679-122H5	tpm.Renal%20Proximal%20Tubular%20Epithelial%20Cell%2c%20donor1.CNhs11330.11515-119H3	tpm.Renal%20Proximal%20Tubular%20Epithelial%20Cell%2c%20donor2.CNhs12087.11595-120H2	tpm.Renal%20Proximal%20Tubular%20Epithelial%20Cell%2c%20donor3.CNhs12120.11676-122H2	tpm.Retinal%20Pigment%20Epithelial%20Cells%2c%20donor0.CNhs10842.11215-116A9	tpm.Retinal%20Pigment%20Epithelial%20Cells%2c%20donor1.CNhs11338.11528-119I7	tpm.Retinal%20Pigment%20Epithelial%20Cells%2c%20donor2.CNhs12096.11608-120I6	tpm.Retinal%20Pigment%20Epithelial%20Cells%2c%20donor3.CNhs12733.11689-122I6	tpm.SABiosciences%20XpressRef%20Human%20Universal%20Total%20RNA%2c%20pool1.CNhs10610.10002-101A5	tpm.Saos-2%20osteosarcoma%20cell%20line%2c%20untreated%20control%2c%20day28%2c%20biol_rep1%20%28B1%20T17%29.CNhs14194.12697-135D6	tpm.Saos-2%20osteosarcoma%20cell%20line%2c%20untreated%20control%2c%20day28%2c%20biol_rep2%20%28B2%20T17%29.CNhs14195.12795-136F5	tpm.Saos-2%20osteosarcoma%20cell%20line%2c%20untreated%20control%2c%20day28%2c%20biol_rep3%20%28B3%20T17%29.CNhs14196.12893-137H4	tpm.Saos-2%20osteosarcoma%20treated%20with%20ascorbic%20acid%20and%20BGP%20to%20induce%20calcification%2c%2000hr00min%2c%20biol_rep1%20%28A1%20T0%29.CNhs11918.12662-134I7	tpm.Saos-2%20osteosarcoma%20treated%20with%20ascorbic%20acid%20and%20BGP%20to%20induce%20calcification%2c%2000hr00min%2c%20biol_rep2%20%28A2%20T0%29.CNhs12859.12760-136B6	tpm.Saos-2%20osteosarcoma%20treated%20with%20ascorbic%20acid%20and%20BGP%20to%20induce%20calcification%2c%2000hr00min%2c%20biol_rep3%20%28A3%20T0%29.CNhs12952.12858-137D5	tpm.Saos-2%20osteosarcoma%20treated%20with%20ascorbic%20acid%20and%20BGP%20to%20induce%20calcification%2c%2000hr15min%2c%20biol_rep1%20%28A1%20T1%29.CNhs12381.12663-134I8	tpm.Saos-2%20osteosarcoma%20treated%20with%20ascorbic%20acid%20and%20BGP%20to%20induce%20calcification%2c%2000hr15min%2c%20biol_rep2%20%28A2%20T1%29.CNhs12860.12761-136B7	tpm.Saos-2%20osteosarcoma%20treated%20with%20ascorbic%20acid%20and%20BGP%20to%20induce%20calcification%2c%2000hr15min%2c%20biol_rep3%20%28A3%20T1%29.CNhs12877.12859-137D6	tpm.Saos-2%20osteosarcoma%20treated%20with%20ascorbic%20acid%20and%20BGP%20to%20induce%20calcification%2c%2000hr30min%2c%20biol_rep1%20%28A1%20T2%29.CNhs12382.12664-134I9	tpm.Saos-2%20osteosarcoma%20treated%20with%20ascorbic%20acid%20and%20BGP%20to%20induce%20calcification%2c%2000hr30min%2c%20biol_rep2%20%28A2%20T2%29.CNhs12861.12762-136B8	tpm.Saos-2%20osteosarcoma%20treated%20with%20ascorbic%20acid%20and%20BGP%20to%20induce%20calcification%2c%2000hr30min%2c%20biol_rep3%20%28A3%20T2%29.CNhs12954.12860-137D7	tpm.Saos-2%20osteosarcoma%20treated%20with%20ascorbic%20acid%20and%20BGP%20to%20induce%20calcification%2c%2000hr45min%2c%20biol_rep1%20%28A1%20T3%29.CNhs12383.12665-135A1	tpm.Saos-2%20osteosarcoma%20treated%20with%20ascorbic%20acid%20and%20BGP%20to%20induce%20calcification%2c%2000hr45min%2c%20biol_rep2%20%28A2%20T3%29.CNhs12862.12763-136B9	tpm.Saos-2%20osteosarcoma%20treated%20with%20ascorbic%20acid%20and%20BGP%20to%20induce%20calcification%2c%2000hr45min%2c%20biol_rep3%20%28A3%20T3%29.CNhs12878.12861-137D8	tpm.Saos-2%20osteosarcoma%20treated%20with%20ascorbic%20acid%20and%20BGP%20to%20induce%20calcification%2c%2001hr00min%2c%20biol_rep1%20%28A1%20T4%29.CNhs12384.12666-135A2	tpm.Saos-2%20osteosarcoma%20treated%20with%20ascorbic%20acid%20and%20BGP%20to%20induce%20calcification%2c%2001hr00min%2c%20biol_rep2%20%28A2%20T4%29.CNhs12863.12764-136C1	tpm.Saos-2%20osteosarcoma%20treated%20with%20ascorbic%20acid%20and%20BGP%20to%20induce%20calcification%2c%2001hr00min%2c%20biol_rep3%20%28A3%20T4%29.CNhs12955.12862-137D9	tpm.Saos-2%20osteosarcoma%20treated%20with%20ascorbic%20acid%20and%20BGP%20to%20induce%20calcification%2c%2001hr20min%2c%20biol_rep1%20%28A1%20T5%29.CNhs12386.12667-135A3	tpm.Saos-2%20osteosarcoma%20treated%20with%20ascorbic%20acid%20and%20BGP%20to%20induce%20calcification%2c%2001hr20min%2c%20biol_rep2%20%28A2%20T5%29.CNhs12864.12765-136C2	tpm.Saos-2%20osteosarcoma%20treated%20with%20ascorbic%20acid%20and%20BGP%20to%20induce%20calcification%2c%2001hr20min%2c%20biol_rep3%20%28A3%20T5%29.CNhs12879.12863-137E1	tpm.Saos-2%20osteosarcoma%20treated%20with%20ascorbic%20acid%20and%20BGP%20to%20induce%20calcification%2c%2001hr40min%2c%20biol_rep1%20%28A1%20T6%29.CNhs12387.12668-135A4	tpm.Saos-2%20osteosarcoma%20treated%20with%20ascorbic%20acid%20and%20BGP%20to%20induce%20calcification%2c%2001hr40min%2c%20biol_rep2%20%28A2%20T6%29.CNhs12866.12766-136C3	tpm.Saos-2%20osteosarcoma%20treated%20with%20ascorbic%20acid%20and%20BGP%20to%20induce%20calcification%2c%2001hr40min%2c%20biol_rep3%20%28A3%20T6%29.CNhs12880.12864-137E2	tpm.Saos-2%20osteosarcoma%20treated%20with%20ascorbic%20acid%20and%20BGP%20to%20induce%20calcification%2c%2002hr00min%2c%20biol_rep1%20%28A1%20T7%29.CNhs12388.12669-135A5	tpm.Saos-2%20osteosarcoma%20treated%20with%20ascorbic%20acid%20and%20BGP%20to%20induce%20calcification%2c%2002hr00min%2c%20biol_rep2%20%28A2%20T7%29.CNhs12867.12767-136C4	tpm.Saos-2%20osteosarcoma%20treated%20with%20ascorbic%20acid%20and%20BGP%20to%20induce%20calcification%2c%2002hr00min%2c%20biol_rep3%20%28A3%20T7%29.CNhs12881.12865-137E3	tpm.Saos-2%20osteosarcoma%20treated%20with%20ascorbic%20acid%20and%20BGP%20to%20induce%20calcification%2c%2002hr30min%2c%20biol_rep1%20%28A1%20T8%29.CNhs12389.12670-135A6	tpm.Saos-2%20osteosarcoma%20treated%20with%20ascorbic%20acid%20and%20BGP%20to%20induce%20calcification%2c%2002hr30min%2c%20biol_rep2%20%28A2%20T8%29.CNhs12868.12768-136C5	tpm.Saos-2%20osteosarcoma%20treated%20with%20ascorbic%20acid%20and%20BGP%20to%20induce%20calcification%2c%2002hr30min%2c%20biol_rep3%20%28A3%20T8%29.CNhs12882.12866-137E4	tpm.Saos-2%20osteosarcoma%20treated%20with%20ascorbic%20acid%20and%20BGP%20to%20induce%20calcification%2c%2003hr%2c%20biol_rep1%20%28A1%20T9%29.CNhs12390.12671-135A7	tpm.Saos-2%20osteosarcoma%20treated%20with%20ascorbic%20acid%20and%20BGP%20to%20induce%20calcification%2c%2003hr%2c%20biol_rep2%20%28A2%20T9%29.CNhs12869.12769-136C6	tpm.Saos-2%20osteosarcoma%20treated%20with%20ascorbic%20acid%20and%20BGP%20to%20induce%20calcification%2c%2003hr%2c%20biol_rep3%20%28A3%20T9%29.CNhs12883.12867-137E5	tpm.Saos-2%20osteosarcoma%20treated%20with%20ascorbic%20acid%20and%20BGP%20to%20induce%20calcification%2c%2004hr%2c%20biol_rep1%20%28A1%20T10%29.CNhs12391.12672-135A8	tpm.Saos-2%20osteosarcoma%20treated%20with%20ascorbic%20acid%20and%20BGP%20to%20induce%20calcification%2c%2004hr%2c%20biol_rep2%20%28A2%20T10%29.CNhs12870.12770-136C7	tpm.Saos-2%20osteosarcoma%20treated%20with%20ascorbic%20acid%20and%20BGP%20to%20induce%20calcification%2c%2004hr%2c%20biol_rep3%20%28A3%20T10%29.CNhs12884.12868-137E6	tpm.Saos-2%20osteosarcoma%20treated%20with%20ascorbic%20acid%20and%20BGP%20to%20induce%20calcification%2c%2008hr%2c%20biol_rep1%20%28A1%20T11%29.CNhs12392.12673-135A9	tpm.Saos-2%20osteosarcoma%20treated%20with%20ascorbic%20acid%20and%20BGP%20to%20induce%20calcification%2c%2008hr%2c%20biol_rep2%20%28A2%20T11%29.CNhs12871.12771-136C8	tpm.Saos-2%20osteosarcoma%20treated%20with%20ascorbic%20acid%20and%20BGP%20to%20induce%20calcification%2c%2008hr%2c%20biol_rep3%20%28A3%20T11%29.CNhs12885.12869-137E7	tpm.Saos-2%20osteosarcoma%20treated%20with%20ascorbic%20acid%20and%20BGP%20to%20induce%20calcification%2c%2024hr%2c%20biol_rep1%20%28A1%20T12%29.CNhs12393.12674-135B1	tpm.Saos-2%20osteosarcoma%20treated%20with%20ascorbic%20acid%20and%20BGP%20to%20induce%20calcification%2c%2024hr%2c%20biol_rep2%20%28A2%20T12%29.CNhs12872.12772-136C9	tpm.Saos-2%20osteosarcoma%20treated%20with%20ascorbic%20acid%20and%20BGP%20to%20induce%20calcification%2c%2024hr%2c%20biol_rep3%20%28A3%20T12%29.CNhs12886.12870-137E8	tpm.Saos-2%20osteosarcoma%20treated%20with%20ascorbic%20acid%20and%20BGP%20to%20induce%20calcification%2c%20day04%2c%20biol_rep1%20%28A1%20T13%29.CNhs12394.12675-135B2	tpm.Saos-2%20osteosarcoma%20treated%20with%20ascorbic%20acid%20and%20BGP%20to%20induce%20calcification%2c%20day04%2c%20biol_rep2%20%28A2%20T13%29.CNhs12873.12773-136D1	tpm.Saos-2%20osteosarcoma%20treated%20with%20ascorbic%20acid%20and%20BGP%20to%20induce%20calcification%2c%20day04%2c%20biol_rep3%20%28A3%20T13%29.CNhs12887.12871-137E9	tpm.Saos-2%20osteosarcoma%20treated%20with%20ascorbic%20acid%20and%20BGP%20to%20induce%20calcification%2c%20day07%2c%20biol_rep1%20%28A1%20T14%29.CNhs12395.12676-135B3	tpm.Saos-2%20osteosarcoma%20treated%20with%20ascorbic%20acid%20and%20BGP%20to%20induce%20calcification%2c%20day07%2c%20biol_rep2%20%28A2%20T14%29.CNhs12874.12774-136D2	tpm.Saos-2%20osteosarcoma%20treated%20with%20ascorbic%20acid%20and%20BGP%20to%20induce%20calcification%2c%20day07%2c%20biol_rep3%20%28A3%20T14%29.CNhs12888.12872-137F1	tpm.Saos-2%20osteosarcoma%20treated%20with%20ascorbic%20acid%20and%20BGP%20to%20induce%20calcification%2c%20day14%2c%20biol_rep1%20%28A1%20T15%29.CNhs12396.12677-135B4	tpm.Saos-2%20osteosarcoma%20treated%20with%20ascorbic%20acid%20and%20BGP%20to%20induce%20calcification%2c%20day14%2c%20biol_rep2%20%28A2%20T15%29.CNhs12953.12775-136D3	tpm.Saos-2%20osteosarcoma%20treated%20with%20ascorbic%20acid%20and%20BGP%20to%20induce%20calcification%2c%20day14%2c%20biol_rep3%20%28A3%20T15%29.CNhs12890.12873-137F2	tpm.Saos-2%20osteosarcoma%20treated%20with%20ascorbic%20acid%20and%20BGP%20to%20induce%20calcification%2c%20day21%2c%20biol_rep1%20%28A1%20T16%29.CNhs12397.12678-135B5	tpm.Saos-2%20osteosarcoma%20treated%20with%20ascorbic%20acid%20and%20BGP%20to%20induce%20calcification%2c%20day21%2c%20biol_rep2%20%28A2%20T16%29.CNhs12875.12776-136D4	tpm.Saos-2%20osteosarcoma%20treated%20with%20ascorbic%20acid%20and%20BGP%20to%20induce%20calcification%2c%20day21%2c%20biol_rep3%20%28A3%20T16%29.CNhs12891.12874-137F3	tpm.Saos-2%20osteosarcoma%20treated%20with%20ascorbic%20acid%20and%20BGP%20to%20induce%20calcification%2c%20day28%2c%20biol_rep1%20%28A1%20T17%29.CNhs11919.12679-135B6	tpm.Saos-2%20osteosarcoma%20treated%20with%20ascorbic%20acid%20and%20BGP%20to%20induce%20calcification%2c%20day28%2c%20biol_rep2%20%28A2%20T17%29.CNhs12876.12777-136D5	tpm.Saos-2%20osteosarcoma%20treated%20with%20ascorbic%20acid%20and%20BGP%20to%20induce%20calcification%2c%20day28%2c%20biol_rep3%20%28A3%20T17%29.CNhs12892.12875-137F4	tpm.Schwann%20Cells%2c%20donor1.CNhs12073.11498-119F4	tpm.Schwann%20Cells%2c%20donor2.CNhs12345.11578-120F3	tpm.Schwann%20Cells%2c%20donor3.CNhs12621.11659-122F3	tpm.Sebocyte%2c%20donor1.CNhs10847.11220-116B5	tpm.Sebocyte%2c%20donor2.CNhs11951.11301-117B5	tpm.Sebocyte%2c%20donor3.CNhs11995.11378-118B1	tpm.Sertoli%20Cells%2c%20donor1.CNhs10851.11255-116F4	tpm.Sertoli%20Cells%2c%20donor2.CNhs11974.11333-117F1	tpm.Skeletal%20Muscle%20Cells%2c%20donor1.CNhs11083.11281-116I3	tpm.Skeletal%20Muscle%20Cells%2c%20donor2.CNhs11983.11358-117H8	tpm.Skeletal%20Muscle%20Cells%2c%20donor3.CNhs12040.11430-118G8	tpm.Skeletal%20Muscle%20Cells%2c%20donor4.CNhs12053.11451-119A2	tpm.Skeletal%20Muscle%20Cells%2c%20donor5.CNhs12056.11455-119A6	tpm.Skeletal%20Muscle%20Cells%2c%20donor6.CNhs12060.11459-119B1	tpm.Skeletal%20Muscle%20Satellite%20Cells%2c%20donor1.CNhs10869.11240-116D7	tpm.Skeletal%20Muscle%20Satellite%20Cells%2c%20donor2.CNhs11964.11321-117D7	tpm.Skeletal%20Muscle%20Satellite%20Cells%2c%20donor3.CNhs12008.11397-118D2	tpm.Skeletal%20muscle%20cells%20differentiated%20into%20Myotubes%20-%20multinucleated%2c%20donor1.CNhs11084.11282-116I4	tpm.Skeletal%20muscle%20cells%20differentiated%20into%20Myotubes%20-%20multinucleated%2c%20donor2.CNhs11984.11359-117H9	tpm.Skeletal%20muscle%20cells%20differentiated%20into%20Myotubes%20-%20multinucleated%2c%20donor3.CNhs12041.11431-118G9	tpm.Skin%20-%20palm%2c%20donor1.CNhs13458.10286-104F7	tpm.Small%20Airway%20Epithelial%20Cells%20donor2%20%28cytoplasmic%20fraction%29.CNhs14564.14334-155F5	tpm.Small%20Airway%20Epithelial%20Cells%20donor2%20%28nuclear%20fraction%29.CNhs14565.14335-155F6	tpm.Small%20Airway%20Epithelial%20Cells%20donor3%20%28cytoplasmic%20fraction%29.CNhs14563.14316-155D5	tpm.Small%20Airway%20Epithelial%20Cells%2c%20donor1.CNhs10884.11256-116F5	tpm.Small%20Airway%20Epithelial%20Cells%2c%20donor2.CNhs11975.11334-117F2	tpm.Small%20Airway%20Epithelial%20Cells%2c%20donor3%20%28nuclear%20fraction%29.CNhs12583.14317-155D6	tpm.Small%20Airway%20Epithelial%20Cells%2c%20donor3.CNhs12016.11406-118E2	tpm.Smooth%20Muscle%20Cells%20-%20Aortic%2c%20donor0%20%28cytoplasmic%20fraction%29.CNhs12401.14313-155D2	tpm.Smooth%20Muscle%20Cells%20-%20Aortic%2c%20donor0%20%28nuclear%20fraction%29.CNhs12402.14314-155D3	tpm.Smooth%20Muscle%20Cells%20-%20Aortic%2c%20donor0.CNhs10838.11210-116A4	tpm.Smooth%20Muscle%20Cells%20-%20Aortic%2c%20donor1.CNhs11085.11283-116I5	tpm.Smooth%20Muscle%20Cells%20-%20Aortic%2c%20donor2.CNhs11305.11360-117I1	tpm.Smooth%20Muscle%20Cells%20-%20Aortic%2c%20donor3.CNhs11309.11432-118H1	tpm.Smooth%20Muscle%20Cells%20-%20Bladder%2c%20donor1.CNhs12893.11519-119H7	tpm.Smooth%20Muscle%20Cells%20-%20Brachiocephalic%2c%20donor1.CNhs11086.11284-116I6	tpm.Smooth%20Muscle%20Cells%20-%20Brachiocephalic%2c%20donor2.CNhs11985.11361-117I2	tpm.Smooth%20Muscle%20Cells%20-%20Brachiocephalic%2c%20donor3.CNhs12043.11433-118H2	tpm.Smooth%20Muscle%20Cells%20-%20Brain%20Vascular%2c%20donor1.CNhs10863.11234-116D1	tpm.Smooth%20Muscle%20Cells%20-%20Brain%20Vascular%2c%20donor2.CNhs11900.11315-117D1	tpm.Smooth%20Muscle%20Cells%20-%20Brain%20Vascular%2c%20donor3.CNhs12004.11391-118C5	tpm.Smooth%20Muscle%20Cells%20-%20Bronchial%2c%20donor1.CNhs11328.11512-119G9	tpm.Smooth%20Muscle%20Cells%20-%20Bronchial%2c%20donor2.CNhs12348.11592-120G8	tpm.Smooth%20Muscle%20Cells%20-%20Carotid%2c%20donor1.CNhs11087.11285-116I7	tpm.Smooth%20Muscle%20Cells%20-%20Carotid%2c%20donor2.CNhs11986.11362-117I3	tpm.Smooth%20Muscle%20Cells%20-%20Carotid%2c%20donor3.CNhs12044.11434-118H3	tpm.Smooth%20Muscle%20Cells%20-%20Colonic%2c%20donor1.CNhs10868.11239-116D6	tpm.Smooth%20Muscle%20Cells%20-%20Colonic%2c%20donor2.CNhs11963.11320-117D6	tpm.Smooth%20Muscle%20Cells%20-%20Colonic%2c%20donor3.CNhs12007.11396-118D1	tpm.Smooth%20Muscle%20Cells%20-%20Coronary%20Artery%2c%20donor1.CNhs11088.11286-116I8	tpm.Smooth%20Muscle%20Cells%20-%20Coronary%20Artery%2c%20donor2.CNhs11987.11363-117I4	tpm.Smooth%20Muscle%20Cells%20-%20Coronary%20Artery%2c%20donor3.CNhs12045.11435-118H4	tpm.Smooth%20Muscle%20Cells%20-%20Esophageal%2c%20donor1.CNhs11324.11508-119G5	tpm.Smooth%20Muscle%20Cells%20-%20Esophageal%2c%20donor2.CNhs12727.11588-120G4	tpm.Smooth%20Muscle%20Cells%20-%20Internal%20Thoracic%20Artery%2c%20donor1.CNhs11067.11287-116I9	tpm.Smooth%20Muscle%20Cells%20-%20Internal%20Thoracic%20Artery%2c%20donor2.CNhs11988.11364-117I5	tpm.Smooth%20Muscle%20Cells%20-%20Internal%20Thoracic%20Artery%2c%20donor3.CNhs12046.11436-118H5	tpm.Smooth%20Muscle%20Cells%20-%20Intestinal%2c%20donor1.CNhs12595.11509-119G6	tpm.Smooth%20Muscle%20Cells%20-%20Prostate%2c%20donor1.CNhs11920.11257-116F6	tpm.Smooth%20Muscle%20Cells%20-%20Prostate%2c%20donor2.CNhs11976.11335-117F3	tpm.Smooth%20Muscle%20Cells%20-%20Prostate%2c%20donor3.CNhs11910.11465-119B7	tpm.Smooth%20Muscle%20Cells%20-%20Pulmonary%20Artery%2c%20donor1.CNhs11089.11288-117A1	tpm.Smooth%20Muscle%20Cells%20-%20Pulmonary%20Artery%2c%20donor2.CNhs11989.11365-117I6	tpm.Smooth%20Muscle%20Cells%20-%20Pulmonary%20Artery%2c%20donor3.CNhs12047.11437-118H6	tpm.Smooth%20Muscle%20Cells%20-%20Subclavian%20Artery%2c%20donor1.CNhs11090.11289-117A2	tpm.Smooth%20Muscle%20Cells%20-%20Subclavian%20Artery%2c%20donor2.CNhs11990.11366-117I7	tpm.Smooth%20Muscle%20Cells%20-%20Subclavian%20Artery%2c%20donor3.CNhs12048.11438-118H7	tpm.Smooth%20Muscle%20Cells%20-%20Tracheal%2c%20donor1.CNhs11329.11513-119H1	tpm.Smooth%20Muscle%20Cells%20-%20Tracheal%2c%20donor2.CNhs12567.11593-120G9	tpm.Smooth%20Muscle%20Cells%20-%20Tracheal%2c%20donor3.CNhs12894.11674-122G9	tpm.Smooth%20Muscle%20Cells%20-%20Umbilical%20Artery%2c%20donor1.CNhs11091.11290-117A3	tpm.Smooth%20Muscle%20Cells%20-%20Umbilical%20Artery%2c%20donor2.CNhs11991.11367-117I8	tpm.Smooth%20Muscle%20Cells%20-%20Umbilical%20Artery%2c%20donor3.CNhs12049.11439-118H8	tpm.Smooth%20Muscle%20Cells%20-%20Umbilical%20Vein%2c%20donor1.CNhs12597.11541-120B2	tpm.Smooth%20Muscle%20Cells%20-%20Umbilical%20Vein%2c%20donor2.CNhs12569.11621-122B1	tpm.Smooth%20Muscle%20Cells%20-%20Umbilical%20Vein%2c%20donor3.CNhs13076.11702-123B1	tpm.Smooth%20Muscle%20Cells%20-%20Umbilical%20artery%2c%20donor0.CNhs10839.11212-116A6	tpm.Smooth%20Muscle%20Cells%20-%20Uterine%2c%20donor1.CNhs11921.11258-116F7	tpm.Smooth%20Muscle%20Cells%20-%20Uterine%2c%20donor3.CNhs11927.11466-119B8	tpm.Smooth%20muscle%20cells%20-%20airway%2c%20asthmatic%2c%20donor1.CNhs14183.11960-126C7	tpm.Smooth%20muscle%20cells%20-%20airway%2c%20asthmatic%2c%20donor2.CNhs14184.11961-126C8	tpm.Smooth%20muscle%20cells%20-%20airway%2c%20asthmatic%2c%20donor3.CNhs14186.11962-126C9	tpm.Smooth%20muscle%20cells%20-%20airway%2c%20asthmatic%2c%20donor4.CNhs14187.11963-126D1	tpm.Smooth%20muscle%20cells%20-%20airway%2c%20asthmatic%2c%20donor5.CNhs14188.11964-126D2	tpm.Smooth%20muscle%20cells%20-%20airway%2c%20asthmatic%2c%20donor6.CNhs14189.11965-126D3	tpm.Smooth%20muscle%20cells%20-%20airway%2c%20control%2c%20donor1.CNhs14190.11966-126D4	tpm.Smooth%20muscle%20cells%20-%20airway%2c%20control%2c%20donor2.CNhs14191.11967-126D5	tpm.Smooth%20muscle%20cells%20-%20airway%2c%20control%2c%20donor3.CNhs14192.11968-126D6	tpm.Smooth%20muscle%20cells%20-%20airway%2c%20control%2c%20donor4.CNhs14193.11969-126D7	tpm.Synoviocyte%2c%20donor1.CNhs11068.11291-117A4	tpm.Synoviocyte%2c%20donor2.CNhs11992.11368-117I9	tpm.Synoviocyte%2c%20donor3.CNhs12050.11440-118H9	tpm.Trabecular%20Meshwork%20Cells%2c%20donor1.CNhs11340.11532-120A2	tpm.Trabecular%20Meshwork%20Cells%2c%20donor2.CNhs12097.11612-122A1	tpm.Trabecular%20Meshwork%20Cells%2c%20donor3.CNhs12124.11693-123A1	tpm.Tracheal%20Epithelial%20Cells%2c%20donor1.CNhs11092.11292-117A5	tpm.Tracheal%20Epithelial%20Cells%2c%20donor2.CNhs11993.11369-118A1	tpm.Tracheal%20Epithelial%20Cells%2c%20donor3.CNhs12051.11441-118I1	tpm.Universal%20RNA%20-%20Human%20Normal%20Tissues%20Biochain%2c%20pool1.CNhs10612.10007-101B4	tpm.Urethra%2c%20donor2.CNhs13464.10319-105A4	tpm.Urothelial%20Cells%2c%20donor1.CNhs11334.11520-119H8	tpm.Urothelial%20Cells%2c%20donor2.CNhs12091.11600-120H7	tpm.Urothelial%20Cells%2c%20donor3.CNhs12122.11681-122H7	tpm.Urothelial%20cells%2c%20donor0.CNhs10843.11216-116B1	tpm.Whole%20blood%20%28ribopure%29%2c%20donor090309%2c%20donation1.CNhs11675.12179-129A1	tpm.Whole%20blood%20%28ribopure%29%2c%20donor090309%2c%20donation2.CNhs11671.12180-129A2	tpm.Whole%20blood%20%28ribopure%29%2c%20donor090309%2c%20donation3.CNhs11948.12181-129A3	tpm.Whole%20blood%20%28ribopure%29%2c%20donor090325%2c%20donation1.CNhs11075.12176-128I7	tpm.Whole%20blood%20%28ribopure%29%2c%20donor090325%2c%20donation2.CNhs11076.12177-128I8	tpm.Whole%20blood%20%28ribopure%29%2c%20donor090612%2c%20donation1.CNhs11672.12182-129A4	tpm.Whole%20blood%20%28ribopure%29%2c%20donor090612%2c%20donation2.CNhs11673.12183-129A5	tpm.Whole%20blood%20%28ribopure%29%2c%20donor090612%2c%20donation3.CNhs11949.12184-129A6	tpm.Wilms%27%20tumor%20cell%20line%3aG-401.CNhs11892.10809-111A8	tpm.Wilms%27%20tumor%20cell%20line%3aHFWT.CNhs11728.10597-108E3	tpm.acantholytic%20squamous%20carcinoma%20cell%20line%3aHCC1806.CNhs11844.10717-109I6	tpm.achilles%20tendon%2c%20donor2.CNhs13435.10292-104G4	tpm.acute%20lymphoblastic%20leukemia%20%28B-ALL%29%20cell%20line%3aBALL-1.CNhs11251.10455-106G5	tpm.acute%20lymphoblastic%20leukemia%20%28B-ALL%29%20cell%20line%3aNALM-6.CNhs11282.10534-107G3	tpm.acute%20lymphoblastic%20leukemia%20%28T-ALL%29%20cell%20line%3aHPB-ALL.CNhs10746.10429-106D6	tpm.acute%20lymphoblastic%20leukemia%20%28T-ALL%29%20cell%20line%3aJurkat.CNhs11253.10464-106H5	tpm.acute%20myeloid%20leukemia%20%28FAB%20M0%29%20cell%20line%3aKG-1.CNhs13053.10827-111C8	tpm.acute%20myeloid%20leukemia%20%28FAB%20M0%29%20cell%20line%3aKasumi-3.CNhs13241.10789-110H6	tpm.acute%20myeloid%20leukemia%20%28FAB%20M1%29%20cell%20line%3aHYT-1.CNhs13054.10828-111C9	tpm.acute%20myeloid%20leukemia%20%28FAB%20M2%29%20cell%20line%3aKasumi-1.CNhs13502.10788-110H5	tpm.acute%20myeloid%20leukemia%20%28FAB%20M2%29%20cell%20line%3aKasumi-6.CNhs13052.10792-110H9	tpm.acute%20myeloid%20leukemia%20%28FAB%20M2%29%20cell%20line%3aNKM-1.CNhs11864.10765-110E9	tpm.acute%20myeloid%20leukemia%20%28FAB%20M3%29%20cell%20line%3aHL60.CNhs13055.10829-111D1	tpm.acute%20myeloid%20leukemia%20%28FAB%20M4%29%20cell%20line%3aFKH-1.CNhs13503.10830-111D2	tpm.acute%20myeloid%20leukemia%20%28FAB%20M4%29%20cell%20line%3aHNT-34.CNhs13504.10831-111D3	tpm.acute%20myeloid%20leukemia%20%28FAB%20M4eo%29%20cell%20line%3aEoL-1.CNhs13056.10832-111D4	tpm.acute%20myeloid%20leukemia%20%28FAB%20M4eo%29%20cell%20line%3aEoL-3.CNhs13057.10833-111D5	tpm.acute%20myeloid%20leukemia%20%28FAB%20M5%29%20cell%20line%3aNOMO-1.CNhs13050.10764-110E8	tpm.acute%20myeloid%20leukemia%20%28FAB%20M5%29%20cell%20line%3aP31%2fFUJ.CNhs13051.10770-110F5	tpm.acute%20myeloid%20leukemia%20%28FAB%20M5%29%20cell%20line%3aTHP-1%20%28cytoplasmic%20fraction%29.CNhs14556.14298-155B5	tpm.acute%20myeloid%20leukemia%20%28FAB%20M5%29%20cell%20line%3aTHP-1%20%28fresh%29.CNhs10722.10399-106A3	tpm.acute%20myeloid%20leukemia%20%28FAB%20M5%29%20cell%20line%3aTHP-1%20%28revived%29.CNhs10723.10400-106A4	tpm.acute%20myeloid%20leukemia%20%28FAB%20M5%29%20cell%20line%3aTHP-1%20%28thawed%29.CNhs10724.10405-106A9	tpm.acute%20myeloid%20leukemia%20%28FAB%20M5%29%20cell%20line%3aU-937%20DE-4.CNhs13058.10834-111D6	tpm.acute%20myeloid%20leukemia%20%28FAB%20M6%29%20cell%20line%3aEEB.CNhs13059.10835-111D7	tpm.acute%20myeloid%20leukemia%20%28FAB%20M6%29%20cell%20line%3aF-36E.CNhs13060.10836-111D8	tpm.acute%20myeloid%20leukemia%20%28FAB%20M6%29%20cell%20line%3aF-36P.CNhs13505.10837-111D9	tpm.acute%20myeloid%20leukemia%20%28FAB%20M7%29%20cell%20line%3aM-MOK.CNhs13049.10699-109G6	tpm.acute%20myeloid%20leukemia%20%28FAB%20M7%29%20cell%20line%3aMKPL-1.CNhs11888.10802-111A1	tpm.adenocarcinoma%20cell%20line%3aIM95m.CNhs11882.10796-110I4	tpm.adipose%20tissue%2c%20adult%2c%20pool1.CNhs10615.10010-101C1	tpm.adipose%2c%20donor1.CNhs13972.10184-103D4	tpm.adipose%2c%20donor2.CNhs13973.10185-103D5	tpm.adipose%2c%20donor3.CNhs13974.10186-103D6	tpm.adipose%2c%20donor4.CNhs13975.10187-103D7	tpm.adrenal%20cortex%20adenocarcinoma%20cell%20line%3aSW-13.CNhs11893.10810-111A9	tpm.adrenal%20gland%2c%20adult%2c%20pool1.CNhs11793.10081-102A9	tpm.adult%20T-cell%20leukemia%20cell%20line%3aATN-1.CNhs10738.10421-106C7	tpm.alveolar%20cell%20carcinoma%20cell%20line%3aSW%201573.CNhs11838.10708-109H6	tpm.amniotic%20membrane%20cells%2c%20donor1.CNhs12502.12235-129G3	tpm.amniotic%20membrane%20cells%2c%20donor2.CNhs12503.12236-129G4	tpm.amniotic%20membrane%20cells%2c%20donor3.CNhs12379.12237-129G5	tpm.amygdala%20-%20adult%2c%20donor10196.CNhs13793.10167-103B5	tpm.amygdala%2c%20adult%2c%20donor10252.CNhs12311.10151-102I7	tpm.amygdala%2c%20newborn%2c%20donor10223.CNhs14078.10360-105E9	tpm.anaplastic%20carcinoma%20cell%20line%3a8305C.CNhs10745.10428-106D5	tpm.anaplastic%20large%20cell%20lymphoma%20cell%20line%3aKi-JK.CNhs11881.10795-110I3	tpm.anaplastic%20squamous%20cell%20carcinoma%20cell%20line%3aRPMI%202650.CNhs11889.10805-111A4	tpm.aorta%2c%20adult%2c%20pool1.CNhs11760.10052-101G7	tpm.appendix%2c%20adult.CNhs12842.10189-103D9	tpm.argyrophil%20small%20cell%20carcinoma%20cell%20line%3aTC-YIK.CNhs11725.10589-108D4	tpm.artery%2c%20adult.CNhs12843.10190-103E1	tpm.astrocytoma%20cell%20line%3aTM-31.CNhs10742.10425-106D2	tpm.b%20cell%20line%3aRPMI1788.CNhs10744.10427-106D4	tpm.basal%20cell%20carcinoma%20cell%20line%3aTE%20354%2eT.CNhs11932.10702-109G9	tpm.bile%20duct%20carcinoma%20cell%20line%3aHuCCT1.CNhs10750.10432-106D9	tpm.bile%20duct%20carcinoma%20cell%20line%3aTFK-1.CNhs11265.10496-107C1	tpm.biphenotypic%20B%20myelomonocytic%20leukemia%20cell%20line%3aMV-4-11.CNhs11845.10718-109I7	tpm.bladder%2c%20adult%2c%20pool1.CNhs10616.10011-101C2	tpm.blood%2c%20adult%2c%20pool1.CNhs11761.10053-101G8	tpm.bone%20marrow%20stromal%20cell%20line%3aStromaNKtert.CNhs11931.10686-109F2	tpm.bone%20marrow%2c%20adult.CNhs12845.10192-103E3	tpm.brain%2c%20adult%2c%20donor1.CNhs11796.10084-102B3	tpm.brain%2c%20adult%2c%20pool1.CNhs10617.10012-101C3	tpm.brain%2c%20fetal%2c%20pool1.CNhs11797.10085-102B4	tpm.breast%20carcinoma%20cell%20line%3aMCF7.CNhs11943.10482-107A5	tpm.breast%20carcinoma%20cell%20line%3aMDA-MB-453.CNhs10736.10419-106C5	tpm.breast%2c%20adult%2c%20donor1.CNhs11792.10080-102A8	tpm.bronchial%20squamous%20cell%20carcinoma%20cell%20line%3aKNS-62.CNhs11862.10760-110E4	tpm.bronchioalveolar%20carcinoma%20cell%20line%3aNCI-H358.CNhs11840.10709-109H7	tpm.bronchioalveolar%20carcinoma%20cell%20line%3aNCI-H650.CNhs14138.10715-109I4	tpm.bronchogenic%20carcinoma%20cell%20line%3aChaGo-K-1.CNhs11841.10710-109H8	tpm.carcinoid%20cell%20line%3aNCI-H1770.CNhs11834.10703-109H1	tpm.carcinoid%20cell%20line%3aNCI-H727.CNhs14244.10735-110B6	tpm.carcinoid%20cell%20line%3aSK-PN-DW.CNhs11846.10719-109I8	tpm.carcinosarcoma%20cell%20line%3aJHUCS-1.CNhs11747.10642-109A3	tpm.caudate%20nucleus%20-%20adult%2c%20donor10196.CNhs13802.10177-103C6	tpm.caudate%20nucleus%2c%20adult%2c%20donor10252.CNhs12321.10164-103B2	tpm.caudate%20nucleus%2c%20adult%2c%20donor10258.CNhs14232.10379-105H1	tpm.caudate%20nucleus%2c%20newborn%2c%20donor10223.CNhs14071.10354-105E3	tpm.cerebellum%20-%20adult%2c%20donor10196.CNhs13799.10173-103C2	tpm.cerebellum%2c%20adult%2c%20donor10252.CNhs12323.10166-103B4	tpm.cerebellum%2c%20adult%2c%20pool1.CNhs11795.10083-102B2	tpm.cerebellum%2c%20newborn%2c%20donor10223.CNhs14075.10357-105E6	tpm.cerebral%20meninges%2c%20adult.CNhs12840.10188-103D8	tpm.cerebrospinal%20fluid%2c%20donor2.CNhs13437.10294-104G6	tpm.cervical%20cancer%20cell%20line%3aD98-AH2.CNhs11288.10552-107I3	tpm.cervical%20cancer%20cell%20line%3aME-180.CNhs11289.10553-107I4	tpm.cervix%2c%20adult%2c%20pool1.CNhs10618.10013-101C4	tpm.cholangiocellular%20carcinoma%20cell%20line%3aHuH-28.CNhs11283.10536-107G5	tpm.chondrosarcoma%20cell%20line%3aSW%201353.CNhs11833.10700-109G7	tpm.choriocarcinoma%20cell%20line%3aBeWo.CNhs10740.10423-106C9	tpm.choriocarcinoma%20cell%20line%3aSCH.CNhs11875.10785-110H2	tpm.choriocarcinoma%20cell%20line%3aT3M-3.CNhs11820.10618-108G6	tpm.chorionic%20membrane%20cells%2c%20donor1.CNhs12504.12238-129G6	tpm.chorionic%20membrane%20cells%2c%20donor2.CNhs12506.12239-129G7	tpm.chorionic%20membrane%20cells%2c%20donor3.CNhs12380.12240-129G8	tpm.chronic%20lymphocytic%20leukemia%20%28T-CLL%29%20cell%20line%3aSKW-3.CNhs11714.10416-106C2	tpm.chronic%20myeloblastic%20leukemia%20%28CML%29%20cell%20line%3aKCL-22.CNhs11886.10801-110I9	tpm.chronic%20myelogenous%20leukemia%20%28CML%29%20cell%20line%3aMEG-A2.CNhs11865.10766-110F1	tpm.chronic%20myelogenous%20leukemia%20cell%20line%3aK562%20ENCODE%2c%20biol_rep1.CNhs12334.10824-111C5	tpm.chronic%20myelogenous%20leukemia%20cell%20line%3aK562%20ENCODE%2c%20biol_rep2.CNhs12335.10825-111C6	tpm.chronic%20myelogenous%20leukemia%20cell%20line%3aK562%20ENCODE%2c%20biol_rep3.CNhs12336.10826-111C7	tpm.chronic%20myelogenous%20leukemia%20cell%20line%3aK562.CNhs11250.10454-106G4	tpm.chronic%20myelogenous%20leukemia%20cell%20line%3aKU812.CNhs10727.10409-106B4	tpm.clear%20cell%20carcinoma%20cell%20line%3aJHOC-5.CNhs11745.10638-108I8	tpm.clear%20cell%20carcinoma%20cell%20line%3aTEN.CNhs11930.10636-108I6	tpm.colon%20carcinoma%20cell%20line%3aCACO-2.CNhs11280.10513-107D9	tpm.colon%20carcinoma%20cell%20line%3aCOLO-320.CNhs10737.10420-106C6	tpm.colon%2c%20adult%2c%20donor1.CNhs11794.10082-102B1	tpm.colon%2c%20adult%2c%20pool1.CNhs10619.10014-101C5	tpm.colon%2c%20fetal%2c%20donor1.CNhs11780.10070-101I7	tpm.common%20myeloid%20progenitor%20CMP%2c%20donor1.CNhs12518.12130-128D6	tpm.common%20myeloid%20progenitor%20CMP%2c%20donor2.CNhs12523.12134-128E1	tpm.cord%20blood%20derived%20cell%20line%3aCOBL-a%2024h%20infection%28-C%29.CNhs11049.10452-106G2	tpm.cord%20blood%20derived%20cell%20line%3aCOBL-a%2024h%20infection.CNhs11050.10453-106G3	tpm.cord%20blood%20derived%20cell%20line%3aCOBL-a%20untreated.CNhs11045.10449-106F8	tpm.corpus%20callosum%2c%20adult%2c%20pool1.CNhs10649.10042-101F6	tpm.cruciate%20ligament%2c%20donor2.CNhs13439.10295-104G7	tpm.diaphragm%2c%20fetal%2c%20donor1.CNhs11779.10069-101I6	tpm.diencephalon%2c%20adult.CNhs12610.10193-103E4	tpm.diffuse%20large%20B-cell%20lymphoma%20cell%20line%3aCTB-1.CNhs11741.10631-108I1	tpm.ductal%20cell%20carcinoma%20cell%20line%3aKLM-1.CNhs11100.10438-106E6	tpm.ductal%20cell%20carcinoma%20cell%20line%3aMIA%20Paca2.CNhs11259.10488-107B2	tpm.ductus%20deferens%2c%20adult.CNhs12846.10196-103E7	tpm.duodenum%2c%20fetal%2c%20donor1%2c%20tech_rep1.CNhs11781.10071-101I8	tpm.duodenum%2c%20fetal%2c%20donor1%2c%20tech_rep2.CNhs12997.10071-101I8	tpm.dura%20mater%2c%20adult%2c%20donor1.CNhs10648.10041-101F5	tpm.embryonic%20kidney%20cell%20line%3a%20HEK293%2fSLAM%20infection%2c%2024hr.CNhs11047.10451-106G1	tpm.embryonic%20kidney%20cell%20line%3a%20HEK293%2fSLAM%20untreated.CNhs11046.10450-106F9	tpm.embryonic%20pancreas%20cell%20line%3a1B2C6.CNhs11731.10604-108F1	tpm.embryonic%20pancreas%20cell%20line%3a1C3D3.CNhs11732.10605-108F2	tpm.embryonic%20pancreas%20cell%20line%3a1C3IKEI.CNhs11733.10606-108F3	tpm.embryonic%20pancreas%20cell%20line%3a2C6.CNhs11814.10603-108E9	tpm.endometrial%20carcinoma%20cell%20line%3aOMC-2.CNhs11266.10497-107C2	tpm.endometrial%20stromal%20sarcoma%20cell%20line%3aOMC-9.CNhs11249.10448-106F7	tpm.endometrioid%20adenocarcinoma%20cell%20line%3aJHUEM-1.CNhs11748.10643-109A4	tpm.epidermoid%20carcinoma%20cell%20line%3aA431.CNhs10743.10426-106D3	tpm.epidermoid%20carcinoma%20cell%20line%3aCa%20Ski.CNhs10748.10431-106D8	tpm.epididymis%2c%20adult.CNhs12847.10197-103E8	tpm.epithelioid%20sarcoma%20cell%20line%3aHS-ES-1.CNhs11247.10443-106F2	tpm.epithelioid%20sarcoma%20cell%20line%3aHS-ES-2R.CNhs14239.10495-107B9	tpm.epitheloid%20carcinoma%20cell%20line%3a%20HelaS3%20ENCODE%2c%20biol_rep1.CNhs12325.10815-111B5	tpm.epitheloid%20carcinoma%20cell%20line%3a%20HelaS3%20ENCODE%2c%20biol_rep2.CNhs12326.10816-111B6	tpm.epitheloid%20carcinoma%20cell%20line%3a%20HelaS3%20ENCODE%2c%20biol_rep3.CNhs12327.10817-111B7	tpm.esophagus%2c%20adult%2c%20pool1.CNhs10620.10015-101C6	tpm.extraskeletal%20myxoid%20chondrosarcoma%20cell%20line%3aH-EMC-SS.CNhs10728.10410-106B5	tpm.eye%20-%20muscle%20inferior%20rectus%2c%20donor1.CNhs13444.10272-104E2	tpm.eye%20-%20muscle%20lateral%2c%20donor2.CNhs13442.10298-104H1	tpm.eye%20-%20muscle%20medial%2c%20donor2.CNhs13443.10299-104H2	tpm.eye%20-%20muscle%20superior%2c%20donor2.CNhs13441.10297-104G9	tpm.eye%20-%20vitreous%20humor%2c%20donor1.CNhs13440.10268-104D7	tpm.eye%2c%20fetal%2c%20donor1.CNhs11762.10054-101G9	tpm.fibrosarcoma%20cell%20line%3aHT-1080.CNhs11860.10758-110E2	tpm.fibrous%20histiocytoma%20cell%20line%3aGCT%20TIB-223.CNhs11842.10711-109H9	tpm.frontal%20lobe%2c%20adult%2c%20pool1.CNhs10647.10040-101F4	tpm.gall%20bladder%20carcinoma%20cell%20line%3aTGBC14TKB.CNhs11256.10470-106I2	tpm.gall%20bladder%20carcinoma%20cell%20line%3aTGBC2TKB.CNhs10733.10415-106C1	tpm.gall%20bladder%2c%20adult.CNhs12848.10198-103E9	tpm.gamma%20delta%20positive%20T%20cells%2c%20donor1.CNhs13914.11937-126A2	tpm.gamma%20delta%20positive%20T%20cells%2c%20donor2.CNhs13915.11938-126A3	tpm.gastric%20adenocarcinoma%20cell%20line%3aMKN1.CNhs11737.10614-108G2	tpm.gastric%20adenocarcinoma%20cell%20line%3aMKN45.CNhs11819.10612-108F9	tpm.gastric%20cancer%20cell%20line%3aAZ521.CNhs11286.10549-107H9	tpm.gastric%20cancer%20cell%20line%3aGSS.CNhs14241.10560-108A2	tpm.gastrointestinal%20carcinoma%20cell%20line%3aECC12.CNhs11738.10615-108G3	tpm.giant%20cell%20carcinoma%20cell%20line%3aLU65.CNhs11274.10487-107B1	tpm.giant%20cell%20carcinoma%20cell%20line%3aLu99B.CNhs10751.10433-106E1	tpm.glassy%20cell%20carcinoma%20cell%20line%3aHOKUG.CNhs11824.10688-109F4	tpm.glioblastoma%20cell%20line%3aA172%2c%20tech_rep2.CNhs11248.10444-106F3	tpm.glioblastoma%20cell%20line%3aA172.CNhs11185.10444-106F3	tpm.glioblastoma%20cell%20line%3aT98G.CNhs11272.10485-107A8	tpm.glioma%20cell%20line%3aGI-1.CNhs10731.10413-106B8	tpm.globus%20pallidus%20-%20adult%2c%20donor10196.CNhs13801.10175-103C4	tpm.globus%20pallidus%2c%20adult%2c%20donor10252.CNhs12319.10161-103A8	tpm.globus%20pallidus%2c%20adult%2c%20donor10258.CNhs14549.10367-105F7	tpm.globus%20pallidus%2c%20newborn%2c%20donor10223.CNhs14082.10364-105F4	tpm.granulocyte%20macrophage%20progenitor%2c%20donor1.CNhs12519.12131-128D7	tpm.granulocyte%20macrophage%20progenitor%2c%20donor2.CNhs12524.12135-128E2	tpm.granulocyte%20macrophage%20progenitor%2c%20donor3.CNhs12528.12139-128E6	tpm.granulosa%20cell%20tumor%20cell%20line%3aKGN.CNhs11740.10624-108H3	tpm.hIPS%20%2bCCl2%2c%20biol_rep1.CNhs14217.14383-156B9	tpm.hIPS%20%2bCCl2%2c%20biol_rep2.CNhs14218.14384-156C1	tpm.hIPS%20%2bCCl2%2c%20biol_rep3.CNhs14219.14385-156C2	tpm.hIPS%2c%20biol_rep1.CNhs14214.14380-156B6	tpm.hIPS%2c%20biol_rep2.CNhs14215.14381-156B7	tpm.hIPS%2c%20biol_rep3.CNhs14216.14382-156B8	tpm.hairy%20cell%20leukemia%20cell%20line%3aMo.CNhs11843.10712-109I1	tpm.heart%20-%20mitral%20valve%2c%20adult.CNhs12855.10205-103F7	tpm.heart%20-%20pulmonic%20valve%2c%20adult.CNhs12856.10206-103F8	tpm.heart%20-%20tricuspid%20valve%2c%20adult.CNhs12857.10207-103F9	tpm.heart%2c%20adult%2c%20diseased%20post-infarction%2c%20donor1.CNhs11757.10050-101G5	tpm.heart%2c%20adult%2c%20diseased%2c%20donor1.CNhs11758.10051-101G6	tpm.heart%2c%20adult%2c%20pool1.CNhs10621.10016-101C7	tpm.heart%2c%20fetal%2c%20pool1.CNhs10653.10046-101G1	tpm.hepatic%20mesenchymal%20tumor%20cell%20line%3aLI90.CNhs11868.10778-110G4	tpm.hepatoblastoma%20cell%20line%3aHuH-6.CNhs11742.10633-108I3	tpm.hepatocellular%20carcinoma%20cell%20line%3a%20HepG2%20ENCODE%2c%20biol_rep1.CNhs12328.10818-111B8	tpm.hepatocellular%20carcinoma%20cell%20line%3a%20HepG2%20ENCODE%2c%20biol_rep2.CNhs12329.10819-111B9	tpm.hepatocellular%20carcinoma%20cell%20line%3a%20HepG2%20ENCODE%2c%20biol_rep3.CNhs12330.10820-111C1	tpm.hepatoma%20cell%20line%3aLi-7.CNhs11271.10484-107A7	tpm.hereditary%20spherocytic%20anemia%20cell%20line%3aWIL2-NS.CNhs11891.10808-111A7	tpm.hippocampus%20-%20adult%2c%20donor10196.CNhs13795.10169-103B7	tpm.hippocampus%2c%20adult%2c%20donor10252.CNhs12312.10153-102I9	tpm.hippocampus%2c%20adult%2c%20donor10258.CNhs14227.10374-105G5	tpm.hippocampus%2c%20newborn%2c%20donor10223.CNhs14081.10363-105F3	tpm.iPS%20differentiation%20to%20neuron%2c%20control%20donor%20C11-CRL2429%2c%20day00%2c%20rep1.CNhs14045.13421-144D1	tpm.iPS%20differentiation%20to%20neuron%2c%20control%20donor%20C11-CRL2429%2c%20day00%2c%20rep2.CNhs13822.13425-144D5	tpm.iPS%20differentiation%20to%20neuron%2c%20control%20donor%20C11-CRL2429%2c%20day00%2c%20rep3.CNhs14049.13429-144D9	tpm.iPS%20differentiation%20to%20neuron%2c%20control%20donor%20C11-CRL2429%2c%20day06%2c%20rep1.CNhs14046.13422-144D2	tpm.iPS%20differentiation%20to%20neuron%2c%20control%20donor%20C11-CRL2429%2c%20day06%2c%20rep2.CNhs13823.13426-144D6	tpm.iPS%20differentiation%20to%20neuron%2c%20control%20donor%20C11-CRL2429%2c%20day06%2c%20rep3.CNhs14050.13430-144E1	tpm.iPS%20differentiation%20to%20neuron%2c%20control%20donor%20C11-CRL2429%2c%20day12%2c%20rep1.CNhs14047.13423-144D3	tpm.iPS%20differentiation%20to%20neuron%2c%20control%20donor%20C11-CRL2429%2c%20day12%2c%20rep2.CNhs13824.13427-144D7	tpm.iPS%20differentiation%20to%20neuron%2c%20control%20donor%20C11-CRL2429%2c%20day12%2c%20rep3.CNhs14051.13431-144E2	tpm.iPS%20differentiation%20to%20neuron%2c%20control%20donor%20C11-CRL2429%2c%20day18%2c%20rep1.CNhs13916.13424-144D4	tpm.iPS%20differentiation%20to%20neuron%2c%20control%20donor%20C11-CRL2429%2c%20day18%2c%20rep2.CNhs13825.13428-144D8	tpm.iPS%20differentiation%20to%20neuron%2c%20control%20donor%20C11-CRL2429%2c%20day18%2c%20rep3.CNhs13917.13432-144E3	tpm.iPS%20differentiation%20to%20neuron%2c%20control%20donor%20C32-CRL1502%2c%20day00%2c%20rep1.CNhs13826.13433-144E4	tpm.iPS%20differentiation%20to%20neuron%2c%20control%20donor%20C32-CRL1502%2c%20day00%2c%20rep2.CNhs13839.13437-144E8	tpm.iPS%20differentiation%20to%20neuron%2c%20control%20donor%20C32-CRL1502%2c%20day00%2c%20rep3.CNhs14052.13441-144F3	tpm.iPS%20differentiation%20to%20neuron%2c%20control%20donor%20C32-CRL1502%2c%20day06%2c%20rep1.CNhs13827.13434-144E5	tpm.iPS%20differentiation%20to%20neuron%2c%20control%20donor%20C32-CRL1502%2c%20day06%2c%20rep2.CNhs13840.13438-144E9	tpm.iPS%20differentiation%20to%20neuron%2c%20control%20donor%20C32-CRL1502%2c%20day06%2c%20rep3.CNhs14053.13442-144F4	tpm.iPS%20differentiation%20to%20neuron%2c%20control%20donor%20C32-CRL1502%2c%20day12%2c%20rep1.CNhs13828.13435-144E6	tpm.iPS%20differentiation%20to%20neuron%2c%20control%20donor%20C32-CRL1502%2c%20day12%2c%20rep2.CNhs13841.13439-144F1	tpm.iPS%20differentiation%20to%20neuron%2c%20control%20donor%20C32-CRL1502%2c%20day12%2c%20rep3.CNhs14054.13443-144F5	tpm.iPS%20differentiation%20to%20neuron%2c%20control%20donor%20C32-CRL1502%2c%20day18%2c%20rep1.CNhs13829.13436-144E7	tpm.iPS%20differentiation%20to%20neuron%2c%20control%20donor%20C32-CRL1502%2c%20day18%2c%20rep2.CNhs13842.13440-144F2	tpm.iPS%20differentiation%20to%20neuron%2c%20control%20donor%20C32-CRL1502%2c%20day18%2c%20rep3.CNhs14055.13444-144F6	tpm.iPS%20differentiation%20to%20neuron%2c%20down-syndrome%20donor%20C11-CCL54%2c%20day00%2c%20rep1.CNhs13830.13445-144F7	tpm.iPS%20differentiation%20to%20neuron%2c%20down-syndrome%20donor%20C11-CCL54%2c%20day00%2c%20rep2.CNhs13843.13449-144G2	tpm.iPS%20differentiation%20to%20neuron%2c%20down-syndrome%20donor%20C11-CCL54%2c%20day00%2c%20rep3.CNhs14056.13453-144G6	tpm.iPS%20differentiation%20to%20neuron%2c%20down-syndrome%20donor%20C11-CCL54%2c%20day06%2c%20rep1.CNhs13831.13446-144F8	tpm.iPS%20differentiation%20to%20neuron%2c%20down-syndrome%20donor%20C11-CCL54%2c%20day06%2c%20rep2.CNhs13844.13450-144G3	tpm.iPS%20differentiation%20to%20neuron%2c%20down-syndrome%20donor%20C11-CCL54%2c%20day06%2c%20rep3.CNhs14057.13454-144G7	tpm.iPS%20differentiation%20to%20neuron%2c%20down-syndrome%20donor%20C11-CCL54%2c%20day12%2c%20rep1.CNhs13832.13447-144F9	tpm.iPS%20differentiation%20to%20neuron%2c%20down-syndrome%20donor%20C11-CCL54%2c%20day12%2c%20rep2.CNhs13845.13451-144G4	tpm.iPS%20differentiation%20to%20neuron%2c%20down-syndrome%20donor%20C11-CCL54%2c%20day12%2c%20rep3.CNhs14058.13455-144G8	tpm.iPS%20differentiation%20to%20neuron%2c%20down-syndrome%20donor%20C11-CCL54%2c%20day18%2c%20rep1.CNhs13833.13448-144G1	tpm.iPS%20differentiation%20to%20neuron%2c%20down-syndrome%20donor%20C11-CCL54%2c%20day18%2c%20rep2.CNhs13846.13452-144G5	tpm.iPS%20differentiation%20to%20neuron%2c%20down-syndrome%20donor%20C11-CCL54%2c%20day18%2c%20rep3.CNhs14059.13456-144G9	tpm.iPS%20differentiation%20to%20neuron%2c%20down-syndrome%20donor%20C18-CCL54%2c%20day00%2c%20rep1.CNhs13835.13457-144H1	tpm.iPS%20differentiation%20to%20neuron%2c%20down-syndrome%20donor%20C18-CCL54%2c%20day00%2c%20rep2.CNhs14060.13461-144H5	tpm.iPS%20differentiation%20to%20neuron%2c%20down-syndrome%20donor%20C18-CCL54%2c%20day00%2c%20rep3.CNhs14063.13465-144H9	tpm.iPS%20differentiation%20to%20neuron%2c%20down-syndrome%20donor%20C18-CCL54%2c%20day06%2c%20rep1.CNhs13836.13458-144H2	tpm.iPS%20differentiation%20to%20neuron%2c%20down-syndrome%20donor%20C18-CCL54%2c%20day06%2c%20rep2.CNhs14061.13462-144H6	tpm.iPS%20differentiation%20to%20neuron%2c%20down-syndrome%20donor%20C18-CCL54%2c%20day06%2c%20rep3.CNhs14064.13466-144I1	tpm.iPS%20differentiation%20to%20neuron%2c%20down-syndrome%20donor%20C18-CCL54%2c%20day12%2c%20rep1.CNhs13837.13459-144H3	tpm.iPS%20differentiation%20to%20neuron%2c%20down-syndrome%20donor%20C18-CCL54%2c%20day12%2c%20rep2.CNhs14062.13463-144H7	tpm.iPS%20differentiation%20to%20neuron%2c%20down-syndrome%20donor%20C18-CCL54%2c%20day12%2c%20rep3.CNhs14065.13467-144I2	tpm.iPS%20differentiation%20to%20neuron%2c%20down-syndrome%20donor%20C18-CCL54%2c%20day18%2c%20rep1.CNhs13838.13460-144H4	tpm.iPS%20differentiation%20to%20neuron%2c%20down-syndrome%20donor%20C18-CCL54%2c%20day18%2c%20rep2.CNhs13922.13464-144H8	tpm.iPS%20differentiation%20to%20neuron%2c%20down-syndrome%20donor%20C18-CCL54%2c%20day18%2c%20rep3.CNhs14066.13468-144I3	tpm.immature%20langerhans%20cells%2c%20donor1.CNhs13537.11904-125F5	tpm.immature%20langerhans%20cells%2c%20donor2.CNhs13480.11905-125F6	tpm.insula%2c%20adult%2c%20pool1.CNhs10646.10039-101F3	tpm.keratoacanthoma%20cell%20line%3aHKA-1.CNhs11880.10791-110H8	tpm.kidney%2c%20adult%2c%20pool1.CNhs10622.10017-101C8	tpm.kidney%2c%20fetal%2c%20pool1.CNhs10652.10045-101F9	tpm.large%20cell%20lung%20carcinoma%20cell%20line%3aIA-LM.CNhs11277.10509-107D5	tpm.large%20cell%20lung%20carcinoma%20cell%20line%3aNCI-H460.CNhs12806.10839-111E2	tpm.large%20cell%20non-keratinizing%20squamous%20carcinoma%20cell%20line%3aSKG-II-SF.CNhs11825.10692-109F8	tpm.left%20atrium%2c%20adult%2c%20donor1.CNhs11790.10079-102A7	tpm.left%20ventricle%2c%20adult%2c%20donor1.CNhs11789.10078-102A6	tpm.leiomyoblastoma%20cell%20line%3aG-402.CNhs11848.10721-110A1	tpm.leiomyoma%20cell%20line%3a10964C.CNhs11722.10569-108B2	tpm.leiomyoma%20cell%20line%3a15242A.CNhs11723.10570-108B3	tpm.leiomyoma%20cell%20line%3a15425.CNhs11724.10571-108B4	tpm.leiomyosarcoma%20cell%20line%3aHs%205%2eT.CNhs12192.10722-110A2	tpm.lens%20epithelial%20cell%20line%3aSRA%2001%2f04.CNhs11750.10647-109A8	tpm.leukemia%2c%20chronic%20megakaryoblastic%20cell%20line%3aMEG-01.CNhs11859.10752-110D5	tpm.liposarcoma%20cell%20line%3aKMLS-1.CNhs11870.10782-110G8	tpm.liposarcoma%20cell%20line%3aSW%20872.CNhs11851.10726-110A6	tpm.liver%2c%20adult%2c%20pool1.CNhs10624.10018-101C9	tpm.liver%2c%20fetal%2c%20pool1.CNhs11798.10086-102B5	tpm.locus%20coeruleus%20-%20adult%2c%20donor10196.CNhs13808.10182-103D2	tpm.locus%20coeruleus%2c%20adult%2c%20donor10252.CNhs12322.10165-103B3	tpm.locus%20coeruleus%2c%20adult%2c%20donor10258.CNhs14550.10375-105G6	tpm.locus%20coeruleus%2c%20newborn%2c%20donor10223.CNhs14080.10362-105F2	tpm.lung%20adenocarcinoma%20cell%20line%3aA549.CNhs11275.10499-107C4	tpm.lung%20adenocarcinoma%20cell%20line%3aPC-14.CNhs10726.10408-106B3	tpm.lung%20adenocarcinoma%2c%20papillary%20cell%20line%3aNCI-H441.CNhs14245.10742-110C4	tpm.lung%2c%20adult%2c%20pool1.CNhs10625.10019-101D1	tpm.lung%2c%20fetal%2c%20donor1.CNhs11680.10068-101I5	tpm.lung%2c%20right%20lower%20lobe%2c%20adult%2c%20donor1.CNhs11786.10075-102A3	tpm.lymph%20node%2c%20adult%2c%20donor1.CNhs11788.10077-102A5	tpm.lymphangiectasia%20cell%20line%3aDS-1.CNhs11852.10727-110A7	tpm.lymphoma%2c%20malignant%2c%20hairy%20B-cell%20cell%20line%3aMLMA.CNhs11935.10775-110G1	tpm.malignant%20trichilemmal%20cyst%20cell%20line%3aDJM-1.CNhs10730.10412-106B7	tpm.mature%20adipocyte%2c%20donor1.CNhs12558.12231-129F8	tpm.mature%20adipocyte%2c%20donor2.CNhs12559.12232-129F9	tpm.mature%20adipocyte%2c%20donor3.CNhs12560.12233-129G1	tpm.mature%20adipocyte%2c%20donor4.CNhs12562.12234-129G2	tpm.maxillary%20sinus%20tumor%20cell%20line%3aHSQ-89.CNhs10732.10414-106B9	tpm.medial%20frontal%20gyrus%20-%20adult%2c%20donor10196.CNhs13796.10170-103B8	tpm.medial%20frontal%20gyrus%2c%20adult%2c%20donor10252.CNhs12310.10150-102I6	tpm.medial%20frontal%20gyrus%2c%20adult%2c%20donor10258.CNhs14221.10368-105F8	tpm.medial%20frontal%20gyrus%2c%20newborn%2c%20donor10223.CNhs14069.10352-105E1	tpm.medial%20temporal%20gyrus%20-%20adult%2c%20donor10196.CNhs13809.10183-103D3	tpm.medial%20temporal%20gyrus%2c%20adult%2c%20donor10252.CNhs12316.10156-103A3	tpm.medial%20temporal%20gyrus%2c%20adult%2c%20donor10258%2c%20tech_rep1.CNhs14229.10376-105G7	tpm.medial%20temporal%20gyrus%2c%20adult%2c%20donor10258%2c%20tech_rep2.CNhs14552.10376-105G7	tpm.medial%20temporal%20gyrus%2c%20newborn%2c%20donor10223.CNhs14070.10353-105E2	tpm.medulla%20oblongata%20-%20adult%2c%20donor10196.CNhs13800.10174-103C3	tpm.medulla%20oblongata%2c%20adult%2c%20donor10252.CNhs12315.10155-103A2	tpm.medulla%20oblongata%2c%20adult%2c%20pool1.CNhs10645.10038-101F2	tpm.medulla%20oblongata%2c%20newborn%2c%20donor10223.CNhs14079.10361-105F1	tpm.medulloblastoma%20cell%20line%3aD283%20Med.CNhs12805.10838-111E1	tpm.medulloblastoma%20cell%20line%3aONS-76.CNhs11861.10759-110E3	tpm.melanoma%20cell%20line%3aCOLO%20679.CNhs11281.10514-107E1	tpm.melanoma%20cell%20line%3aG-361.CNhs11254.10465-106H6	tpm.meningioma%20cell%20line%3aHKBMM.CNhs11945.10691-109F7	tpm.merkel%20cell%20carcinoma%20cell%20line%3aMKL-1.CNhs12838.10843-111E6	tpm.merkel%20cell%20carcinoma%20cell%20line%3aMS-1.CNhs12839.10844-111E7	tpm.mesenchymal%20precursor%20cell%20-%20adipose%2c%20donor1.CNhs12363.11747-123G1	tpm.mesenchymal%20precursor%20cell%20-%20adipose%2c%20donor2.CNhs12364.11748-123G2	tpm.mesenchymal%20precursor%20cell%20-%20adipose%2c%20donor3.CNhs12365.11749-123G3	tpm.mesenchymal%20precursor%20cell%20-%20bone%20marrow%2c%20donor1.CNhs12366.11750-123G4	tpm.mesenchymal%20precursor%20cell%20-%20bone%20marrow%2c%20donor2.CNhs12367.11751-123G5	tpm.mesenchymal%20precursor%20cell%20-%20bone%20marrow%2c%20donor3.CNhs13098.11840-124H4	tpm.mesenchymal%20precursor%20cell%20-%20cardiac%2c%20donor1.CNhs12368.11752-123G6	tpm.mesenchymal%20precursor%20cell%20-%20cardiac%2c%20donor2.CNhs12369.11753-123G7	tpm.mesenchymal%20precursor%20cell%20-%20cardiac%2c%20donor3.CNhs12370.11754-123G8	tpm.mesenchymal%20precursor%20cell%20-%20cardiac%2c%20donor4.CNhs12371.11755-123G9	tpm.mesenchymal%20precursor%20cell%20-%20ovarian%20cancer%20left%20ovary%2c%20donor1.CNhs12372.11756-123H1	tpm.mesenchymal%20precursor%20cell%20-%20ovarian%20cancer%20left%20ovary%2c%20donor2.CNhs13092.11833-124G6	tpm.mesenchymal%20precursor%20cell%20-%20ovarian%20cancer%20left%20ovary%2c%20donor3.CNhs12376.11760-123H5	tpm.mesenchymal%20precursor%20cell%20-%20ovarian%20cancer%20left%20ovary%2c%20donor4.CNhs13094.11836-124G9	tpm.mesenchymal%20precursor%20cell%20-%20ovarian%20cancer%20metastasis%2c%20donor1.CNhs12374.11758-123H3	tpm.mesenchymal%20precursor%20cell%20-%20ovarian%20cancer%20metastasis%2c%20donor2.CNhs13093.11835-124G8	tpm.mesenchymal%20precursor%20cell%20-%20ovarian%20cancer%20metastasis%2c%20donor3.CNhs12378.11762-123H7	tpm.mesenchymal%20precursor%20cell%20-%20ovarian%20cancer%20metastasis%2c%20donor4.CNhs13097.11838-124H2	tpm.mesenchymal%20precursor%20cell%20-%20ovarian%20cancer%20right%20ovary%2c%20donor1.CNhs12373.11757-123H2	tpm.mesenchymal%20precursor%20cell%20-%20ovarian%20cancer%20right%20ovary%2c%20donor2.CNhs12375.11759-123H4	tpm.mesenchymal%20precursor%20cell%20-%20ovarian%20cancer%20right%20ovary%2c%20donor3%20%28SOC-57-02%29.CNhs12377.11761-123H6	tpm.mesenchymal%20precursor%20cell%20-%20ovarian%20cancer%20right%20ovary%2c%20donor3%20%28SOC-57-02-G%29.CNhs13507.11842-124H6	tpm.mesenchymal%20precursor%20cell%20-%20ovarian%20cancer%20right%20ovary%2c%20donor4.CNhs13096.11837-124H1	tpm.mesenchymal%20stem%20cell%20line%3aHu5%2fE18.CNhs11718.10568-108B1	tpm.mesenchymal%20stem%20cells%20%28adipose%20derived%29%2c%20adipogenic%20induction%2c%2000hr00min%2c%20biol_rep1.CNhs13337.13229-141I7	tpm.mesenchymal%20stem%20cells%20%28adipose%20derived%29%2c%20adipogenic%20induction%2c%2000hr00min%2c%20biol_rep2.CNhs13420.13230-141I8	tpm.mesenchymal%20stem%20cells%20%28adipose%20derived%29%2c%20adipogenic%20induction%2c%2000hr00min%2c%20biol_rep3.CNhs13421.13231-141I9	tpm.mesenchymal%20stem%20cells%20%28adipose%20derived%29%2c%20adipogenic%20induction%2c%2000hr15min%2c%20biol_rep1.CNhs13422.13232-142A1	tpm.mesenchymal%20stem%20cells%20%28adipose%20derived%29%2c%20adipogenic%20induction%2c%2000hr15min%2c%20biol_rep2.CNhs13423.13233-142A2	tpm.mesenchymal%20stem%20cells%20%28adipose%20derived%29%2c%20adipogenic%20induction%2c%2000hr15min%2c%20biol_rep3.CNhs13424.13234-142A3	tpm.mesenchymal%20stem%20cells%20%28adipose%20derived%29%2c%20adipogenic%20induction%2c%2000hr30min%2c%20biol_rep1.CNhs13425.13235-142A4	tpm.mesenchymal%20stem%20cells%20%28adipose%20derived%29%2c%20adipogenic%20induction%2c%2000hr30min%2c%20biol_rep2.CNhs13426.13236-142A5	tpm.mesenchymal%20stem%20cells%20%28adipose%20derived%29%2c%20adipogenic%20induction%2c%2000hr30min%2c%20biol_rep3.CNhs13427.13237-142A6	tpm.mesenchymal%20stem%20cells%20%28adipose%20derived%29%2c%20adipogenic%20induction%2c%2000hr45min%2c%20biol_rep1.CNhs13428.13238-142A7	tpm.mesenchymal%20stem%20cells%20%28adipose%20derived%29%2c%20adipogenic%20induction%2c%2000hr45min%2c%20biol_rep2.CNhs13429.13239-142A8	tpm.mesenchymal%20stem%20cells%20%28adipose%20derived%29%2c%20adipogenic%20induction%2c%2000hr45min%2c%20biol_rep3.CNhs13430.13240-142A9	tpm.mesenchymal%20stem%20cells%20%28adipose%20derived%29%2c%20adipogenic%20induction%2c%2001hr00min%2c%20biol_rep1.CNhs13431.13241-142B1	tpm.mesenchymal%20stem%20cells%20%28adipose%20derived%29%2c%20adipogenic%20induction%2c%2001hr00min%2c%20biol_rep2.CNhs13432.13242-142B2	tpm.mesenchymal%20stem%20cells%20%28adipose%20derived%29%2c%20adipogenic%20induction%2c%2001hr00min%2c%20biol_rep3.CNhs13433.13243-142B3	tpm.mesenchymal%20stem%20cells%20%28adipose%20derived%29%2c%20adipogenic%20induction%2c%2001hr20min%2c%20biol_rep1.CNhs13434.13244-142B4	tpm.mesenchymal%20stem%20cells%20%28adipose%20derived%29%2c%20adipogenic%20induction%2c%2001hr20min%2c%20biol_rep2.CNhs13598.13245-142B5	tpm.mesenchymal%20stem%20cells%20%28adipose%20derived%29%2c%20adipogenic%20induction%2c%2001hr20min%2c%20biol_rep3.CNhs13599.13246-142B6	tpm.mesenchymal%20stem%20cells%20%28adipose%20derived%29%2c%20adipogenic%20induction%2c%2001hr40min%2c%20biol_rep1.CNhs13600.13247-142B7	tpm.mesenchymal%20stem%20cells%20%28adipose%20derived%29%2c%20adipogenic%20induction%2c%2001hr40min%2c%20biol_rep2.CNhs13601.13248-142B8	tpm.mesenchymal%20stem%20cells%20%28adipose%20derived%29%2c%20adipogenic%20induction%2c%2001hr40min%2c%20biol_rep3.CNhs13602.13249-142B9	tpm.mesenchymal%20stem%20cells%20%28adipose%20derived%29%2c%20adipogenic%20induction%2c%2002hr00min%2c%20biol_rep1.CNhs13603.13250-142C1	tpm.mesenchymal%20stem%20cells%20%28adipose%20derived%29%2c%20adipogenic%20induction%2c%2002hr00min%2c%20biol_rep2.CNhs13604.13251-142C2	tpm.mesenchymal%20stem%20cells%20%28adipose%20derived%29%2c%20adipogenic%20induction%2c%2002hr00min%2c%20biol_rep3.CNhs13605.13252-142C3	tpm.mesenchymal%20stem%20cells%20%28adipose%20derived%29%2c%20adipogenic%20induction%2c%2002hr30min%2c%20biol_rep1.CNhs13606.13253-142C4	tpm.mesenchymal%20stem%20cells%20%28adipose%20derived%29%2c%20adipogenic%20induction%2c%2002hr30min%2c%20biol_rep2.CNhs13607.13254-142C5	tpm.mesenchymal%20stem%20cells%20%28adipose%20derived%29%2c%20adipogenic%20induction%2c%2002hr30min%2c%20biol_rep3.CNhs13608.13255-142C6	tpm.mesenchymal%20stem%20cells%20%28adipose%20derived%29%2c%20adipogenic%20induction%2c%2003hr00min%2c%20biol_rep1.CNhs13609.13256-142C7	tpm.mesenchymal%20stem%20cells%20%28adipose%20derived%29%2c%20adipogenic%20induction%2c%2003hr00min%2c%20biol_rep2.CNhs13610.13257-142C8	tpm.mesenchymal%20stem%20cells%20%28adipose%20derived%29%2c%20adipogenic%20induction%2c%2003hr00min%2c%20biol_rep3.CNhs13611.13258-142C9	tpm.mesenchymal%20stem%20cells%20%28adipose%20derived%29%2c%20adipogenic%20induction%2c%2012hr00min%2c%20biol_rep1.CNhs13612.13259-142D1	tpm.mesenchymal%20stem%20cells%20%28adipose%20derived%29%2c%20adipogenic%20induction%2c%2012hr00min%2c%20biol_rep2.CNhs13613.13260-142D2	tpm.mesenchymal%20stem%20cells%20%28adipose%20derived%29%2c%20adipogenic%20induction%2c%2012hr00min%2c%20biol_rep3.CNhs13614.13261-142D3	tpm.mesenchymal%20stem%20cells%20%28adipose%20derived%29%2c%20adipogenic%20induction%2c%20day01%2c%20biol_rep1.CNhs13615.13262-142D4	tpm.mesenchymal%20stem%20cells%20%28adipose%20derived%29%2c%20adipogenic%20induction%2c%20day01%2c%20biol_rep2.CNhs13616.13263-142D5	tpm.mesenchymal%20stem%20cells%20%28adipose%20derived%29%2c%20adipogenic%20induction%2c%20day01%2c%20biol_rep3.CNhs13617.13264-142D6	tpm.mesenchymal%20stem%20cells%20%28adipose%20derived%29%2c%20adipogenic%20induction%2c%20day02%2c%20biol_rep1.CNhs13619.13265-142D7	tpm.mesenchymal%20stem%20cells%20%28adipose%20derived%29%2c%20adipogenic%20induction%2c%20day02%2c%20biol_rep2.CNhs13620.13266-142D8	tpm.mesenchymal%20stem%20cells%20%28adipose%20derived%29%2c%20adipogenic%20induction%2c%20day02%2c%20biol_rep3.CNhs13621.13267-142D9	tpm.mesenchymal%20stem%20cells%20%28adipose%20derived%29%2c%20adipogenic%20induction%2c%20day04%2c%20biol_rep1.CNhs13622.13268-142E1	tpm.mesenchymal%20stem%20cells%20%28adipose%20derived%29%2c%20adipogenic%20induction%2c%20day04%2c%20biol_rep2.CNhs13623.13269-142E2	tpm.mesenchymal%20stem%20cells%20%28adipose%20derived%29%2c%20adipogenic%20induction%2c%20day04%2c%20biol_rep3.CNhs13624.13270-142E3	tpm.mesenchymal%20stem%20cells%20%28adipose%20derived%29%2c%20adipogenic%20induction%2c%20day08%2c%20biol_rep1.CNhs13625.13271-142E4	tpm.mesenchymal%20stem%20cells%20%28adipose%20derived%29%2c%20adipogenic%20induction%2c%20day08%2c%20biol_rep2.CNhs13626.13272-142E5	tpm.mesenchymal%20stem%20cells%20%28adipose%20derived%29%2c%20adipogenic%20induction%2c%20day08%2c%20biol_rep3.CNhs13627.13273-142E6	tpm.mesenchymal%20stem%20cells%20%28adipose%20derived%29%2c%20adipogenic%20induction%2c%20day12%2c%20biol_rep1.CNhs13628.13274-142E7	tpm.mesenchymal%20stem%20cells%20%28adipose%20derived%29%2c%20adipogenic%20induction%2c%20day12%2c%20biol_rep2.CNhs13629.13275-142E8	tpm.mesenchymal%20stem%20cells%20%28adipose%20derived%29%2c%20adipogenic%20induction%2c%20day12%2c%20biol_rep3.CNhs13630.13276-142E9	tpm.mesenchymal%20stem%20cells%20%28adipose%20derived%29%2c%20adipogenic%20induction%2c%20day14%2c%20biol_rep1.CNhs13338.13277-142F1	tpm.mesenchymal%20stem%20cells%20%28adipose%20derived%29%2c%20adipogenic%20induction%2c%20day14%2c%20biol_rep2.CNhs13631.13278-142F2	tpm.mesenchymal%20stem%20cells%20%28adipose%20derived%29%2c%20adipogenic%20induction%2c%20day14%2c%20biol_rep3.CNhs13632.13279-142F3	tpm.mesenchymal%20stem%20cells%20%28adipose%20derived%29%2c%20undifferentiated%20control%2c%20biol_rep1.CNhs13692.13280-142F4	tpm.mesenchymal%20stem%20cells%20%28adipose%20derived%29%2c%20undifferentiated%20control%2c%20biol_rep2.CNhs13633.13281-142F5	tpm.mesenchymal%20stem%20cells%20%28adipose%20derived%29%2c%20undifferentiated%20control%2c%20biol_rep3.CNhs13634.13282-142F6	tpm.mesodermal%20tumor%20cell%20line%3aHIRS-BM.CNhs12191.10696-109G3	tpm.mesothelioma%20cell%20line%3aACC-MESO-1.CNhs11263.10493-107B7	tpm.mesothelioma%20cell%20line%3aACC-MESO-4.CNhs11264.10494-107B8	tpm.mesothelioma%20cell%20line%3aMero-14%2c%20tech_rep1.CNhs13065.10849-111F3	tpm.mesothelioma%20cell%20line%3aMero-14%2c%20tech_rep2.CNhs14376.10849-111F3	tpm.mesothelioma%20cell%20line%3aMero-25.CNhs13066.10850-111F4	tpm.mesothelioma%20cell%20line%3aMero-41.CNhs13067.10851-111F5	tpm.mesothelioma%20cell%20line%3aMero-48a.CNhs13068.10852-111F6	tpm.mesothelioma%20cell%20line%3aMero-82.CNhs13069.10853-111F7	tpm.mesothelioma%20cell%20line%3aMero-83.CNhs13070.10854-111F8	tpm.mesothelioma%20cell%20line%3aMero-84.CNhs13072.10855-111F9	tpm.mesothelioma%20cell%20line%3aMero-95.CNhs13073.10856-111G1	tpm.mesothelioma%20cell%20line%3aNCI-H2052.CNhs13063.10847-111F1	tpm.mesothelioma%20cell%20line%3aNCI-H226.CNhs13062.10846-111E9	tpm.mesothelioma%20cell%20line%3aNCI-H2452.CNhs13064.10848-111F2	tpm.mesothelioma%20cell%20line%3aNCI-H28.CNhs13061.10845-111E8	tpm.mesothelioma%20cell%20line%3aNo36.CNhs13074.10857-111G2	tpm.mesothelioma%20cell%20line%3aONE58.CNhs13075.10858-111G3	tpm.migratory%20langerhans%20cells%2c%20donor1.CNhs13535.11901-125F2	tpm.migratory%20langerhans%20cells%2c%20donor2.CNhs13536.11902-125F3	tpm.migratory%20langerhans%20cells%2c%20donor3.CNhs13547.11903-125F4	tpm.mixed%20mullerian%20tumor%20cell%20line%3aHTMMT.CNhs11944.10689-109F5	tpm.mucinous%20adenocarcinoma%20cell%20line%3aJHOM-1.CNhs11752.10648-109A9	tpm.mucinous%20cystadenocarcinoma%20cell%20line%3aMCAS.CNhs11873.10784-110H1	tpm.mycosis%20fungoides%2c%20T%20cell%20lymphoma%20cell%20line%3aHuT%20102%20TIB-162.CNhs11858.10744-110C6	tpm.myelodysplastic%20syndrome%20cell%20line%3aSKM-1.CNhs11934.10772-110F7	tpm.myeloma%20cell%20line%3aPCM6.CNhs11258.10474-106I6	tpm.myxofibrosarcoma%20cell%20line%3aMFH-ino.CNhs11729.10600-108E6	tpm.myxofibrosarcoma%20cell%20line%3aNMFH-1.CNhs11821.10684-109E9	tpm.nasal%20epithelial%20cells%2c%20donor1%2c%20tech_rep1.CNhs12589.12226-129F3	tpm.nasal%20epithelial%20cells%2c%20donor1%2c%20tech_rep2.CNhs12554.12226-129F3	tpm.nasal%20epithelial%20cells%2c%20donor2.CNhs12574.12227-129F4	tpm.neuroblastoma%20cell%20line%3aCHP-134.CNhs11276.10508-107D4	tpm.neuroblastoma%20cell%20line%3aNB-1.CNhs11284.10539-107G8	tpm.neuroblastoma%20cell%20line%3aNBsusSR.CNhs11818.10607-108F4	tpm.neuroblastoma%20cell%20line%3aNH-12.CNhs11811.10555-107I6	tpm.neuroectodermal%20tumor%20cell%20line%3aFU-RPNT-1.CNhs11744.10637-108I7	tpm.neuroectodermal%20tumor%20cell%20line%3aFU-RPNT-2.CNhs11753.10663-109C6	tpm.neuroectodermal%20tumor%20cell%20line%3aTASK1.CNhs11866.10774-110F9	tpm.neuroepithelioma%20cell%20line%3aSK-N-MC.CNhs11853.10728-110A8	tpm.neurofibroma%20cell%20line%3aHs%2053%2eT.CNhs11854.10729-110A9	tpm.neutrophil%20PMN%2c%20donor1.CNhs12522.12133-128D9	tpm.neutrophil%20PMN%2c%20donor2.CNhs12526.12137-128E4	tpm.neutrophil%20PMN%2c%20donor3.CNhs12530.12141-128E8	tpm.non%20T%20non%20B%20acute%20lymphoblastic%20leukemia%20%28ALL%29%20cell%20line%3aP30%2fOHK.CNhs10747.10430-106D7	tpm.non-small%20cell%20lung%20cancer%20cell%20line%3aNCI-H1385.CNhs12193.10730-110B1	tpm.normal%20embryonic%20palatal%20mesenchymal%20cell%20line%3aHEPM.CNhs11894.10813-111B3	tpm.normal%20intestinal%20epithelial%20cell%20line%3aFHs%2074%20Int.CNhs11950.10812-111B2	tpm.nucleus%20accumbens%2c%20adult%2c%20pool1.CNhs10644.10037-101F1	tpm.occipital%20cortex%20-%20adult%2c%20donor10196.CNhs13798.10172-103C1	tpm.occipital%20cortex%2c%20adult%2c%20donor10252.CNhs12320.10163-103B1	tpm.occipital%20cortex%2c%20newborn%2c%20donor10223.CNhs14073.10355-105E4	tpm.occipital%20lobe%2c%20adult%2c%20donor1.CNhs11787.10076-102A4	tpm.occipital%20lobe%2c%20fetal%2c%20donor1.CNhs11784.10073-102A1	tpm.occipital%20pole%2c%20adult%2c%20pool1.CNhs10643.10036-101E9	tpm.olfactory%20region%2c%20adult.CNhs12611.10195-103E6	tpm.optic%20nerve%2c%20donor1.CNhs13449.10277-104E7	tpm.oral%20squamous%20cell%20carcinoma%20cell%20line%3aCa9-22.CNhs10752.10434-106E2	tpm.oral%20squamous%20cell%20carcinoma%20cell%20line%3aHO-1-u-1.CNhs11287.10550-107I1	tpm.oral%20squamous%20cell%20carcinoma%20cell%20line%3aHSC-3.CNhs11717.10545-107H5	tpm.oral%20squamous%20cell%20carcinoma%20cell%20line%3aSAS.CNhs11810.10544-107H4	tpm.osteoclastoma%20cell%20line%3aHs%20706%2eT.CNhs11835.10704-109H2	tpm.osteosarcoma%20cell%20line%3a143B%2fTK%5e%28-%29neo%5e%28R%29.CNhs11279.10510-107D6	tpm.osteosarcoma%20cell%20line%3aHS-Os-1.CNhs11290.10558-107I9	tpm.ovary%2c%20adult%2c%20pool1.CNhs10626.10020-101D2	tpm.pagetoid%20sarcoma%20cell%20line%3aHs%20925%2eT.CNhs11856.10732-110B3	tpm.pancreas%2c%20adult%2c%20donor1.CNhs11756.10049-101G4	tpm.pancreatic%20carcinoma%20cell%20line%3aNOR-P1.CNhs11832.10698-109G5	tpm.papillary%20adenocarcinoma%20cell%20line%3a8505C.CNhs11716.10437-106E5	tpm.papillotubular%20adenocarcinoma%20cell%20line%3aTGBC18TKB.CNhs10734.10417-106C3	tpm.paracentral%20gyrus%2c%20adult%2c%20pool1.CNhs10642.10035-101E8	tpm.parietal%20cortex%2c%20adult%2c%20donor10258.CNhs14226.10373-105G4	tpm.parietal%20lobe%20-%20adult%2c%20donor10196.CNhs13797.10171-103B9	tpm.parietal%20lobe%2c%20adult%2c%20donor10252.CNhs12317.10157-103A4	tpm.parietal%20lobe%2c%20adult%2c%20pool1.CNhs10641.10034-101E7	tpm.parietal%20lobe%2c%20fetal%2c%20donor1.CNhs11782.10072-101I9	tpm.parietal%20lobe%2c%20newborn%2c%20donor10223.CNhs14074.10356-105E5	tpm.parotid%20gland%2c%20adult.CNhs12849.10199-103F1	tpm.penis%2c%20adult.CNhs12850.10200-103F2	tpm.peripheral%20neuroectodermal%20tumor%20cell%20line%3aKU-SN.CNhs11830.10697-109G4	tpm.pharyngeal%20carcinoma%20cell%20line%3aDetroit%20562.CNhs11849.10723-110A3	tpm.pineal%20gland%20-%20adult%2c%20donor10196.CNhs13804.10179-103C8	tpm.pineal%20gland%2c%20adult%2c%20donor10252.CNhs12228.10160-103A7	tpm.pineal%20gland%2c%20adult%2c%20donor10258.CNhs14230.10377-105G8	tpm.pituitary%20gland%20-%20adult%2c%20donor10196.CNhs13805.10180-103C9	tpm.pituitary%20gland%2c%20adult%2c%20donor10252.CNhs12229.10162-103A9	tpm.pituitary%20gland%2c%20adult%2c%20donor10258.CNhs14231.10378-105G9	tpm.placenta%2c%20adult%2c%20pool1.CNhs10627.10021-101D3	tpm.plasma%20cell%20leukemia%20cell%20line%3aARH-77.CNhs12807.10840-111E3	tpm.pleomorphic%20hepatocellular%20carcinoma%20cell%20line%3aSNU-387.CNhs11933.10706-109H4	tpm.pons%2c%20adult%2c%20pool1.CNhs10640.10033-101E6	tpm.postcentral%20gyrus%2c%20adult%2c%20pool1.CNhs10638.10032-101E5	tpm.promyelocytes%2fmyelocytes%20PMC%2c%20donor1.CNhs12520.12132-128D8	tpm.promyelocytes%2fmyelocytes%20PMC%2c%20donor2.CNhs12525.12136-128E3	tpm.promyelocytes%2fmyelocytes%20PMC%2c%20donor3.CNhs12529.12140-128E7	tpm.prostate%20cancer%20cell%20line%3aDU145.CNhs11260.10490-107B4	tpm.prostate%20cancer%20cell%20line%3aPC-3.CNhs11243.10439-106E7	tpm.prostate%2c%20adult%2c%20pool1.CNhs10628.10022-101D4	tpm.putamen%2c%20adult%2c%20donor10196.CNhs12324.10176-103C5	tpm.putamen%2c%20adult%2c%20donor10252.CNhs13912.10152-102I8	tpm.putamen%2c%20adult%2c%20donor10258%2c%20tech_rep1.CNhs14225.10372-105G3	tpm.putamen%2c%20adult%2c%20donor10258%2c%20tech_rep2.CNhs14618.10372-105G3	tpm.putamen%2c%20newborn%2c%20donor10223.CNhs14083.10365-105F5	tpm.rectal%20cancer%20cell%20line%3aTT1TKB.CNhs11255.10469-106I1	tpm.rectum%2c%20fetal%2c%20donor1.CNhs11777.10067-101I4	tpm.renal%20cell%20carcinoma%20cell%20line%3aOS-RC-2.CNhs10729.10411-106B6	tpm.renal%20cell%20carcinoma%20cell%20line%3aTUHR10TKB.CNhs11257.10471-106I3	tpm.retina%2c%20adult%2c%20pool1.CNhs10636.10030-101E3	tpm.retinoblastoma%20cell%20line%3aY79.CNhs11267.10475-106I7	tpm.rhabdomyosarcoma%20cell%20line%3aKYM-1.CNhs11877.10787-110H4	tpm.rhabdomyosarcoma%20cell%20line%3aRMS-YM.CNhs11269.10477-106I9	tpm.sacrococcigeal%20teratoma%20cell%20line%3aHTST.CNhs11829.10695-109G2	tpm.salivary%20acinar%20cells%2c%20donor1.CNhs12810.11771-123I7	tpm.salivary%20acinar%20cells%2c%20donor2.CNhs12811.11772-123I8	tpm.salivary%20acinar%20cells%2c%20donor3.CNhs12812.11773-123I9	tpm.salivary%20gland%2c%20adult%2c%20pool1.CNhs11677.10093-102C3	tpm.schwannoma%20cell%20line%3aHS-PSS%2c%20tech_rep2.CNhs11245.10442-106F1	tpm.schwannoma%20cell%20line%3aHS-PSS.CNhs11183.10442-106F1	tpm.seminal%20vesicle%2c%20adult.CNhs12851.10201-103F3	tpm.serous%20adenocarcinoma%20cell%20line%3aJHOS-2.CNhs11746.10639-108I9	tpm.serous%20adenocarcinoma%20cell%20line%3aSK-OV-3-R%20after%20co-culture%20with%20SOC-57-02-G%2c%20biol_rep1.CNhs13508.11843-124H7	tpm.serous%20adenocarcinoma%20cell%20line%3aSK-OV-3-R%2c%20biol_rep1.CNhs13099.11841-124H5	tpm.serous%20cystadenocarcinoma%20cell%20line%3aHTOA.CNhs11827.10693-109F9	tpm.signet%20ring%20carcinoma%20cell%20line%3aKato%20III.CNhs10753.10436-106E4	tpm.signet%20ring%20carcinoma%20cell%20line%3aNUGC-4.CNhs11270.10483-107A6	tpm.skeletal%20muscle%20-%20soleus%20muscle%2c%20donor1.CNhs13454.10282-104F3	tpm.skeletal%20muscle%2c%20adult%2c%20pool1.CNhs10629.10023-101D5	tpm.skeletal%20muscle%2c%20fetal%2c%20donor1.CNhs11776.10066-101I3	tpm.skin%2c%20adult%2c%20donor1.CNhs11785.10074-102A2	tpm.skin%2c%20fetal%2c%20donor1.CNhs11774.10065-101I2	tpm.small%20cell%20cervical%20cancer%20cell%20line%3aHCSC-1.CNhs11885.10800-110I8	tpm.small%20cell%20gastrointestinal%20carcinoma%20cell%20line%3aECC10.CNhs11736.10610-108F7	tpm.small%20cell%20lung%20carcinoma%20cell%20line%3aDMS%20144.CNhs12808.10841-111E4	tpm.small%20cell%20lung%20carcinoma%20cell%20line%3aLK-2.CNhs11285.10541-107H1	tpm.small%20cell%20lung%20carcinoma%20cell%20line%3aNCI-H82.CNhs12809.10842-111E5	tpm.small%20cell%20lung%20carcinoma%20cell%20line%3aWA-hT.CNhs11812.10562-108A4	tpm.small%20intestine%2c%20adult%2c%20pool1.CNhs10630.10024-101D6	tpm.small%20intestine%2c%20fetal%2c%20donor1.CNhs11773.10064-101I1	tpm.small-cell%20gastrointestinal%20carcinoma%20cell%20line%3aECC4.CNhs11734.10609-108F6	tpm.smooth%20muscle%2c%20adult%2c%20pool1.CNhs11755.10048-101G3	tpm.somatostatinoma%20cell%20line%3aQGP-1.CNhs11869.10781-110G7	tpm.spinal%20cord%20-%20adult%2c%20donor10196.CNhs13807.10181-103D1	tpm.spinal%20cord%2c%20adult%2c%20donor10252.CNhs12227.10159-103A6	tpm.spinal%20cord%2c%20adult%2c%20donor10258.CNhs14222.10369-105F9	tpm.spinal%20cord%2c%20fetal%2c%20donor1.CNhs11764.10056-101H2	tpm.spinal%20cord%2c%20newborn%2c%20donor10223.CNhs14077.10359-105E8	tpm.spindle%20cell%20sarcoma%20cell%20line%3aHs%20132%2eT.CNhs11857.10737-110B8	tpm.spleen%2c%20adult%2c%20pool1.CNhs10631.10025-101D7	tpm.spleen%2c%20fetal%2c%20pool1.CNhs10651.10044-101F8	tpm.splenic%20lymphoma%20with%20villous%20lymphocytes%20cell%20line%3aSLVL.CNhs10741.10424-106D1	tpm.squamous%20cell%20carcinoma%20cell%20line%3aEC-GI-10.CNhs11252.10463-106H4	tpm.squamous%20cell%20carcinoma%20cell%20line%3aJHUS-nk1.CNhs11749.10646-109A7	tpm.squamous%20cell%20carcinoma%20cell%20line%3aT3M-5.CNhs11739.10616-108G4	tpm.squamous%20cell%20lung%20carcinoma%20cell%20line%3aEBC-1.CNhs11273.10486-107A9	tpm.squamous%20cell%20lung%20carcinoma%20cell%20line%3aLC-1F.CNhs14238.10457-106G7	tpm.squamous%20cell%20lung%20carcinoma%20cell%20line%3aRERF-LC-AI.CNhs14240.10501-107C6	tpm.stomach%2c%20fetal%2c%20donor1.CNhs11771.10062-101H8	tpm.submaxillary%20gland%2c%20adult.CNhs12852.10202-103F4	tpm.substantia%20nigra%20-%20adult%2c%20donor10196.CNhs13803.10178-103C7	tpm.substantia%20nigra%2c%20adult%2c%20donor10252.CNhs12318.10158-103A5	tpm.substantia%20nigra%2c%20adult%2c%20donor10258.CNhs14224.10371-105G2	tpm.substantia%20nigra%2c%20newborn%2c%20donor10223.CNhs14076.10358-105E7	tpm.synovial%20sarcoma%20cell%20line%3aHS-SY-II.CNhs11244.10441-106E9	tpm.temporal%20lobe%2c%20adult%2c%20pool1.CNhs10637.10031-101E4	tpm.temporal%20lobe%2c%20fetal%2c%20donor1%2c%20tech_rep1.CNhs11772.10063-101H9	tpm.temporal%20lobe%2c%20fetal%2c%20donor1%2c%20tech_rep2.CNhs12996.10063-101H9	tpm.tenocyte%2c%20donor1.CNhs12639.11763-123H8	tpm.tenocyte%2c%20donor2.CNhs12640.11765-123I1	tpm.tenocyte%2c%20donor3.CNhs12641.11768-123I4	tpm.teratocarcinoma%20cell%20line%3aNCC-IT-A3.CNhs11878.10790-110H7	tpm.teratocarcinoma%20cell%20line%3aNCR-G1.CNhs11884.10798-110I6	tpm.teratocarcinoma%20cell%20line%3aPA-1.CNhs11890.10807-111A6	tpm.testicular%20germ%20cell%20embryonal%20carcinoma%20cell%20line%3aITO-II.CNhs11876.10786-110H3	tpm.testicular%20germ%20cell%20embryonal%20carcinoma%20cell%20line%3aNEC14.CNhs12351.10591-108D6	tpm.testicular%20germ%20cell%20embryonal%20carcinoma%20cell%20line%3aNEC15.CNhs12362.10593-108D8	tpm.testicular%20germ%20cell%20embryonal%20carcinoma%20cell%20line%3aNEC8.CNhs11726.10590-108D5	tpm.testis%2c%20adult%2c%20pool1.CNhs10632.10026-101D8	tpm.testis%2c%20adult%2c%20pool2.CNhs12998.10096-102C6	tpm.thalamus%20-%20adult%2c%20donor10196.CNhs13794.10168-103B6	tpm.thalamus%2c%20adult%2c%20donor10252.CNhs12314.10154-103A1	tpm.thalamus%2c%20adult%2c%20donor10258%2c%20tech_rep1.CNhs14223.10370-105G1	tpm.thalamus%2c%20adult%2c%20donor10258%2c%20tech_rep2.CNhs14551.10370-105G1	tpm.thalamus%2c%20newborn%2c%20donor10223.CNhs14084.10366-105F6	tpm.throat%2c%20adult.CNhs12858.10209-103G2	tpm.throat%2c%20fetal%2c%20donor1.CNhs11770.10061-101H7	tpm.thymic%20carcinoma%20cell%20line%3aTy-82.CNhs14139.10803-111A2	tpm.thymus%2c%20adult%2c%20pool1.CNhs10633.10027-101D9	tpm.thymus%2c%20fetal%2c%20pool1.CNhs10650.10043-101F7	tpm.thyroid%20carcinoma%20cell%20line%3aKHM-5M.CNhs14140.10776-110G2	tpm.thyroid%20carcinoma%20cell%20line%3aTCO-1.CNhs11872.10783-110G9	tpm.thyroid%2c%20adult%2c%20pool1.CNhs10634.10028-101E1	tpm.thyroid%2c%20fetal%2c%20donor1.CNhs11769.10060-101H6	tpm.tongue%20epidermis%20%28fungiform%20papillae%29%2c%20donor1.CNhs13460.10288-104F9	tpm.tongue%2c%20adult.CNhs12853.10203-103F5	tpm.tongue%2c%20fetal%2c%20donor1.CNhs11768.10059-101H5	tpm.tonsil%2c%20adult%2c%20pool1.CNhs10654.10047-101G2	tpm.trachea%2c%20adult%2c%20pool1.CNhs10635.10029-101E2	tpm.trachea%2c%20fetal%2c%20donor1.CNhs11766.10058-101H4	tpm.transitional%20cell%20carcinoma%20cell%20line%3aHs%20769%2eT.CNhs11837.10707-109H5	tpm.transitional-cell%20carcinoma%20cell%20line%3a5637.CNhs10735.10418-106C4	tpm.transitional-cell%20carcinoma%20cell%20line%3aJMSU1.CNhs11261.10492-107B6	tpm.tridermal%20teratoma%20cell%20line%3aHGRT.CNhs11828.10694-109G1	tpm.tubular%20adenocarcinoma%20cell%20line%3aSUIT-2.CNhs11883.10797-110I5	tpm.umbilical%20cord%2c%20fetal%2c%20donor1.CNhs11765.10057-101H3	tpm.uterus%2c%20adult%2c%20pool1.CNhs11676.10100-102D1	tpm.uterus%2c%20fetal%2c%20donor1.CNhs11763.10055-101H1	tpm.vagina%2c%20adult.CNhs12854.10204-103F6	tpm.vein%2c%20adult.CNhs12844.10191-103E2	tpm.xeroderma%20pigentosum%20b%20cell%20line%3aXPL%2017.CNhs11813.10563-108A5
hsa-mir-1181|chr19_10514132_10514332	155.053678453467	163.090983819683	146.434913993746	152.31706748084	159.111488142763	144.843696069052	147.330638102554	147.084310940746	143.976851164088	175.702973686258	163.169851186123	146.486981102592	95.196740452698	90.7715396435899	91.647478456076	99.648411440459	93.4321819782214	94.6236506999562	83.7873307758695	95.1689441994825	107.774934880051	98.8584053370064	109.539260560521	109.03067289597	103.792687408249	106.334580813271	88.9355120998953	95.0039789978241	94.4021247221272	105.226464959152	112.826354575742	104.769159381116	109.02973062792	109.227259180331	100.838312053246	98.596557352574	97.4813566340239	103.124634828277	114.530301698872	105.087146202206	111.26917307286	106.518655212198	92.6809039072048	98.2060131393265	102.596578413281	107.927338415839	105.127581415573	105.609542423208	100.352654630561	92.6081042356435	124.002861297405	83.8840895895458	108.012418723319	113.67030859289	102.02177013911	105.333674951403	59.9861229221709	106.734529316636	101.885213891979	69.4262696812911	151.291157282451	109.654463293858	53.8687011063505	65.7553194857652	106.058415386573	111.175849065661	205.236020271642	138.4841886452	135.001147879362	99.5861030229971	108.697338541687	60.3899099932765	98.704359921816	101.884691869336	187.492087407214	147.943462008669	152.794574040033	189.138533887417	127.830873006204	202.382537591286	202.639902534648	222.997115319671	151.487664355906	74.4706904225824	115.097995847812	105.873128968382	79.3776672053495	74.6322671147407	97.2329087900896	87.9014474155033	92.1324125294661	87.9254115093438	81.1710667009668	82.9737265753033	88.394512887148	295.863659547816	451.477355678161	309.858813029535	152.90896049112	197.302608694385	175.405040521922	137.628184491571	138.192705678541	177.493838663269	180.808358407192	210.716768067423	187.283567481045	184.89886961486	241.067144132626	166.558087378397	192.799440250327	254.234681720463	189.221780482237	173.456118387262	223.21680863744	217.420576675995	191.279726129057	152.119284038925	206.379252889803	175.937951098078	231.003132103642	168.88867365154	187.010033928997	231.110618018385	122.835398577381	187.502663837148	253.749945540539	167.707140963724	191.896716176135	224.311740941635	155.708419788123	193.002319988607	253.99200856543	194.992794133429	187.854127534344	228.73340853469	213.967097666561	195.818152909529	184.441527473041	196.969622143882	209.902499048244	236.277204727421	207.190267864128	183.19420648942	247.895561179102	205.246852096837	190.437118080799	243.378513704855	130.678553618631	181.494528768366	242.82970074928	161.668386686298	179.118577811626	240.534922982192	167.358961682661	209.431703386709	230.601400389487	167.797517401406	169.03294453215	217.220766261995	164.635727213456	169.818592076485	227.949457190652	138.75743245254	203.796690553009	189.640106494243	89.0193919977587	111.96327970962	101.061824873816	123.789717311681	128.815824846965	123.02495119328	133.743854128627	117.06796641965	116.421724733689	218.513579085634	276.438837049895	146.009173303216	209.628039181195	246.08523564183	147.162096046382	121.186315412385	125.264463338347	130.084847725991	92.1905379511419	124.751714650018	192.790402169093	234.837547987536	188.799457522791	91.581428964129	85.8318214950295	86.2878151574522	139.291512750823	146.237990207569	129.539888674294	175.251493826886	199.416425690585	211.529451321356	198.795443094606	208.00249370163	157.260682875909	195.815546658399	195.581859125899	212.619583953117	170.5475596256	190.761398890434	148.542223218201	234.460261556112	200.901570949635	228.882691036057	171.852527397279	184.703346957631	145.342639931649	254.22329303864	328.51604509617	288.989523533947	191.953980256152	200.249440673357	166.80103273353	208.862828408512	258.530900463271	207.915788548661	120.415513197807	111.829861781613	103.990688172154	148.498450375666	138.763448985552	101.096394032463	98.3293965907307	103.237755466328	90.784084421023	114.39755889986	97.7588114159216	100.514545686581	74.2510587265723	94.8938489275353	94.259400152535	114.360762991781	103.03780548982	121.242362420312	143.87311139588	131.119717246953	89.8965494248332	96.2082459771634	107.058776149011	101.452049899658	104.82686574048	108.772624416435	105.829856321242	113.580110434509	118.220861924718	131.408585377073	132.958692052343	130.949400184879	113.746871055123	103.211621650172	124.689106181063	111.076225514518	123.351940895825	125.637329742842	121.083027972158	101.462523719299	117.528876874017	134.7584348668	123.163990548153	141.76755912414	126.191865250913	119.323209328012	143.213667612818	110.249990444732	102.780025930059	100.622790235879	125.69632190143	125.767645046642	114.617920484835	129.01899280126	115.892854786442	128.31102600053	95.3140503762303	93.3022395315712	133.67587741101	128.096493355814	115.779047565868	131.447596582526	137.464260632723	122.376621280965	152.733010548658	161.196014014396	159.769124048024	108.404804472873	158.829615066789	151.588149089633	170.863778631126	175.27532550819	170.695936932965	161.155381606764	161.293054718304	146.92910991936	184.725500024053	177.329694672134	132.697164533012	154.550293171302	144.713051561448	145.469038829362	150.848127656281	153.766234664474	133.232278939382	146.358668521109	154.284358059834	155.245574653013	177.251080397485	175.233925394176	158.35038080992	153.598325777796	163.651009767687	116.482793839457	100.480084362909	125.835815569608	159.765710413789	104.182459063694	119.225543224146	115.048872488671	138.137414619177	121.036334685127	97.5139217080468	247.356500750636	235.360550886509	257.695187735179	197.000267948393	192.065100241092	173.379694906232	233.474178671127	122.584180892945	105.819058494324	71.3198402552763	277.074795869188	260.651082317156	369.704634212087	299.613209219724	274.772130717488	309.782915224517	258.108783672961	235.934501121598	186.065755385149	147.946510841984	225.987246898231	242.526801724207	267.736077130341	204.053009591957	338.639334214575	196.370102496691	287.84665570675	269.141438355141	187.046297708377	224.026695658079	264.726519979439	145.329331591541	119.920179866818	170.623316225263	234.618600052683	186.197250230746	222.285041106739	159.527996494197	183.941562785093	142.816403054601	186.90663521692	242.176391707377	192.950717296352	137.968414580179	150.379394052104	159.793116040557	204.958071801034	232.607498157382	104.878118929721	146.83463255596	162.971517404118	144.546343400909	135.4013422528	110.101422200468	164.962288010993	97.870470394153	204.46485032386	236.745805940946	229.403724647015	140.803963873874	136.944510935439	130.478799426389	139.028990624582	132.908145370565	141.873636495092	109.31867648396	116.424280013641	141.436683547334	144.301696263215	132.404672790814	138.45559497754	134.048175959993	137.142449530071	135.780671478086	81.7625582307944	156.36049165739	99.0850758062041	179.490706759828	290.341474458231	230.490796316852	337.031908511816	203.022919233227	391.350148410499	300.765933094068	133.32220225162	136.629423700184	107.500876807863	134.327151989537	198.604091677765	138.519490311882	202.022718207998	202.534217486968	261.292509944747	134.632869441659	124.675796803759	113.612530851477	133.517097730524	179.754566554557	122.941667381457	149.946794306556	174.3914943827	165.738358260923	145.668322715992	131.770430155428	137.246398875668	77.4284612162109	150.169057634528	144.680013054891	163.62597157962	158.179477157045	210.041249398947	129.458078953518	200.411504730339	170.739071489863	187.570205384409	117.309926883308	116.325766866416	101.72220774919	69.1693000578406	80.9529105769978	105.518238240883	68.7324655481406	78.3903420016677	127.71738424816	98.7648514390904	110.710006756416	133.982371814959	137.490923561639	128.586712032234	166.93067196577	149.955725911744	123.46754681896	140.790129115503	139.217420511921	108.308642528495	120.103865775815	141.878209357626	110.398560697361	148.286226573999	131.211698992743	120.388213632486	116.152858798327	133.518400015313	123.048431489479	122.855423658278	103.375912222067	131.831863048819	126.780715347229	100.689397045202	122.244779524311	136.114371063565	118.804321276925	138.987903051415	127.527469674778	131.399064230827	114.170760975199	123.41687969365	120.466896419561	153.918708743288	160.396041394981	126.86598570165	114.53813407142	128.493618336063	123.174859362716	94.3338837247999	144.723738923946	140.454716359305	54.9701669206103	97.7478891359773	103.067781679508	101.385272765936	106.321112354748	109.667983140727	95.6240680778674	74.6111837242395	107.912161252072	102.693613482529	125.329637206823	89.8478025369317	98.7424329483548	88.8143303832626	94.6221485585972	105.817916537055	105.984551992344	95.6149258989606	95.169706750626	73.8610556521365	93.5570210655954	99.2802722128903	102.846989595227	91.6326718804481	87.4675703337998	75.7625013318346	83.1630861586412	84.8217727381314	95.7465670029852	94.6221428485818	91.9676635796753	77.8052071549397	73.0203931576895	76.7754060697293	85.5600395298834	78.9034396204362	74.3271687668149	78.0302431203539	75.2909596162947	69.696208588415	88.7018420937832	91.6739525432794	86.6290034257736	154.885037006518	221.918123676545	203.058334388146	182.496595716568	215.120085537537	147.291966049605	119.695129955452	124.843713479643	142.38951879752	129.638269234982	125.51615750977	162.606557641159	129.309945517604	130.429286204827	293.78587094061	354.811687722718	222.879589640222	219.780522050968	270.496028949397	177.491704965075	133.092786562922	104.179684967828	105.751393295971	136.853560818542	75.8838665811008	129.19056115479	119.041316574083	153.120604349657	237.837320812676	138.811438946516	172.511369461432	83.2229989478141	138.101989615226	136.936034254605	128.26666846703	147.088952263734	118.527379317706	110.671388418867	141.049600237693	154.592566049101	132.427478784411	111.823050392588	106.698046039814	123.320072183778	135.114321493283	92.7057790973658	125.993507249425	177.831619004974	50.1641223635818	137.519608103977	160.353740778133	110.685947204816	149.510125740706	158.06369834874	117.570398430849	141.807071302677	153.720696927179	105.636101450417	155.471414801835	134.388464925913	116.243999499996	139.736540495042	164.780123495956	56.3251594583431	173.105683989724	156.397338345068	129.413111253258	123.658431235704	157.967302742631	143.874247353304	162.349587081665	145.321923250377	106.339449793392	129.854697738931	172.368406938481	135.686065823712	153.553620243417	97.9857847588392	102.851735324035	149.178885939531	226.853839939629	192.206998070529	181.15320828576	112.217195532137	205.259232345504	280.782392025487	136.482802987761	73.6306908572951	131.341521242998	80.5716314576786	165.311441484037	194.172872238645	257.419944992595	193.298218670351	214.917517368491	283.317719276964	249.033960123479	222.747389575573	296.661082213027	241.718802376578	219.064051249316	265.836219804749	279.800117428241	201.41250529536	255.993666951114	261.3917450339	205.061265490883	317.445199846054	262.682480885617	190.920365569826	311.48303012808	289.71156919616	235.870977472252	263.781833750735	224.821568543407	208.269390506649	241.957226703196	259.696792906719	222.529349998074	246.938054348088	259.392544669854	219.397621142899	269.314421724406	240.364238645035	210.002679309029	235.117268924772	260.672321132379	183.366522639596	235.032648961243	240.428048165037	193.450642068553	300.257795751144	280.125316019747	244.590720307042	266.969140112378	270.230515438546	195.33913482415	276.768766794275	219.537406391061	70.5836221596898	105.097184928584	80.6976992369179	110.4065388056	110.852475219999	88.2306924436965	94.023274943578	100.120706920119	105.881542292301	114.878796889677	100.303472454908	99.5406823718468	87.8294290509248	101.325497121068	86.9228611242179	92.5221058641492	100.542515993104	94.8954971211513	108.81911296126	86.114063797358	98.8945932149534	104.344806383876	99.1744743586314	102.2778551613	91.8071971279681	94.2650356215162	98.6506398086118	106.877757535639	103.139178077215	104.577516111177	99.0809292964104	105.267359935424	96.4002448879816	112.876704353568	115.901137995127	96.1073388334191	105.509571517102	98.3171712113166	104.732114868707	99.0841904795623	74.5572279268914	95.2969682895002	102.055171738623	90.5338940799583	95.0531195199677	111.292405937888	83.2225705058524	105.183004656971	97.963032806832	89.7799286719724	97.930803074003	96.3550648632194	84.501508909069	88.874643757576	120.187914309623	84.6317647860337	77.2673521942067	90.7442859297195	83.2297235055651	78.2817533304464	90.7646779688215	69.5785728242224	94.273401088159	98.8365258259119	81.975426942873	88.4195898816079	82.6950011310229	70.9930339660743	82.536827644685	94.9191763436611	89.8955785485582	88.5476004533891	93.3798430934952	69.1929982668531	85.7528315058942	101.610368547776	74.9715800514632	86.3628217513442	97.0124969525306	75.3031142219558	71.0912131802524	101.224746191599	71.9195316216115	81.806115834229	86.9345968024406	65.6792446911197	89.4701892091784	97.7768645875482	84.4727333533107	80.1173567875666	106.115089261743	75.7135852745437	110.364128850346	129.756362208058	203.349706405997	180.586862180805	217.462494849322	169.493967352649	181.18857427577	114.634909059646	118.288012975183	199.742375845075	126.121788901361	72.1997158908452	107.188635734579	103.622246506795	107.937280579555	77.978321509512	114.841227958251	82.3810802618784	83.758017839793	201.153545602265	149.274329817308	111.502302377049	156.997242904452	120.733970626348	179.62606832384	164.935298296131	167.291083219062	118.903795974321	158.55335326434	157.381584848814	143.889716780704	159.175830046798	163.528720433589	271.818898847431	374.090698374929	238.375376220792	139.085634973887	192.413758286027	246.147457168869	262.420894243064	304.254128436386	136.164423657879	265.818714056178	118.242800755288	218.13388536736	254.65202224066	244.502380023889	233.227107954314	123.676398162406	162.350133951353	187.495292531062	210.039563522671	208.343713623407	531.34611201957	174.622978691667	185.502637586679	388.322857439572	124.002514225104	187.589224209366	440.154129933399	153.450935968323	199.559688589633	579.055175032145	161.506853551413	216.254300238386	488.814432883748	113.259280289218	208.638396282757	539.122879584534	170.299399327155	299.947587798413	0.0	170.036481395239	389.371088943687	248.191745851652	175.999265657893	219.910645613882	475.035861515465	198.32559996317	200.56730564712	221.221424295841	172.397169005213	234.274521975944	572.5384015998	203.257197164766	291.358400930156	505.159491589884	212.728090642137	237.903354246976	527.719017623482	181.691697313684	228.256870655065	400.330699905611	161.290012826672	369.72635507646	578.531258746875	166.924365166526	444.776974932985	434.08534331796	186.540790643372	353.705628810297	397.899879851211	194.597039884319	324.059951474457	411.26452515139	202.663359959399	264.371801142352	382.856160677369	192.830173920538	209.011432872758	417.673707916027	209.529903915529	238.712181852751	251.770573193508	180.687265802923	225.872112575749	366.387548376066	208.61288233741	188.877197768055	228.059155601826	179.553794143564	210.399394360564	316.24627329338	146.975119157155	194.338012833105	287.370201098119	165.312837873101	211.221455919538	188.077664692061	181.287753366423	111.641498015937	81.1063154513423	99.4058262518689	137.698598587633	81.4976252795218	103.896850545316	91.9315120718026	152.213183957893	89.3990661911077	99.7315001257762	97.9401328292647	118.067006110498	108.036143558259	83.2120135093574	125.9798632846	144.318077171951	193.456334386403	262.935297580188	208.268524273326	165.967540089051	215.073447708577	209.610342089414	144.269572730033	360.652335409618	196.73200635859	125.199510059185	141.444834042441	107.31997873012	44.1345667417719	166.885178897641	134.520738254638	138.677290084178	95.3988263546027	88.7347498482913	79.9352962004737	112.427886250098	178.022791689727	129.43510773478	62.0744603638428	114.065952278332	104.553753928828	96.5935113754562	100.623025002827	138.044320991148	43.4135142549098	94.6821354288308	110.512432764396	74.7001757259685	81.3855857250299	98.8526681449818	53.6698772800844	111.038394654472	111.258818761414	79.0300673453186	54.3746850380532	105.902092100453	121.030427598053	80.9575542460461	132.154202248107	124.323906382539	96.4187126967389	65.9075123180885	104.408062124845	102.65946505495	122.843434226228	93.2977071906222	100.817562984578	101.139385055551	75.7629140561763	115.431224680402	100.229151057342	112.480054316188	98.534134624291	94.110016472515	82.4534232846661	72.6194882501952	109.44984345146	73.9919482757194	120.479344873847	278.704015335091	214.72275706515	149.336843342072	127.889149296614	109.35207191207	116.654517998999	120.000738921565	105.703363676545	59.8643327745059	111.353589039988	89.9562344845453	91.2252414864025	54.6775127481443	80.7735939850867	53.4596012332486	111.771948956137	168.057295076051	129.122151281074	144.747719625442	152.021498455182	151.078913602509	143.029667706103	119.535806714766	178.461037138538	127.348202271351	112.78564770883	212.561017734227	153.436113261686	183.816061036078	151.525023632336	188.752315794082	170.885425057806	278.79129777171	117.825836345493	126.657530948891	138.327809476212	130.075663093626	143.335110130025	174.2983535816	153.120604349657	161.17402634472	176.047858886289	166.480339046399	184.307829918963	197.865366575317	160.94277146516	121.274618028809	195.115806347196	221.142919003036	249.66555902234	212.809377447666	214.317002452944	182.650794974711	222.760150119774	253.57104579963	91.2488844416746	247.023971413647	130.386680333229	212.521543552686	227.796051176403	182.525185623518	208.454221163225	152.567382803846	265.894571750954	244.052505170946	123.706509062451	394.65484272601	292.731266780884	187.630931092758	256.01723946588	220.008507285608	221.869460117854	265.393890369217	228.6240169214	246.829574651831	229.247748835511	141.047568814014	183.360186946135	228.60885176601	208.242172585154	110.666046509654	97.6873620930906	53.9590107414721	98.3948749527485	100.991901879516	135.339669001512	118.236113386202	105.863218295374	138.587967300176	122.499975845604	95.8434536613581	133.077911360785	114.973683991018	104.184299583807	132.48977661925	126.796440892154	119.703584820295	144.344474302637	104.997370947813	115.860935369234	134.359776589865	129.775235906843	107.99974913385	140.511081664441	124.769433251376	114.156640400942	133.157371239424	124.917846968746	94.0178343400778	124.469939439318	128.359467849093	102.032010847338	147.475103006525	132.796424627165	102.649889497944	161.101575373387	124.312201793097	101.17784516626	143.471389414008	115.340463911696	106.202818928894	118.061941527971	109.069672673661	86.9943814788826	128.8271870144	114.280444241282	94.4562277177279	98.430421571205	84.2257650838548	112.038467860888	100.275577232696	87.3955443354482	99.5270245588119	99.1315129088835	103.212815929978	64.4953703630974	81.3355040961443	96.1778181082255	240.89326971609	175.348842517703	125.890156212835	194.676017380702	250.273194724061	181.166918356914	184.786519320783	136.527427684911	134.662310580926	180.08168784558	160.916296694604	160.056513182116	144.600461592014	168.574128148581	126.326207965089	151.687461834283	167.981682637135	133.637085505752	172.00619390067	160.111260268434	212.680729142933	179.838675697858	149.547148230907	157.701877683557	177.35071418233	205.451182013298	307.03618626197	151.635513502469	264.032272000858	224.146390943416	250.933417257815	204.842330817099	339.078941311942	244.451170773095	143.081413995539	258.341961430864	189.117542537401	246.747304743193	132.488379492042	136.992290903208	207.786911376969	372.075388566678	167.752083309297	143.509664814597	186.098275149037	231.559848858773	170.159344873815	185.312495071837	170.121108987171	372.622313539622	402.616215779441	249.806264549715	338.905448667266	134.394740159595	212.065809198938	265.6477036981	264.125366891889	161.193359678745	137.864910522066	186.937981042808	120.437765274198	205.555167908678	181.943067758591	216.984531021858	181.399198026675	297.884099883308	304.284914366111	264.500419159876	149.94144100018	117.405160616347	252.014688187678	222.76309513372	215.215440334632	122.903528838872	154.2509943906	255.258258787833	269.643314919826	154.337537129107	121.328283912144	96.545104985866	169.591463287345	61.9796476226528	148.620353345754	205.99085415085	122.122072406143	114.051639195983	96.8050747815366	116.155613805693	102.132073814385	181.72513860654	134.053348414017	134.35231632764	211.746030961269	303.176450054243	231.656784802179	155.879822615329	174.278591639305	201.448321993447	104.499618862225	154.825543749373	305.658814596574	262.815502041496	219.941356154191	136.68542312314	85.7586459602367	80.2869067499493	130.449205862883	100.295577467729	108.599640094755	85.5984770774386	92.3453757677176	126.900028207083	148.485458867188	155.921736552664	188.926006521376	213.539511484745	120.586260656592	114.405485890321	118.095459958367	121.323393546634	142.499671203031	136.160318164113	203.418312997652	135.042727154215	156.123231031083	128.267889616654	150.412699942102	215.545650297458	127.307416906806	163.318072380463	130.564410552608	179.707112305317	153.203383761071	132.11425673103	134.878695531413	131.074199224956	137.316843628901	123.48527629409	127.510027644021	731.139149749408	432.458629883095	196.512461118714	470.896596993417	94.1316918253348	123.066870588391	66.3161128435535	72.7191935333532	76.2468701623812	75.7447628410607	156.190991491624	79.5457330251118	199.149327703855	67.908539086733	95.497793895076	66.2231238256785	90.6124071192735	83.5084024123691	123.50774760843	105.527216102903	133.570446027487	191.831709599949	132.164505488124	112.774361350105	126.814317228797	82.1300758004938	236.71636872741	74.7584069090753	107.329950362052	199.376375691219	136.599893743937	51.7371194812512	216.906684976193	113.933133510659	93.3984060153065	163.371375512617	136.868884279536	132.798586215045	117.815484665551	81.8416571804896	164.590345005868	99.0047199956935	150.799911690437	108.103775871225	83.6494509463202	96.2062244244695	121.739656110487	123.418127620444	120.77456290495	128.014425275248	101.917872025842	78.8309833374317	114.084230939636	97.6552867798104	111.023926920826	61.0326945268333	107.040723613425	93.6885952082745	66.7225968792775	152.253465624857	174.416336960004	83.1200476649892	96.7600785293508	119.657651973404	155.75879034285	283.876943701413	112.197055512215	75.0753339981075	92.6866895640002	129.514470851159	129.976985037243	164.707745789758	182.926003770368	126.683066910785	194.467667823183	160.172919038198	173.907467939835	160.26961556193	140.417762215897	143.837603977242	106.343024522126	155.560866175667	96.9682070036837	66.431312400822	113.45986014295	112.871852306261	105.708215073517	202.067999807205	56.6928925554235	158.045761586772	143.951988872675	166.761853360212	63.491867267798	204.811438644974	159.712951812459	84.1009360153967	137.935820647043	82.1791399514776	156.107784040421	113.245723617775	110.101551604284	96.8119118143182	103.310057692578	198.727560465959	175.647796226937	153.53504459536	140.671581247087	168.895910103087	172.04029887306	83.6752065327592	151.848766949387	181.196366821877	114.16114298775	115.005211892712	129.99664117207	109.727088716892	204.353327706728	139.329117056282	119.354854801741	151.667249177278	125.988732418457	105.466071396343	263.429519988542	347.143517718686	406.625843375707	261.549200877983	151.112661559657	84.2908163111386	191.995736430099	265.482721235195	88.6984251341864	125.935090481213	99.9580488536627	157.314857122904	125.357307027586	100.864940303354	235.375720087749	190.055260226265	156.800600151139	76.385928015021	89.2293988882216	160.477044958799	164.634609624198	84.8498524620465	133.186121952141	145.293353527831	87.6164689496001	109.512273572676	58.8411882935594	108.429060082458	92.4840408112829	120.064838436595	306.591811360733	177.793572194525	141.064908970312	150.417904496985	79.8706018553708	74.4999535414117	57.4117310105884	101.526596744259	79.9582455103568	58.2833694772591	181.918049161285	185.722796846049	162.703901048295	398.419528640132	111.620561278936	162.67667224376	154.434648549776	96.4082830184522	170.782144799099	139.795139432945	149.451696836804	149.584782961817	139.525335778163	69.6866569124423	184.164497243082	87.4752658790234	108.417911264814	93.3216104483363	101.878588056638	97.4100080609722	128.44176562355	121.86227142997	83.9585475718962	95.5533084974129	96.0399393579161	85.3190479091858	77.9601897578437	104.609135921567	84.5536376924295	88.0837021505325	77.5770073361934	132.588016879734	122.970340056639	126.328950489589	78.7639657977374	74.4993367711487	54.129443815505	66.6804797775653	57.006453978265	79.3670905404396	85.6507253235233	76.5984089941488	77.2621323575778	124.884676899709	103.106850914482	111.66587045596	72.9268510657509	75.5823926399243	84.7632193428337	71.7380856356272	67.2433050681601	98.5075716127273	87.0861179567719	63.6849388539395	84.191809592982	109.123043972573	121.82359974431	116.19693902987	65.5872392730022	81.7041719540982	72.5301651656651	68.0944554804098	82.3292462783452	89.2606319011801	85.0159422621087	76.8131405596203	98.9055474433472	214.850066431683	206.605121866973	100.844264052321	95.5988859657907	106.702927683114	101.761900981896	111.936356710571	107.034541581709	118.219761548779	125.071682115339	152.281153184049	156.375150657672	327.428759857489	318.033508762066	248.85956840337	136.101991479024	138.887022212485	308.996248100513	159.994352456511	106.853302303479	103.758981444082	87.454546682066	140.659856521367	125.620971655555	75.2072367397495	85.3028227599354	112.061878814236	165.631530244417	106.754734404844	127.717745430963	91.8073141782051	115.15845738652	120.568343300304	120.543095457747	47.8644911636923	163.415361989167	155.0450739603	152.419455565802	136.936472813267	108.525840764945	60.7799352488408	94.8092952564675	172.888675305676	88.8551428122728	91.1413721378767	123.978685140394	153.466864128421	94.6500189404611	118.136073191645	95.8474393616427	64.2218299172879	108.710470506115	89.2946274297097	110.020237897047	98.5042280745959	186.845709903349	104.637891103737	147.871042776294	151.746453705321	92.2619764439557	113.183323345054	172.538552137226	141.863979077266	158.119670528245	138.07479084554	132.073148420102	140.590173012253	175.749172528837	170.286020157407	170.980920641059	166.484898888328	195.138539775535	162.378923491061	156.039271660641	182.470731449976	172.265431033581	169.567145088814	131.325150263569	228.102322089108	196.111693404647	169.301101717583	150.911832644697	155.915343319175	190.687930686637	150.410439513346	128.034742792756	133.580929316106	122.576813910795	121.549904101602	132.004710777569	126.731341910608	154.008733081544	134.675089356659	151.833362631785	129.173986642223	131.273907397321	136.899986376447	94.5053185112174	135.771889213627	140.09621564582	140.008805337713	118.723645723537	86.1408509563065	137.171459155468	174.42499236447	159.971346718735	156.275546803954	145.459620950669	129.843549230222	129.343673591171	86.7523160383462	122.301977277981	160.383936933079	146.53824527421	161.857319563629	139.976238100884	154.386203535963	148.940599728766	141.850629967633	159.242673530035	117.93210073722	126.979409150762	123.818737978887	122.789879999483	94.0120681353312	107.562498068758	119.80854522631	97.7353440519793	100.373568716136	116.222363992981	87.4809708311636	47.7342744417723	123.459618936547	71.0631784357883	28.491307142739	95.4961167152605	75.0291108273537	103.856387080321	103.245692259809	151.421877874381	109.215443840941	129.73716278183	184.011633946572	111.878663366115	261.516280549141	176.377210048549	129.189540672699	136.073607705597	180.342462969058	116.726947026848	157.884515696669	173.332052172909	199.858943648668	149.00723265601	137.089212444552	147.153325577491	128.228901506855	172.451373322859	192.919748135003	152.442947446447	103.19710238662	101.012665497779	169.472322933619	176.988845331612	100.076842453104	91.2739392202327	177.63249346642	132.188072280821	117.918425007492	121.946741959084	70.9168076437588	76.8645171534946	75.1538935434873	209.478234552055	96.9781587145081	111.601833053384	111.046444776066	221.331219060049	235.748155384709	188.576579937476	383.20603195929	71.1236020165949	143.251327943237	83.4357262113263	68.0485136042652	130.490099165553	159.247648223664	92.0404795632268	83.6009800320951	136.008047916693	146.483994323676	105.429811219748	65.286569321425	122.200865104273	137.738725723969	95.6555115736336	222.599025560326	202.082136094679	87.4954414948409	76.8245679899752	135.390643890845	141.523784842321	113.18333038416	101.985205241593	203.318709253149	104.722877505234	99.5245439029406	134.784288110809	77.0330209190809	115.489269697455	63.7991835276033	102.321230918414	160.182267288418	121.060781660168	70.0127755543321	126.276166915307	111.296326672008	148.863353516788	139.11415428846	131.084250758225	111.961683698562	96.8497119990213	86.2307945280449	55.2338699855335	57.3708722205272	56.792598911484	100.233678283781	106.591438489096	62.7646114540952	108.071875433162	122.074267732648	353.019525655189	156.497684438406	138.561055268818	148.096882627612	192.096631067604	112.794574426189	115.794189768093	110.373013594566	86.6494257713377	85.8986763819327	57.6567933155929	145.74152492317	147.931712722538	115.521261301962	47.2974171008179	83.9849394075715	99.0745345564196	153.671164336661	91.7971677757616	177.178211605386	149.610070525712	121.892992645081	120.279181155652	94.6500189404609	185.662909146258	201.444488850649	116.431438802505	140.671617286047	149.519477890202	152.886230236389	93.7348518465503	95.5001773076316	122.527514607181	293.285263246116	182.534470590407	126.419773015864	94.4787655472513	83.5422908061719	96.1491194829257	147.422524394574	90.617109172507	88.2108900724278	61.5666893774404	52.6860324047691	96.0818268443909	100.53739783182	157.55629428111	99.5302186320857	116.895567362407	81.6643223198172	65.647254472286	28.4997746345071	83.2631783339298	85.6502255517883	235.518980957314	133.081227859473	138.842290695085	148.81238117222	86.7772141623495	74.872074102737	285.139056346279	85.8582623574099	187.976640116178	167.372816809877	128.539204331387	100.00298378219	131.06877930711	95.3208227957151	42.0979010876243	83.8807423242799	148.147496899401	128.095967519683	76.7977214999065	88.1489553495812	138.382146758032	143.27444487574	160.071827985802	161.275984218414	113.521856906248	104.844299037951	81.3870861341014	74.8208734743567	115.5118887153	104.795751424213	79.7949692238061	98.6107998974736	71.308571793455	108.708078650852	63.5224219533164	77.6510736213056	86.931719537484	161.204890317141	109.509638473321	195.553052016315	93.3955636228649	96.2778818728759	113.610507112928	199.594715393492	107.500050331821	106.313641392023	263.178752075605	175.479698804951	174.196750252408	115.172010654945	140.432078158861	115.100483364921	233.202197175204	109.650202818983	125.831540789826	274.162640847455	96.3824418603677	96.2027863854163	100.971432895048	112.71024139346	175.09403161079	138.275096197035	127.586259936687
hsa-mir-1183|chr7_21467669_21467869	2.63996047310103	1.63272397594788	2.54227281239143	1.49121604526697	2.56631432488327	1.51075563044644	1.59968119546747	2.29493251113221	1.62992661695193	3.28855833102622	2.43018927298481	3.8274508126568	2.92270694372318	2.50981215604396	3.27312423057414	3.01964883152906	3.08018182345785	2.62843474166545	2.5390100235112	3.06996594191879	2.6988714911532	3.88127688390095	2.80390598704405	3.53995691220682	1.42181763572944	1.77965825628906	1.57407986017514	1.1309997499741	0.934674502199279	1.93076082493857	2.4133979588394	1.12352985931492	0.903561303546301	1.86890747646954	0.518448905158076	1.59026705407377	0.550742127875841	2.05661664899698	1.05395983158471	0.973029131501903	2.37464698631105	0.393784307623651	2.26742272555853	1.17190946466977	2.23576078866714	2.36553070500468	2.29250177541747	2.31261771729653	2.47021919090611	2.63840752808101	2.62162497457516	2.3301135997096	7.71517276595135	1.98550757367494	1.3912059564424	3.19192954398191	2.16166208728544	0.444727205485983	1.89553886310658	0.690808653545185	2.1159602417126	0.877235706350866	5.13035248631909	1.77717079691257	2.85358965165666	1.64299284333489	10.8018958037706	4.32763089516249	2.21313357179282	0.721638427702878	2.1595497723514	0.87521608685908	1.37727013844394	2.72905424650008	1.09007027562334	1.07050261945492	0.563817616383885	2.00146596706261	1.34088328328186	0.872338524100369	0.0	0.63171987342683	1.04474251279935	3.11919122188827	2.79873546134496	4.72045797948198	1.33407844042604	0.870577877266329	2.36193300704671	2.35450305577241	0.749044004304603	0.529671153670746	2.81111919310708	2.31770185964534	1.96432250860329	0.491467873003017	0.697801167972428	0.0	0.873765488520687	0.0	0.527533956456909	1.23766352960046	0.99419212718375	2.01697543935533	1.20538905604795	0.0	2.17771590094238	1.76094161537962	2.32915115103986	0.51248642270276	0.686119004449562	1.00488016490302	2.22613859390868	3.19244389669808	0.0	0.865355529058688	6.1703137460986	0.946309698531415	2.35413596452246	1.09961219436299	2.84686958578432	1.56378401529203	1.74078489029652	0.0	5.34066950336441	0.762205950557513	0.0	1.42729481671255	0.524307967694359	4.11581176039697	2.55259704570694	1.597701324409	0.89433805832898	1.46062018077475	0.487932798790505	1.26372048914193	0.955210257440006	0.890082513225132	0.0	3.62076511293901	1.08197164457858	1.14697672197777	1.31968323480336	0.637197239963199	1.57227628654821	0.0	2.08984491721042	3.98981170007959	3.03903613066585	1.63214504288099	1.00759211929162	1.13850976539646	0.995103210064589	4.21991092951214	0.378640184802401	0.569107889637797	1.00043991492185	1.32646258815341	1.32056987915742	0.0	1.67995640013731	1.94300448600098	0.606248556358117	0.984968464614305	1.02000345622126	1.25381888591235	4.86601178122797	3.69560947696788	4.01736446703368	12.2261449196722	10.3446742706932	13.4595436046391	16.1279353508051	15.3531759238886	9.13415127564848	0.374808883508805	1.19670492229392	0.0	0.919421224478927	0.30120591877825	1.10926203050036	1.24934345785964	8.83126086615437	3.41206157969812	5.28480790802724	19.1925714846181	10.5259127621057	19.0517225096635	15.6247826915413	4.47830948479849	6.80176698639856	3.6060579468786	5.37973483484389	6.42389104270976	3.63876091781724	7.67015821788759	8.22335776043651	8.05236564327269	6.04154023876515	6.40401766322752	7.80391358632331	7.5844049762056	5.80936215225443	9.47985406160393	5.08254316765032	6.00393530127261	5.8428105955722	5.20342617030535	5.1348644332175	2.55734850319617	3.9582156022406	7.18069167437874	5.54092175692502	8.12585868160035	5.6738522469114	7.4738669879469	10.80369260604	6.25779502104242	5.2125322729228	6.65939452896706	6.62899744777617	7.27863491114034	6.12640330304631	7.22854619881148	6.70907665626803	5.95341745076424	5.70672192797724	8.67918168164232	9.9754460309437	9.15016715115815	8.21988691940852	22.8795117799719	24.5762375067959	24.0167498543159	23.0434320185914	25.2249471832689	21.8405927182703	17.1871666924065	27.6675588815257	50.6599542507409	39.9321288772238	51.6068857969059	16.883010501737	9.67311168792132	9.25199300053181	11.2101712596307	3.95076127162614	2.96652612044822	34.8176293101484	40.0870978004148	31.2514278479254	18.7248874837559	15.7356106772045	17.2497085229373	28.3552371971224	24.6192858982061	33.1205438293449	13.8148966537615	13.8338625303729	14.0464095364668	20.3278076157638	23.2610589312802	34.933698425687	14.2003512010176	12.6617186544831	9.39590060471881	36.3302079747048	42.5389916662644	33.4513676175926	14.7302145506836	12.2394534695337	12.5409635924483	26.0589935649306	20.9612741744404	35.1697371907109	20.0696211024182	13.0216690771283	26.6126572445545	19.875915718266	23.549536452413	21.2382235138988	23.4409479523578	18.8859439291841	22.1767417547206	30.7556225151034	29.544178392091	3.08268461657843	4.06113988795958	6.34844201515327	6.2944725177797	5.85973337139611	5.77478663198603	3.92489537437502	3.2160610184989	3.70458627734314	4.06274071277557	2.75714623450093	2.11626290007309	2.48788552220947	6.13597559419148	6.86364644136271	6.09494113914993	6.30710636345294	5.91844055194405	5.47294794217798	6.55057950364351	4.96280695189674	1.34685891277094	5.3035248083068	3.95530126504491	5.418155295993	5.31011895133867	8.94634919830055	2.43806866313962	0.670700859703634	0.895037932904715	0.722878304769133	1.00267582127178	0.869079113764943	2.3858578411533	3.89307896242109	2.74150969775797	2.21729397462563	3.77689578480441	7.13835961462532	0.364295288292542	0.0	0.37078444278443	3.57002133020153	2.61194605948901	0.0	2.52620124985844	7.63169997777091	9.15191857248206	13.7439275491939	1.39133685156694	2.58070378531838	1.38856200643038	0.0	1.25849830862972	1.37559020970034	1.46296476575767	0.775250277507988	0.711532525373418	2.67776490211736	1.20848795132744	0.760272105718516	2.44062057548168	0.735326160691737	2.43042584364527	2.14319347881791	3.36794058939256	3.15312145353303	4.59949912397649	3.79706263827252	0.916008719652037	41.5226661690117	28.9916918359339	23.2668158488995	0.436094052142533	0.0	0.0	1.49091585508595	1.47546708116384	0.834207961767527	1.2663051166458	1.58891016975863	1.2978747800203	2.0078563452417	1.77334191099179	1.68203280042692	0.0	0.49333509683432	2.48968828319813	0.673553360348438	1.47115712802113	1.51357427644931	0.576175924479998	1.4680189626729	0.70296429550139	1.22776575763274	0.624320153660643	1.14094364308889	0.597794722207204	1.996386476944	1.94247533241758	3.23036855415171	0.816616685019572	2.09716994667558	1.84251475967652	1.54988671763649	2.3760057145641	1.7308685049499	1.80898944206538	1.54448716935202	0.534577586785868	1.16817582535942	2.0187799243877	2.19001083029171	2.472969625128	0.0	4.7944391519131	1.66857230719627	0.910161361938028	2.37619377646239	0.0	0.700079031838713	2.94248231887594	8.59331237411622	1.68336113954066	2.12701483782338	0.831192346452549	1.31693286264252	1.22595118319608	1.80285670687916	1.36118619792026	0.829208669342755	2.04134773394333	2.08733130917301	2.15267562826634	0.854229555274266	1.27159140695738	4.50136644126604	2.06105058476878	1.8034837803194	0.558350568994771	2.53164498361899	1.36411807225679	3.02920529092937	1.28869858099219	1.13152239773168	3.19508633264953	0.806016785821119	0.847802961552436	1.08193896824244	8.75171872495614	4.97915688282762	1.15956511897978	0.545492241181671	0.860413786167014	6.66533675473343	4.67380313302563	7.86258610621756	7.52982253794214	6.0893782292432	6.27255048988074	7.73931247458956	4.23058988580429	6.26650717105457	6.39066685782349	6.21966330092222	6.81266297364196	2.43151150993251	4.00317122364503	3.11050941551124	2.91393787272448	3.2146805825573	3.07978407440162	4.13517090629469	5.19769101628314	5.79350744002078	5.42703533061959	4.63008380382119	2.41693753763949	4.34910572020975	3.48110497250563	4.60690663588301	2.73058080786429	3.91194435371177	5.32439235758188	4.89227568129124	3.66199619580053	4.98575846871127	3.38710509937988	4.39390735132312	3.9234741104797	2.87894154952161	1.54813258349348	3.99483639945089	3.1454602248306	2.59479002216361	4.98357946506424	1.4787262244627	2.35890741369023	2.42534336786766	1.38047862569804	1.43172667589275	2.11908515996506	3.99613093352323	4.96494124867368	2.06327122702164	2.82794730924775	3.17135578388136	6.05041954761896	7.56236978003492	6.22889911110982	4.21073712296031	3.64691630396717	6.56959246336494	1.9131072749805	6.09181555455242	8.66090716117714	4.04289152280074	4.68531485622036	4.4882924067434	8.32634347343087	3.59324614779483	4.52696969142482	7.93081681575367	5.34019532946323	3.92763869129568	4.9240703768091	6.71461873676522	4.03326105864867	2.9810721621805	3.17068068790478	4.58345346727335	0.0	4.37700453466533	3.39287090952526	5.86203471446848	7.08895532741818	3.79248097235774	6.14251635433735	6.08503276314079	5.25858945683078	3.97953672232016	5.40870352236861	5.30908348334392	4.24077408262793	3.37844049560297	6.55558397613805	5.39924256223028	2.90107444757213	6.0438839599377	3.12899064659632	1.92972281457865	2.76269842704961	1.85747171212792	1.44375896333917	0.591534000199218	0.674338760312406	0.964044119533926	0.661763836394362	0.871517776369624	0.711811857333291	0.53932523264066	0.392442930250694	0.769494313892783	2.21446636387395	2.80483547606892	3.27764102412091	0.823148022662803	2.94017422771084	1.45655560932653	5.07020139287323	1.96565443335525	2.36315962672562	3.09024169590256	3.56666471775028	1.20097467208968	6.26533245126751	0.0	29.7296651015845	5.90686974240494	3.38257587179277	11.8889998496877	5.02189053146276	0.0	1.45757577803444	5.58565641507849	4.55874535837329	2.43233820700806	2.43188965927058	0.0	0.662137393922057	1.64445662342041	0.0	2.50396085652341	3.00254047762852	0.0	2.19756117295509	1.84760123641532	0.0	2.31774620399961	4.19225466086621	0.0	1.16350292405219	3.36305741167533	0.0	3.1512682511706	2.49952352727121	0.0	2.02788801915438	5.59951937191305	0.0	0.731604924057813	6.72571932636554	0.0	2.05263656904811	5.39301166707132	0.0	3.59472183824722	6.77002726039846	0.0	2.91645964817363	2.34390198790931	4.25357799173567	3.47825083229279	7.69501816689649	3.01524590719361	6.14214480973668	6.53238565058928	6.42823345775218	5.23434687507127	0.329250856225877	1.1240175325762	1.00528972411631	0.740707561268234	0.977424915930972	2.07986957055916	1.75944681568016	3.68153454286475	1.44331342025273	2.43453850447662	1.99594780200897	1.44366447761074	1.85194205030644	3.23432058798816	1.71249017823499	1.58278055461991	0.512767248023635	3.11971133859346	1.36710176135036	0.446800004392935	1.88307207377635	2.07453014340384	0.690012620044984	3.16354720359204	1.91612026161013	0.89748238638249	3.6134143698834	2.47039066028057	1.07988686900562	2.51873833205575	0.533361352959041	0.836108424808543	2.86773224890276	2.12384729267903	1.5643647910575	0.857075681097323	2.48799204836191	1.18151407145914	1.01611575341586	1.24089474546778	1.59680773052578	2.93508523268093	1.1633452342307	1.03249243404225	3.78383205962215	2.51911359562256	0.739845755342607	1.39619179674819	3.82512448580684	1.16901806239078	3.66979537799423	0.932477626556348	0.833706297677818	2.14083781450365	3.15317882022493	1.31179861863372	1.06080212860283	1.51792742300334	0.995634496104587	3.36112486474714	2.37061319387782	2.57545848628461	2.24403534157724	5.58249875208631	3.30865096663862	3.21997516930062	4.11454959945696	2.19065259915105	1.27289525639531	2.3218396401599	2.2229929065673	5.00294216112863	2.56984956466477	2.39237232451976	2.57005849622637	2.58464051396155	2.34087564055971	3.12698600463391	4.37868121003515	2.47236483037383	3.15327711599627	5.00881183629451	2.27284122580667	1.62203528494643	2.77250104769165	3.27742989397381	1.14922319930795	1.25779485460019	1.14084563030375	4.36205349103694	2.60993454385349	2.78077629484562	3.13546400982133	2.93420602519308	3.44607987848913	1.4654107155153	3.4802538481882	3.00187590388014	2.55701136721451	5.43646453633584	2.88778691786364	2.34609590203732	4.38067229419153	4.30429220467778	3.59007761089962	2.41224842045949	3.59941841031459	2.27821006527516	2.74137186784649	2.37696123966027	6.35308119977271	1.82705965208798	1.33311965636364	1.97029367720693	1.99603218834985	1.8573882738992	3.60096372736982	3.76179541268091	3.22811353939985	3.99592921875315	2.07079085786376	2.18393979354808	5.28537571261561	3.64335230857213	4.75800483667845	3.23027348168058	2.36643446553581	3.65207201967633	2.08613574381673	1.91267188401188	3.66403863945058	3.67224102053071	1.18278629515988	3.37230236259135	2.80304464959382	2.81848045306253	2.39896727087067	2.40526851948423	3.01212456887823	4.10141614501456	1.41573071596643	3.14976050897569	1.91135784659413	3.86375985788625	4.43778680345403	2.61608740377715	5.43204803264157	1.67826622556246	3.03146755412414	3.60475887088723	2.48241263195225	1.90282980776459	1.72351904261178	2.80805118167084	2.22946743433092	0.0	0.839910640994298	1.1342007779391	1.16426079513703	0.290633938513963	0.766765358330423	8.86793828212697	9.59727930744162	17.0009054743433	16.7179145963675	17.0427285125613	8.38476575371097	4.99309686775005	10.1234923884383	4.9345808959878	1.15244218834631	1.75101853158133	1.39695367442772	1.52795370223311	0.0	3.4214489204541	1.02827492703324	0.901029173531751	1.71495859578347	1.45770409648969	1.74384027533312	1.39342743059805	1.33536770173488	1.03417372606223	0.0	0.0	2.535908257668	0.797814349754608	2.08014873822731	0.514414748524282	1.41849132023278	0.799266537048301	1.35994430619605	1.35621792885805	1.42977993658148	1.62786481617433	4.17462331542065	1.64648067356154	0.977208552881205	1.42156779497018	1.58390374586686	0.904318131178754	1.74306691720059	1.59956785891292	7.99016709803865	2.4403832425854	2.55111682339244	0.0	4.6238225643259	1.27611717149229	5.30306180642649	3.95022211403605	1.8032501980991	44.5427057717035	2.22384652050139	2.85295910604731	20.3672680368228	4.47076106404806	1.57265122826199	3.13443534642171	1.68947816792813	1.99965058532276	0.0	2.17299017757494	3.89371088943687	0.0	0.422060589107656	0.822095871453763	4.07173595584684	1.59297670653149	1.40012080730974	2.2884974927156	1.80331766741854	2.81773480039795	0.0	2.21896503454985	1.11205496538227	0.0	2.56298904388117	1.02544549244386	3.05039894580047	0.899463848087543	1.33094385221612	9.45663070643177	4.24447402175453	0.0	5.72803226482054	2.8292265282462	2.44382953259882	2.86524979087762	1.4953169590651	4.53468754884996	4.37252615221112	3.0888419029257	2.67818141714427	2.76480353042952	2.83728703943159	1.47693743654945	7.6064137882921	3.06079641143711	2.42332096084357	0.0	3.22353698331583	1.62389239355613	4.84174179218286	1.63517887604455	3.15463844379538	1.37223800889912	2.35454720471118	2.4899065619141	3.2158752846321	0.490584137004274	1.68995497478365	6.21444641842887	3.67437797892888	0.919580502364848	6.03718909869998	4.7355240015732	2.00209910824206	8.90308471915082	5.9578134909153	0.0	2.79676949832215	2.75035882910309	1.4494589325014	1.26549107576897	4.56689452946442	1.39997226505283	1.6149939942482	1.9664769212934	0.0	2.00902836572851	2.10833939483032	0.794383408516613	0.0	1.48211603864235	2.85778370637527	0.0	0.0	0.0	0.0	4.77940994907949	2.65329546948626	6.01123219708471	12.0217445136539	0.479249710983166	4.59447743336457	1.28586212765856	1.63847295771175	3.46909258232268	2.85273810081438	0.0	7.20401506930795	1.88908567038817	0.695958822339539	1.60943549396927	2.33011163212639	7.74012137781423	3.62056245411972	0.906196501661938	0.894634919830054	3.28785389713295	2.52202379570382	5.03115125014134	4.26941198941693	5.57604770246548	1.08830040722794	2.59197603498583	1.40943727784846	2.57007112815884	2.73073668908789	3.18043717215315	14.3275347941254	2.90240396768906	1.66379089148039	2.09133403992512	2.11804184200907	12.1030427598053	2.32971379125312	4.66426596169791	1.66877726687972	0.0	0.535833433480394	1.34720080161091	2.87830275855001	4.40976430555691	1.79418667674273	2.55234336669818	4.17931343204757	1.66511899024563	1.82644342848738	2.24873095320959	4.16592793763659	8.56818561950357	1.9606253431774	0.639173823912141	2.42064960833984	3.08309418173127	5.1924174228575	4.30283374549453	0.723906533337899	0.82190529020153	1.61154866915905	5.04383147970871	21.0822913416062	27.3847020071587	26.4386654736282	7.11464947822898	10.4111883086097	8.50617694055465	7.87326447071439	5.74144876487848	22.4702107184155	44.8742188806037	33.1532410748829	2.08575535922538	1.00034104211935	1.08506009479894	1.24782516918484	1.07057393278297	1.41932173530541	1.05427273493442	2.25539257952389	1.20378439891088	0.0	3.10419213877515	0.914240936491298	1.32845119707087	1.10621501125022	1.21637060255316	0.783204629850962	1.02943027143257	0.526518031674618	1.40968099316642	0.877534856458831	17.7820502465684	23.7285620900478	21.1320564450819	0.90938271433878	1.66435439510497	0.604780586659361	1.64530709239522	0.74432342345633	1.99500565274481	0.841980283299221	1.15325234330131	1.02341449813341	0.321707842287215	0.0	0.416109265037233	1.23367755042125	0.532685175939381	1.06765302817952	1.55776328755087	0.581051892299794	3.14234568938217	1.00253235151642	5.15653538041019	0.918515585316851	0.910455840033587	1.04899531967539	0.902399225814825	1.84836809050596	0.784349769176855	1.46139224653261	0.949964660035883	1.13733384070896	1.36074964221213	2.37507507712352	4.62681758070868	1.08378575017541	1.78926983966011	1.00337954770971	0.764628819135116	0.831076008928724	1.34324852833307	1.79515087581473	1.31205858279882	0.0	1.30151357865722	3.709476419318	2.71353783591918	3.53002874009631	7.48656657249174	3.25081229225909	2.83865340936865	2.72281349737939	2.91032902530236	3.31166033374788	4.13502028170815	1.70680122958583	2.47203550515391	2.52381257541258	2.08108463588129	2.66559163093871	3.25119079210652	3.58168206548915	3.43472871630309	2.79620162311086	2.92193148409253	4.23929752279678	2.92841981262472	3.12896469453209	3.45955314704115	2.38223261577806	3.30133358845951	2.76212351749886	2.78070549759194	3.01201299945329	3.72345972681721	2.53460162184388	2.02225607084813	4.78297631372512	2.81796126529793	2.95558928786992	3.01688343395856	2.36035826189425	2.3667332202634	3.08143018500877	2.38635442575923	2.63041037594784	5.52043084721648	5.62466921859687	3.8359727266279	4.0258495942	4.67723509855179	2.74472004390191	3.96159591463054	6.36758361458696	2.53324387763569	4.37389432194311	4.90986204131732	1.70131665912499	2.33250618609138	6.5531946622208	2.27165929303406	2.73549901668647	4.88212274661043	0.516938347030236	4.38372106294257	1.05347411056766	1.14853107599234	1.30012049207304	0.595943810384587	1.60683929844159	0.0	2.03008508413456	0.0	1.79794744910172	1.54048617114644	1.68854042198743	1.7918754422989	1.6113036730241	2.0302337147992	0.937492901577109	1.15741646340758	1.91117993222967	0.640445041073735	4.67430173940512	0.812524137189116	3.60354574050379	1.18930526156529	1.48756423824881	1.72971060628595	1.65896526242959	2.93357564481094	0.464845549297286	1.25924938732256	0.697037270160597	1.84820148105653	0.53230603031702	0.869932992075072	4.97674483462744	0.18532421910392	1.48716285088389	0.572499546967966	1.48863347743867	1.58189712359362	1.33441135746678	0.255897791311333	2.56763392820352	0.954609743777809	9.79464606047566	0.78494864019923	0.719489830333258	1.64722217841633	1.17812402345686	0.202182481573316	1.58510321173008	0.42125845623898	1.95053495635836	1.88203964577408	1.15567198473536	0.974853958525137	1.05650146756755	1.64693087794375	0.545999645631943	0.707027159768563	1.58993749536895	0.621481989141882	2.26016233240486	6.24415916609663	1.10273068709225	0.66343897524122	0.876901770507526	1.15755106853338	1.53943984599774	1.31178950409327	0.0	0.92947049429925	0.281695602532241	0.860468113224307	1.37548657418369	2.74471246008423	0.356671051481252	0.461397719369528	1.06428319221179	1.47172416136991	0.867475515536289	2.29554250454269	2.27945327217415	0.832286279397374	0.932229560352236	2.32758447338741	1.2176738966231	0.671419732980886	0.654692780861442	1.17621448936272	1.26664581178598	0.987884678879706	0.758946347531429	0.0	1.04980416073495	0.865999014529606	1.34060455107158	2.17781969722645	4.5189024372854	9.67659648433583	0.430505372671231	0.0	1.33029046061003	1.37834040124175	9.64150457541123	12.9988325214204	19.3680043639215	13.3409794256362	10.2840568271549	5.83625980073445	11.3406601820004	19.0350042310625	3.2047221338242	11.5497582631603	4.65576410363961	7.27975607334359	5.57409525377158	6.05930694501068	8.96387226190015	3.82623054549175	7.78359548587987	3.4470966623826	2.75175657541048	4.22008522356923	3.08876895924805	3.87998954356427	1.41011906195721	5.01268954180135	4.2322944450401	1.9270569012444	4.6413932653941	2.12923118845162	2.06103206853459	2.15990610459449	1.53620382154228	1.56573275524691	1.50164227540718	3.12620952643265	4.45449878232386	14.7704878737254	3.24546814171178	5.66222345596294	2.81974010175699	1.30998378285754	7.03239260505091	6.87058826757536	6.30513238728496	7.5108857174883	14.1219049364689	4.00489721773394	0.0	4.23484860254419	1.13654458722566	2.3874448473769	1.78178808499583	3.99308912729002	13.9180670687282	12.2382392277146	7.58928608959233	2.56010021552683	2.30725423917464	8.02276550886375	5.97743964753209	14.3667636076197	9.06957892275392	9.15477669111531	4.29528466509051	4.67722260752063	2.17727711363265	1.70749867179921	3.40140231883658	2.55786185113435	9.07519331859793	16.7638164642858	4.44547960578548	4.41512529933988	5.81599647657131	8.90573742353772	11.9768278800717	4.16684417736374	2.18649999990489	4.34999745260875	1.93448862085349	1.77977555204937	2.68963638175936	3.78220290828697	8.96332770427808	7.74970111973431	1.16641845353301	3.29887490373254	15.9433449446491	20.380798127694	7.1613876971861	8.37916429591141	19.8356257212208	43.7893869327649	14.4818333287238	16.0341124283535	9.87234287192877	11.8248364040681	3.70390775964565	2.50962739701486	13.5432454966683	2.50672522863402	6.03993497237049	1.16684937732704	3.04212641381622	5.76409760970151	4.46601623624687	0.641183153813037	4.26427820814908	2.04386596391473	2.19772358953034	3.98908036560375	3.83512623049207	4.31337575499026	3.52425332649271	2.27704479269022	3.6555413165487	2.95397290339239	2.93819054686465	2.82706142867882	1.51472047819464	1.99052386215701	5.66128412821372	10.3875124638716	9.97866665714592	0.0	7.70954934569618	3.08909847366256	4.38572187922912	10.649379010947	9.75292564976066	4.81546588379273	8.90204893756288	4.01400536274465	3.52196314077761	1.45668227720455	6.31335044559025	3.62972148145992	9.5224831292772	4.48624715362264	1.9542044523884	2.90326935912292	7.97584647248623	4.30289542638148	6.90652420495893	4.77889719091834	5.40758137456607	3.74421617135475	2.42983633669183	3.23374911467445	2.52471699083168	8.03742673913339	3.26773461696073	2.23948852281346	1.54810130062536	2.19267951258556	1.06750094169172	5.72235197281675	6.70746562855401	15.3667219993316	9.71030818793526	10.1656460843927	5.86433185825075	12.8998613526536	16.0446325954178	1.23337732182076	2.18586072873289	9.05344382169069	3.32437350649165	7.61508792389572	7.04394882639867	26.1842938961015	16.8948775008118	2.19790570540343	5.47543585185602	3.43609788497747	17.0649413650579	18.0174747755063	2.16082196982225	5.21860649374817	2.82832841540155	3.12579673969312	1.98745407993434	2.14196257036275	5.20111061822733	12.0084057741958	16.1548347092552	11.8569283091388	7.61386780329624	5.10986352267889	0.0	0.0	3.00835808993971	6.264360929833	4.62994061556796	4.54746384242285	9.09193403679927	2.03283675026331	5.82833694772591	3.94331031418971	6.42349522926185	9.39557738447902	9.33234931949859	3.99358000997982	3.00458233695599	8.25734392534928	11.4883737952302	1.44119953416961	10.4846354574708	2.67862819844561	2.88455504334083	4.0442126312511	2.36225955635398	5.84245991253914	3.97614844904652	16.3444087333891	15.6376752643158	3.36788720848389	9.7063353228015	7.7161511263209	10.2845547544402	9.27718757700511	7.8289475449561	6.66172989765892	4.52449496488106	7.14635072780234	3.91062190360998	3.97474365220822	4.89353900836291	4.56335337271726	9.90283943500087	6.64704540846696	7.77408926089776	7.97261782943939	5.51846939045546	6.46829831757607	6.75464600344168	5.07591713505099	6.1917588364882	5.76057975627237	7.41274925749827	4.19902893247706	5.39175384514497	5.09741734858114	6.23135437812276	5.80099951659382	5.27965242705353	3.41984170259271	7.97089840395858	4.16551447324885	3.56911491350461	3.95845990712599	3.57111806657605	3.700738883208	7.60439330819324	9.54833619617564	5.75588552469943	6.70234561913891	8.45215571938947	5.82831684366952	6.80944554804098	5.4683632214399	5.01112319445222	9.19091267698473	5.21749633989874	3.4287256447027	6.97419063809651	10.8332273638113	10.9956697551025	1.67717343799633	3.46745112116471	7.02891481008973	5.0688161529315	1.25501137532992	8.44426868205561	7.14695326373367	3.97255182219259	2.54268537654751	1.62899880526114	0.0	0.326587360109409	0.0	1.19730191562487	3.28370082997357	2.55582032678132	2.26624183040251	1.31897010310274	0.0	11.3769001598165	10.8430733429006	5.32964669809249	10.9155270830249	1.36869470307464	2.81926008926668	2.97228958899796	7.79548111744171	11.790322882475	6.62782488555513	20.34280689429	4.94029079744863	4.01915574656958	3.19170628885091	3.26410682021684	2.2562090462043	2.75711019087115	2.95085367638824	7.85270481251172	8.86068179966986	14.772529823367	8.44852177559315	9.82564978438076	12.2026264901963	15.2084279766904	8.60454717640555	23.627214638329	6.87208055800457	5.16068276121064	16.4174996274541	8.38301439708679	8.73176491246402	1.93688088910722	3.37447101497687	2.12308764558307	2.28372266835975	0.470531639396343	7.96169339871699	4.92731497276805	0.746274014434368	0.46742661969445	1.66441758450784	1.8940300527509	1.76097531226802	0.889811221596536	0.915360273587692	1.36107831386915	0.621748802331123	0.591420599958536	1.11507737014591	2.24901556081802	0.931577741257559	0.414706207840856	1.06336685823198	0.521745061811734	1.20206087197775	1.14241563650639	2.44122439922797	2.54588122883584	2.04080058380728	0.928067519756991	3.18476710958893	1.20008329398946	1.85557598250371	1.03018711554838	1.01024846629776	2.08848632476979	1.30375022990192	1.32934974032106	2.16152607833747	1.32684817100157	0.0	1.30809100397188	0.88300834572189	1.56636140018818	0.89155960859639	0.4883880906965	2.88263818201275	1.74284819922464	0.0	0.0	1.3063948490997	2.00488496970656	0.677844689486164	2.36781131521142	0.544792587830223	0.0	0.0	0.0	0.837684775876582	4.9603279463839	0.0	0.874904430073669	2.07372204593902	3.2848128411907	0.0	0.0	0.683444950772682	2.5091936327068	3.04750581961828	0.499269104753576	2.11706689654281	3.35757386197611	3.36132806464868	1.78818724218374	0.0	0.0	0.81274380414672	0.511584624743647	0.0	0.0	0.0	0.0	0.0	0.543689208893868	0.952810890645146	1.4339679480529	8.83294287600554	2.69667762570225	1.50109113962448	4.48808863284321	1.4120607997665	0.782982875895633	1.58694147858591	1.389134845943	0.978946818025874	1.25362188757041	0.308801447160973	1.97355644620837	1.06013487567528	0.77165615308366	1.68942440653073	2.04993214870358	1.0362910251936	0.607719912354765	6.6252505005392	7.97189041880179	6.86974655874545	4.25892803500336	2.70350199629091	0.422624246717255	6.39959666735773	5.65466167378948	4.82201943050286	3.40509572140102	2.76158925377761	3.49698769298611	3.27881622640763	6.84284986036269	9.71997221907753	1.40172254815686	2.98805289526204	7.31704575886491	5.52694792264376	1.61116493536703	2.88545300921842	4.46915934378596	0.636008701306835	0.0	17.7809005041487	23.8752213238729	13.2487731602106	4.80342448971283	1.41070377476274	1.531227386766	8.34979926253977	5.6678630530234	19.1560630868582	4.18525698067647	10.4609345762785	18.1491621279637	7.88392678092084	11.949197776757	4.28308260777464	1.57036349601641	2.35939446695481	3.66857197043358	2.42603898915711	3.81382095467169	8.2843191127212	1.19349733269765	17.2983755203291	3.8323963053669	7.81514011233093	2.61906694481423	2.45657876265145	4.28782650029433	8.7123484157729	12.3482290698587	9.37293718336617	13.8480153655793	8.37088694559567	11.4864709893826	6.87463372891354	1.09651553371436	5.95453414067153	7.38659226310407	1.40538670403555	18.2138624198617	16.4779023887224	17.1319459327241	24.2786241694653	22.0832325610759	20.1522125169782	2.74977347504179	14.1737804693609	3.42976018874837	7.40870089447465	7.23500509191339	1.90821365219021	0.0	17.3201319086023	2.48207065856333	1.33477682270483	11.303005370474	14.7688654521042	10.1659354626574	13.863908123414	9.87605102786927	10.9474924016949	5.04489893964819	5.47895232305697	2.80705868584207	9.07728206985395	10.4355754497919	6.00451724584361	3.2547599103075	5.7373229859851	0.801711364730253	1.86494547746732	2.73149563350321	6.91259661814092	4.30227358820277	3.54996002191697	4.17545683319874	9.73790215439136	2.52017555398456	1.86123831398592	1.91107787795486	4.5860727037095	2.74820654122681	0.975343399858156	4.53200186031526	10.8822575267622	4.6392577253528	7.26759734978857	5.82853191670967	4.91272873270423	13.3297019358117	6.54060499276625	4.17900503544152	7.91571720567091	13.435693077434	4.55327532836873	3.05983384705539	13.1688842981226	6.61900468735545	8.24867914855692	9.42280642151737	8.61434560948549	9.27899639263022	10.566393189585	9.86916179197561	1.35941691750254	9.49237571596522	7.86386233277642	5.39682241994618	3.57107877211315	0.913074074423622	2.11736923029415	2.64796510074255	2.01691673944397	5.45324967049724	6.57302749421865	6.88093925106812	32.7671948267774	15.0506562309024	7.10085078586434	7.42307454197167	2.52434499509096	5.37132772508225	14.3995727812325	21.4250933141343	2.23197010900051	1.84870251452567	0.865253124247578	5.90034088603955	3.29416102629737	5.29898984307333	4.07955318967927	13.360870263278	6.70832766604365	5.76627340372462	6.36541065033211	6.69910325390446	5.80418607621146	18.4110732634174	11.2928750139229	5.9731595093312	4.27533046905659	10.2352311312471	7.14193294391221	1.85425942830933	29.5171317950548	25.6368570041894	2.2084115853485	1.6819779387092	12.9203731304675	11.1164453927021	7.74055153163545	7.18465268059973	3.42233301085281	12.6621859667425	3.72955468041918	4.65724499164419	0.743866657656152	5.37261572832432	2.98836568457603	3.8614456457388	1.16772762738563	2.34640942403454	9.41259120208071	2.44137706989443	8.65483806441169	15.900629693691	8.01421230758082
hsa-mir-1204|chr8_128806644_128806844	35.5514677044272	33.9243759446949	31.3546980194943	36.6413085408455	36.1422600754394	31.3481793317636	33.1134007461767	32.9635760689899	34.4095619134297	71.8784892352873	80.5434159046395	73.0695155143571	40.7091324304301	35.5556722106228	41.6579447527618	31.7063127310551	31.1440606594071	34.1696516416508	31.3144569566381	27.4250290811412	35.6251036832222	28.9954214267894	34.7684342393463	28.6736509888752	34.1236232575066	27.5847029724805	37.7779166442033	33.3644926242359	23.366862554982	24.1345103117321	28.6591007612178	22.1897147214696	26.8056520052069	17.6507928333234	24.1078740898505	20.1433826849345	22.8557983068474	21.1537712468261	18.2686370808017	21.0822978492079	18.6579406067297	21.6581369193008	18.1393818044682	22.2662798287256	20.8671006942266	21.8811590212933	20.3050157251262	23.8970497453975	21.6144179204285	19.7880564606076	19.9243498067712	17.3464012422826	23.145518297854	16.3804374828182	23.1867659407067	11.9697357899322	14.5912190891767	24.4599963017291	20.8509274941724	15.5431947047667	21.159602417126	27.1943068968768	14.5359987112374	19.9931714652664	25.2067085896338	20.8112426822419	21.6037916075412	12.9828926854875	24.344469289721	23.0924296864921	18.7160980270454	19.2547539108998	17.4454217536233	19.1033797255006	5.4503513781167	4.06790995392868	5.21531295155094	6.00439790118783	3.5756887554183	2.61701557230111	5.06599756336621	5.05375898741464	6.26845507679612	7.0181802492486	8.74604831670301	7.41786253918598	6.67039220213021	3.00745084873823	1.96827750587226	1.56966870384827	4.49426402582761	5.29671153670746	3.86528889052223	6.02602483507789	1.96432250860329	12.0409628885739	11.8626198555313	15.6494350014917	3.93194469834309	3.52326086954259	4.22027165165527	7.79728023648291	6.62794751455833	5.3786011716142	3.01347264011987	10.5358384033711	7.4042340632041	14.0875329230369	9.31660460415946	4.09989138162208	6.86119004449562	1.00488016490302	7.2349504302032	7.44903575896219	13.8072252765427	4.32677764529344	6.1703137460986	5.20470334192278	5.49298391721908	4.94825487463345	8.94730441246501	1.56378401529203	5.22235467088955	2.12028089925123	16.0220085100932	4.0650984029734	7.92968579814183	6.42282667520646	5.76738764463795	6.17371764059545	1.70173136380463	6.39080529763598	3.13018320415143	5.84248072309898	3.41552959153354	8.84604342399354	6.68647180208004	5.3404950793508	7.60583618445532	5.06907115811462	7.57380151205005	3.44093016593331	2.63936646960673	5.0975779197056	5.76501305067678	8.37742253456476	7.57568782488776	3.98981170007959	6.07807226133169	4.89643512864298	8.06073695433295	4.55403906158586	4.31211391027988	0.0	3.78640184802401	5.40652495155907	6.50285944699203	2.65292517630682	3.63156716768292	5.23423533161435	5.87984740048058	5.05181166360254	5.45623700722305	4.80172126499474	8.56802903225862	5.64218498660557	6.86966369114537	9.17058647988326	13.8096903554283	11.9204912966804	7.47115363994506	7.4775242247995	2.75354993794233	1.15148819429164	5.57338043937874	12.3686931557906	14.360459067527	0.0	11.9524759182261	12.3494426699083	9.98335827450327	8.24566682187364	15.7258417178012	26.4434772426604	9.10161361938025	9.59628574230907	10.5259127621057	13.2359335330294	15.6247826915413	1.34349284543955	1.94336199611388	2.31818010870767	3.19876125315042	4.53451132426571	3.63876091781724	3.0215774797739	2.87817521615278	4.33588919253145	0.863077176966451	2.56160706529101	1.6553756092201	2.06847408441971	5.1638774686706	6.77132432971709	1.31769637679823	2.72906150057846	1.34834090667051	2.14258724659632	3.53021929783703	3.19668562899521	0.989553900560149	1.79517291859469	1.70489900213078	1.7412554317715	4.53908179752912	4.35975574296902	1.00499466102697	0.521482918420202	2.6062661364614	4.23779651843359	4.05105399586321	2.21523671208619	11.8302960334687	9.35458919846192	12.1602014394858	12.5808066884074	10.0618518203809	9.96498637521896	7.12531859353121	3.77941686678271	4.93193215164511	12.3197371122926	7.64594055766984	8.00558328477197	4.26730222566507	6.40633579257622	4.02326707968137	5.28835898227891	14.3108063180305	7.96898156753228	17.0298784917572	14.1441094406335	5.26223703950243	4.70583811844821	5.28685314316103	6.72610275577843	12.3790519844286	10.4817256255837	19.6709770113833	19.2575273747091	23.2329693869445	39.4560129121999	40.8548424004484	45.2572997806098	30.6366930635575	32.1944507899619	25.3274746930285	13.7034861968763	22.1597983125418	22.8904451705385	32.9958616371818	27.470202928369	28.7052095590916	25.5026715446847	22.1991171214963	24.3188015651546	14.828656316206	15.2498272011136	11.4989076185474	28.1007169889964	17.4176837835672	19.4753787553315	29.5079780073479	29.2083328660235	26.8200873540673	13.061181987288	12.3705856232719	3.80180817779349	14.605786550544	13.438594171214	16.240994451805	10.8917535940248	9.03240796613151	10.2819439044614	7.2208852861547	8.83428863685073	36.9922153989411	30.6147468476953	32.4475925218945	19.9324963063024	31.4575159938107	30.3176298179266	31.3991629950002	31.5173979812892	31.6314674450068	29.1163084415583	25.8482459484462	25.6974780723161	30.476597647066	24.5439023767659	20.5909393240881	26.5565292491533	37.8426381807177	32.3956746001148	35.916220870543	33.4424322028116	28.631578568635	22.4476485461824	25.5533468036601	30.6535848040981	51.8594864045044	61.7301328093121	42.9424761518426	17.0664806419773	3.35350429851817	7.67175371061185	8.67453965722959	13.536123587169	10.718642403101	7.15757352345989	9.73269740605272	5.38848457835187	7.31707011626458	7.90513071238133	5.76307932189934	9.10738220731355	5.41058737670135	11.8651021691018	1.62273696827342	1.39303789839414	4.81610263628423	3.45690697349049	0.476981248610682	1.71598473234039	0.371457501329564	15.9009925893364	15.4842227119103	13.5384795626962	23.7429335608083	13.8434813949269	13.2056660131233	18.6005520217761	20.9317574927157	17.7883131343354	19.4137955403508	7.25092770796462	6.84244895146664	11.2268546472157	15.0741862941806	8.10141947881758	17.4134470153955	20.2076435363553	17.2295565139483	22.9974956198825	18.9853131913626	15.0225430022934	0.0	1.31780417436063	0.0	7.8496929385656	18.6197250230746	0.0	5.4666914686485	4.18049006329756	8.17523802532176	9.11739683984978	26.8790637050834	5.4799157378635	37.5755973180946	10.2853830837524	8.97084160227688	14.9448594021587	6.66002380726331	11.5148083097913	14.0099098952475	18.3077331487074	6.65972681637696	4.60940739583998	5.87207585069161	16.4025002283658	5.61264346346397	8.42832207441868	15.9732110032445	11.2086510413851	14.7967468291144	18.2916427135989	16.0113919640563	15.7198711866268	12.0587271933846	12.8976033177357	13.7423288963768	14.2560342873846	7.66527480763526	10.7147836183873	10.1093705630314	14.9681724300043	9.78347253738514	6.99843707121068	11.4477838856157	15.6106207586205	23.6909835844531	4.7944391519131	9.29633142580782	10.9219363432563	11.880968882312	12.9351265526923	13.3015016049356	20.5973762321315	17.1866247482324	11.4468557488765	16.5156446230992	15.2385263516301	13.1693286264252	7.66219489497552	9.1645215933024	5.78504134116109	7.87748235875618	14.2894341376033	9.39299089127853	24.755769725063	6.83383644219413	11.8681864649355	23.7071965906678	9.48083268993637	27.3098972448367	9.49195967291111	31.2236214646343	6.04109431999434	29.7871853608055	11.0459878370759	7.92065678412178	19.5255275884138	5.44061330429255	7.9693478385929	3.24581690472732	0.0	27.3853628555519	3.09217365061275	5.18217629122588	7.74372407550313	7.99840410568012	12.4634750214017	24.8981893363556	8.40538329816797	14.1488494150062	20.2115515785046	6.81796575142413	17.9177924575241	29.243700131588	9.52790331530048	8.91485073132185	9.08355063152262	8.62081353521528	11.5242807953418	9.53889554090113	6.94862108111222	12.8587223302292	13.6390437580643	6.06491732923221	6.74295050761056	4.90219860309451	4.45792187872324	6.07698499251531	4.76278867711311	4.5132229171988	5.65679558032165	5.78313811738505	5.3211318307099	4.62320696347755	3.74679462200206	6.06216769203479	8.7569474247404	4.98575846871127	5.43989606870102	5.33545892660665	8.45055962257166	7.29331859212142	5.84850087097537	3.07295107650069	3.85572543688912	6.84081005843135	4.10412426534702	4.23901517679308	3.24349769382407	3.55717027287256	4.27948373966393	4.86787069803534	3.85288210902739	1.88053220401093	0.992988249734736	5.1581780675541	5.42023234272486	5.07416925421018	12.1008390952379	16.1005292091066	12.4577982222196	8.68464531610563	8.59630271649405	27.3733019306872	5.7393218249415	9.86293946927535	9.89817961277387	13.4763050760025	8.54380944369596	8.65599249871942	11.1017912979078	5.98874357965805	4.24403408571076	15.1406502846206	4.57731028239705	3.3233865849425	4.9240703768091	6.71461873676522	3.72301020798339	0.0	2.8536126191143	2.86465841704584	4.45661772540203	2.91800302311022	2.77598528961157	1.95401157148949	4.31501628625454	4.97763127621954	4.09501090289157	6.08503276314079	5.25858945683078	3.58158305008814	2.86343127654809	4.17142273691308	13.5704770644094	5.30897792166181	8.62576838965532	6.94188329429607	5.80214889514426	1.51097098998442	7.82247661649079	4.5026865673502	9.66944449467363	6.50115099244771	7.94067429836544	20.8219968070125	19.0500699788255	19.039871360795	25.9190835921125	27.6706893997356	19.9307320053321	25.8876111667517	23.3503543499163	21.1610936320515	8.11971000087113	11.2193419042757	3.27764102412091	9.46620226062223	16.1709582524096	3.95350808245772	0.0	5.89696330006576	1.77236972004421	2.20731549707325	4.18160691046585	5.83330555014987	9.39799867690126	7.65603021748287	0.0	7.38358717800617	16.9128793589639	0.0	10.0437810629255	5.26677054825405	14.5757577803444	14.8950837735427	0.0	6.08084551752014	7.29566897781173	5.52116307318218	7.94564872706468	11.5111963639429	17.7830076733024	13.1457944967479	15.0127023881426	34.7646671615122	13.9178874287156	5.08090340014212	16.7213741211939	10.0435668839983	4.19225466086621	18.4476578674694	6.39926608228705	3.36305741167533	16.795771204407	7.35295925273141	11.2478558727204	0.0	10.8154027688233	11.1990387438261	0.0	5.8528393924625	3.36285966318277	0.0	8.89475846587515	19.7743761125949	20.4336491452513	20.1304422941844	13.5400545207969	6.85115463587164	21.3873707532733	25.7829218670024	21.2678899586784	22.0289219378543	18.4680436005516	15.076229535968	16.3790528259645	26.1295426023571	32.1411672887609	24.8631476565885	4.82901255797953	10.1161577931858	7.84125984810724	7.31448716752381	16.9420318761368	19.758760920312	9.55128271369228	5.52230181429713	8.65988052151638	2.08674728955139	2.93521735589555	8.9507197611866	8.33373922637899	13.1275365041873	6.84996071293994	6.85871573668627	7.69150872035453	11.2309608189365	10.0254129165693	7.5956000746799	11.2984324426581	8.00175912455767	8.97016406058479	11.0724152125721	11.1134975173388	8.75045326722927	10.8402431096502	13.5871486315432	10.5288969728048	10.074953328223	12.2673111180579	8.7791384604897	7.8862636844826	11.4687753804667	9.8331501152186	14.5702865786545	9.32997018135717	6.61647880017118	18.2900835614855	10.2373816501092	6.56465400327263	13.9416548552344	11.633452342307	8.05344098552953	11.3514961788664	7.55734078686768	6.65861179808346	13.9619179674819	11.4753734574205	8.57279912419905	13.6306685468357	15.8521196514579	7.50335667910037	15.5210741551515	12.6127152808997	8.7453241242248	7.27407173899085	8.60158873035224	7.9650759688367	20.1667491884828	20.5453143469411	20.6036678902769	47.1247421731221	33.4949925125178	24.2634404220165	27.0477914221252	21.9442645304371	32.8597889872657	23.8667860574121	23.218396401599	30.3809030564197	30.5735354291194	29.3697093104545	26.3160955697174	39.578900841886	28.431045653577	32.5921916108698	37.5238320556069	27.0018674618834	26.7839523290499	24.3662322599711	27.0475839159904	26.9899895564542	24.9793433881751	18.2985069147649	33.4297849185329	31.0290263813146	30.1870765104045	28.1408588808259	28.6649229410999	26.9693236198194	35.2231664013779	29.0030420908473	26.4078542267377	26.0370479708068	17.0964583476785	31.3222846336938	23.6814654639433	30.0448835647705	27.1823226816792	27.7949490844376	22.8744350448639	27.0141458141811	20.4453879722195	21.5404656653977	33.7714778864329	32.3947656928313	37.9701677545861	32.2111194471962	41.3591255700886	29.647712265606	39.7385474329135	33.327991409091	45.3167545757594	39.1222308916571	38.6336760971034	35.2894445282243	41.37974953949	39.9479050500732	46.8094565625369	39.7591844709842	38.9469263182742	43.340080843448	38.7106182785789	40.0465407087103	45.2238287435281	41.0181974026207	38.3467562066014	49.5457239156473	38.8909949749081	35.7243767346432	49.8375567072025	47.9028449539752	53.4750803210913	52.5570871798841	44.5319911583879	41.9819272402368	52.1141512554916	37.436405356058	39.6470227351408	48.1348443428585	42.5217668711718	40.9030579171145	35.7397786854478	33.7271797062507	44.9967033449669	26.3842333014019	41.9566556390616	43.3066793446306	33.7946144145678	37.2361894792838	38.0565961552917	10.3411142556707	2.80805118167084	10.9987060093659	2.8120150196033	3.69560682037491	3.96970272278683	8.59761817947343	7.26584846284906	17.2522205624345	2.46331618947972	0.704387472105807	1.4512968087854	0.864719720501769	0.6312121671319	1.50925783566797	4.49378718097504	0.650132538707045	3.24643479999198	3.03825667836754	3.50203706316265	5.33382312054221	10.6956759156317	18.7547915536075	20.5286935227246	9.46012932870579	3.90445975197092	14.8629744967901	5.71868530161341	6.53940103249921	4.40029714925701	2.93780894381674	10.47100897638	17.8828222925941	23.173760076323	8.45302752556	7.97814349754608	7.2805205837956	9.25946547343708	11.3479305618622	12.7882645927728	5.9497563396077	6.10298067986123	9.43654758143774	13.0229185293946	12.523869946262	9.87888404136926	9.12061316022458	6.04166312862328	4.75171123760057	8.44030255766837	6.10073421020207	6.7981634003799	5.99262532352899	1.6269221617236	3.28000734436172	13.1634866928668	0.420347505847809	1.59514646436536	5.30306180642649	1.82317943724741	3.60650039619819	0.0	2.50182733556406	1.14118364241893	20.3672680368228	1.49025368801602	3.14530245652397	0.0	1.01368690075688	3.99930117064551	0.0	0.543247544393735	3.89371088943687	0.0	0.422060589107656	1.64419174290753	5.42898127446246	1.99122088316436	3.15027181644691	1.1442487463578	0.721327066967418	1.61013417165597	0.0	0.887586013819938	4.4482198615291	0.0	1.02519561755247	0.0	0.0	0.899463848087543	0.66547192610806	3.15221023547726	0.848894804350905	0.0	0.0	1.4146132641231	0.0	1.43262489543881	0.747658479532552	0.0	0.0	0.51480698382095	4.46363569524045	2.07360264782214	0.810653439837596	1.47693743654945	1.26773563138202	0.0	3.02915120105447	0.0	0.0	0.0	0.691677398883265	0.0	0.0	0.0	0.941818881884471	0.7114018748326	0.803968821158024	0.0	1.12663664985577	1.38098809298419	0.0	0.613053668243232	1.20743781974	0.8610043639224	2.33578229294908	0.0	1.7022324259758	0.0	0.0	1.57163361663034	0.0	1.26549107576897	1.14172363236611	1.39997226505283	1.6149939942482	1.51267455484108	2.43247561282381	2.51128545716063	0.0	0.0	0.0	0.0	0.714445926593817	6.67090808228976	0.0	2.10372246740733	0.0	0.0	18.5730682864038	0.0	24.0434890273079	8.14724508671383	8.040335508388	5.14344851063422	9.83083774627052	10.9854598440218	7.13184525203595	12.8992488737324	5.40301130198096	11.334514022329	9.04746469041401	10.1930914618054	10.7767662985846	7.74012137781423	12.671968589419	8.15576851495744	9.39366665821557	9.53477630168556	6.55726186882992	11.0685327503109	17.0776479576677	5.57604770246548	10.8830040722794	6.83339136496265	16.9132473341815	6.85352300842357	4.91532604035821	7.15598363734459	5.37282554779704	13.5445518492156	4.15947722870098	12.1297374315657	5.64811157869085	18.1545641397079	9.90128361282578	5.4416436219809	5.84072043407902	5.35659514981883	11.2525021030883	7.40960440885999	18.2292508041501	6.929629623018	8.97093338371367	11.4855451501418	13.3738029825522	5.82791646585971	20.4561663990586	7.38868741768865	9.72049852115204	4.28409280975178	6.86218870112088	6.39173823912141	9.0774360312744	7.70773545432817	6.49052177857188	8.60566749098906	7.38384664004657	16.643582126581	9.31117008847453	39.3418855417279	6.5020150866636	7.11570997036407	8.21395432190389	4.06551398755941	5.20559415430486	0.0	2.84777651068393	3.82763250991898	0.0	0.0	0.828831026872071	6.50264906111442	5.50187573165645	8.68048075839151	11.2304265226636	12.6684582045985	13.7201101079523	15.2283839490527	9.02157031809555	4.5141914959158	2.27407504055985	13.4514992680256	6.62824678956191	4.64957918974806	8.29661258437663	8.94901229021251	4.30762546418029	4.11772108573027	13.4262098077028	9.51534670387331	3.9001549175948	11.3722414367588	17.472850266308	10.4593006647375	5.45629628603268	3.32870879020994	7.25736703991234	3.83904988225552	5.45837177201309	13.9650395692137	5.89386198309455	9.09787959715477	1.53512174720011	7.07757253031873	13.3576259800492	9.9866223608936	6.47680713971156	7.45759246315134	5.17401082886997	6.23105315020347	5.81051892299794	9.910474866513	5.01266175758212	14.2725532850639	7.3481246825348	7.46573788827541	5.63834984325523	9.47519187105566	5.23704292310022	11.7652465376528	11.6911379722609	6.43864936246543	12.5106722477986	10.545809727144	3.45465465763422	15.4227252690289	7.85744668877172	7.15707935864044	8.02703638167765	7.64628819135116	11.6350641250021	7.38786690583191	6.92415337814252	6.88830755969381	6.53168147902886	6.83294628795038	2.98818933778394	37.9895297028686	19.6673029805366	42.7803804142385	35.1087727563982	41.4809675627097	53.5486654484614	33.5597315730179	30.1060030340716	49.7925358922357	36.2367030281299	39.9645739999882	50.1958278887614	39.9308114509723	30.7036665637755	46.6004013535267	33.5547056661615	36.8374654823506	55.5046022187505	32.2682868243262	42.2199426760169	54.4069575713961	30.5831065304265	38.8534430360006	42.4335184685467	31.9708094882395	40.0507910037335	50.69440022533	27.9686921377806	35.6388288138218	44.8986573012344	28.8631093748324	29.2957299215664	45.263502823848	29.1011868344115	33.3365619452421	49.5675234997792	27.3653528592955	27.3631000428779	43.2195301554172	28.1125108929426	30.7387626720008	44.5082520775926	43.2916922005148	36.4445331685473	40.2242218475454	36.1545881645011	34.4354106425578	43.994214064419	30.6292214295952	112.425283682538	52.0445376379636	23.8184332277499	39.4582296480458	50.3191732991955	35.7539419164491	56.7160129459661	62.9793834312746	8.01254437896866	0.0	2.37031674877722	10.3367796839311	6.50060246036521	18.7722300271145	16.0683929844159	11.3772856404093	11.0204618853019	13.8524375265831	17.9794744910172	13.2481810718594	15.0433601231607	17.5052447055354	16.113036730241	12.4714356766236	12.0169544656702	3.38321735457601	24.8453391189857	7.89882217324274	28.0458104364307	6.22935171844989	139.937692922897	7.61155367401783	7.768391021966	10.5704537050808	97.3684996333677	7.38451800245513	3.71876439437829	23.9257383591287	8.36444724192717	15.4016790088044	8.51689648507232	4.34966496037536	7.46511725194116	4.44778125849407	7.68367472956676	12.4518651465533	8.18748412591271	14.5534535370613	16.7754570652966	8.70052490458532	11.1264136888819	11.4553169253337	29.383938181427	12.5591782431877	10.6124749974155	11.2560182191783	11.1921782228402	8.08729926293265	12.6808256938407	8.00391066854062	13.6537446945086	9.83793451200088	6.81846470993861	4.87426979262569	12.6780176108107	6.587723511775	7.09799539321527	10.8882182604359	9.14214059837146	5.90407889684788	12.4308928282267	90.5403079084011	8.27048015319186	5.97095077717098	5.26141062304515	7.52408194546694	5.46501145329198	3.27947376023317	4.46402829317949	6.196469961995	10.9861284987574	7.02715625799851	7.46692711699718	34.3089057510529	4.99339472073752	9.68935210676008	8.15950447362374	9.12468980049343	10.4097061864355	2.29554250454269	10.0295943975662	7.07443337487768	9.78841038369848	12.8017146036307	9.13255422467326	8.05703679577063	5.89223502775297	8.42953717376617	7.81098250601357	11.1960263606367	11.0047220392057	30.7570311649232	8.74836800612459	5.38843831262866	18.7684637150021	21.7781969722645	2.73017022252659	8.06383040361319	6.88808596273969	5.05414427002877	9.31203322427019	3.67557440331134	5.0744760923217	8.41100927856612	8.54470780761244	6.19402616190252	7.4045209155515	3.24236655596358	7.5604401213336	8.72437693923699	9.08004604583525	26.949435947374	31.1201074295911	9.70634143112478	15.4216635354347	16.4466902793147	25.7533472921258	6.85532972733938	59.6742320584123	4.0216127727797	7.19690181261204	40.9023644745941	10.9510899464249	40.3975381888751	11.1242725998846	117.798204232332	13.5433422241283	19.270569012444	31.2789546146124	36.6227764413679	16.1447512035209	9.35959311990945	20.8923719729751	16.7757080919312	19.5213495802933	32.4344238367388	13.0850901730764	25.8483537790195	20.2841758856987	9.65908707193678	22.5579208140559	33.6852972734796	7.1789007843228	5.97442458050032	17.2340285252456	12.5181428624805	15.4057144761479	11.6506100879533	8.37323505527493	22.7344503926057	21.0260748636746	1.43246690842614	1.78178808499583	0.614321404198464	2.9824429432989	3.51673541026282	10.4804426951513	15.4719099981839	26.8630314989619	38.0025734630388	6.77443160053637	16.0244671008066	213.135104684717	1.3078252415879	33.646396543209	24.1246218703695	9.95326680517784	27.499715451082	32.5818537909609	41.4373619883765	7.79282904531779	2.3948309234694	6.66821940867822	6.30732185619982	2.90799823828565	1.39152147242777	5.98841394003583	56.5128241554958	20.6405599991022	6.52499617891312	27.8793948299474	24.9168577286911	12.4137063773509	28.8392971756881	15.8581951691074	21.6387758538036	3010.81763318209	9.02849973653117	3.54296554325536	1.20596438625408	1.30207049039747	10.1248235242263	0.0	0.331737779793674	0.591095237907095	1.55168829951808	1.53569778007781	5.91241820203404	46.4077854590896	16.0337305920394	4.30921447621263	8.31777007683108	18.1198049171115	0.0	14.6673952094711	9.91424788868659	3.50901275705112	6.86981950513968	9.06159119231679	0.0	48.0359584568774	31.2477961972294	6.09108283666387	4.509438289308	5.87375554415451	13.282761290693	31.1515694801541	21.7328006463868	12.0792278037769	6.07818207165947	7364.78735362208	11.9431431729421	5.66128412821372	1.22206028986725	54.8826666143025	0.0	38.2512255998003	25.9484271787655	28.5071922149893	1.41542379259422	10.5656694539074	2.40773294189637	0.468528891450678	19.5226624460763	25.8277296990358	22.0930145376024	12.2321164883311	4.83962864194656	3.7031878836078	4.10712767585171	76.0636502237332	10.2651309483275	31.2387320172377	34.7541553669273	42.3809439849753	33.4522803364284	6.83062910471504	19.5531288948526	6.59527005673498	16.2667379707866	31.9507288150078	5.59125338374497	20.4663378641224	35.2719442343119	23.7053011658258	19.4417583449253	21.3500188338344	5.33439590686307	13.3266751304165	8.78098399961808	2.42757704698381	3.38854869479756	1.17286637165015	14.742698688747	2.03382666702479	16.7191148069037	12.7177351489914	3.86195855330861	15.2530078533146	14.4285876452761	14.0878976527973	2.61842938961015	0.756487052275154	14.5861014994955	24.7835517505062	8.93385450094143	39.8181965184684	14.757169816129	549.857163920769	49.8252667617385	16.7342764577925	8.29015657049044	9.10044762917301	13.8717575985397	32.3624660689701	3.60252173225874	2.32739144116388	2.37138566182777	5.85682138715096	60.0408963914769	13.6764286303481	7.42446889317432	33.5217044307567	7.04740604606213	9.25988123113592	8.52649470454284	10.6072563762658	14.9074695019309	2.91416847386296	8.67528269121735	7.26134243307861	1.83328339209347	37.3293972779944	3.79390100948083	1.71690419254628	0.223171457441872	1.74677028465488	7.56629755439047	30.288946877138	8.11466777764405	8.24158583811666	8.15582880635639	18.2090840802286	11.2615531647494	4.77137813885582	1.49823746722733	1.51332341267572	7.99873212014924	20.4526351444746	19.7726372611973	24.6441217700736	6.03017192505332	7.22672081072871	5.82901366045156	19.3906927066331	16.4041232615463	15.6424876144399	4.15541381821769	7.15209547376118	8.11262821816402	24.069401404516	20.3565765634301	29.8006755001081	6.323110692314	4.48375637974506	9.53222909958578	15.587644623327	11.7136549270408	14.3536227573136	3.18347828636104	6.86365671990581	5.03883471897247	18.3611076888721	22.2432757028995	17.9463006089936	4.1435710832813	4.72389953999527	5.37403696121712	9.37752753406892	7.7359554503193	12.8488136886166	5.3555634037587	8.92779516644012	7.401477766416	17.1098849434348	19.7551783369151	16.1884280382171	5.50549818714982	8.45215571938947	4.31727173605149	12.7677104025768	10.9367264428798	14.0937839843969	6.89318450773854	7.05328208912236	4.48371815076507	3.59958226482401	2.32140586367385	3.52347428616544	31.1954259467317	0.945668487590376	3.30463905250487	15.4176491318333	631.270721790949	18.0400285480279	1.42939065274673	1.32418394073086	32.2921042821533	7.05899482279827	4.32110745600634	6.53174720218818	20.9387679198498	9.57841532499897	49.5017900118516	31.521784030303	10.3114003283314	0.879313402068494	1.32506888912221	1.55139547633861	2.51241943311111	0.29609148322736	3.63850902767497	26.1762861963024	11.9818553793834	9.5360957647018	3.41719720216623	3.77290332239199	5.79934677486074	6.94632430536731	17.982658502713	15.224074797612	51.0673006216146	2.1760712134779	1.5041393641362	4.28883807468846	1.31149052283922	22.1446275712831	5.31640907980192	4.1313007133145	1.45664168544709	7.11512570593089	1.95242023843141	2.07387654227596	0.0	7.87573821277632	9.04221126053233	2.29363678276028	2.5513681853476	2.04918129706566	4.54051775448129	34.4488100991213	20.2468260898612	11.8286311682485	25.4064146855022	21.6444554122318	4.21501415226194	1.88397337194072	8.05975935589118	11.2182388726668	7.76728206103657	9.84895627430466	11.5721234806184	12.4573571023515	10.9843232830523	14.8206305287974	10.8806040407946	6.35777144955427	9.71710279698582	18.4419275987078	9.16051445569934	9.53824278033968	10.8995102968778	13.5653716071051	7.21236523186648	14.851403274583	7.73054393088856	15.4571360322176	9.55953957678149	21.3455529544108	21.8952738784239	6.80047199927361	8.04082925751608	8.9282883347526	5.72474130902065	9.18933982898707	6.84468870698506	5.76051554139126	4.8634336762593	5.30739268400627	75.9166813158924	6.21343226886641	5.59238618957197	5.32562876063982	5.34935765157834	4.3954928162685	6.9183316368306	8.71424099612319	22.2606835731632	14.3568084927178	10.8866237424975	18.043964727359	11.5233597212648	11.8390565760571	7.0823036417929	18.5490784614603	8.81888683576163	0.0	14.2406411899019	13.2275411903571	0.0	7.87413987066302	11.9239017641493	13.1392513647628	20.3100817811954	5.45579346029359	12.3020091139083	16.3097586125942	17.2691996445036	10.4846511998251	16.9365351723425	11.7515085169164	13.4453122585947	7.15274896873494	2.41321837165381	1.59323124946247	6.50195043317376	2.55792312371823	0.0	3.57853967932022	4.53594755973117	0.0	4.15200507457654	4.62135827559787	5.2404598985483	4.30190384415869	22.7132816811571	46.8066187889748	18.4419768582436	35.9047090627457	20.4205715658539	23.2284919849038	10.8818844245891	11.5761237161917	137.297291228129	22.386105135186	19.7632926183023	30.699766941019	30.2138439567456	17.3622634443824	28.0444451484101	12.5558344108094	5.87231580943039	17.3200175021108	1.16916185303633	0.531459361253452	0.163565394255844	13.7596136515493	19.1702868827901	19.863339595711	10.5993319803112	64.9752633837319	7.4052441254151	31.213377446176	74.9311217524991	9.79156554036111	7.6926073004179	11.8194679406265	10.4873384468994	12.5076781220151	42.3045383592362	34.9470842214443	30.6107884946423	28.8770330723475	788.916799226308	205.022684896181	14.3101957794038	0.0	0.0	0.0	25.3934818904037	41.6296789108446	4.58478726797889	7.0436459791236	2.50493977876193	1.41696576325585	2.71377560397157	9.06805679146568	0.82046545696302	1.51243017733031	3.25039086581824	2.90656162137332	1.42769420259155	15.31104408616	68.186500094994	8.80457272904059	73.012221007014	8.77178819574488	15.8782782993823	171.664699686345	14.1395417296603	13.3125345344324	3.90757005616546	0.0	28.823857481777	13.7506160181853	4.18733024634046	2.74405090441304	2.34323429584154	3.10030194751776	2.79029564853189	1.64092442705466	8.68374786810132	9.32038203657209	5.45832296228223	160.746317344693	16.9924028760662	2.67850917939143	0.336283722218824	1.14212972884828	0.0	3.18727067891818	0.610673106575097	3.63679717666818	23.7382014364906	11.1467206134322	4.2820931775404	4.01213918733379	114.492819131413	8.23672023360034	17.3201319086023	28.7211033348042	24.8046026219315	8.08478856360295	0.78557794958001	1.45227649466535	5.77662838475585	0.689026815897856	3.64916413389828	22.4217730651031	0.913158720509495	17.9219900711455	51.5971822918014	1.21510125100316	13.7471842207472	224.578433811218	24.340158122361	10.4222477414933	24.4515073712382	24.7541791786228	27.6503864725637	15.9184122763502	18.5781241146988	19.0878026660514	8.46774100381857	18.3285494835241	7.75515964160801	6.68877257284202	9.172145407419	16.1947885465151	16.8246736475532	11.6537190693821	3.4905354331124	2.3196288626764	0.0	2.91426595835484	7.25212336732529	31.0363209251734	12.129849259312	68.4453257156098	1874.15598895933	0.150962843566674	2.23805058513039	2.40415516554352	9.87666322359198	6.12870804384764	20.7395361449431	3.72986087518396	1.78227840196252	0.0	4.6492130034174	2.4672904479939	9.17606419314211	7.23676168444873	6.83253612519918	23.5861127982833	21.4264726326789	5.7828024713496	21.5265871746572	34.824753143099	30.6571344395483	20.9740371942202	2.19100916473955	14.6793370689453	0.0	2.43677291357467	0.507203627561739	3.71153727098584	11.9906387266821	4.35145537221853	1.30905207102113	1.53036380815245	4.83593523616777	4.62175628631418	4.32626562123789	5.57254417014847	6.46162355158329	20.8174600977881	25.0892521165275	20.8429576107137	45.2122905711435	4.76344324655512	5.45606627171324	8.03892390468535	4.1458471972939	1.44806194206653	0.0	1.27996275199954	2.13766523452829	8.52935927603923	0.714193294391221	43.789049576228	1.22718928688412	3.72448285775148	12.5143323169748	22.8748999664451	3.18235791390825	2.22328907854041	15.4811030632709	8.4909531679815	1.71116650542641	15.2889160343114	9.61077552261865	6.65320713092027	7.06673324773344	15.87363737914	35.2200241396461	23.1686738744328	14.2822071349473	4.69281884806909	11.4906957531894	6.51033885305181	6.65756774185514	5.63566622054872	16.9901300920713
hsa-mir-1237|chr11_64126578_64126778	10.7358392572775	13.7874469080043	9.66063668708743	9.79941972604006	9.83753824538586	11.3306672283483	11.357736487819	9.80562072938306	11.2283833612244	8.92608689849973	10.4150968842206	7.6549016253136	10.0207095213366	8.15688950714287	9.52181594348841	5.28438545517586	11.9784848690027	8.54241291041271	8.46336674503733	7.57258265673302	9.89586213422839	10.0456578171554	11.776405145585	11.3278621190618	9.24181463224136	12.0126932299512	12.5926388814011	10.1789977497669	11.683431277491	7.24035309351962	9.65359183535758	8.14559148003316	11.7462969461019	9.13688099607331	9.85052919800345	8.74646879740576	7.98576085419969	9.40167610970047	10.1882783719856	8.43291913968316	9.83782322900291	9.84460769059127	8.50283522084448	11.0159489678958	7.70095382763125	13.6018015537769	11.4625088770874	8.86503458297004	9.57209936476117	13.1920376404051	9.96217490338562	7.24924231020766	7.71517276595135	12.9057992288871	10.6659123327251	0.797982385995478	9.72747939278447	9.33927131520565	9.00380959975625	8.9805124960874	5.2899006042815	14.9130070079647	4.27529373859924	7.99726858610657	10.9387603313505	9.85795706000933	0.0	8.65526179032498	14.0165126213545	6.4947458493259	6.47864931705419	7.43933673830218	8.26362083066366	12.2807441092504	15.4426622379973	17.9844440068426	10.5715803071978	19.0139266870948	12.5149106439641	6.97870819280295	15.1979926900986	26.5322346839269	16.7158802047897	16.3757539149134	10.8450999127117	17.1959540681129	16.0089412851125	13.1378116023828	17.7144975528503	15.6966870384827	18.7261001076151	22.2461884541713	15.4611555620889	16.6874533894465	16.2056606959771	29.488072380181	124.906409067065	25.0390960023867	48.275543240768	42.2791304345111	51.4345607545486	8.91117741312333	15.2442792834842	15.4634783683908	10.8485015044315	7.02389226891408	8.71086360376953	10.5656496922777	16.3040580572791	14.3496198356773	15.7807371023399	11.0536818139332	9.46108902411187	9.57733169009425	6.90361263827133	17.5234494634384	22.6244837356949	8.51678728678274	11.7706798226123	11.8208310894021	15.8611305493698	12.5102721223363	13.6775955666155	8.48112359700494	21.3626780134576	10.924951957991	7.92968579814183	15.700242983838	13.6320071600533	8.23162352079394	11.9121195466324	11.5034495357448	15.6509160207571	9.49403117503585	15.6138495612962	15.1646458697032	17.1937846339201	14.6863614682147	24.7189675994798	15.9313664969317	14.4262885943811	14.910697385711	13.8566739654353	14.9741351391352	14.1504865789339	12.5661338018471	13.845222576519	7.97962340015918	12.1561445226634	14.0364473687765	18.1366581472491	10.2465878885682	9.95103210064589	12.6597327885364	11.7378457288744	9.10572623420475	16.0070386387496	6.63231294076705	11.2248439728381	7.85135299742152	5.87984740048058	12.0466278132061	10.306225458088	21.1768219892076	31.8241078341034	21.0014663390319	12.0219114595044	14.7824379078715	13.4330624366439	14.6713739036066	17.4053249633885	14.1679406364622	23.6018566109342	15.3531759238886	31.8921214031117	32.2335639817573	144.801295597564	0.0	85.5061738765402	84.9400690954666	42.5217111691806	11.4939598123087	5.2677696394605	7.39280008934592	19.3776289960999	9.59628574230907	33.7937199204445	30.6833004629317	34.7217393145363	19.9284772073533	18.1380452970628	20.863620978369	20.6465499066982	19.6495490718181	27.654582975411	14.6430293250581	11.5127008646111	11.4591357231188	18.4123131086176	15.1134816852169	12.0605937243178	11.0318617835718	22.5919639254339	27.0852973188684	16.7535682192918	15.5556505532972	9.21366286224846	15.610278510916	11.2325159476633	14.704753893378	18.4716728104561	19.1485111316766	19.6063385245039	15.9615081245721	9.64554881974938	9.9651559839292	17.0849092374585	17.7304192262869	19.9813737128707	13.3187890579341	14.362827803515	10.7597211729901	33.8008458099107	33.8040836944419	34.3840178633736	45.7177528766235	45.0530678524519	26.3589962183211	23.0860322430411	22.079751169099	21.9196984517561	5.27988733383967	7.64594055766984	4.44754626931776	8.10787422876364	8.40831572775629	5.17277195959033	8.59358334620323	5.72432252721221	8.53819453664172	3.52342313622563	4.96955196562797	6.35853642273211	7.58162807972212	3.96513985737077	2.24203425192614	21.0707267820061	21.9522932913168	9.04864942523632	9.82526906872912	11.5136839439725	20.731125428444	18.1897884892456	20.4028810486356	9.12582346574053	9.9424039204294	9.74133642039557	14.0377175675319	18.5732413602229	19.8990801766613	14.7302953737419	20.3811183016932	12.9985854607207	13.0411388580774	12.8261565590867	18.5154511916518	9.04548035288568	5.61835738988397	6.27213142829861	16.9964014046349	15.220858801856	16.5245637924025	9.96373283364995	8.24705869158312	8.8556892206826	10.1940932583711	14.9749194386976	5.70271226669024	13.4011855979218	12.0307414485154	16.240994451805	12.0756398542449	11.4957919568947	10.4835506476861	11.2324882229073	9.26876184849913	15.4134230828921	19.3685133118072	14.1076489225628	8.04293710605184	12.9530948209809	18.7680565539546	15.4379218058751	13.8290623795453	17.668026861175	12.5267838643913	19.6446669208191	16.9301032005847	9.3295707082855	7.36317071302977	12.583351809165	14.3666469708534	18.5709242923892	21.4932841096915	19.4973770440091	16.5488324302573	19.0877190457567	13.0196361567858	13.9820199491725	14.8323797439184	4.64413311085114	9.95647303376001	6.26244443881038	26.8187552945358	14.7554189134799	15.0877822975366	19.5177142287666	23.0615438892509	16.2228101236123	9.54343136461319	15.0856809793817	13.3294092201336	14.8558696299917	13.1752178539689	11.4606691060498	56.1014743970515	37.8741116369095	44.864917576916	29.2092654289216	23.6816442727004	14.4483079088527	27.1234239458485	70.8317154186863	57.1994910780129	63.5192327273555	30.6094107344727	24.9468032580776	21.8698516012784	33.9184765154405	22.233470119125	28.062040277887	30.5132651143743	13.1792547176358	9.60568909254114	9.37217715741075	18.5301485870207	18.2465305372444	22.6977713519797	20.2214694190228	17.8231228533987	14.4665559820209	15.2679973385796	15.9908302286318	35.2628266171531	42.7169546805659	24.5490336866746	41.5226661690117	2.63560834872127	3.87780264148325	34.8875241714027	23.2746562788432	49.3966758014977	13.9152146474689	16.2301378928023	26.8614963689144	24.5663192629286	19.3317403987299	18.4586635380665	24.0942761429004	28.728138958067	22.4271040056922	38.4296384626938	26.8867627774704	17.4278179823869	14.2793312393869	22.0673569203169	17.557461606812	13.25204626304	19.0842465147477	15.2308930691968	15.7855597409924	14.0472034573645	25.1007601479557	25.4062756938062	16.5582643087708	18.6153886023351	19.241760518208	13.0658669603131	19.1366757634147	22.3558457507418	12.8123968657949	15.4440371446667	12.1160795346493	23.79516881486	23.3077154647668	39.0241638353684	18.5447912275808	22.8795058097272	19.7100974726254	10.510120906794	56.8583606026873	14.3833174557393	22.4065424109214	35.4962931155831	33.2667128704735	37.3681433744444	25.9029241780324	44.137234783139	25.7799371223486	17.1702836233147	16.7658816628431	15.2385263516301	21.0709258022803	24.2125358681226	14.5730917139399	23.1401653646444	17.4133820561979	30.62021600915	13.5676535096245	21.1679770112857	13.4541154955697	12.0801183660951	27.0081986475962	15.8700895027196	18.034837803194	20.1006204838118	27.1729894908439	18.610467985789	25.4958111986556	13.6233849990603	16.4878977955188	20.235546773447	19.5459070561621	26.9601341773675	14.0652065871517	8.75171872495614	28.2152223360232	39.4252140453125	32.1840422297186	32.1221146835685	3.33266837736672	4.15449167380056	4.58650856196024	6.47914962567114	11.9996570988028	5.99377046810826	9.02919788702115	13.1894861145663	3.58086124060261	7.66880022938819	7.77457912615278	6.05570042101508	11.6049412974052	11.1603561386467	9.1241609521663	9.63840988670405	11.668099892245	11.4391979906346	11.0271224167858	8.4286881345132	8.69026116003117	14.5367017784453	11.4305193906836	10.0231821413873	15.7552509109485	14.2145119710647	11.3702376545198	10.3622040913824	10.4911234940452	13.8039801863234	14.8895346821907	15.444070912724	15.4321095460111	12.4193853643929	12.8678715288749	11.7704223314391	19.09697894516	20.1257235854153	12.9063945213029	16.539032795077	17.4558601491007	13.4849797289974	19.7163496595027	21.5250301499234	16.3306453436422	20.9832751106102	19.1851374569628	16.3747489633664	21.8611868716271	19.8597649946947	19.8958296891372	23.330565301294	15.8567789194068	4.97478940582003	8.66013313520128	5.03613119621645	5.00025033351536	4.94938641252688	4.74470566798579	3.826214549961	3.48103745974424	2.47454490319347	6.73815253800123	2.75606756248257	2.2441462033717	5.55089564895391	3.11414666142219	3.96109847999671	4.32590008132018	5.0859003137745	3.3233865849425	8.2067839613485	10.2957487297067	4.96401361064451	10.4337525676318	4.43895296306669	3.24661287265196	0.0	6.20075642410922	10.7954983484894	14.329418190923	6.7807398784	5.92575151930897	12.2850327086747	4.94408912005189	13.1464736420769	9.9488418058004	6.99949867600644	6.06752398096449	10.177857798307	10.1353214868089	7.9357069184829	10.0271647584277	8.12300845320197	11.0804539265524	18.7739438795779	26.3728784659083	64.9234130356658	12.0735661288315	14.4375896333917	13.9602024047016	13.8239445864043	16.6297610619602	15.3308622098027	16.3409583069305	12.338072193777	11.1909985772937	11.3808449772701	10.772920394499	19.1920418202409	29.4507724987236	9.83292307236272	27.1638847478725	33.8120036186746	19.1433022940058	7.60530208930985	4.91413608338813	10.6342183202653	9.71218818712232	20.0471154825274	12.5244501517924	18.7959973538025	30.6241208699315	0.0	17.7206092272148	10.1477276153783	47.5559993987509	10.0437810629255	15.8003116447622	16.0333335583788	20.4807401886211	9.11749071674659	36.4850731051209	13.3753931259882	11.0423261463644	19.2019844237397	21.3779361044654	0.0	26.2915889934959	16.5139726269569	11.5882223871707	21.2430913385659	28.1759188553336	0.0	17.769387563997	17.8170823086814	0.0	21.5248040949655	16.8152870583766	33.5915424088139	19.9580322574138	11.2478558727204	0.0	30.4183202873156	24.2645839449566	19.373999916666	22.6797526457922	26.9028773054622	28.1625797291715	16.0789864575435	21.5720466682853	20.4336491452513	19.411497926535	20.3100817811954	34.2557731793582	19.4430643211575	16.4073139153652	34.0286239338854	26.6665897142447	16.9290399671723	27.1372131647425	26.6159608421923	9.79857847588393	12.8564669155044	37.9490148442667	33.144586193405	62.944981824267	36.793603902657	16.5733316833767	17.2678401814472	27.0383044172691	15.0809727058299	16.5669054428914	11.5465073620218	13.2160661671588	6.10525210026274	19.0563711044618	16.2044929401814	14.8398238742986	20.5498821388198	24.2693018375053	18.6305433448587	23.7098061733103	27.3420352270071	17.8720001757174	15.0645765902108	20.152578535923	31.7405805220693	19.5085410888176	18.7779785637793	23.783283239136	14.4536574795336	26.5566995980162	21.5977373801124	17.6311683243902	20.8010927654026	26.7554695938734	17.2063934934166	17.415547799968	16.761051332759	15.4273622597518	19.5929373808501	21.97616172914	15.2417363012379	26.6792370275572	24.4843852013952	16.1429687797451	23.8485773017293	22.3018365753125	20.8110763279218	20.9926132968547	28.3607539547999	17.6850960921438	23.8007745783537	18.3146163107889	22.0187722679654	28.9068064232468	25.0111889303346	16.0562836087774	29.9551987921369	29.2968358161531	23.3376468292623	24.2868387680534	30.3668521311899	36.9723735122185	19.7551099489819	24.8960987007513	26.030809962296	26.3174941169783	17.6461384887393	27.0477914221252	17.8297149309802	34.5636298977165	15.5929668908426	19.0390850493112	26.6759148788076	27.7941231173813	18.7231896854147	14.3542339471186	24.1585498645278	20.4186600602962	19.6273419093083	30.6444628454123	16.0551644367956	18.5427362278038	21.7862782559742	20.0352473451781	22.4443071048409	19.4644234193572	19.4075073338416	27.53041110938	19.5367943882351	38.9916404926058	27.760577004058	24.3028694500629	20.0094981695434	23.1731357903802	21.164382066294	23.4736482015447	29.8660256135725	25.8889226407703	21.7515865511762	28.6845919704102	19.1775852541088	31.0655116362048	20.5754817897785	29.9127227509758	25.5539217161173	26.1844442451232	28.720620887197	24.1224842045949	32.3947656928313	30.3761342036688	23.3016608766951	20.9172589090103	27.5300185323484	20.5544210859898	26.2180199084849	15.7623494176554	20.7587347588384	25.2604805250291	15.8442404004272	27.2730167419366	20.5792238136741	18.2671050000144	28.5769138385199	26.9352574537597	29.0695664193858	25.9588851985764	22.9970233772792	27.1342972461169	26.8195906094058	28.4861617534754	25.0336289258007	35.0656512068844	31.14432843533	32.5255633247006	33.7094094120566	39.0223559099856	30.1327299831336	26.4937162587877	32.3860581567541	34.4755154459406	36.1454948265388	32.3556162551149	26.1910182453789	45.6715273801475	33.6398981000568	32.8419587920331	31.9520649848691	35.5787886913692	48.8884322937741	39.7189673383116	44.6058797249695	53.6207882044475	43.4422210591644	38.0565961552917	24.1292665965649	21.5283923928098	25.2672975890838	31.869503555504	23.3495158196415	19.2814132249646	23.1060988573348	31.9697332365359	122.682457332868	0.0	15.0562822162616	7.46381215946779	9.07955706526857	10.6043644078159	12.1579103428809	9.9861937355001	19.2253479303369	22.3354714239448	15.1912833918377	13.5703936197553	17.8429082960996	29.031120342429	55.0922001887221	59.8753561079468	23.3418408436545	24.6281307432012	15.7204537946818	25.1173628933609	14.3866822714983	19.3613074567308	11.751235775267	11.2466392709267	89.4141114629706	43.0369829988856	27.894990834348	14.8925345287527	10.4007436911366	28.5500185430977	35.4622830058195	33.0363501979964	7.30970064580375	36.6178840791674	10.1514375497285	15.1934049509604	37.5716098387859	20.5810084195193	25.4074223749113	14.5710698984444	16.630989331602	16.2777263612176	19.1737360892065	17.5952464480421	29.9631266176449	24.9461398130952	29.5200660992554	78.9809201572011	29.0039779034988	21.0559333296227	79.5459270963974	20.9665635283452	20.4368355784564	267.256234630221	19.4586570543871	25.1060401332164	203.672680368228	26.8245663842884	18.3475976630565	56.4198362355907	20.2737380151375	27.9951081945186	0.0	20.6434066869619	54.5119524521162	35.4559636930932	19.4147870989522	21.7855405935247	31.2166423281591	20.3104530082765	15.7513590822345	12.2053199611499	16.5905225402506	18.5165429740437	71.567300199975	14.645169228029	20.0169893768809	29.7152642111696	14.8653364545108	11.7926231631044	9.15119683740141	13.4919577213131	9.9820788916209	18.9132614128635	17.826790891369	0.0	5.72803226482054	7.07306632061551	36.6574429889822	22.921998327021	8.22424327485807	31.7428128419497	48.0977876743223	11.8405606278819	18.7472699200099	24.1920308912583	12.5651283174827	11.8154994923956	36.7643333100785	11.7330529105089	15.1457560052723	29.8338362797162	8.05884245828957	17.0508701323394	11.0668383821322	14.716609884401	12.6185537751815	30.1892361957807	13.6563737873248	9.24822437282379	13.1314907455811	16.189276521141	10.4213890111658	15.8813630693182	9.39007705726268	12.5676001989863	12.0743781974	9.0405458211852	6.67366369414022	6.67731353936311	14.0434175143004	17.6276049498848	19.577386488255	25.539046270243	26.0902607850252	20.2478572123036	29.6848144415187	29.3994175661095	34.7223708763363	22.9926532335844	40.1358476115929	28.1263971201991	12.6500363689819	0.794383408516613	0.0	37.0529009660587	10.0022429723134	4.44727205485984	0.0	2.10372246740733	3.13146302054814	4.77940994907949	2.65329546948626	24.0449287883388	0.0	15.8152404624445	13.7834323000937	23.145518297854	26.2155673233881	13.6836429636061	18.5427976552935	18.4274983910464	12.6070263712889	12.2790568575231	13.9191764467908	13.4119624497439	12.8156139766952	0.0	16.2925310435387	10.4212597691123	11.1829364978757	17.4256256548047	12.1057142193783	13.0809932503675	5.69254931922258	4.77946945925612	10.8830040722794	8.95409902995106	15.5038100563331	11.9936652647413	13.1075361076219	5.56576505126802	7.16376739706272	12.5770838599859	9.15084990314216	10.8749370076106	12.7082510520544	6.05152137990264	11.0661405084523	11.6606649042448	12.5158295015979	10.7131902996377	10.7166686696079	14.1456084169145	23.9858563212501	9.44949494047909	25.1186134743983	14.03788851684	18.3889791010093	14.9860709122107	12.7851039994116	10.6011602079881	20.8296396881829	4.28409280975178	16.6653154170079	10.2267811825942	7.86711122710448	9.2492825451938	7.78862613428626	0.0	17.228975493442	17.0545347716818	16.6526695813102	12.329365839288	14.9743377753465	14.0157923658686	16.1712225712483	6.35236560556159	7.80839123145729	6.95959931499926	7.203199409377	4.46557126157215	2.24702107184155	0.0	1.65766205374414	6.62534055283357	11.0037514633129	11.9356610427883	14.7659311686873	20.6977627004708	17.9780753138686	16.3997980989798	14.6600517669053	20.7652808812127	27.2889004867182	20.694614258501	41.3694023762312	17.2698655619214	32.264604494798	18.940627954042	30.3491794067248	20.5886054286514	30.5380458371278	17.6210124145802	11.7004647527844	15.3008339330937	19.1985638728569	19.4244155202268	87.3007405765229	81.5533653601436	61.9900101325845	18.6468137138125	8.43566546583841	16.8808170616869	12.3490441550552	10.6355493882232	11.7692667285342	10.6163587954781	7.42090332224955	49.5170025394308	20.8183086633586	18.9991046085046	21.8458234996732	19.7316683089777	21.3827096366324	26.9516572589317	24.0607764363942	18.3241167982433	21.8147451512752	19.301663808712	21.7666528832644	25.7183779357225	10.6281165204093	76.8662773793318	40.9189829029131	12.9828503538237	27.2960121770151	30.6168669497728	22.8870871068267	43.183630753281	34.6811440056131	25.0497777552415	31.1047659790009	32.6241629497649	34.0741163660777	36.9393345291596	16.6692581325653	18.0408055134838	29.3925666556299	16.5942981278795	12.4679624093744	9.94963873170367	4.53860838012382	8.02132132766972	8.45211195987364	11.446183102293	9.73612099062935	9.82236046039548	10.637454405372	9.47608814558118	8.79659095248081	9.47613610308998	11.9180038283372	7.80406738455486	11.1559946035583	10.8373026403551	9.61398870210244	10.3900543668168	7.8293645447104	11.1795639391366	9.68982290924979	10.3265330234661	8.78128801368683	12.507615223918	10.422267694029	10.2515095641638	11.1635825498912	11.7645232590428	13.1237709261894	11.1703791804516	9.95736351438665	8.08902428339253	12.754603503267	7.57327090048818	9.0941208857536	13.5759754528135	11.0150052221732	10.0586161861194	10.8466342512309	12.4620731122982	9.37083696431418	12.5464337436738	9.2929317524644	8.76793766086376	9.95868057512631	8.57493101401161	8.04486909419526	10.6658351547745	9.26193980303558	11.3995974493606	9.63876711687462	10.8016964908981	8.79013607214578	13.606286085533	12.8723466579337	10.9632252837731	13.130395280095	11.228882317204	44.7151670181154	4.38372106294257	20.5427451560693	31.0103390517933	33.8031327938991	20.8580333634605	27.3162680735071	41.716714014834	13.7272419974813	33.8615139538698	53.0394497485007	17.8696395852988	16.4248931956959	16.2647155531746	8.70103983433014	9.28106841051062	16.4487390913075	13.1767412757171	31.5344688817895	32.2357337340447	16.3600560879179	25.1882482528626	31.8313207077835	31.1597978530105	24.4621674734249	31.9035511826075	41.6017442732345	20.9396606370988	22.3125863662697	17.9443037693465	36.2459380483511	36.3479624607785	30.3414437280701	33.9273866909278	8.70930346059802	26.5013633318605	14.8716285088389	17.318111295781	15.6306515131061	12.9715564134677	16.394196677449	35.5697929922753	18.4013764854586	36.9115767594086	176.303629088562	38.4624833697623	12.591072030832	15.099536635483	14.1374882814824	31.338284643864	33.2871674463317	31.1731257616845	43.3994027789736	11.8055214144011	27.1582916412809	15.5976633364022	38.034052832432	13.381313383293	17.8814883944462	11.5952454202044	23.8490624305342	36.0459553702292	37.2926784846801	154.542939360891	41.9037661095054	27.20099798489	24.114798688957	30.0963277818678	17.2417262751747	8.52663177660623	28.0016320208532	44.614583726364	47.0431656228842	12.9070216983646	14.9338542339944	23.330055910716	25.3236446551689	13.8419315810858	25.8975576771536	13.8342071168771	18.6507235840302	6.88662751362808	19.6032981406977	13.316580470358	22.3735094484537	9.6982686391142	6.69720643142706	20.1425919894266	20.2954762067047	18.8194318298035	23.221839882743	21.4041680423936	26.9425953373657	30.7570311649232	24.8453651373938	25.7875262104372	75.0738548600082	83.8460583432184	11.1089684916599	12.9021286457811	48.6471071118491	40.4331541602302	47.4470264284243	15.6211912140732	10.6563997938756	12.234195314278	16.5197684280507	14.2939065274673	14.3976795580168	14.2664128462398	10.2605973075242	15.8625035258854	17.9464439494155	29.836875513164	24.2589813821222	19.4126828622496	3.53026032738867	8.07907592668091	7.75446092497712	13.8700857274076	17.5629846860879	33.7049451432966	18.8389488624256	20.451182237297	26.1141375645517	19.8564170758877	14.1011906195721	52.6332401889141	18.9606791137796	26.6576204672141	30.2699560786572	8.51692475380649	11.3356763769402	50.037824756439	32.260280252388	31.3146551049383	30.7002420749912	17.7803166815857	9.74421608633345	7.38524393686271	8.38412603275544	5.32915148796512	18.3283106614204	16.8426486367398	11.7206543417515	5.37698212245029	8.40684318304662	15.2493740324762	29.5276194126169	19.7817650451707	4.18661752763747	8.58114058936586	17.9005772488041	27.4556157448344	15.4421634032972	31.9447130183202	9.94147647766298	19.4123794646507	16.2627559062693	11.1308705022906	17.9636222907168	15.2010293852155	13.3496152128217	16.0244671008066	4.78672220923123	14.3860776574669	19.7378557229159	6.64657949489773	14.618860620105	43.0469401995696	9.66714343248291	45.0183685799646	5.2281004987575	16.7638164642858	12.2250689159101	13.2453758980196	27.1413168906661	11.874316564717	11.9768278800717	14.8443823818583	11.8070999994864	9.42499448065229	31.8621655199399	24.9168577286911	6.62064340125381	7.56440581657394	7.58435421131222	13.8890747340693	4.3740692007488	11.9801246503971	14.1718621730214	20.983780320821	29.9476212791419	11.1722190612152	27.464712537075	31.2939305605366	30.4414047522154	28.9648482576709	15.795748595086	15.7664485387574	10.349154034304	20.6347141532333	9.08013050344804	9.34324857945409	34.2262981767661	17.5924983043153	16.1884584163792	37.5819164152538	16.2690591463279	14.655614944298	11.1937302963913	8.17546385565892	14.4421835883422	16.2887448262153	8.79823076407004	5.68581349521443	7.88761458786463	8.72867170531252	13.8274823712929	11.6048935490415	6.03961390188844	27.9879081439204	3.46221823587346	10.9478812418636	12.5609741594742	4.888241159469	37.4199999642972	0.0	6.22694370229307	10.0086790546667	9.29355350598551	17.9961025058408	13.8166446704943	10.4335094148843	15.9299823093231	7.11573677941097	19.1751326553448	15.5379442901819	8.2862724598372	7.25944296291984	11.1095636508234	24.3268331569678	10.672962778429	13.5831530730394	22.5982316720443	13.9016621467709	14.1269813283251	11.9472429772959	4.2691431904469	19.5531288948526	14.579018020151	20.8723806492624	59.5484973009955	9.43524008506963	18.9184635718779	13.9968032675841	26.7047474357874	21.8537058087695	26.3590617140802	11.3477149291451	13.6796996371825	4.39049199980904	14.5654622819029	15.248469126589	14.0743964598018	18.4283733609337	6.10148000107438	17.4043244301374	24.6406118511708	19.7529683382342	17.5996244461322	6.25238797961964	16.4358805949302	14.0740579691546	16.6427151500534	18.7821033007202	19.1640254814961	8.0175617316141	21.9406388979315	4.63306494227304	23.9130964660329	14.9103042678519	23.098015392446	18.2111636138642	18.200895258346	10.8118110694501	11.5580235960607	10.8075651967762	18.619131529311	28.4566279419332	14.6420534678774	80.4803504821924	54.7057145213924	44.5468133590459	18.9096794224782	7.83045116229125	10.522592308109	7.38962874393713	4.54596701839964	14.2298572518432	7.77111593030122	12.6185930054071	11.4505784521624	12.8329837446543	11.485968393229	15.7746410394203	19.3151721661457	10.489058499768	8.59948447830096	13.6913955746113	5.82479747637269	9.29641551225241	9.39540785545299	10.2453386658361	14.0751298566091	8.97537319897318	11.9284453471395	17.5702393883933	17.1509986769915	13.0505629328751	6.93309665914393	7.7161511263209	6.98573530490275	5.56631254620307	7.42746305547117	8.04959029300453	10.7726070592406	9.74502371973046	13.6871766626349	7.94948730441645	10.7908808902362	9.12670674543452	4.8138802809032	6.23160507043778	6.4784077174148	9.07228925418965	5.17356505355199	6.12786156401943	13.855684109624	9.3709239416326	8.72475108777883	9.24724645085827	12.0800358270342	12.8770220595963	5.82892307583241	6.48762208001236	7.72687942887223	6.90595180546884	7.22478753175747	9.52670188579399	15.0040440545103	7.7359554503193	12.1349907059157	8.1497703970241	8.33260882201078	10.79382174269	7.03406381007875	5.59730052879262	6.11562836999314	9.09604048311709	2.81738523979649	6.26004401727466	9.78857797530891	13.6709080535998	11.2750271875175	8.04204859236163	10.5316129823882	9.49493255456133	12.148590143781	27.8568703640862	23.3885793133396	18.1134731303603	10.6387704853917	7.44855151516971	9.08162894066895	11.2951023779693	25.3328060461668	10.7204298956005	9.26928758511605	18.0530661734873	14.6609892473502	18.1486513152266	21.2281784071116	20.9387679198498	10.7757172406238	12.0676005501529	19.9353985488943	20.3961764736226	11.7241786942466	9.27548222385549	9.82550468347784	14.1488883864678	14.2123911949133	8.08557561705549	11.4628181382501	19.7348206248668	16.0999019404056	6.94118181690015	5.03053776318932	14.4983669371518	16.8696447416063	9.28774669920342	5.72425212390213	18.5118964753353	17.9525875111926	12.0331149130896	8.57767614937692	10.4919241827137	5.33983927250797	6.2024772597689	19.529785190214	13.4011035061133	7.79275672554336	14.1550467286277	18.5266304443319	17.2090943528111	7.87573821277632	15.1909149176943	5.73409195690071	15.0863510090119	17.2628000177046	11.5259296844525	4.70385358783183	20.6217673137475	19.4110870453309	19.9825733481478	20.4681263137409	7.02502358710323	4.20270982971392	20.1493983897279	18.4633514779308	21.6374285986019	16.2886584536577	17.6097531226802	12.4573571023515	9.84012294106769	21.1723293268535	18.9633384710992	16.7076319488287	15.1331928805517	6.74704668245406	18.9420807389037	18.2470731449976	19.1406034481757	12.5218814834816	17.5801402526745	25.8947544274781	20.343536660233	14.9115900546099	16.8634574556707	10.2087427173269	15.1276437705474	23.6016381151261	24.7410131000495	21.2905337213331	23.2357147248485	22.9733495724677	19.2303158910533	21.712712425244	27.5594574988027	17.2490262230204	75.9166813158924	23.8726608224867	21.7808725278066	26.6281438031991	18.7227517805242	25.8845688069145	22.4845778196994	23.2379759896618	22.2606835731632	28.7136169854355	26.5633619316939	26.0635046061852	25.0802535109881	36.701075385777	23.4260812766996	15.4575653845503	24.9868460346579	43.3761580191731	20.104434621038	14.8809838391517	48.8460817580699	25.3722284721364	19.7003594364207	9.85443852357209	13.5400545207969	16.3673803808808	13.6688990154536	5.01838726541361	19.3008701909158	12.980996723593	25.4048027585137	41.9696732747014	26.8906245171894	9.83502983201054	21.7189653448843	19.1187749935497	20.318595103668	22.5097234887205	26.5190413565402	19.6819682362612	14.3638339391487	18.994204761826	15.570019029662	16.0388316623691	15.2449742503223	17.2076153766348	27.7606776103031	15.6022062629916	6.43324774124776	13.4642658985296	6.95168393731198	20.0965604813213	25.3910636573746	28.7087868161554	20.8026198830498	23.4606381816749	43.8498054968582	23.6826773545004	68.7320777729476	37.8111515010993	19.5973231157565	12.8120759293974	20.3803901621408	22.1817768009489	9.15843451545125	20.5940502485713	13.5759277232351	10.1559053142388	18.9245139740364	36.1343730943253	13.5991429181352	13.4431579414618	18.5992178033682	27.808281724775	18.2264890749322	19.5831310807222	17.1507310304399	31.1038630016486	3.19735928259129	6.14601424961087	4.8752441975328	4.36838552768054	5.73952284274544	9.29518231942516	8.8260915576093	12.2901881954114	21.9423001950858	0.0	0.0	11.9376106619364	16.0877959802557	1.60114149657094	14.459713691318	23.2746562788432	23.2509794849184	9.91876034279094	24.9028820129156	24.7627704690024	19.280938238631	7.31007919042982	28.2161590054009	13.7254298787073	12.8492478233239	32.7813379793425	23.7119143928958	33.0171477339022	36.2750591712063	17.9249584869569	7.5939591866611	11.3382246606277	9.40129104365714	10.6903686412866	8.59665412356402	37.9764706998063	27.5136821416962	17.4470181736114	18.9780612777689	15.778292700375	7.02970288752463	17.3616909060995	17.0588529421609	7.65764732625507	14.1110902856646	9.32038203657209	10.9166459245645	4.04503862027128	38.4564907195183	6.42842203053944	8.4070930554706	9.70810269521035	4.24875922965642	1.82129753081039	3.66403863945058	16.4986408502508	9.21871900446237	8.74588848130834	13.72988606132	22.2969702378058	80.1449733919888	0.0	17.3201319086023	23.9933496994455	26.1393794446363	9.4976642349122	16.4971369411802	23.2364239146455	15.0192338003652	25.4939921882207	3.64916413389828	31.1102101278305	11.8710633666234	15.7627141589593	5.25526856675755	15.6533631746878	3.16027223465453	15.3438681485925	14.6040948734166	12.827381835684	15.1267799839016	23.0469944076833	10.3688949272114	9.89522925286637	13.7265120847456	15.8496932852034	5.08064460229114	14.8919464553633	31.3308449520963	39.1770964980747	9.84327799820576	15.6058871448237	29.2603019957447	11.0062902321942	11.2929087541872	18.5570309014112	36.3379867489428	8.25708688200537	8.18788122117372	6.56537558032515	14.5082510748633	3.72722070728568	3.95785860283546	13.435693077434	12.7337360878108	9.17950154116616	5.64380755633828	9.07048790489451	4.71353094203252	9.22649795440242	19.0109696209335	5.965069109548	11.4117046447518	8.10681147197997	22.0905249094162	14.4735233688975	16.0500141054207	9.19458634509349	18.5696096149884	15.2179012403937	45.1705435796085	40.2811660779624	20.5725507423285	27.2662483524862	10.9550458236978	17.8904420527771	0.0	22.7909937210808	12.1728870614817	10.3923043587603	9.62406529378429	28.7604003507569	5.23620828408453	10.1004011338062	19.3437409446711	16.1761470020996	25.0923406031798	4.26135730658412	5.32133704248036	7.82231833977492	4.9974526573571	2.13773924212448	10.016544049298	5.26485832513987	5.07717278062204	2.67964130156178	5.80418607621146	18.3076402675555	7.05804688370182	15.786207274661	10.6883261726415	10.4484651131481	3.57096647195611	13.550357360722	8.71950282786083	11.7321210019172	29.4454878046467	18.838152913543	6.61930446092917	7.2762188024959	18.0612869071494	21.7716747896961	10.6092323336437	20.5423761694492	13.1251635868598	4.65724499164419	25.6633996891372	17.4202994827485	11.3130986630378	19.307228228694	14.1923819328407	14.0784565442073	9.29034975789785	5.69654649642034	11.3178651611537	14.0891655513718	8.01421230758082
hsa-mir-1248|chr3_186501289_186501489	252.380221228458	235.2936663116	253.718826676665	211.11358583708	221.130750994108	228.879478012636	157.248661514452	205.500774860475	162.449352822876	300.198396217965	267.66798992447	275.576458511289	415.441915572081	486.694407259525	543.933735771776	416.334082647069	462.369515943506	450.776558195625	471.409527698579	523.32686089909	435.597858672126	436.757804641324	404.323243331752	423.732842391156	420.858020175914	471.164523352529	424.2145223172	389.346663928583	373.869800879712	387.3588905033	304.088142813764	331.441308497901	319.860701455391	441.47747721936	354.619051128124	305.596318891177	313.647641825291	303.497856916268	381.182139089805	330.181218622979	266.638933034355	352.830739630791	283.711268535511	234.616274826887	300.834035008434	307.518991650608	224.992674244543	314.516009552328	262.769566432637	318.455788639378	275.53278482785	222.137496505649	2029.0904374452	174.228289589976	210.999570060431	1046.15490804007	384.235436014987	189.453789537029	172.494036542699	459.387754607548	189.378441633278	184.219498333682	943.984857482713	490.054847248642	204.982856644003	207.564762541307	2862.50238799921	2098.90098415381	227.952757894661	247.521980702087	218.114527007491	396.472887347163	280.504018196416	255.166572047758	232.003290328501	172.13682120835	267.672413378249	239.175183063982	275.774995261636	307.93549900743	116.517943957423	71.3843456972318	167.158802047897	294.568621017073	187.165433977444	179.714578790278	182.101707118155	237.272043276768	201.551616601319	160.891042144448	161.793504929794	157.842003793882	150.746266730367	164.09329166289	151.252833162453	40.3003655862474	50.2416840940148	46.948305004475	84.9736937586369	66.9419565213092	69.1069482958551	286.890406161387	341.670694375482	347.592100715568	309.182292876299	347.682667311247	348.434544150781	413.82127961421	312.106254239342	313.129204271386	343.745621229231	285.385966832456	365.086729401023	363.938604223581	262.33728025431	281.889563590868	357.878197273719	319.616100678986	284.850451707218	283.974849194242	238.730349550771	256.460578507894	319.061002035776	294.719044995922	357.824856725415	311.996302428209	301.328060329389	321.141333760323	348.664798516749	314.859599670368	339.495407079023	287.905778658501	234.763740311357	335.942641578192	283.001023298493	295.710594459213	307.577702895682	292.392105594456	273.810102640391	398.284162423292	324.591493373574	246.599995225221	315.404293118004	310.952253102041	305.545691685869	343.474323917155	298.064131317136	263.327572205253	319.098793719914	303.905406984441	260.966358896529	309.674656187838	309.477098330087	291.173854136337	357.057694268665	274.594556750237	250.610198687924	322.993640215355	266.42497312001	300.968531567825	342.711105628011	284.067255853343	255.836890783125	82.8604720856784	68.3402315668247	48.8989365505816	218.111822193865	157.405588833817	169.984734011363	205.934128490728	189.406059861025	201.342178600391	267.094343980406	617.965330936515	382.70545683734	47.6007282056183	52.6550165809323	246.390479949177	60.6818008156092	51.807418029859	128.674395538042	217.135892976006	444.274395328029	315.615696122076	492.074336325203	412.64028691929	263.147819052642	274.144259691684	254.553751349694	274.520371418147	232.879545867646	309.348256728657	142.199477526414	150.772501531835	139.000667060619	174.786635753075	192.837739482236	225.466238011635	180.958514770632	164.711334298212	202.19230655474	259.93824327541	258.839358117114	299.292535373496	169.982832606972	177.934809837715	280.454908587465	228.644667601064	222.082886736657	278.111649722583	129.631560973379	143.414369829953	131.703447914602	202.85625780138	204.25868088881	226.707298634389	163.060383751626	171.046397241826	241.07961762268	196.149438853212	263.318509731109	307.60144059254	307.376441583875	332.300520845363	320.14875169129	248.021617571461	285.035742613179	276.608734705675	388.18735697558	430.65460613603	376.653485062675	577.267681833137	534.669700425627	599.529237104034	684.902007219244	649.041894985378	560.383628955619	543.378885429158	573.386306475756	488.384727495907	450.41092424751	431.204201325258	279.337082846921	251.500903885954	485.068775885025	786.954022426077	330.547026392721	336.008525242768	625.733778732103	494.800550301198	551.628821815683	318.657460214631	303.307504888135	304.00292762467	836.642458448427	848.891915682377	563.049245098864	267.607917438187	176.50983858198	190.797062870341	621.029252956956	595.926176429941	544.315766167681	223.727982187461	205.382942849992	190.957862290021	643.860257249666	669.119611052372	467.273791408246	241.348899945816	249.810383634585	228.245537382559	666.420438373741	617.498519532286	692.51489705738	535.827026893133	538.446016339256	580.726199157956	650.635089535057	723.636299467084	439.756157464258	503.388437845582	559.188165903233	516.31486939854	482.996993585014	468.941419772503	221.953292393647	229.610601357715	225.722382761005	369.62541396073	189.053502982411	206.4486220935	198.599705943376	202.611844165431	210.591481458198	202.121350460585	176.457359008059	185.626488663554	287.350777815193	285.936462689323	261.962505845344	218.111822193865	236.166093831516	198.112010054548	269.884745398652	230.994119339008	228.28911978725	203.824648799336	193.819724812667	211.608617679903	385.463048200645	376.354680676128	418.689142480466	131.655707809539	139.505778818356	178.240411209882	144.937100106211	162.433483046028	198.005191419446	236.995212221227	196.113852731962	282.091894417578	223.503232642263	204.83072023637	264.381263892132	33.8794618112064	48.6952863903122	48.2019775619759	186.614751351443	205.124830538537	260.069542359348	140.403606307922	265.201574227539	399.82444263531	430.890701542294	130.984426454659	88.604163295931	95.1164974404807	63.3144894954889	108.230854542156	72.6311630721781	102.1985386365	274.955431756166	253.661345295624	251.709900799031	95.4705481548675	121.643536914963	87.6182786597924	114.343217987565	75.3432011530035	248.789042999446	154.476208366805	121.845621882955	52.1276567384003	110.114816509903	84.2728022079874	311.419996267588	380.845406390223	461.458514336507	38.8123706406855	37.2394500461491	321.078392709735	173.443211141666	112.381409348646	170.512107385282	168.291950002227	386.369989612973	95.3216921770466	361.127305522757	161.374113900253	134.562624034153	71.5218271389023	105.573710722544	271.376022868596	274.540349678024	148.096484220794	141.51919484801	125.60635153664	261.307375355777	54.8312150491084	300.276425295323	117.372188888201	91.845963268656	121.501777288614	233.694652301092	173.851542251373	165.310599488546	301.739865114732	253.757563547745	182.777464159911	269.060334181694	184.140442878718	158.250834738276	140.405411311075	127.771211282758	125.625732894679	169.823560611626	180.075169255382	146.332541842219	255.797795599177	68.7038523949139	183.786834156669	87.9575973364893	36.4064544775211	87.9191697291085	33.056434523547	56.0063225470971	41.1947524642631	85.9331237411622	206.716747935593	165.65692031048	190.620111453118	146.17954775332	167.955312097863	144.679250727053	115.814259006382	40.2166204631236	30.62021600915	205.080301126248	356.626595749458	249.007915362449	238.423388804508	267.681257707287	280.50898458703	398.569915450588	217.198371338966	356.455613693554	260.351677790724	323.115231032467	298.701921094261	717.385200161887	334.419036150651	313.842785979098	134.970231479148	414.166237043206	1093.96484061952	226.551638168657	147.071509257269	152.192335289686	123.89958520805	185.962895457063	254.462615020284	466.513442302242	396.979248686391	317.722264078748	372.589499098916	384.570122249248	257.568266576908	388.225039502	359.387865295419	302.379297479835	244.246583647608	243.924813746412	268.69770485981	212.758844020969	242.080992503264	319.801186842552	260.46173886368	256.93195231111	281.377705557166	235.082705739305	228.904597337919	273.609014782058	182.905302480777	266.772503705696	304.886777175285	293.46975463476	219.706732694312	271.168869973202	333.267521641236	314.594597070858	199.817618509985	312.915698179117	377.302980161226	199.295083435013	401.70338777296	253.730715231172	183.367703778228	225.8619041228	208.412106509744	271.03761231509	223.674772461413	141.267645310337	128.560454046118	105.421591723314	139.428341195502	200.728079960163	204.202751778451	232.24572719535	298.889463170155	177.441325523861	187.115846961893	296.20463021452	403.495756942322	386.534674724688	336.890671073216	281.856216168155	242.780428235529	243.804875862654	302.270949446919	213.793717319292	279.623574060862	196.754054109636	225.170719854826	264.168067368326	199.832243362341	215.115669381317	210.504090651254	217.015987412896	252.769245594593	237.4710777968	395.566986936998	307.081896894729	237.341900758941	220.599340001357	234.313302836163	208.738109988741	289.680152151132	278.669288707026	280.066071440812	412.296441584283	424.104457849018	200.527431413416	411.548595740602	379.17360405321	403.859670284604	434.565410077361	351.56572895396	504.362930917673	527.552295878915	464.776885323666	513.750765287871	398.772629239008	297.070023431386	333.924588786558	123.595130540555	109.994200430983	93.9317465196867	368.708134857392	296.6924669662	84.4710552284484	78.8976349565515	88.4510479672377	93.0881129861403	79.5259970937282	81.3838223551063	98.6965175732407	97.1296252370467	110.037686886668	61.2669027338458	28.0483547606892	160.604410181924	40.3342531104773	38.2222649602409	73.2439392118483	129.290135518267	127.767538168091	205.594887525129	331.097324560988	362.077963070925	276.224174580626	745.574561700833	267.9610576119	564.863636930106	556.722473221665	284.136373230593	487.448993837197	703.064674404786	294.939150702227	530.557583204534	549.256214149385	300.877193652637	715.107432860369	458.411200772504	436.171882781392	660.813119134213	506.492640013488	266.745115099536	672.313489976537	633.536040779618	324.47022684078	675.383800488197	613.403610489886	351.148856545073	734.725546667878	393.023874456207	627.220367493959	423.515064354997	505.579630888524	453.485822518988	780.46410353992	572.390887745106	563.392541068892	765.865708567302	565.551456563218	387.479998333319	828.176774033444	800.360599837499	647.739333770946	412.57995037867	485.371050036419	653.876772648042	615.416378707923	255.004360141675	243.215989573443	265.3978279838	159.385335177833	195.664587619841	272.462981862935	303.183715775722	545.759509202043	321.438911709553	225.36730494533	199.275237190318	236.854196096975	89.5562328934386	69.6890870197241	115.005144438906	270.636025198381	58.6454949558583	37.4376522700649	180.468973379765	180.395192600373	183.300804372097	409.582120776947	348.234187103448	181.324258387909	129.635943521451	212.894396350515	164.399057110559	141.395062879378	163.059984871516	177.199604032109	86.5831115521892	129.572001273951	173.870321478683	160.627905389269	86.5965838156455	170.83154899397	129.146505632523	122.955086934401	160.796939459811	124.754728344169	127.966593977166	171.274206579791	121.073027121702	103.259390463855	159.159139814103	149.943618863139	151.966865417015	143.131638743253	153.633508986348	126.422005646128	176.80414109436	154.181172124372	98.29238696792	201.787109746814	122.732922211338	90.6528357089093	201.962036182332	162.062974651718	101.112253230156	189.882084357754	150.02988260998	157.038093047828	213.372388406236	102.572538921198	72.8103499971961	195.351450573458	125.076093202256	89.202306067093	175.183894380696	77.920274380838	116.489236044237	238.639865397047	140.656382836751	130.48989663842	205.553637288476	169.867462027769	148.889293498738	209.29838600454	193.383831174477	227.097652778659	176.295993010751	156.956359674809	205.873843069316	154.53532453264	133.265055996187	134.770307614613	187.614270224525	148.616829552789	184.569040890285	163.22866944189	164.930325577991	153.904710690771	147.057378227826	163.287265863201	154.553203354854	133.980114536575	116.999544212588	200.906452500595	142.120602314416	159.739946534224	178.732482080921	198.78500909154	131.366705373959	182.604310028196	163.827994513165	133.506374146285	160.051265467606	133.840845350398	143.560471237763	187.784014876057	147.667406456638	151.444369226498	183.374469284341	182.408956383402	136.530953168969	177.910744460015	226.174889486676	147.147153648029	178.371179000034	199.723082389123	192.581373716216	245.777792180872	176.827426727007	174.484196774402	213.299145018182	187.177899334658	171.658768198087	212.113740879289	191.571270296075	186.67909735429	204.581695559466	156.982933593874	184.714544521448	215.482059630078	162.261034377299	156.664149268602	172.87417573265	160.867619387693	209.823855944175	214.011420353033	177.843072160376	175.328256034422	221.67433768676	195.677985808279	218.815464604578	267.857159085827	165.379634326035	195.038847351927	223.503784069451	167.567040190735	199.660828565643	219.65362021078	170.595551273954	197.909951980639	233.185657284484	175.801073533824	206.800865040958	279.398134723399	152.097344913964	206.426745744183	231.690734493774	257.514961839007	221.555327401738	272.104662510336	188.848443669034	132.680418333947	101.66371500549	145.287442679504	205.946089171802	186.150702679254	171.146336885143	129.332102638713	63.6415247414251	454.728168577955	261.76799432132	542.5776783702	397.771071430814	571.247011254369	264.120121241895	194.730777842252	264.789695407684	248.676905679385	266.842750338004	145.772292754145	136.393476939579	142.863671158795	137.144413235755	97.5112942329419	180.153767216223	157.680105368056	366.143660199771	77.1461860296083	108.554057139487	101.060157861269	171.194139362412	223.769339976714	110.873498214084	56.2791316139273	94.673908286272	241.471809859061	134.169593615662	39.0955208878454	31.2068090451212	40.4961712104472	464.590973604224	75.2700950516219	309.690334263548	142.166860612558	108.540206200937	61.7430252585579	99.6752723938829	298.884628892481	129.880107161082	214.926275843484	264.94617141449	194.647413831466	23.9705012941159	160.251832929775	112.613585489752	32.9087167321671	196.302285230927	119.955014120275	26.5153090321325	159.224337519607	87.1570929081229	0.0	148.163774428405	98.712385069237	0.0	169.888920433826	138.393308087055	34.4787888106388	136.847731602178	51.9909152183916	0.0	107.019766245566	23.3622653366212	35.4559636930932	149.40944854411	108.516655031897	62.4332846563182	124.650427286089	106.059151153712	86.5814884744069	142.101432192581	94.5953825847882	0.0	90.0899804027237	53.3786383383492	25.4702264667168	102.006963946471	86.1374213652844	33.5543884038052	80.0522824797913	77.1947434285349	53.5875740031133	57.7248466958616	158.454152175626	34.3681935889233	78.5110361588322	24.4382953259882	34.3829974905315	84.8592374269446	83.1359383955827	17.4901046088445	92.6652570877711	67.8472625676549	53.9136688433756	113.491481577263	79.7546215736704	40.5675402042245	79.0705739621253	110.866933958593	14.9169181398581	120.882636874344	111.236628958595	88.765266190019	114.462521323119	106.626779400284	26.0725221690834	81.938242723949	143.703178716185	79.5929132946444	115.287272196004	146.744423643714	51.7870534869073	132.685871461321	160.313534245605	49.5049506093398	99.4460040330373	151.158482672276	83.4664192420389	108.091759049463	146.896707915707	232.131868360738	168.950613787761	131.900762857628	264.234536620561	206.651977458265	170.329958914761	153.828177952141	199.21923887257	149.597250188664	169.762896904059	166.558812191595	149.344080801123	128.600384514461	111.158702898176	89.3057408242271	513.659922336311	264.882966451152	281.898810632582	475.982379123318	931.984940070501	1159.49012016549	438.819950387184	432.782802491542	166.53927456665	204.454245784723	100.297245957367	64.7196818296143	413.400199393453	119.815000234204	121.621489380906	1158.04542239125	182.296767192459	138.495805645568	184.548603308476	221.069341097992	1439.66257627345	235.336559517781	508.829335683178	263.917301349866	185.763745188012	291.545950783361	280.738239757887	219.163148790069	928.810231582107	227.45478511064	234.22037988872	217.053340788663	219.312736269554	221.189671816119	1004.22303710736	1250.07741078744	193.81608717568	201.318697869127	325.411576612349	175.091458939416	2154.34161124534	196.860815360889	156.25290971688	186.903053890529	174.982108227415	349.899232062697	177.83050581264	166.941559995901	217.338383631019	209.9198411789	185.044894085618	175.531164145998	146.530471141616	312.687114957039	224.230600762899	136.086979296129	1328.06877102305	185.279094930264	212.205709538831	159.762874150429	302.143229809664	736.025169690051	1273.63878866638	201.101234961268	191.503932616957	188.551194291609	171.154014878116	476.42037816826	446.349079959201	413.392919857069	177.866236955724	245.964323790905	238.17295433553	311.24522099122	296.641519518721	153.546439909172	152.572344194053	159.135557159438	338.015059686231	307.604870451701	214.57063374649	205.683182053968	221.430375097278	286.860692946727	290.862133426907	274.030198412152	176.053468340716	109.155601946873	190.390451178209	90.2812924785157	90.9989069993549	74.3007749223063	216.427083639994	68.9220074268846	71.0306887288472	59.7597965950691	370.62862778667	223.478876778182	322.351352725582	328.317013645935	302.78608148837	183.392180724987	118.169162052453	134.563680531708	142.044845643454	207.418127336497	400.689212255131	188.322923364592	229.49721631696	204.171192377615	177.90443678483	175.133318405089	88.2151641878935	91.1379290373698	94.6403995918967	128.446872005597	68.0223302230546	105.170392506263	313.509412240667	147.372255672914	224.033046081035	145.240276928227	104.702421603862	145.023602945123	61.8143469683155	244.985787329144	40.0018382280196	18.998099204924	274.961993265942	31.845347539851	60.2131716678866	99.1054054908816	57.064083495407	32.2426260677184	42.9424761518426	43.6470103253722	52.759388520323	29.9187363214341	46.7898237369354	246.705020361967	137.438136548176	31.0254870253871	198.480820745225	415.152235928673	191.756673738289	441.253592512038	270.051151364881	249.879104864982	159.697146643191	185.811393821164	333.323621179161	172.908810759018	205.200381479767	192.999831345475	185.265327580701	196.156321833456	190.419244183138	175.435419562151	171.9518685603	152.692761739274	146.834652621957	185.667787774561	151.30523467627	136.609199765227	155.360377427669	171.58838647434	131.729139060413	142.338398792739	153.598889063064	124.065381327657	146.307889257914	207.613753176602	137.945317498276	148.998366769822	204.247863155661	112.200652692802	137.727856841436	202.45786621909	102.724880926289	151.69235763107	243.033917555798	114.382688467526	193.692434224124	191.197954201709	164.860139391874	183.657677528967	186.729672371208	170.357003880884	180.697182640717	224.972398081202	211.793012359094	223.444297748233	217.974120925653	210.837905926257	277.407205334428	256.615262751353	207.00992401561	200.574565197258	359.02093609473	194.585163386964	196.261334413739	60.7402557760528	109.593026573564	109.824676026678	155.625960796963	112.460422564318	169.248042149223	215.316465991174	113.772856404093	232.493077492553	87.7321043350264	59.3322658203568	136.33302614646	154.731704123939	142.798689093974	312.700332811544	204.038488337319	120.510451166367	169.160867728801	117.537565832125	104.179060014661	93.4860347881025	138.399944701213	639.028777982672	138.435132446199	220.490077091546	141.067509445988	645.337487085112	133.42711294847	170.598316592104	272.312680008504	101.070404173287	79.780697265607	64.9413356986764	93.0828301520327	349.616324632578	112.121152557871	147.476982712652	137.399891272312	186.451343049194	246.143192431168	175.761038797767	24.8220857571993	165.184449381093	116.462388740893	430.964426660929	77.7099153797238	198.579193171979	175.429162001339	149.503938576676	75.4140656268469	68.1594381043935	65.7163191732809	31.6961930408234	332.52218650563	183.751845572922	117.71361549191	52.8250733783777	159.340562441058	183.455880932333	123.02272579973	166.94343701374	126.005473298517	108.487791955433	78.0519895762078	98.6943964947562	108.140552964319	121.450895215292	53.826124686802	135.316762463201	219.068847183576	116.673466753555	105.959636350114	96.3398960660264	277.644377867043	249.552564173327	126.256773163875	121.268157503626	235.543535738144	214.985204826782	285.514487305762	192.579564449056	545.765230455026	288.122893602812	223.885009157894	195.302092893793	241.680854486726	248.405474911113	312.881595569093	278.899124646974	191.330890269669	233.062829368621	259.155080759443	37.18837102904	48.3324775448794	78.3853773348763	148.951830499092	97.864132228225	113.246624255775	405.571493746364	170.9532045566	25.8303223602739	53.9108722136402	49.6641771961077	308.288803077739	265.395099628425	264.564473671261	186.274630205951	276.825323081951	247.228726124803	254.850011298738	273.795938679724	223.661299714985	131.50043155792	82.7732675526486	333.254693734204	186.847072549152	526.008788780912	320.421922020684	331.378706316912	322.838202275866	195.787363375594	304.110527770198	333.174219207393	414.542217730608	296.521820087812	162.2748567926	197.573348569782	325.824820217088	329.949674935326	190.778633223195	144.48859034879	290.427134104801	179.653295307265	75.5967136608071	138.872825467423	163.954587085141	130.809727102136	111.371214379163	162.310799380926	91.0846752213068	104.936803248681	103.252310079324	86.0020731035882	157.75947556413	238.661824033915	761.14169155574	295.500537884089	365.52977158443	635.485722141103	473.67011638835	171.651318633136	488.567796672467	153.433519275464	632.195395585403	392.290343379916	828.412413561629	756.546359950153	416.522141991528	536.309550331191	528.271114038709	212.432193878294	471.443036349809	286.518607105038	249.760659640158	559.038767488637	466.893611246881	333.293636274523	666.381136766228	129.392468467312	214.605622539817	474.764155239717	178.538757209178	505.744740700561	222.719275882654	138.921237680796	105.332274998537	479.819709317133	771.088431921308	405.216009942424	127.349175170679	309.870779986521	258.82484843022	302.349192094572	130.177868949897	156.619595460911	182.491290324846	189.608855282805	113.326798192478	562.213694602912	252.797992622873	729.850901910603	447.77457661614	804.028527820439	631.579508804323	767.486133674929	508.775174943564	600.257214094655	534.815233900565	513.800600134604	282.810670663962	302.631051655754	368.078684895513	390.753412682281	108.586779222192	74.4925313259028	212.187071384701	136.026509646354	198.976649486896	559.528034169787	220.109016944675	539.431193330858	190.07953464407	140.968270242732	135.794944112428	203.036094555462	180.573594106638	163.458225714471	180.266046087976	272.099423214408	209.099081947275	575.722114377312	240.582927580568	539.024101597549	184.123457249523	323.931601211229	423.443890439003	119.743999885751	141.732231388559	415.129580152871	235.142175815194	258.339903076496	225.321987554404	269.830942976712	309.794971857332	426.361291220117	251.240244749972	123.855703784013	369.754518030422	252.928602226459	292.797532837767	323.764426395425	134.713787767936	195.721092077669	152.525329545351	107.009273505857	229.37742542172	130.910026975813	139.782742834362	247.04108595386	211.478876345037	192.651309551995	353.458577473659	200.584411961248	210.89508856813	214.466582492107	85.1005638669114	240.536239584665	329.048105522007	203.810564406065	342.565206237098	247.999716003115	302.943947986824	228.192242416479	169.427434739878	188.831485835674	165.855360248403	388.008931920174	248.731093233854	232.694810304201	687.681865672757	345.148190526927	270.856653629933	243.976772987081	426.149383159052	338.401874717752	186.222556130545	153.02402301766	175.240992133851	421.747836593573	355.201645574267	236.249868700566	294.727014361206	149.430017947049	134.27335560073	139.958608365902	236.431868480993	312.644538273443	419.093361519433	287.501295673185	299.980286221212	368.394065251795	114.971929260275	123.087857673133	178.187253436184	140.963064785746	343.365283466471	442.369780632902	347.312550965045	424.290255050633	393.692717300994	590.604810702892	368.042295991039	297.435757354951	352.448732129969	273.509622363766	291.531340728527	329.21637892075	384.301249714904	373.069822718791	190.238338510389	259.785967446222	169.462625142838	176.946847944365	172.418265179005	151.676749014228	231.158196539592	631.412373708587	380.824723487965	842.921140860378	577.171670353927	587.233287029491	374.233329626564	394.111900118264	360.882596745499	412.926797435249	394.98506851536	274.055123587082	288.290285042026	230.726692312989	263.597772207809	197.247264644782	243.885885808556	395.150801343854	566.660621071808	572.043401447727	347.221252364895	378.704961920006	481.037132775525	394.021016867432	459.175273139997	370.098312271908	300.61130675495	332.200985243441	284.97409688411	402.487138386228	370.026159349276	438.438094044718	461.870056749756	380.134974747854	366.655885399404	338.997620356591	436.783946194951	328.120631048191	288.734722637425	280.33276822622	274.163072264326	411.777897638664	447.125536358846	405.430186646016	382.512439263713	1595.57917413808	490.657932802252	299.615604113803	291.342240520048	276.551361293832	175.776204947333	268.314580294422	216.273463742786	200.90168515549	485.173825507835	670.857354174568	103.313883780574	210.805267025355	272.816312890124	431.905376364372	111.875299743696	482.474806061086	242.996410966945	356.205480056602	52.6335872945334	186.791863003277	172.844298240253	177.663523899519	167.510143358798	148.465437537484	186.350022101	104.788633398034	95.6354052429861	158.716069073363	193.460057811843	429.995112858517	360.995002757544	490.327496224509	573.267311249234	192.814866295639	361.570106448452	127.065379929663	316.411103438079	509.656357133118	204.634093341515	128.010833627483	228.83426973782	352.345987115933	300.020391151986	363.403892650809	333.417559050191	306.958267916988	475.743187159926	298.559836971696	973.788929783718	654.873758525701	1056.06522194914	1550.75858838313	921.298300009821	557.319756127626	582.958071201476	5725.66168068838	737.121061958595	438.658034702904	345.322137434221	315.325534136346	356.256008428532	729.789049288614	135.978683862772	208.517536619765	313.15547089883	464.179462264493	225.737424598917	201.585150797657	130.150188117354	192.579767314113	125.940930561093	264.5959983693	260.121210412162	201.097336080817	159.959207809449	172.856945861382	149.996898562383	173.434090937841	229.228047948567	241.094468119692	209.449728826075	219.794290155653	328.580359193683	212.350240157376	288.644866883656	181.644086204515	225.406386195382	211.489990652577	257.355694673803	278.884289686976	213.379396342458	206.014298801524	189.88727554288	202.94686176303	162.65000307394	152.877198973149	197.844097387616	181.234681263771	168.599034110322	181.778199427215	227.750043947677	199.156855354718	183.077063679672	169.480303500361	212.191186845941	164.098398474024	179.876622557596	168.475325925048	115.013531794677	157.924893419895	160.251101489563	190.464072122123	165.394104234624	149.17211285832	151.452339416802	191.673810768423	216.06272747616	180.733991746555	159.997792192427	208.333773748124	488.460817580699	177.605599304955	317.27947302867	308.772407071926	358.811444801118	365.53816183967	351.974149647931	396.452593967675	310.845593601064	319.532227042288	372.603773791534	258.533187372161	275.628901301191	309.356392897786	228.652440714198	176.848668690334	193.433025386919	208.214942270664	225.411851530591	243.340698193775	235.869273106021	232.679008332369	208.638254997471	312.349450509527	236.773506325319	256.680262701468	335.651829288211	156.022062629916	349.968677123878	197.475899845101	341.066993174369	248.988554534811	190.206271504797	142.154799234834	241.555127347885	328.090756861285	185.280868296584	145.385324870683	116.614836324281	199.280201533855	167.759843568502	135.551763333024	189.295827268697	189.608612654687	355.425203323044	219.226986517049	385.032938078257	201.80766688939	238.399721491108	140.522562033487	120.792387096377	328.077068809484	257.633609572581	80.019749452924	105.676815444556	259.19672780413	305.812667270712	410.570991621761	320.375400115647	270.640276605671	205.703851947513	416.307140787956	529.949275813495	379.491310161065	358.135638202993	119.550012446274	117.343605391111	31.9338359966075	124.466303529041	95.5008852954915	386.343688761142	183.330701357373	169.284452971528	207.940679122823	572.603541734938	1238.42807708561	423.827895796737	710.098601054774	678.319816544177	434.571604286242	629.469311929312	498.636793711156	198.449494160225	240.363762609011	307.429099044212	268.172611038695	220.307445348696	88.4806461483831	142.214144768381	194.540065229717	442.236730693632	204.327234596667	359.496445167223	161.858337189519	244.511472842574	279.152290777783	652.007841905981	851.341793094147	767.018692838798	637.008706816649	608.221035569758	351.704802198715	647.662861829223	210.530982473158	336.927390126331	460.606788977847	263.829413075765	430.704276046142	453.646741273193	517.384767168269	918.338959210024	659.537368344711	756.01330593997	245.08464875937	385.111986411415	267.006830694061	586.30691665815	764.082310479617	47.7053413047553	238.86488677441	69.2805276344092	218.422217953573	152.275789190243	418.839143450343	624.377354326192	548.960514983501	407.829963963763	750.120526907466	1018.11679335762	444.511651015668	220.984410363298	397.090840251043	601.011623361909	259.602808449617	232.121995635375	132.398983494295	340.066780623844	198.022707088372	267.723284098642	247.883228740416	168.667357482638	238.776184145254	269.323633662768	265.013688800981	195.181430138018	434.615729628064	127.184618122371	94.5983549587657	230.645900367049	236.934663947197	192.87415732195	341.842426035208	668.129547020456	248.200288306375	196.225128444291	282.19808696736	117.671550121439	411.629153808871	281.483854870504	303.03433811053	1015.96031524451	224.481748383644	273.428042176447	303.797789100499	315.11258856222	377.528415501015	126.793982340675	453.079942101294	356.158633992176	611.750976456978	234.151273081204	597.084288414525	107.903717826764	239.001103422768	234.304422783953	401.86338797414	367.285451711837	330.532814941351	267.84720763221	392.300041743343	653.884406927734	129.619549860281	183.314433449876	219.272597467371	491.507922401661	280.372224644239	696.897784269829	302.119133858247	142.941035347026	550.11914713469	279.264441817842	292.299487357118	182.277558901708	301.800685496316	234.05097010897	262.783700572688	82.607422659457	260.533667284439	146.251981850002	569.707508026173	867.395956709397	548.548095971716	320.847008256026	188.914711760106	446.922327868282	348.672629050449	344.432687924649	458.653319466503	715.405298488802	325.608290362798	233.779271697393	412.501405128506	165.089253540832	266.052225472048	187.960363819661	294.458271136691	485.182287554452	182.309704440314	172.872317539858	294.353043156692	392.883829645903	233.374863695546	251.673218722902	284.757265203387	91.8675322205348	131.710488612557	334.696956672515	129.35842913225	189.171875636472	297.993996852387	341.787077935295	356.441052204587	426.750092252915	234.081421946363	277.291745842296
hsa-mir-1273f|chr1_53392840_53393040	7.21589195980948	6.16806835358089	5.93196989558	4.89970986302003	6.41578581220817	6.04302252178576	6.23875666232314	7.51068821825085	6.15750055292953	8.45629285121028	5.20754844211031	6.61105140367992	29.0183046555373	31.1635009375459	24.6972101034231	29.8190322113495	28.4061212607779	29.5698908437363	27.9291102586232	21.8990903856874	26.8087901454551	21.2328676589875	25.2351538833965	26.1956811503304	28.0808983056564	28.474532100625	36.2038367840282	24.5992445619366	29.4422468192773	30.4094829927824	23.2289553538292	26.964716623558	28.0104004099353	22.6345461039089	25.6632208053248	28.6248069733279	23.6819114986612	23.5041902742512	24.2410761264484	23.3526991560457	18.3187053229709	25.7928721493491	25.7919335032283	20.6256065781879	22.3576078866714	19.5156283162886	26.2000202904854	18.5009417383723	19.1441987295223	19.7880564606076	21.4973247915163	15.2751891536519	54.0062093616594	19.8550757367494	16.6944714773089	19.1515772638915	17.2932966982835	13.7865433700655	14.690426189076	13.1253644173585	13.7537415711319	2.6317071190526	8.55058747719849	6.66439048842214	11.4143586066266	12.0486141844558	43.2075832150825	25.9657853709749	13.2788014307569	10.8245764155432	16.556548254694	14.8786734766044	16.9863317074753	21.377591597584	33.7921785443235	38.109893252595	32.1376041338814	42.0307853083148	36.2038486486103	28.7871712953122	17.7309914717817	20.2150359496586	30.8199041275809	30.8020133161467	19.9409901620829	34.0547325662629	36.0201178915031	36.8017011753494	30.7051290916072	29.8237053731172	35.2050682023163	43.9627057546719	35.4903798129768	45.4269564490487	36.8310470363117	2.21160542851358	2.79120467188971	3.12988700029833	10.7036272343784	3.52326086954259	6.33040747748291	15.4707941200058	20.8780346708587	24.8760304187157	25.3131701770069	28.0955690756563	18.292813567916	14.0875329230369	16.3040580572791	17.9370247945966	12.3501420800921	15.0732024735452	14.4699008604064	17.0263674490564	20.710837914814	23.3645992845846	14.3973987408967	30.9916426269039	14.1248157871348	18.9683103527616	21.5548697209384	14.0740561376283	20.6407351278015	16.9622471940099	21.3626780134576	21.5958352657962	15.8593715962837	27.1186015175384	19.9237027723856	37.0423058435727	18.7190450018509	18.5333353631444	20.122606312402	20.4486825308464	15.6138495612962	21.4832483154129	18.1489948913601	20.9169390607906	15.2116723689106	24.6212027679853	14.4262885943811	16.0576741076888	16.4960404350421	20.0717130588408	16.2468549609982	19.5473192473178	21.4209104014068	19.9490585003979	18.2342167839951	20.2385985317243	26.1973951015821	20.4931757771364	18.5752599212057	12.6597327885364	23.0970512729465	19.3496682476851	19.5085783409761	17.2440136459943	21.7894030060975	18.3198236606502	20.9994550017164	18.6528430656094	13.3374682398786	9.48032147191268	5.30401797235057	8.46327747990836	20.6089910734361	14.5086890577258	7.40701573609335	4.43197753338117	4.02292888304734	2.9910096899198	3.14691421479123	7.67658796194429	8.05043841243595	10.8694576217554	7.1802295337635	9.12557333145102	12.871897142705	10.843413076017	9.98335827450327	16.4913336437473	0.0	0.0	7.63361142270601	19.1925714846181	9.41792194504191	11.6315779532682	14.1057065965304	57.0984459311807	59.2725408814732	44.0454220654458	7.85150489409649	5.29026321164333	2.66842467306598	9.0647324393217	4.11167888021826	2.78735733805593	10.9323109082417	7.42866048934392	4.25668013799453	11.721353145045	10.3277549373412	6.77132432971709	8.47090527941721	5.18521685109907	2.9214052977861	6.42776173978896	6.73950956859797	5.11469700639233	11.8746468067218	5.18605509816243	4.26224750532694	10.447532590629	4.53908179752912	1.86846674698672	11.8086872670669	7.82224377630302	4.77815458351257	7.26479403160043	4.05105399586321	4.74693581161327	19.2242310543867	7.65375479874157	27.6749412071056	14.2657361556049	7.65902153491682	18.8048936435584	10.8304842621674	6.36533367037088	19.5450644528158	8.79981222306612	3.82297027883492	0.889509253863553	12.8019066769952	15.6154434944045	5.17277195959033	3.96626923670918	5.72432252721221	10.2458334439701	3.52342313622563	6.88091810625412	1.09629938322967	0.784306353074702	3.96513985737077	4.48406850385229	6.05783394982675	9.29511517740442	11.9992959769438	5.89516144123747	10.0744734509759	15.8827170621144	10.3941648509975	16.5077855757142	16.2961133316795	8.5220605032252	15.5861382726329	20.7223449806423	8.19784446244321	16.5175371401045	13.5518717438425	8.19675409959398	14.0818009157808	18.2575944013084	19.2392348386301	25.7005516540838	17.9426741426093	18.4603171381902	20.9071047609954	22.7751778822108	14.1224463110004	21.9835714738211	9.96373283364995	15.4632350467183	13.6630633690532	14.3354436445844	12.3705856232719	15.207232711174	27.1035214339991	25.8532954531926	18.7396089828519	10.1814218378928	11.4957919568947	8.46748321543876	6.95344509037119	10.7170058873271	0.0	0.0	0.0	0.0	0.0	0.0	0.0	0.0	0.0	0.0	0.0	0.0	0.0	0.0	0.0	0.0	0.0	0.0	0.0	0.0	0.0	0.0	0.0	0.988825316261228	0.0	0.0	0.0	19.5045493051169	14.0847180537763	24.2938867502708	30.7223279526881	21.0561922467073	27.8105316404782	11.9292892057665	12.6525066278685	21.6484731305715	12.8603050528287	11.0671829973339	33.9890700916563	9.4716774956061	10.8211747534027	8.52804218404188	84.0577749565632	83.0598846917507	57.7932316354107	73.7916680879701	0.715471872916023	1.71598473234039	4.45749001595477	5.76410981363446	5.16140757063676	7.98423153697466	11.8714667804042	10.0679864690377	7.42818713238185	5.43386912995707	19.8980904560384	27.3940022268766	16.7360306382335	10.4735622448378	10.6438094800592	4.6371790934152	12.1328816514137	6.48113558305407	16.6990491891229	18.6359379279721	12.7250972946154	3.06633274931766	5.69559395740878	13.923332538711	41.5226661690117	0.0	0.0	6.541410782138	4.65493125576864	0.0	20.8728219712034	28.771608082695	23.6915061141978	25.3261023329161	31.3809758527329	31.5816196471607	18.9312169694217	20.9254345497031	16.2596504041268	7.47242970107935	12.5800449692751	31.4323145753764	27.8851091184254	24.1923616607919	13.7735259156887	19.0138055078399	7.34009481336452	3.74914290934074	41.2178504348135	19.0417646866496	5.13424639390002	17.3360469440089	12.3306223575953	11.4929790501374	8.70795001553939	22.2528046667833	28.0496480367859	11.3007571926827	19.3219210798682	10.6920257155385	20.0286212715631	17.6724353186387	15.8660954669798	18.7102155375054	23.6555604635282	25.1674563906999	15.2305298652105	22.874969032434	11.8454917922265	9.58887830382621	11.2032712054607	7.28129089550422	2.37619377646239	7.90479955997862	7.70086935022585	2.94248231887594	8.59331237411622	11.9518640907387	14.1383927455319	22.719257469703	24.1437691484462	18.0827799521422	17.5778528920718	12.4775401476023	5.80446068539929	10.2067386697167	15.6549848187976	16.862625754753	29.2573622681436	27.5511471507431	23.4071054945834	38.9538560521299	25.2487729244716	32.7565667143599	21.7721468591233	23.1900072283654	24.4860761016791	29.3639176668934	49.4636933865564	15.620422070731	20.7549322348938	19.6690287080165	28.1304131743034	43.7585936247807	34.8540981797933	25.3171717643919	23.183420250221	21.2235400587864	6.66533675473343	3.11586875535042	3.93129305310878	4.90314025726465	7.16397438734494	4.3210903374734	2.3955014802301	4.97716457153446	6.56491227443812	7.0878305150406	7.87824018116815	7.06498382451759	7.18401127934607	8.00634244729006	7.87995718596181	7.62106828251018	6.31029892131618	9.45933679994784	7.99466375216974	7.30486304991144	10.0272244154206	10.6602479708599	8.68140713216473	9.80992294688969	9.0264458343976	10.8784530390801	10.6841026236436	13.4428593617934	11.5580174086939	11.0431841490587	8.40195171352191	7.48320961750543	11.8708534969316	11.4956294281984	11.6124694284968	12.9776451346636	11.5157661980865	11.5249870104515	11.0626238754025	10.2481123454158	14.3892901229073	10.2603106633676	10.2525018229414	12.3842639218737	9.21630479789709	10.2155418301655	20.0441734624985	12.3292227488876	11.2831932240656	13.9018354962863	13.116509943209	13.6684119946975	17.5481686708102	8.6050411343914	4.87894824518382	4.24095258628754	5.26342140370038	4.68889239081494	10.2193660541232	0.0	1.74051872987212	7.4236347095804	8.08578304560148	4.68531485622036	3.84710777720863	8.32634347343087	3.11414666142219	8.20513256570748	9.37278350952706	6.86596542359558	4.83401685082545	6.5654271690788	8.05754248411827	10.8587797732849	2.9810721621805	6.65842944460004	3.81954455606113	4.45661772540203	5.83600604622044	9.56172710866208	14.329418190923	7.70538622545454	7.82199200548784	10.2375272572289	6.08503276314079	9.99131996797847	7.95907344464032	6.04502158382374	5.30908348334392	9.32970298178145	12.0658589128677	6.90061471172426	6.94188329429607	10.4438680112597	3.02194197996885	6.25798129319263	10.935095949279	8.28809528114883	7.89425477654365	15.8813485967309	15.3798840051797	16.8584690078102	19.039871360795	14.6690983734084	14.8158021982836	15.4225902422213	16.7190822118605	16.6788245356545	17.698369219534	12.548642728619	1.40241773803446	22.9434871688463	9.87777627195364	2.94017422771084	9.77973051976383	1649.08300303202	390.182405021018	589.01753696136	0.0	23.2448148846484	12.8675857723894	18.7959973538025	0.0	0.0	4.4301523068037	3.38257587179277	11.8889998496877	7.53283579719413	5.26677054825405	5.83030311213774	9.30942735846416	4.55874535837329	8.5131837245282	7.29566897781173	0.0	5.95923654529851	3.28891324684083	35.5660153466048	6.25990214130854	1.50127023881426	11.5882223871707	9.52276508280538	4.15710278193446	0.0	8.49840274799858	9.43257298694897	0.0	5.81751462026095	10.089172235026	0.0	9.45380475351181	4.99904705454241	0.0	8.78751474966896	9.33253228652175	0.0	6.58444431652032	6.72571932636554	0.0	5.13159142262028	1.79767055569044	17.0280409543761	10.7841655147416	4.51335150693231	6.85115463587164	7.77722572846302	0.0	8.50715598347135	2.31883388819519	6.15601453351719	15.076229535968	3.07107240486834	3.26619282529464	0.0	7.85152031260691	18.5477982340577	8.99214026060957	20.0052655099146	34.1651362634973	3.25808305310324	7.27954349695706	15.3323222509271	12.8853709000266	8.65988052151638	36.2862167571991	14.2064520025344	7.50705528357586	7.40776820122577	9.89321591619909	3.42498035646997	9.49668332771945	5.81136214426787	9.98307628349908	5.46840704540143	5.36160005271522	14.436885898952	9.48356636984612	2.41504417015744	11.5996730798375	3.83224052322027	7.40422968765554	12.6469502945919	7.41117198084172	5.3994343450281	11.0824486610453	3.20016811775425	6.68886739846834	8.60319674670829	8.92015862925191	7.15138190197716	11.1419838542652	11.8179622297191	4.96235910012838	5.08057876707931	8.68626321827445	5.14526935391639	16.8767400879153	5.81672617115348	3.71697276255209	9.93255915650814	10.4963066484273	6.65861179808346	13.9619179674819	11.4753734574205	8.18312643673545	7.86384723855906	5.59486575933809	2.77902099225939	6.95772289713687	5.25529803370822	2.1863310310562	6.66789909407495	3.54183065367445	4.97817248052294	6.72224972949427	4.74122638775565	3.43394464837948	4.93687775146994	1.59499964345323	2.20576731109241	3.21997516930062	2.74303306630464	6.57195779745315	8.9102667947672	12.0735661288315	5.80448147825906	4.447059698781	8.44379142675567	7.97457441506586	7.7101754886791	8.78777774746927	7.02262692167913	4.37778040648747	5.8382416133802	7.82915529618381	9.17316979198914	7.01233657081232	8.80725975000086	12.6518752225822	8.87200335261329	7.53808875613977	8.42763679492494	5.03117941840075	3.80281876767917	4.36205349103694	6.08984726899148	3.24423901065323	2.351598007366	4.40130903778962	4.59477317131884	14.654107155153	5.2203807722823	6.33729357485807	7.67103410164353	4.65982674543072	3.97070701206251	7.62481168162129	5.11078434322345	5.73905627290371	8.97519402724905	6.03062105114873	5.99903068385765	5.31582348564205	7.53877263657784	2.85235348759232	4.23538746651514	4.56764913021995	3.55498575030304	0.0	3.59285793902973	5.20068716691776	3.60096372736982	5.64269311902137	5.64919869394974	6.85016437500539	4.96989805887303	5.09585951827886	5.81391328387717	4.55419038571516	5.55100564279152	3.8763281780167	7.88811488511936	4.74769362557923	4.17227148763345	3.82534376802375	5.49605795917587	8.91829962128886	7.68811091853923	5.29933228407211	5.60608929918764	6.20065699673756	1.99913939239223	5.61229321212987	6.02424913775646	5.0128419550178	4.24719214789928	3.14976050897569	4.58725883182592	5.79563978682937	0.887557360690807	3.66252236528801	5.43204803264157	4.4753766014999	3.89760114101675	4.05535372974813	4.34422210591644	7.61131923105834	82.2364800331907	83.0715141244291	53.2099560993647	21.5587818169586	26.5411762554198	21.266264586358	13.1651028373187	18.0193041878657	10.7347150166259	27.0964780842769	45.4329919508245	27.1599831358411	37.327067934993	35.6003662262391	25.9089261789669	20.9710068445502	52.5678595583125	43.3723689278928	7.85756037508847	20.1367131131852	23.3037272052261	6.4938032344907	8.20522130470329	15.3965201420435	13.984539007652	6.90789033041009	18.292891688357	10.4281908441186	6.9753611013325	11.9541405888149	16.0244124208186	17.3224099115423	14.3062578340753	13.2421486150417	12.67954128834	30.8488215238449	22.8816361205004	6.43018435655353	8.51094792139668	5.8612879383542	31.7886981573326	18.3089420395837	42.607442110128	7.05408087008876	8.34924663084131	4.93944202068463	11.7265026345745	35.5391948742546	10.2953743481346	44.0101490506994	25.2744702994086	34.7906009313559	97.8795469509734	70.2288066477354	115.893592834114	164.543583660836	77.7642885818447	105.598695940987	106.06123612853	70.8001348131076	106.391761687847	89.085411543407	66.9933764301043	118.112506990359	162.938144294583	64.0809085846889	83.3505150978853	131.646284549712	67.2412310835395	111.980432778074	0.0	80.9438841146665	147.961013798601	35.4559636930932	71.3282395591939	100.295696317359	133.01004122433	61.7278473780952	98.0084565116815	52.2540260836729	72.1327066967418	106.671388872208	214.701900599925	70.1192950917751	112.31755150361	152.821358800301	75.3518778901064	101.00638100572	91.5119683740141	56.6662224295152	86.5113503940478	75.6530456514541	49.2358986523525	211.272202900834	34.3681935889233	45.9749310840008	134.410624292935	50.1418713403584	39.6258994152252	116.390313753816	52.4703138265334	32.4328399807199	97.3072581562419	25.574432656473	29.5888505540722	95.2624646574397	35.4965976786965	35.7092914667663	56.3422123396131	59.6676725594325	20.9529903915529	86.0662968584749	23.7475906949921	22.8925042646237	62.4618411871485	35.6781882313772	32.4927514250143	61.5362621730199	21.439168564214	19.623365480171	63.0916523919229	36.5961844640811	24.9041174127402	49.0442934594586	32.6008211329799	27.5521396455168	57.0598245848988	33.3865676968156	45.5347173948527	29.3793415831414	72.7160069563758	71.5093295566804	59.4278162325575	96.9366164039033	86.770996059824	74.1985300478001	57.7360352943731	63.6835987588094	43.7845610308286	77.8498491719796	42.1667878966063	81.8214910772111	37.8236425042534	60.7667575843363	53.5834444945363	102.287257261776	95.4357746772532	180.920132197031	56.3663343698665	14.3382298472385	29.1862501643488	36.0673931825082	36.0652335409618	25.4002346821078	26.4182452418463	25.7172425531711	19.661675492541	15.6109166204521	12.8373214536647	25.7984977474649	27.0150565099048	24.5581137150462	27.142394071242	26.2874464014981	26.2137558614219	61.9209710225139	22.6285153382482	27.6389933006891	35.7853967932022	31.5633974124763	33.5429164828608	36.2242890010176	35.5784332451411	18.3212995938151	33.3745458216568	29.6899073098377	43.6925556133023	33.4109246660649	33.3149876068723	25.4434973772252	30.4460114375166	27.4115930281744	24.9568633722059	33.879611446787	37.4187392088269	66.566735178929	50.6712749597555	35.7593723730173	35.878711237914	37.4961660487318	28.3991719744609	30.9856184370509	43.1745413782502	31.4983164682636	21.5302401209128	39.5613221838219	41.7931343204757	43.2930937463864	35.7982911983526	26.3422768804552	43.0479220222447	29.9886496682625	44.1140702214914	27.484474428222	39.3355561355224	24.6647534538501	32.4526088928594	73.148173673407	19.979820320126	18.4928690295344	16.4736086180703	0.0	9.65450724989443	11.4282614675544	10.9091580837786	16.5161505744601	9.10978977003351	10.05275456611	14.2388825534196	10.2070200264506	0.749007023947182	8.97484377612074	4.97298616123243	23.4340749183558	16.5056271949693	21.1586718485793	33.0673669833984	27.6564932635601	29.017244366244	29.2853537481783	9.58541846297652	16.5520354850246	22.7407504055985	16.5556914068008	3.42840351184237	21.255219153134	8.48098175291833	32.1469373531906	9.2026544007488	8.23544217146054	8.42428850679389	17.6210124145802	22.9134101408695	17.5752822204455	13.5899946515729	11.5265762427719	8.48757200049528	16.6435439510497	9.07170879989042	22.485863596068	34.9832009024475	37.1377975357111	28.6273296321735	28.703169433277	39.9131654272029	22.1978411178178	25.2310712956485	11.6510594210425	14.341501523647	20.2420366856965	18.9713730391899	16.6161417338759	20.8016577443326	20.0626686322093	17.2435564460825	14.180472296128	16.4184660875387	15.8419316165844	22.8156482029398	6.31679458070377	19.3308496132082	4.70609861506113	8.76835347919567	20.6881192630037	5.68666920354482	8.84487267437882	10.1480480568005	7.71136263451446	4.87703587578934	16.103428556941	5.51858751240339	11.4694322870267	4.98645605357234	8.05949116999845	36.6723678916437	6.2322782682944	4.89876110927165	22.1257308371727	255.953872932942	42.5120927627339	28.2402299207704	34.7590590865688	43.9943263552397	31.9577432216019	38.6144459628351	29.5580291632271	29.9052963471778	28.6005569484814	28.3591588915799	29.527090756005	33.5106225290893	27.314235845942	24.7801296061339	28.3576085755957	26.202831952789	26.189806461811	34.1136598019525	28.4570718450751	27.5986920361668	26.5099056721817	27.958813560819	26.0797083392333	26.2045587735587	30.5807742930987	27.2759697353013	29.3043579361612	23.8809602099511	28.1919093601874	26.7943600023495	24.2670728501776	26.9042417647038	28.3557352320604	26.7139801019012	24.2859116433664	29.2684424474887	26.9215903804962	30.6910446426874	25.1892967163475	24.660097274511	31.8679417089315	22.7432277099787	34.1127574617981	33.4781176780842	25.5688852054164	30.191920482921	28.6453858442516	26.9175125525722	24.7567015314397	41.2280038864637	27.9862136355087	24.9526443338332	29.5450783571574	33.0000159776119	27.9512860838538	30.2728557846636	35.6394960502562	3.36009925569654	8.76744212588514	13.4317949097376	10.3367796839311	17.5516266429861	5.95943810384587	24.1025894766239	26.5469998276217	10.7304497304255	9.23495835105541	3.59589489820344	15.4048617114644	16.8854042198743	9.09721378397903	23.9547146056249	19.5772536784208	12.1874077205024	15.0464140242986	4.77794983057417	4.91007864823197	39.7315647849436	13.5420689531519	18.6183196592696	18.0774399757923	22.1481786583712	15.3752053892084	21.183710274101	14.3644048814881	15.3399031268104	18.8887408098384	11.8496335927302	12.9374103673957	9.04920251538934	17.3986598415014	16.1744207125392	11.8607500226509	15.1194889839862	13.1674895802632	26.0510858551768	23.7284568539044	23.8287742404781	5.62975140884933	30.3836681504084	14.0009429087412	0.0	3.92474320099615	21.4048224524144	19.4921291112599	13.0771766603712	7.68293429978601	12.6808256938407	18.5353720745151	5.3639711299855	35.9298477829597	15.3704373969802	14.1353823986145	14.7910205459458	6.99945623126094	24.9794837876614	22.7662745445477	39.3509530103815	20.6642761389676	11.3008116620243	1.56103979152416	13.7841335886531	14.5956574553068	15.7842318691355	6.94530641120025	14.2398185754791	25.5798953298187	8.52223583243357	10.5339989353915	9.85934608862843	9.32173789326333	17.1935821772961	12.351206070379	7.13342102962503	24.6847779862697	13.8356814987533	35.3213798728778	22.9881011617117	39.0242225772258	23.7063140306111	27.4654472201133	20.9751651079253	23.2758447338741	37.1390538470046	42.9708629107767	34.6987173856564	27.2489690035697	38.6326972594725	51.3700033017447	7.96893664908001	4.39386159498903	9.79817216685954	10.5844323998063	7.37332503089366	8.71127878890581	265.203086788187	46.7702163409565	7.74909670808215	6.73885902670503	11.5291839919536	26.8776378242142	16.7457711046616	8.41100927856612	9.1143549947866	18.105614934792	13.1635927387582	8.43015304550532	8.64050299580983	3.96562588147136	21.3648142254947	15.3996776842137	30.630026997629	29.1190242933743	0.0	0.0	15.7223473799995	23.1168095456793	19.3591990289833	22.4061283054869	0.0	37.6561450718485	10.389495590198	15.9764275323235	15.8246694730753	2.50634477090067	20.3150133361925	21.1976259136884	29.462757249893	29.3833904006324	0.0	71.2769014516181	44.2426700604178	58.8268163757054	52.5574796392513	16.2172119183694	0.0	20.924857821111	40.0274404144453	0.0	0.0	61.5692377943045	41.0222901961303	1.7923273741501	4.62376375067564	4.55205194999291	2.56761907935799	43.8111483515743	33.4929402210997	0.0	23.0150278913195	33.901716832752	27.9146799982681	42.0810161875948	43.7424965017171	38.1214118472489	23.4906474201667	16.2510709333442	0.0	15.8344056095995	33.4736620261797	29.838662877364	19.1468888369249	70.6225630457467	21.3741546429504	5.29264663482597	30.1708400031953	15.2776196950456	11.9944187032658	2.04628948090748	35.7089128405701	4.7896618469388	22.2273980289274	45.4127173646387	38.7733098438087	46.6623533754112	33.934345660203	10.9379659655798	32.7974999985734	23.9249859893481	12.1758989665484	28.2221551824971	11.1723357396158	14.8924239513799	34.129593950905	25.8658855554769	24.7863921375765	22.9184993311945	63.7733797785964	46.6708217480329	67.0566302554698	33.5166571836457	48.8261556214667	30.1881379612243	45.2187856998928	20.6891773269078	50.0198705511058	55.182569885651	10.567030961342	17.2885442905468	33.1655614151365	30.6504130228433	20.1331165745683	30.0688108772736	25.7494271455159	18.4451123510448	25.8390939382855	16.7623595925408	19.1892519366708	6.13159789174419	15.5410453831074	27.7573508773261	11.0541873702418	13.528314867924	9.73365204459891	13.0930075579688	10.9666239496461	29.9617251629799	15.0174183506415	19.5067238578839	17.7438684588515	50.7583584850037	96.41874530864	86.7662805805748	19.9573333142918	0.0	0.0	0.0	0.0	30.8023177721695	34.1352397741623	44.1417706014334	43.8074513506384	3.83155057352899	24.066748128647	23.5496968148069	41.8259467020354	53.2359150614121	60.838086659271	32.2883421901573	6.46390703482318	11.8204538192862	17.945654563094	23.5004288671604	19.4638409412479	16.7261401682142	26.7532973268006	25.2387904883913	24.9926023202589	36.8451414278059	14.8871243252489	49.2729204442525	67.4185247288739	27.4337344044648	6.28916153379051	5.48169878146391	5.58385107961823	35.0130349523194	46.5109787664206	30.7334439986633	104.385813020304	76.2423456329451	75.0634477856096	27.6425600414006	36.8348607472268	10.8263120470933	3.37814839895083	48.0528941305121	18.9684841252759	36.1516279334418	45.4654878794823	18.0017020535698	15.1297410455031	16.983816814481	25.0717325848144	15.5769770785645	31.6920339636789	19.390234758402	1.1524383839052	13.6677789121976	21.919545219362	4.07712618220841	4.49792239143034	19.4816595685374	15.3143812647805	55.8390868500104	33.6787232074303	23.7138566182777	24.598649826034	24.2718517327247	0.0	14.8489377863486	24.0668647195177	10.5711090690932	9.25988123113592	7.38962874393713	6.06128935786618	8.80895925114101	35.9414111776431	1.57732412567588	43.0094897959272	54.7693413387923	9.33234931949859	29.5524920738507	38.6303443322914	86.3673540300046	29.4263609491861	24.140092197341	11.6495949527454	16.2293355552881	13.351369057749	14.3569548409414	22.8351757114218	0.0	31.8091875923721	37.864546899018	46.4085846553889	31.152956678476	3.46654832957197	3.69732241469543	4.26906046410724	2.78315627310153	3.41261816062189	3.60843702789858	4.30904282369625	4.87251185986523	3.58473674497582	8.31082763643538	7.77947226970515	8.11262821816402	3.71356478812533	2.9080823662043	5.18272617393184	2.47426070568809	1.37961734761387	1.02131026066991	5.19588154110899	5.46637229928568	5.34742808605799	4.69942032748535	5.49092537592465	6.15857576763302	3.35163076860363	3.93891340572179	2.74179592637402	2.76238072218753	5.0017759835244	2.19846966595246	6.56426927384824	3.57044097707045	7.61411181547651	9.54687389365681	16.6652176440216	10.79382174269	4.18241631950628	3.95103566738302	3.95717129823086	1.19684743198909	3.75651365306199	1.94277228122317	9.78857797530891	6.07595913493322	5.63751359375874	14.9352331001002	9.85527086425317	6.59370316288981	0.899895566206002	6.1904156364636	42.7069383305914	32.2017300095295	54.3759380364466	28.6402051217089	14.8896474492363	15.5979985219576	17.4642829560696	57.8903214362427	96.6654276733531	17.0359920228683	21.7199840701485	25.926644736038	17.6357174459081	0.0	17.9595287343731	10.9183052596621	21.809666788534	31.7273856256352	417.820418216213	35.7768600062997	40.7241312538884	30.281265799076	45.5980884170135	19.4053814809332	21.2147678976569	23.9637107587668	23.406780513359	27.3375776173298	26.5675275618436	42.6666227007611	21.3351389379139	0.0	23.7495566842748	11.4901426398633	91.3949909660716	61.1683341415389	75.0546663070481	69.5089977104786	20.8881948012812	49.6198180781512	35.554224320646	51.5651156648272	26.7664252746924	45.8818756031381	34.8411259102361	45.1738726761292	86.6331203405395	21.7013070252776	59.0611471560773	36.2737998525507	36.0780101089439	28.640188912882	11.4829366997071	5.37415754237057	16.6814029295812	15.4151280114283	29.4082274622715	11.2400377393652	6.3765252588763	19.8508887839542	22.2027644354864	29.4047106596385	19.8873155538844	28.6787407997935	24.914714204703	16.4764849245785	35.388036160598	21.7612080815893	17.4469076987768	18.0005346894983	8.09645601894488	14.1289290757397	22.3941352234062	21.0014954500817	15.1306067925403	24.9427630935382	27.7987804883221	16.2748293281864	15.275287373015	21.4821114084977	31.0902619118592	15.9238355479446	15.2010550571998	26.5965890825532	20.2603466057847	21.5519672810189	22.5556523075137	19.8821910060042	16.8384300440668	18.3729716658685	26.5369634200314	0.0	14.3890010436906	26.1959142564161	26.6281438031991	30.3130266922773	19.53552362786	28.8263818201275	28.4665205873358	40.8112532174659	28.7136169854355	29.6116165795932	34.0830444850115	34.5700791637944	28.4137357825371	22.3364961010391	30.9151307691006	23.517031562031	7.22935966986218	35.1827605868164	34.7222956246873	0.0	34.9961772029468	30.0689696661157	16.4240642059535	27.0801090415938	21.8231738411743	19.1364586216351	20.0735490616544	28.4433876497706	26.9605316566931	21.1706689654281	23.5030170338328	33.6132806464868	34.8696512225828	36.8015801677206	33.4578562387119	35.7607273824557	35.8109237320553	26.5190413565402	12.5248888776208	43.8474930774013	28.491307142739	30.1020367906799	50.2912518226828	40.9708682977413	31.5472948571637	41.6410164154547	39.4870652334972	17.5842104927439	26.9285317970593	20.9636718734564	1.82696004375648	43.980949549381	28.0142193931839	11.0131517027911	19.6997725189636	9.88164630915115	21.709120908292	20.8493192216139	18.7126617122788	18.583668471838	4.35610581599511	11.0537709353984	29.7782757053835	0.584580926518165	0.797189041880179	0.490696182767532	24.2431288146345	16.2210119777455	18.3841547322006	12.5992059388605	27.6331579907825	3.27208461355551	24.9707019569408	25.5907270850058	12.8689147101889	10.3408819448241	17.4181632809232	9.08050036255927	7.54773679776773	20.4445724412666	5.78811082417672	11.2664707653892	18.0946215818143	13.0694048064599	6.70373901567894	19.7162697405119	159.669179983038	17.7809005041487	59.6880533096822	14.3528375902282	32.0228299314189	15.8704174660808	36.749457282384	42.2628301134705	60.9295278200015	30.4900670799159	22.3213705636078	47.9972292323367	25.963384710837	46.1970446460976	42.1451435099132	28.5538840518309	7.26293116907588	27.4869455400235	20.7274316329497	5.42970630906591	22.501543632563	24.1625974121035	19.0959573231624	38.2068468014226	20.9773271451662	37.5126725391885	10.4762677792569	8.84368354554521	10.9413503800614	45.2501816943243	39.1027253878859	35.1485144376231	39.6838649282273	42.0446821585601	28.4426900689474	22.4330153259284	47.6984257165748	41.1855278063114	22.5115192780315	14.4371543232743	65.355623977151	71.9647165548283	60.5328756289586	26.7064865864118	30.9620580237766	44.5791367799821	15.6116171486244	0.691403925334678	19.2066570569909	40.5779305871685	41.0422107032178	61.0628368700867	8.23672023360034	17.3201319086023	17.3744946099433	35.8165114092464	40.6594220965663	44.9350587159766	37.759188861299	23.1065135390234	53.5144160347335	23.354650456949	278.310258170592	36.5263488203798	41.0262423315379	42.0421485340604	53.2500254116091	36.0271034750617	13.2515224919663	15.1256696903243	29.6633204950194	19.8927517596514	21.3398096367438	11.0601545890255	48.6156915466913	23.3114041439214	22.2406986421402	41.9153179689019	18.7867632206122	22.6450661534954	29.6217071083004	13.9819289747241	10.4039247632158	15.361658547766	60.2108818584742	37.3692616956739	17.397216470073	58.1407787983085	33.5140585210806	3.50909195193159	16.1150127880708	53.3951207591281	5.76025018398696	17.3706016457778	26.1165719370346	107.735124718691	56.6069261705247	28.2190377816914	34.5659133673007	22.6249485217561	48.4881913773915	47.2303776520067	40.4299128536031	35.5030811170056	18.3284433279547	18.0122741569086	22.8380920691044	15.0831457858171	0.0	32.318262887624	24.3486419846299	10.5868461514707	0.0	23.39623417755	19.2961142186826	40.8988377418049	41.2856355064087	65.5343896535548	29.0979353797446	59.3428244247234	21.5269161717179	19.8792168363413	35.5595493698483	23.12658658804	22.6493843606563	16.7397758175038	27.2683620892537	33.3122452835318	9.7246359047689	9.37568907484635	5.17282341823825	5.71137446555097	2.93939145792116	12.9571808344131	13.0367920432035	30.8419301748234	26.7964130156178	53.8960135648207	31.4436307420161	42.3482813022109	47.3586218239831	22.8017625016351	49.0438158372256	24.0445075778378	16.8309701954232	9.94669211474494	14.2151095737515	9.32440447147145	18.7260210509624	31.3144018728572	31.7323986664404	41.2829415020557	43.9787830751862	30.45876379659	23.034402130989	29.1192153894266	25.947507810589	31.2423996215584	18.8041550491351	17.9301941074562	25.0993966973022	26.1391338130168	32.8497319364836	46.0850244569406	17.4965356675767	21.3042167739365	30.5936166258359	10.8993287383099
hsa-mir-1273g|chr1_53392840_53393040	7.21589195980948	6.16806835358089	5.93196989558	4.89970986302003	6.41578581220817	6.04302252178576	6.23875666232314	7.51068821825085	6.15750055292953	8.45629285121028	5.20754844211031	6.61105140367992	29.0183046555373	31.1635009375459	24.6972101034231	29.8190322113495	28.4061212607779	29.5698908437363	27.9291102586232	21.8990903856874	26.8087901454551	21.2328676589875	25.2351538833965	26.1956811503304	28.0808983056564	28.474532100625	36.2038367840282	24.5992445619366	29.4422468192773	30.4094829927824	23.2289553538292	26.964716623558	28.0104004099353	22.6345461039089	25.6632208053248	28.6248069733279	23.6819114986612	23.5041902742512	24.2410761264484	23.3526991560457	18.3187053229709	25.7928721493491	25.7919335032283	20.6256065781879	22.3576078866714	19.5156283162886	26.2000202904854	18.5009417383723	19.1441987295223	19.7880564606076	21.4973247915163	15.2751891536519	54.0062093616594	19.8550757367494	16.6944714773089	19.1515772638915	17.2932966982835	13.7865433700655	14.690426189076	13.1253644173585	13.7537415711319	2.6317071190526	8.55058747719849	6.66439048842214	11.4143586066266	12.0486141844558	43.2075832150825	25.9657853709749	13.2788014307569	10.8245764155432	16.556548254694	14.8786734766044	16.9863317074753	21.377591597584	33.7921785443235	38.109893252595	32.1376041338814	42.0307853083148	36.2038486486103	28.7871712953122	17.7309914717817	20.2150359496586	30.8199041275809	30.8020133161467	19.9409901620829	34.0547325662629	36.0201178915031	36.8017011753494	30.7051290916072	29.8237053731172	35.2050682023163	43.9627057546719	35.4903798129768	45.4269564490487	36.8310470363117	2.21160542851358	2.79120467188971	3.12988700029833	10.7036272343784	3.52326086954259	6.33040747748291	15.4707941200058	20.8780346708587	24.8760304187157	25.3131701770069	28.0955690756563	18.292813567916	14.0875329230369	16.3040580572791	17.9370247945966	12.3501420800921	15.0732024735452	14.4699008604064	17.0263674490564	20.710837914814	23.3645992845846	14.3973987408967	30.9916426269039	14.1248157871348	18.9683103527616	21.5548697209384	14.0740561376283	20.6407351278015	16.9622471940099	21.3626780134576	21.5958352657962	15.8593715962837	27.1186015175384	19.9237027723856	37.0423058435727	18.7190450018509	18.5333353631444	20.122606312402	20.4486825308464	15.6138495612962	21.4832483154129	18.1489948913601	20.9169390607906	15.2116723689106	24.6212027679853	14.4262885943811	16.0576741076888	16.4960404350421	20.0717130588408	16.2468549609982	19.5473192473178	21.4209104014068	19.9490585003979	18.2342167839951	20.2385985317243	26.1973951015821	20.4931757771364	18.5752599212057	12.6597327885364	23.0970512729465	19.3496682476851	19.5085783409761	17.2440136459943	21.7894030060975	18.3198236606502	20.9994550017164	18.6528430656094	13.3374682398786	9.48032147191268	5.30401797235057	8.46327747990836	20.6089910734361	14.5086890577258	7.40701573609335	4.43197753338117	4.02292888304734	2.9910096899198	3.14691421479123	7.67658796194429	8.05043841243595	10.8694576217554	7.1802295337635	9.12557333145102	12.871897142705	10.843413076017	9.98335827450327	16.4913336437473	0.0	0.0	7.63361142270601	19.1925714846181	9.41792194504191	11.6315779532682	14.1057065965304	57.0984459311807	59.2725408814732	44.0454220654458	7.85150489409649	5.29026321164333	2.66842467306598	9.0647324393217	4.11167888021826	2.78735733805593	10.9323109082417	7.42866048934392	4.25668013799453	11.721353145045	10.3277549373412	6.77132432971709	8.47090527941721	5.18521685109907	2.9214052977861	6.42776173978896	6.73950956859797	5.11469700639233	11.8746468067218	5.18605509816243	4.26224750532694	10.447532590629	4.53908179752912	1.86846674698672	11.8086872670669	7.82224377630302	4.77815458351257	7.26479403160043	4.05105399586321	4.74693581161327	19.2242310543867	7.65375479874157	27.6749412071056	14.2657361556049	7.65902153491682	18.8048936435584	10.8304842621674	6.36533367037088	19.5450644528158	8.79981222306612	3.82297027883492	0.889509253863553	12.8019066769952	15.6154434944045	5.17277195959033	3.96626923670918	5.72432252721221	10.2458334439701	3.52342313622563	6.88091810625412	1.09629938322967	0.784306353074702	3.96513985737077	4.48406850385229	6.05783394982675	9.29511517740442	11.9992959769438	5.89516144123747	10.0744734509759	15.8827170621144	10.3941648509975	16.5077855757142	16.2961133316795	8.5220605032252	15.5861382726329	20.7223449806423	8.19784446244321	16.5175371401045	13.5518717438425	8.19675409959398	14.0818009157808	18.2575944013084	19.2392348386301	25.7005516540838	17.9426741426093	18.4603171381902	20.9071047609954	22.7751778822108	14.1224463110004	21.9835714738211	9.96373283364995	15.4632350467183	13.6630633690532	14.3354436445844	12.3705856232719	15.207232711174	27.1035214339991	25.8532954531926	18.7396089828519	10.1814218378928	11.4957919568947	8.46748321543876	6.95344509037119	10.7170058873271	0.0	0.0	0.0	0.0	0.0	0.0	0.0	0.0	0.0	0.0	0.0	0.0	0.0	0.0	0.0	0.0	0.0	0.0	0.0	0.0	0.0	0.0	0.0	0.988825316261228	0.0	0.0	0.0	19.5045493051169	14.0847180537763	24.2938867502708	30.7223279526881	21.0561922467073	27.8105316404782	11.9292892057665	12.6525066278685	21.6484731305715	12.8603050528287	11.0671829973339	33.9890700916563	9.4716774956061	10.8211747534027	8.52804218404188	84.0577749565632	83.0598846917507	57.7932316354107	73.7916680879701	0.715471872916023	1.71598473234039	4.45749001595477	5.76410981363446	5.16140757063676	7.98423153697466	11.8714667804042	10.0679864690377	7.42818713238185	5.43386912995707	19.8980904560384	27.3940022268766	16.7360306382335	10.4735622448378	10.6438094800592	4.6371790934152	12.1328816514137	6.48113558305407	16.6990491891229	18.6359379279721	12.7250972946154	3.06633274931766	5.69559395740878	13.923332538711	41.5226661690117	0.0	0.0	6.541410782138	4.65493125576864	0.0	20.8728219712034	28.771608082695	23.6915061141978	25.3261023329161	31.3809758527329	31.5816196471607	18.9312169694217	20.9254345497031	16.2596504041268	7.47242970107935	12.5800449692751	31.4323145753764	27.8851091184254	24.1923616607919	13.7735259156887	19.0138055078399	7.34009481336452	3.74914290934074	41.2178504348135	19.0417646866496	5.13424639390002	17.3360469440089	12.3306223575953	11.4929790501374	8.70795001553939	22.2528046667833	28.0496480367859	11.3007571926827	19.3219210798682	10.6920257155385	20.0286212715631	17.6724353186387	15.8660954669798	18.7102155375054	23.6555604635282	25.1674563906999	15.2305298652105	22.874969032434	11.8454917922265	9.58887830382621	11.2032712054607	7.28129089550422	2.37619377646239	7.90479955997862	7.70086935022585	2.94248231887594	8.59331237411622	11.9518640907387	14.1383927455319	22.719257469703	24.1437691484462	18.0827799521422	17.5778528920718	12.4775401476023	5.80446068539929	10.2067386697167	15.6549848187976	16.862625754753	29.2573622681436	27.5511471507431	23.4071054945834	38.9538560521299	25.2487729244716	32.7565667143599	21.7721468591233	23.1900072283654	24.4860761016791	29.3639176668934	49.4636933865564	15.620422070731	20.7549322348938	19.6690287080165	28.1304131743034	43.7585936247807	34.8540981797933	25.3171717643919	23.183420250221	21.2235400587864	6.66533675473343	3.11586875535042	3.93129305310878	4.90314025726465	7.16397438734494	4.3210903374734	2.3955014802301	4.97716457153446	6.56491227443812	7.0878305150406	7.87824018116815	7.06498382451759	7.18401127934607	8.00634244729006	7.87995718596181	7.62106828251018	6.31029892131618	9.45933679994784	7.99466375216974	7.30486304991144	10.0272244154206	10.6602479708599	8.68140713216473	9.80992294688969	9.0264458343976	10.8784530390801	10.6841026236436	13.4428593617934	11.5580174086939	11.0431841490587	8.40195171352191	7.48320961750543	11.8708534969316	11.4956294281984	11.6124694284968	12.9776451346636	11.5157661980865	11.5249870104515	11.0626238754025	10.2481123454158	14.3892901229073	10.2603106633676	10.2525018229414	12.3842639218737	9.21630479789709	10.2155418301655	20.0441734624985	12.3292227488876	11.2831932240656	13.9018354962863	13.116509943209	13.6684119946975	17.5481686708102	8.6050411343914	4.87894824518382	4.24095258628754	5.26342140370038	4.68889239081494	10.2193660541232	0.0	1.74051872987212	7.4236347095804	8.08578304560148	4.68531485622036	3.84710777720863	8.32634347343087	3.11414666142219	8.20513256570748	9.37278350952706	6.86596542359558	4.83401685082545	6.5654271690788	8.05754248411827	10.8587797732849	2.9810721621805	6.65842944460004	3.81954455606113	4.45661772540203	5.83600604622044	9.56172710866208	14.329418190923	7.70538622545454	7.82199200548784	10.2375272572289	6.08503276314079	9.99131996797847	7.95907344464032	6.04502158382374	5.30908348334392	9.32970298178145	12.0658589128677	6.90061471172426	6.94188329429607	10.4438680112597	3.02194197996885	6.25798129319263	10.935095949279	8.28809528114883	7.89425477654365	15.8813485967309	15.3798840051797	16.8584690078102	19.039871360795	14.6690983734084	14.8158021982836	15.4225902422213	16.7190822118605	16.6788245356545	17.698369219534	12.548642728619	1.40241773803446	22.9434871688463	9.87777627195364	2.94017422771084	9.77973051976383	1649.08300303202	390.182405021018	589.01753696136	0.0	23.2448148846484	12.8675857723894	18.7959973538025	0.0	0.0	4.4301523068037	3.38257587179277	11.8889998496877	7.53283579719413	5.26677054825405	5.83030311213774	9.30942735846416	4.55874535837329	8.5131837245282	7.29566897781173	0.0	5.95923654529851	3.28891324684083	35.5660153466048	6.25990214130854	1.50127023881426	11.5882223871707	9.52276508280538	4.15710278193446	0.0	8.49840274799858	9.43257298694897	0.0	5.81751462026095	10.089172235026	0.0	9.45380475351181	4.99904705454241	0.0	8.78751474966896	9.33253228652175	0.0	6.58444431652032	6.72571932636554	0.0	5.13159142262028	1.79767055569044	17.0280409543761	10.7841655147416	4.51335150693231	6.85115463587164	7.77722572846302	0.0	8.50715598347135	2.31883388819519	6.15601453351719	15.076229535968	3.07107240486834	3.26619282529464	0.0	7.85152031260691	18.5477982340577	8.99214026060957	20.0052655099146	34.1651362634973	3.25808305310324	7.27954349695706	15.3323222509271	12.8853709000266	8.65988052151638	36.2862167571991	14.2064520025344	7.50705528357586	7.40776820122577	9.89321591619909	3.42498035646997	9.49668332771945	5.81136214426787	9.98307628349908	5.46840704540143	5.36160005271522	14.436885898952	9.48356636984612	2.41504417015744	11.5996730798375	3.83224052322027	7.40422968765554	12.6469502945919	7.41117198084172	5.3994343450281	11.0824486610453	3.20016811775425	6.68886739846834	8.60319674670829	8.92015862925191	7.15138190197716	11.1419838542652	11.8179622297191	4.96235910012838	5.08057876707931	8.68626321827445	5.14526935391639	16.8767400879153	5.81672617115348	3.71697276255209	9.93255915650814	10.4963066484273	6.65861179808346	13.9619179674819	11.4753734574205	8.18312643673545	7.86384723855906	5.59486575933809	2.77902099225939	6.95772289713687	5.25529803370822	2.1863310310562	6.66789909407495	3.54183065367445	4.97817248052294	6.72224972949427	4.74122638775565	3.43394464837948	4.93687775146994	1.59499964345323	2.20576731109241	3.21997516930062	2.74303306630464	6.57195779745315	8.9102667947672	12.0735661288315	5.80448147825906	4.447059698781	8.44379142675567	7.97457441506586	7.7101754886791	8.78777774746927	7.02262692167913	4.37778040648747	5.8382416133802	7.82915529618381	9.17316979198914	7.01233657081232	8.80725975000086	12.6518752225822	8.87200335261329	7.53808875613977	8.42763679492494	5.03117941840075	3.80281876767917	4.36205349103694	6.08984726899148	3.24423901065323	2.351598007366	4.40130903778962	4.59477317131884	14.654107155153	5.2203807722823	6.33729357485807	7.67103410164353	4.65982674543072	3.97070701206251	7.62481168162129	5.11078434322345	5.73905627290371	8.97519402724905	6.03062105114873	5.99903068385765	5.31582348564205	7.53877263657784	2.85235348759232	4.23538746651514	4.56764913021995	3.55498575030304	0.0	3.59285793902973	5.20068716691776	3.60096372736982	5.64269311902137	5.64919869394974	6.85016437500539	4.96989805887303	5.09585951827886	5.81391328387717	4.55419038571516	5.55100564279152	3.8763281780167	7.88811488511936	4.74769362557923	4.17227148763345	3.82534376802375	5.49605795917587	8.91829962128886	7.68811091853923	5.29933228407211	5.60608929918764	6.20065699673756	1.99913939239223	5.61229321212987	6.02424913775646	5.0128419550178	4.24719214789928	3.14976050897569	4.58725883182592	5.79563978682937	0.887557360690807	3.66252236528801	5.43204803264157	4.4753766014999	3.89760114101675	4.05535372974813	4.34422210591644	7.61131923105834	82.2364800331907	83.0715141244291	53.2099560993647	21.5587818169586	26.5411762554198	21.266264586358	13.1651028373187	18.0193041878657	10.7347150166259	27.0964780842769	45.4329919508245	27.1599831358411	37.327067934993	35.6003662262391	25.9089261789669	20.9710068445502	52.5678595583125	43.3723689278928	7.85756037508847	20.1367131131852	23.3037272052261	6.4938032344907	8.20522130470329	15.3965201420435	13.984539007652	6.90789033041009	18.292891688357	10.4281908441186	6.9753611013325	11.9541405888149	16.0244124208186	17.3224099115423	14.3062578340753	13.2421486150417	12.67954128834	30.8488215238449	22.8816361205004	6.43018435655353	8.51094792139668	5.8612879383542	31.7886981573326	18.3089420395837	42.607442110128	7.05408087008876	8.34924663084131	4.93944202068463	11.7265026345745	35.5391948742546	10.2953743481346	44.0101490506994	25.2744702994086	34.7906009313559	97.8795469509734	70.2288066477354	115.893592834114	164.543583660836	77.7642885818447	105.598695940987	106.06123612853	70.8001348131076	106.391761687847	89.085411543407	66.9933764301043	118.112506990359	162.938144294583	64.0809085846889	83.3505150978853	131.646284549712	67.2412310835395	111.980432778074	0.0	80.9438841146665	147.961013798601	35.4559636930932	71.3282395591939	100.295696317359	133.01004122433	61.7278473780952	98.0084565116815	52.2540260836729	72.1327066967418	106.671388872208	214.701900599925	70.1192950917751	112.31755150361	152.821358800301	75.3518778901064	101.00638100572	91.5119683740141	56.6662224295152	86.5113503940478	75.6530456514541	49.2358986523525	211.272202900834	34.3681935889233	45.9749310840008	134.410624292935	50.1418713403584	39.6258994152252	116.390313753816	52.4703138265334	32.4328399807199	97.3072581562419	25.574432656473	29.5888505540722	95.2624646574397	35.4965976786965	35.7092914667663	56.3422123396131	59.6676725594325	20.9529903915529	86.0662968584749	23.7475906949921	22.8925042646237	62.4618411871485	35.6781882313772	32.4927514250143	61.5362621730199	21.439168564214	19.623365480171	63.0916523919229	36.5961844640811	24.9041174127402	49.0442934594586	32.6008211329799	27.5521396455168	57.0598245848988	33.3865676968156	45.5347173948527	29.3793415831414	72.7160069563758	71.5093295566804	59.4278162325575	96.9366164039033	86.770996059824	74.1985300478001	57.7360352943731	63.6835987588094	43.7845610308286	77.8498491719796	42.1667878966063	81.8214910772111	37.8236425042534	60.7667575843363	53.5834444945363	102.287257261776	95.4357746772532	180.920132197031	56.3663343698665	14.3382298472385	29.1862501643488	36.0673931825082	36.0652335409618	25.4002346821078	26.4182452418463	25.7172425531711	19.661675492541	15.6109166204521	12.8373214536647	25.7984977474649	27.0150565099048	24.5581137150462	27.142394071242	26.2874464014981	26.2137558614219	61.9209710225139	22.6285153382482	27.6389933006891	35.7853967932022	31.5633974124763	33.5429164828608	36.2242890010176	35.5784332451411	18.3212995938151	33.3745458216568	29.6899073098377	43.6925556133023	33.4109246660649	33.3149876068723	25.4434973772252	30.4460114375166	27.4115930281744	24.9568633722059	33.879611446787	37.4187392088269	66.566735178929	50.6712749597555	35.7593723730173	35.878711237914	37.4961660487318	28.3991719744609	30.9856184370509	43.1745413782502	31.4983164682636	21.5302401209128	39.5613221838219	41.7931343204757	43.2930937463864	35.7982911983526	26.3422768804552	43.0479220222447	29.9886496682625	44.1140702214914	27.484474428222	39.3355561355224	24.6647534538501	32.4526088928594	73.148173673407	19.979820320126	18.4928690295344	16.4736086180703	0.0	9.65450724989443	11.4282614675544	10.9091580837786	16.5161505744601	9.10978977003351	10.05275456611	14.2388825534196	10.2070200264506	0.749007023947182	8.97484377612074	4.97298616123243	23.4340749183558	16.5056271949693	21.1586718485793	33.0673669833984	27.6564932635601	29.017244366244	29.2853537481783	9.58541846297652	16.5520354850246	22.7407504055985	16.5556914068008	3.42840351184237	21.255219153134	8.48098175291833	32.1469373531906	9.2026544007488	8.23544217146054	8.42428850679389	17.6210124145802	22.9134101408695	17.5752822204455	13.5899946515729	11.5265762427719	8.48757200049528	16.6435439510497	9.07170879989042	22.485863596068	34.9832009024475	37.1377975357111	28.6273296321735	28.703169433277	39.9131654272029	22.1978411178178	25.2310712956485	11.6510594210425	14.341501523647	20.2420366856965	18.9713730391899	16.6161417338759	20.8016577443326	20.0626686322093	17.2435564460825	14.180472296128	16.4184660875387	15.8419316165844	22.8156482029398	6.31679458070377	19.3308496132082	4.70609861506113	8.76835347919567	20.6881192630037	5.68666920354482	8.84487267437882	10.1480480568005	7.71136263451446	4.87703587578934	16.103428556941	5.51858751240339	11.4694322870267	4.98645605357234	8.05949116999845	36.6723678916437	6.2322782682944	4.89876110927165	22.1257308371727	255.953872932942	42.5120927627339	28.2402299207704	34.7590590865688	43.9943263552397	31.9577432216019	38.6144459628351	29.5580291632271	29.9052963471778	28.6005569484814	28.3591588915799	29.527090756005	33.5106225290893	27.314235845942	24.7801296061339	28.3576085755957	26.202831952789	26.189806461811	34.1136598019525	28.4570718450751	27.5986920361668	26.5099056721817	27.958813560819	26.0797083392333	26.2045587735587	30.5807742930987	27.2759697353013	29.3043579361612	23.8809602099511	28.1919093601874	26.7943600023495	24.2670728501776	26.9042417647038	28.3557352320604	26.7139801019012	24.2859116433664	29.2684424474887	26.9215903804962	30.6910446426874	25.1892967163475	24.660097274511	31.8679417089315	22.7432277099787	34.1127574617981	33.4781176780842	25.5688852054164	30.191920482921	28.6453858442516	26.9175125525722	24.7567015314397	41.2280038864637	27.9862136355087	24.9526443338332	29.5450783571574	33.0000159776119	27.9512860838538	30.2728557846636	35.6394960502562	3.36009925569654	8.76744212588514	13.4317949097376	10.3367796839311	17.5516266429861	5.95943810384587	24.1025894766239	26.5469998276217	10.7304497304255	9.23495835105541	3.59589489820344	15.4048617114644	16.8854042198743	9.09721378397903	23.9547146056249	19.5772536784208	12.1874077205024	15.0464140242986	4.77794983057417	4.91007864823197	39.7315647849436	13.5420689531519	18.6183196592696	18.0774399757923	22.1481786583712	15.3752053892084	21.183710274101	14.3644048814881	15.3399031268104	18.8887408098384	11.8496335927302	12.9374103673957	9.04920251538934	17.3986598415014	16.1744207125392	11.8607500226509	15.1194889839862	13.1674895802632	26.0510858551768	23.7284568539044	23.8287742404781	5.62975140884933	30.3836681504084	14.0009429087412	0.0	3.92474320099615	21.4048224524144	19.4921291112599	13.0771766603712	7.68293429978601	12.6808256938407	18.5353720745151	5.3639711299855	35.9298477829597	15.3704373969802	14.1353823986145	14.7910205459458	6.99945623126094	24.9794837876614	22.7662745445477	39.3509530103815	20.6642761389676	11.3008116620243	1.56103979152416	13.7841335886531	14.5956574553068	15.7842318691355	6.94530641120025	14.2398185754791	25.5798953298187	8.52223583243357	10.5339989353915	9.85934608862843	9.32173789326333	17.1935821772961	12.351206070379	7.13342102962503	24.6847779862697	13.8356814987533	35.3213798728778	22.9881011617117	39.0242225772258	23.7063140306111	27.4654472201133	20.9751651079253	23.2758447338741	37.1390538470046	42.9708629107767	34.6987173856564	27.2489690035697	38.6326972594725	51.3700033017447	7.96893664908001	4.39386159498903	9.79817216685954	10.5844323998063	7.37332503089366	8.71127878890581	265.203086788187	46.7702163409565	7.74909670808215	6.73885902670503	11.5291839919536	26.8776378242142	16.7457711046616	8.41100927856612	9.1143549947866	18.105614934792	13.1635927387582	8.43015304550532	8.64050299580983	3.96562588147136	21.3648142254947	15.3996776842137	30.630026997629	29.1190242933743	0.0	0.0	15.7223473799995	23.1168095456793	19.3591990289833	22.4061283054869	0.0	37.6561450718485	10.389495590198	15.9764275323235	15.8246694730753	2.50634477090067	20.3150133361925	21.1976259136884	29.462757249893	29.3833904006324	0.0	71.2769014516181	44.2426700604178	58.8268163757054	52.5574796392513	16.2172119183694	0.0	20.924857821111	40.0274404144453	0.0	0.0	61.5692377943045	41.0222901961303	1.7923273741501	4.62376375067564	4.55205194999291	2.56761907935799	43.8111483515743	33.4929402210997	0.0	23.0150278913195	33.901716832752	27.9146799982681	42.0810161875948	43.7424965017171	38.1214118472489	23.4906474201667	16.2510709333442	0.0	15.8344056095995	33.4736620261797	29.838662877364	19.1468888369249	70.6225630457467	21.3741546429504	5.29264663482597	30.1708400031953	15.2776196950456	11.9944187032658	2.04628948090748	35.7089128405701	4.7896618469388	22.2273980289274	45.4127173646387	38.7733098438087	46.6623533754112	33.934345660203	10.9379659655798	32.7974999985734	23.9249859893481	12.1758989665484	28.2221551824971	11.1723357396158	14.8924239513799	34.129593950905	25.8658855554769	24.7863921375765	22.9184993311945	63.7733797785964	46.6708217480329	67.0566302554698	33.5166571836457	48.8261556214667	30.1881379612243	45.2187856998928	20.6891773269078	50.0198705511058	55.182569885651	10.567030961342	17.2885442905468	33.1655614151365	30.6504130228433	20.1331165745683	30.0688108772736	25.7494271455159	18.4451123510448	25.8390939382855	16.7623595925408	19.1892519366708	6.13159789174419	15.5410453831074	27.7573508773261	11.0541873702418	13.528314867924	9.73365204459891	13.0930075579688	10.9666239496461	29.9617251629799	15.0174183506415	19.5067238578839	17.7438684588515	50.7583584850037	96.41874530864	86.7662805805748	19.9573333142918	0.0	0.0	0.0	0.0	30.8023177721695	34.1352397741623	44.1417706014334	43.8074513506384	3.83155057352899	24.066748128647	23.5496968148069	41.8259467020354	53.2359150614121	60.838086659271	32.2883421901573	6.46390703482318	11.8204538192862	17.945654563094	23.5004288671604	19.4638409412479	16.7261401682142	26.7532973268006	25.2387904883913	24.9926023202589	36.8451414278059	14.8871243252489	49.2729204442525	67.4185247288739	27.4337344044648	6.28916153379051	5.48169878146391	5.58385107961823	35.0130349523194	46.5109787664206	30.7334439986633	104.385813020304	76.2423456329451	75.0634477856096	27.6425600414006	36.8348607472268	10.8263120470933	3.37814839895083	48.0528941305121	18.9684841252759	36.1516279334418	45.4654878794823	18.0017020535698	15.1297410455031	16.983816814481	25.0717325848144	15.5769770785645	31.6920339636789	19.390234758402	1.1524383839052	13.6677789121976	21.919545219362	4.07712618220841	4.49792239143034	19.4816595685374	15.3143812647805	55.8390868500104	33.6787232074303	23.7138566182777	24.598649826034	24.2718517327247	0.0	14.8489377863486	24.0668647195177	10.5711090690932	9.25988123113592	7.38962874393713	6.06128935786618	8.80895925114101	35.9414111776431	1.57732412567588	43.0094897959272	54.7693413387923	9.33234931949859	29.5524920738507	38.6303443322914	86.3673540300046	29.4263609491861	24.140092197341	11.6495949527454	16.2293355552881	13.351369057749	14.3569548409414	22.8351757114218	0.0	31.8091875923721	37.864546899018	46.4085846553889	31.152956678476	3.46654832957197	3.69732241469543	4.26906046410724	2.78315627310153	3.41261816062189	3.60843702789858	4.30904282369625	4.87251185986523	3.58473674497582	8.31082763643538	7.77947226970515	8.11262821816402	3.71356478812533	2.9080823662043	5.18272617393184	2.47426070568809	1.37961734761387	1.02131026066991	5.19588154110899	5.46637229928568	5.34742808605799	4.69942032748535	5.49092537592465	6.15857576763302	3.35163076860363	3.93891340572179	2.74179592637402	2.76238072218753	5.0017759835244	2.19846966595246	6.56426927384824	3.57044097707045	7.61411181547651	9.54687389365681	16.6652176440216	10.79382174269	4.18241631950628	3.95103566738302	3.95717129823086	1.19684743198909	3.75651365306199	1.94277228122317	9.78857797530891	6.07595913493322	5.63751359375874	14.9352331001002	9.85527086425317	6.59370316288981	0.899895566206002	6.1904156364636	42.7069383305914	32.2017300095295	54.3759380364466	28.6402051217089	14.8896474492363	15.5979985219576	17.4642829560696	57.8903214362427	96.6654276733531	17.0359920228683	21.7199840701485	25.926644736038	17.6357174459081	0.0	17.9595287343731	10.9183052596621	21.809666788534	31.7273856256352	417.820418216213	35.7768600062997	40.7241312538884	30.281265799076	45.5980884170135	19.4053814809332	21.2147678976569	23.9637107587668	23.406780513359	27.3375776173298	26.5675275618436	42.6666227007611	21.3351389379139	0.0	23.7495566842748	11.4901426398633	91.3949909660716	61.1683341415389	75.0546663070481	69.5089977104786	20.8881948012812	49.6198180781512	35.554224320646	51.5651156648272	26.7664252746924	45.8818756031381	34.8411259102361	45.1738726761292	86.6331203405395	21.7013070252776	59.0611471560773	36.2737998525507	36.0780101089439	28.640188912882	11.4829366997071	5.37415754237057	16.6814029295812	15.4151280114283	29.4082274622715	11.2400377393652	6.3765252588763	19.8508887839542	22.2027644354864	29.4047106596385	19.8873155538844	28.6787407997935	24.914714204703	16.4764849245785	35.388036160598	21.7612080815893	17.4469076987768	18.0005346894983	8.09645601894488	14.1289290757397	22.3941352234062	21.0014954500817	15.1306067925403	24.9427630935382	27.7987804883221	16.2748293281864	15.275287373015	21.4821114084977	31.0902619118592	15.9238355479446	15.2010550571998	26.5965890825532	20.2603466057847	21.5519672810189	22.5556523075137	19.8821910060042	16.8384300440668	18.3729716658685	26.5369634200314	0.0	14.3890010436906	26.1959142564161	26.6281438031991	30.3130266922773	19.53552362786	28.8263818201275	28.4665205873358	40.8112532174659	28.7136169854355	29.6116165795932	34.0830444850115	34.5700791637944	28.4137357825371	22.3364961010391	30.9151307691006	23.517031562031	7.22935966986218	35.1827605868164	34.7222956246873	0.0	34.9961772029468	30.0689696661157	16.4240642059535	27.0801090415938	21.8231738411743	19.1364586216351	20.0735490616544	28.4433876497706	26.9605316566931	21.1706689654281	23.5030170338328	33.6132806464868	34.8696512225828	36.8015801677206	33.4578562387119	35.7607273824557	35.8109237320553	26.5190413565402	12.5248888776208	43.8474930774013	28.491307142739	30.1020367906799	50.2912518226828	40.9708682977413	31.5472948571637	41.6410164154547	39.4870652334972	17.5842104927439	26.9285317970593	20.9636718734564	1.82696004375648	43.980949549381	28.0142193931839	11.0131517027911	19.6997725189636	9.88164630915115	21.709120908292	20.8493192216139	18.7126617122788	18.583668471838	4.35610581599511	11.0537709353984	29.7782757053835	0.584580926518165	0.797189041880179	0.490696182767532	24.2431288146345	16.2210119777455	18.3841547322006	12.5992059388605	27.6331579907825	3.27208461355551	24.9707019569408	25.5907270850058	12.8689147101889	10.3408819448241	17.4181632809232	9.08050036255927	7.54773679776773	20.4445724412666	5.78811082417672	11.2664707653892	18.0946215818143	13.0694048064599	6.70373901567894	19.7162697405119	159.669179983038	17.7809005041487	59.6880533096822	14.3528375902282	32.0228299314189	15.8704174660808	36.749457282384	42.2628301134705	60.9295278200015	30.4900670799159	22.3213705636078	47.9972292323367	25.963384710837	46.1970446460976	42.1451435099132	28.5538840518309	7.26293116907588	27.4869455400235	20.7274316329497	5.42970630906591	22.501543632563	24.1625974121035	19.0959573231624	38.2068468014226	20.9773271451662	37.5126725391885	10.4762677792569	8.84368354554521	10.9413503800614	45.2501816943243	39.1027253878859	35.1485144376231	39.6838649282273	42.0446821585601	28.4426900689474	22.4330153259284	47.6984257165748	41.1855278063114	22.5115192780315	14.4371543232743	65.355623977151	71.9647165548283	60.5328756289586	26.7064865864118	30.9620580237766	44.5791367799821	15.6116171486244	0.691403925334678	19.2066570569909	40.5779305871685	41.0422107032178	61.0628368700867	8.23672023360034	17.3201319086023	17.3744946099433	35.8165114092464	40.6594220965663	44.9350587159766	37.759188861299	23.1065135390234	53.5144160347335	23.354650456949	278.310258170592	36.5263488203798	41.0262423315379	42.0421485340604	53.2500254116091	36.0271034750617	13.2515224919663	15.1256696903243	29.6633204950194	19.8927517596514	21.3398096367438	11.0601545890255	48.6156915466913	23.3114041439214	22.2406986421402	41.9153179689019	18.7867632206122	22.6450661534954	29.6217071083004	13.9819289747241	10.4039247632158	15.361658547766	60.2108818584742	37.3692616956739	17.397216470073	58.1407787983085	33.5140585210806	3.50909195193159	16.1150127880708	53.3951207591281	5.76025018398696	17.3706016457778	26.1165719370346	107.735124718691	56.6069261705247	28.2190377816914	34.5659133673007	22.6249485217561	48.4881913773915	47.2303776520067	40.4299128536031	35.5030811170056	18.3284433279547	18.0122741569086	22.8380920691044	15.0831457858171	0.0	32.318262887624	24.3486419846299	10.5868461514707	0.0	23.39623417755	19.2961142186826	40.8988377418049	41.2856355064087	65.5343896535548	29.0979353797446	59.3428244247234	21.5269161717179	19.8792168363413	35.5595493698483	23.12658658804	22.6493843606563	16.7397758175038	27.2683620892537	33.3122452835318	9.7246359047689	9.37568907484635	5.17282341823825	5.71137446555097	2.93939145792116	12.9571808344131	13.0367920432035	30.8419301748234	26.7964130156178	53.8960135648207	31.4436307420161	42.3482813022109	47.3586218239831	22.8017625016351	49.0438158372256	24.0445075778378	16.8309701954232	9.94669211474494	14.2151095737515	9.32440447147145	18.7260210509624	31.3144018728572	31.7323986664404	41.2829415020557	43.9787830751862	30.45876379659	23.034402130989	29.1192153894266	25.947507810589	31.2423996215584	18.8041550491351	17.9301941074562	25.0993966973022	26.1391338130168	32.8497319364836	46.0850244569406	17.4965356675767	21.3042167739365	30.5936166258359	10.8993287383099
[truncated: 5,612,111 more chars]
