# Supplementary material for: A computational modeling of pri-miRNA expression
Source: PLoS One. 2024 Jan 2;19(1):e0290768. doi: 10.1371/journal.pone.0290768 (PMC10760784; doi:10.1371/journal.pone.0290768)
Supplement: S2 Table — (tab delimited txt) available at https://doi.org/10.6084/m9.figshare.21578847.v5. (TXT) [file pone.0290768.s002.txt]

mRNA|TSS	tpm.293SLAM%20rinderpest%20infection%2c%2000hr%2c%20biol_rep1.CNhs14406.13541-145H4	tpm.293SLAM%20rinderpest%20infection%2c%2000hr%2c%20biol_rep2.CNhs14407.13542-145H5	tpm.293SLAM%20rinderpest%20infection%2c%2000hr%2c%20biol_rep3.CNhs14408.13543-145H6	tpm.293SLAM%20rinderpest%20infection%2c%2006hr%2c%20biol_rep1.CNhs14410.13544-145H7	tpm.293SLAM%20rinderpest%20infection%2c%2006hr%2c%20biol_rep2.CNhs14411.13545-145H8	tpm.293SLAM%20rinderpest%20infection%2c%2006hr%2c%20biol_rep3.CNhs14412.13546-145H9	tpm.293SLAM%20rinderpest%20infection%2c%2012hr%2c%20biol_rep1.CNhs14413.13547-145I1	tpm.293SLAM%20rinderpest%20infection%2c%2012hr%2c%20biol_rep2.CNhs14414.13548-145I2	tpm.293SLAM%20rinderpest%20infection%2c%2012hr%2c%20biol_rep3.CNhs14415.13549-145I3	tpm.293SLAM%20rinderpest%20infection%2c%2024hr%2c%20biol_rep1.CNhs14416.13550-145I4	tpm.293SLAM%20rinderpest%20infection%2c%2024hr%2c%20biol_rep2.CNhs14417.13551-145I5	tpm.293SLAM%20rinderpest%20infection%2c%2024hr%2c%20biol_rep3.CNhs14418.13552-145I6	tpm.ARPE-19%20EMT%20induced%20with%20TGF-beta%20and%20TNF-alpha%2c%2000hr00min%2c%20biol_rep1.CNhs14463.13625-146H7	tpm.ARPE-19%20EMT%20induced%20with%20TGF-beta%20and%20TNF-alpha%2c%2000hr00min%2c%20biol_rep2.CNhs14464.13626-146H8	tpm.ARPE-19%20EMT%20induced%20with%20TGF-beta%20and%20TNF-alpha%2c%2000hr00min%2c%20biol_rep3.CNhs14465.13627-146H9	tpm.ARPE-19%20EMT%20induced%20with%20TGF-beta%20and%20TNF-alpha%2c%2000hr15min%2c%20biol_rep1.CNhs14466.13628-146I1	tpm.ARPE-19%20EMT%20induced%20with%20TGF-beta%20and%20TNF-alpha%2c%2000hr15min%2c%20biol_rep2.CNhs14467.13629-146I2	tpm.ARPE-19%20EMT%20induced%20with%20TGF-beta%20and%20TNF-alpha%2c%2000hr15min%2c%20biol_rep3.CNhs14468.13630-146I3	tpm.ARPE-19%20EMT%20induced%20with%20TGF-beta%20and%20TNF-alpha%2c%2000hr30min%2c%20biol_rep1.CNhs14469.13631-146I4	tpm.ARPE-19%20EMT%20induced%20with%20TGF-beta%20and%20TNF-alpha%2c%2000hr30min%2c%20biol_rep2.CNhs14470.13632-146I5	tpm.ARPE-19%20EMT%20induced%20with%20TGF-beta%20and%20TNF-alpha%2c%2000hr30min%2c%20biol_rep3.CNhs14471.13633-146I6	tpm.ARPE-19%20EMT%20induced%20with%20TGF-beta%20and%20TNF-alpha%2c%2000hr45min%2c%20biol_rep1.CNhs14472.13634-146I7	tpm.ARPE-19%20EMT%20induced%20with%20TGF-beta%20and%20TNF-alpha%2c%2000hr45min%2c%20biol_rep2.CNhs14473.13635-146I8	tpm.ARPE-19%20EMT%20induced%20with%20TGF-beta%20and%20TNF-alpha%2c%2000hr45min%2c%20biol_rep3.CNhs14474.13636-146I9	tpm.ARPE-19%20EMT%20induced%20with%20TGF-beta%20and%20TNF-alpha%2c%2001hr00min%2c%20biol_rep1.CNhs14475.13637-147A1	tpm.ARPE-19%20EMT%20induced%20with%20TGF-beta%20and%20TNF-alpha%2c%2001hr00min%2c%20biol_rep2.CNhs14476.13638-147A2	tpm.ARPE-19%20EMT%20induced%20with%20TGF-beta%20and%20TNF-alpha%2c%2001hr00min%2c%20biol_rep3.CNhs14477.13639-147A3	tpm.ARPE-19%20EMT%20induced%20with%20TGF-beta%20and%20TNF-alpha%2c%2001hr20min%2c%20biol_rep1.CNhs14478.13640-147A4	tpm.ARPE-19%20EMT%20induced%20with%20TGF-beta%20and%20TNF-alpha%2c%2001hr20min%2c%20biol_rep2.CNhs14479.13641-147A5	tpm.ARPE-19%20EMT%20induced%20with%20TGF-beta%20and%20TNF-alpha%2c%2001hr20min%2c%20biol_rep3.CNhs14480.13642-147A6	tpm.ARPE-19%20EMT%20induced%20with%20TGF-beta%20and%20TNF-alpha%2c%2001hr40min%2c%20biol_rep1.CNhs14482.13643-147A7	tpm.ARPE-19%20EMT%20induced%20with%20TGF-beta%20and%20TNF-alpha%2c%2001hr40min%2c%20biol_rep2.CNhs14483.13644-147A8	tpm.ARPE-19%20EMT%20induced%20with%20TGF-beta%20and%20TNF-alpha%2c%2001hr40min%2c%20biol_rep3.CNhs14484.13645-147A9	tpm.ARPE-19%20EMT%20induced%20with%20TGF-beta%20and%20TNF-alpha%2c%2002hr00min%2c%20biol_rep1.CNhs14485.13646-147B1	tpm.ARPE-19%20EMT%20induced%20with%20TGF-beta%20and%20TNF-alpha%2c%2002hr00min%2c%20biol_rep2.CNhs14486.13647-147B2	tpm.ARPE-19%20EMT%20induced%20with%20TGF-beta%20and%20TNF-alpha%2c%2002hr00min%2c%20biol_rep3.CNhs14487.13648-147B3	tpm.ARPE-19%20EMT%20induced%20with%20TGF-beta%20and%20TNF-alpha%2c%2002hr30min%2c%20biol_rep1.CNhs14488.13649-147B4	tpm.ARPE-19%20EMT%20induced%20with%20TGF-beta%20and%20TNF-alpha%2c%2002hr30min%2c%20biol_rep2.CNhs14489.13650-147B5	tpm.ARPE-19%20EMT%20induced%20with%20TGF-beta%20and%20TNF-alpha%2c%2002hr30min%2c%20biol_rep3.CNhs14490.13651-147B6	tpm.ARPE-19%20EMT%20induced%20with%20TGF-beta%20and%20TNF-alpha%2c%2003hr00min%2c%20biol_rep1.CNhs14491.13652-147B7	tpm.ARPE-19%20EMT%20induced%20with%20TGF-beta%20and%20TNF-alpha%2c%2003hr00min%2c%20biol_rep2.CNhs14492.13653-147B8	tpm.ARPE-19%20EMT%20induced%20with%20TGF-beta%20and%20TNF-alpha%2c%2003hr00min%2c%20biol_rep3.CNhs14493.13654-147B9	tpm.ARPE-19%20EMT%20induced%20with%20TGF-beta%20and%20TNF-alpha%2c%2003hr30min%2c%20biol_rep1.CNhs14494.13655-147C1	tpm.ARPE-19%20EMT%20induced%20with%20TGF-beta%20and%20TNF-alpha%2c%2003hr30min%2c%20biol_rep2.CNhs14495.13656-147C2	tpm.ARPE-19%20EMT%20induced%20with%20TGF-beta%20and%20TNF-alpha%2c%2003hr30min%2c%20biol_rep3.CNhs14496.13657-147C3	tpm.ARPE-19%20EMT%20induced%20with%20TGF-beta%20and%20TNF-alpha%2c%2004hr00min%2c%20biol_rep1.CNhs14497.13658-147C4	tpm.ARPE-19%20EMT%20induced%20with%20TGF-beta%20and%20TNF-alpha%2c%2004hr00min%2c%20biol_rep2.CNhs14498.13659-147C5	tpm.ARPE-19%20EMT%20induced%20with%20TGF-beta%20and%20TNF-alpha%2c%2004hr00min%2c%20biol_rep3.CNhs14499.13660-147C6	tpm.ARPE-19%20EMT%20induced%20with%20TGF-beta%20and%20TNF-alpha%2c%2005hr00min%2c%20biol_rep1.CNhs14500.13661-147C7	tpm.ARPE-19%20EMT%20induced%20with%20TGF-beta%20and%20TNF-alpha%2c%2005hr00min%2c%20biol_rep2.CNhs14501.13662-147C8	tpm.ARPE-19%20EMT%20induced%20with%20TGF-beta%20and%20TNF-alpha%2c%2005hr00min%2c%20biol_rep3.CNhs14518.13663-147C9	tpm.ARPE-19%20EMT%20induced%20with%20TGF-beta%20and%20TNF-alpha%2c%2006hr00min%2c%20biol_rep1.CNhs14519.13664-147D1	tpm.ARPE-19%20EMT%20induced%20with%20TGF-beta%20and%20TNF-alpha%2c%2006hr00min%2c%20biol_rep2.CNhs14520.13665-147D2	tpm.ARPE-19%20EMT%20induced%20with%20TGF-beta%20and%20TNF-alpha%2c%2006hr00min%2c%20biol_rep3.CNhs14522.13666-147D3	tpm.ARPE-19%20EMT%20induced%20with%20TGF-beta%20and%20TNF-alpha%2c%2007hr00min%2c%20biol_rep1.CNhs14523.13667-147D4	tpm.ARPE-19%20EMT%20induced%20with%20TGF-beta%20and%20TNF-alpha%2c%2007hr00min%2c%20biol_rep2.CNhs14524.13668-147D5	tpm.ARPE-19%20EMT%20induced%20with%20TGF-beta%20and%20TNF-alpha%2c%2007hr00min%2c%20biol_rep3.CNhs14525.13669-147D6	tpm.ARPE-19%20EMT%20induced%20with%20TGF-beta%20and%20TNF-alpha%2c%2008hr00min%2c%20biol_rep1.CNhs14526.13670-147D7	tpm.ARPE-19%20EMT%20induced%20with%20TGF-beta%20and%20TNF-alpha%2c%2008hr00min%2c%20biol_rep2.CNhs14527.13671-147D8	tpm.ARPE-19%20EMT%20induced%20with%20TGF-beta%20and%20TNF-alpha%2c%2008hr00min%2c%20biol_rep3.CNhs14528.13672-147D9	tpm.ARPE-19%20EMT%20induced%20with%20TGF-beta%20and%20TNF-alpha%2c%2012hr00min%2c%20biol_rep2.CNhs14530.13674-147E2	tpm.ARPE-19%20EMT%20induced%20with%20TGF-beta%20and%20TNF-alpha%2c%2012hr00min%2c%20biol_rep3.CNhs14531.13675-147E3	tpm.ARPE-19%20EMT%20induced%20with%20TGF-beta%20and%20TNF-alpha%2c%2016hr00min%2c%20biol_rep1.CNhs14532.13676-147E4	tpm.ARPE-19%20EMT%20induced%20with%20TGF-beta%20and%20TNF-alpha%2c%2016hr00min%2c%20biol_rep2.CNhs14533.13677-147E5	tpm.ARPE-19%20EMT%20induced%20with%20TGF-beta%20and%20TNF-alpha%2c%2016hr00min%2c%20biol_rep3.CNhs14534.13678-147E6	tpm.ARPE-19%20EMT%20induced%20with%20TGF-beta%20and%20TNF-alpha%2c%2024hr00min%2c%20biol_rep1.CNhs14535.13679-147E7	tpm.ARPE-19%20EMT%20induced%20with%20TGF-beta%20and%20TNF-alpha%2c%2024hr00min%2c%20biol_rep2.CNhs14536.13680-147E8	tpm.ARPE-19%20EMT%20induced%20with%20TGF-beta%20and%20TNF-alpha%2c%2024hr00min%2c%20biol_rep3.CNhs14537.13681-147E9	tpm.ARPE-19%20EMT%20induced%20with%20TGF-beta%20and%20TNF-alpha%2c%2042hr00min%2c%20biol_rep1.CNhs14538.13682-147F1	tpm.ARPE-19%20EMT%20induced%20with%20TGF-beta%20and%20TNF-alpha%2c%2042hr00min%2c%20biol_rep2.CNhs14539.13683-147F2	tpm.ARPE-19%20EMT%20induced%20with%20TGF-beta%20and%20TNF-alpha%2c%2042hr00min%2c%20biol_rep3.CNhs14540.13684-147F3	tpm.ARPE-19%20EMT%20induced%20with%20TGF-beta%20and%20TNF-alpha%2c%2060hr00min%2c%20biol_rep1.CNhs14541.13685-147F4	tpm.ARPE-19%20EMT%20induced%20with%20TGF-beta%20and%20TNF-alpha%2c%2060hr00min%2c%20biol_rep2.CNhs14542.13686-147F5	tpm.ARPE-19%20EMT%20induced%20with%20TGF-beta%20and%20TNF-alpha%2c%2060hr00min%2c%20biol_rep3.CNhs14543.13687-147F6	tpm.Adipocyte%20-%20breast%2c%20donor1.CNhs11051.11376-118A8	tpm.Adipocyte%20-%20breast%2c%20donor2.CNhs11969.11327-117E4	tpm.Adipocyte%20-%20omental%2c%20donor1.CNhs11054.11473-119C6	tpm.Adipocyte%20-%20omental%2c%20donor2.CNhs12067.11474-119C7	tpm.Adipocyte%20-%20omental%2c%20donor3.CNhs12068.11475-119C8	tpm.Adipocyte%20-%20perirenal%2c%20donor1.CNhs12069.11476-119C9	tpm.Adipocyte%20-%20subcutaneous%2c%20donor1.CNhs12494.11259-116F8	tpm.Adipocyte%20-%20subcutaneous%2c%20donor2.CNhs11371.11336-117F4	tpm.Adipocyte%20-%20subcutaneous%2c%20donor3.CNhs12017.11408-118E4	tpm.Adipocyte%20differentiation%2c%20day04%2c%20donor1.CNhs12516.13019-139D4	tpm.Adipocyte%20differentiation%2c%20day04%2c%20donor2.CNhs13410.13022-139D7	tpm.Adipocyte%20differentiation%2c%20day04%2c%20donor3.CNhs13413.13025-139E1	tpm.Adipocyte%20differentiation%2c%20day04%2c%20donor4.CNhs13417.13028-139E4	tpm.Adipocyte%20differentiation%2c%20day08%2c%20donor1.CNhs12517.13020-139D5	tpm.Adipocyte%20differentiation%2c%20day08%2c%20donor2.CNhs13411.13023-139D8	tpm.Adipocyte%20differentiation%2c%20day08%2c%20donor3.CNhs13415.13026-139E2	tpm.Adipocyte%20differentiation%2c%20day08%2c%20donor4.CNhs13418.13029-139E5	tpm.Adipocyte%20differentiation%2c%20day12%2c%20donor1.CNhs13336.13021-139D6	tpm.Adipocyte%20differentiation%2c%20day12%2c%20donor2.CNhs13412.13024-139D9	tpm.Adipocyte%20differentiation%2c%20day12%2c%20donor3.CNhs13416.13027-139E3	tpm.Adipocyte%20differentiation%2c%20day12%2c%20donor4.CNhs13419.13030-139E6	tpm.Alveolar%20Epithelial%20Cells%2c%20donor1.CNhs11325.11510-119G7	tpm.Alveolar%20Epithelial%20Cells%2c%20donor2.CNhs12084.11590-120G6	tpm.Alveolar%20Epithelial%20Cells%2c%20donor3.CNhs12119.11671-122G6	tpm.Amniotic%20Epithelial%20Cells%2c%20donor1.CNhs11341.11533-120A3	tpm.Amniotic%20Epithelial%20Cells%2c%20donor2.CNhs12098.11613-122A2	tpm.Amniotic%20Epithelial%20Cells%2c%20donor3.CNhs12125.11694-123A2	tpm.Anulus%20Pulposus%20Cell%2c%20donor1.CNhs10876.11248-116E6	tpm.Anulus%20Pulposus%20Cell%2c%20donor2.CNhs12064.11463-119B5	tpm.Aortic%20smooth%20muscle%20cell%20response%20to%20FGF2%2c%2000hr00min%2c%20biol_rep1%20%28LK1%29.CNhs13339.12642-134G5	tpm.Aortic%20smooth%20muscle%20cell%20response%20to%20FGF2%2c%2000hr00min%2c%20biol_rep2%20%28LK2%29.CNhs13358.12740-135I4	tpm.Aortic%20smooth%20muscle%20cell%20response%20to%20FGF2%2c%2000hr00min%2c%20biol_rep3%20%28LK3%29.CNhs13567.12838-137B3	tpm.Aortic%20smooth%20muscle%20cell%20response%20to%20FGF2%2c%2000hr15min%2c%20biol_rep1%20%28LK4%29.CNhs13340.12643-134G6	tpm.Aortic%20smooth%20muscle%20cell%20response%20to%20FGF2%2c%2000hr15min%2c%20biol_rep2%20%28LK5%29.CNhs13359.12741-135I5	tpm.Aortic%20smooth%20muscle%20cell%20response%20to%20FGF2%2c%2000hr15min%2c%20biol_rep3%20%28LK6%29.CNhs13568.12839-137B4	tpm.Aortic%20smooth%20muscle%20cell%20response%20to%20FGF2%2c%2000hr30min%2c%20biol_rep1%20%28LK7%29.CNhs13341.12644-134G7	tpm.Aortic%20smooth%20muscle%20cell%20response%20to%20FGF2%2c%2000hr30min%2c%20biol_rep2%20%28LK8%29.CNhs13360.12742-135I6	tpm.Aortic%20smooth%20muscle%20cell%20response%20to%20FGF2%2c%2000hr30min%2c%20biol_rep3%20%28LK9%29.CNhs13569.12840-137B5	tpm.Aortic%20smooth%20muscle%20cell%20response%20to%20FGF2%2c%2000hr45min%2c%20biol_rep1%20%28LK10%29.CNhs13343.12645-134G8	tpm.Aortic%20smooth%20muscle%20cell%20response%20to%20FGF2%2c%2000hr45min%2c%20biol_rep2%20%28LK11%29.CNhs13361.12743-135I7	tpm.Aortic%20smooth%20muscle%20cell%20response%20to%20FGF2%2c%2000hr45min%2c%20biol_rep3%20%28LK12%29.CNhs13571.12841-137B6	tpm.Aortic%20smooth%20muscle%20cell%20response%20to%20FGF2%2c%2001hr%2c%20biol_rep1%20%28LK13%29.CNhs12741.12646-134G9	tpm.Aortic%20smooth%20muscle%20cell%20response%20to%20FGF2%2c%2001hr%2c%20biol_rep2%20%28LK14%29.CNhs13362.12744-135I8	tpm.Aortic%20smooth%20muscle%20cell%20response%20to%20FGF2%2c%2001hr%2c%20biol_rep3%20%28LK15%29.CNhs13683.12842-137B7	tpm.Aortic%20smooth%20muscle%20cell%20response%20to%20FGF2%2c%2002hr%2c%20biol_rep1%20%28LK16%29.CNhs13344.12647-134H1	tpm.Aortic%20smooth%20muscle%20cell%20response%20to%20FGF2%2c%2002hr%2c%20biol_rep2%20%28LK17%29.CNhs13363.12745-135I9	tpm.Aortic%20smooth%20muscle%20cell%20response%20to%20FGF2%2c%2002hr%2c%20biol_rep3%20%28LK18%29.CNhs13572.12843-137B8	tpm.Aortic%20smooth%20muscle%20cell%20response%20to%20FGF2%2c%2003hr%2c%20biol_rep1%20%28LK19%29.CNhs13345.12648-134H2	tpm.Aortic%20smooth%20muscle%20cell%20response%20to%20FGF2%2c%2003hr%2c%20biol_rep2%20%28LK20%29.CNhs13364.12746-136A1	tpm.Aortic%20smooth%20muscle%20cell%20response%20to%20FGF2%2c%2003hr%2c%20biol_rep3%20%28LK21%29.CNhs13573.12844-137B9	tpm.Aortic%20smooth%20muscle%20cell%20response%20to%20FGF2%2c%2004hr%2c%20biol_rep1%20%28LK22%29.CNhs13346.12649-134H3	tpm.Aortic%20smooth%20muscle%20cell%20response%20to%20FGF2%2c%2004hr%2c%20biol_rep2%20%28LK23%29.CNhs13365.12747-136A2	tpm.Aortic%20smooth%20muscle%20cell%20response%20to%20FGF2%2c%2004hr%2c%20biol_rep3%20%28LK24%29.CNhs13574.12845-137C1	tpm.Aortic%20smooth%20muscle%20cell%20response%20to%20FGF2%2c%2005hr%2c%20biol_rep1%20%28LK25%29.CNhs13347.12650-134H4	tpm.Aortic%20smooth%20muscle%20cell%20response%20to%20FGF2%2c%2005hr%2c%20biol_rep2%20%28LK26%29.CNhs13367.12748-136A3	tpm.Aortic%20smooth%20muscle%20cell%20response%20to%20FGF2%2c%2005hr%2c%20biol_rep3%20%28LK27%29.CNhs13575.12846-137C2	tpm.Aortic%20smooth%20muscle%20cell%20response%20to%20FGF2%2c%2006hr%2c%20biol_rep1%20%28LK28%29.CNhs13348.12651-134H5	tpm.Aortic%20smooth%20muscle%20cell%20response%20to%20FGF2%2c%2006hr%2c%20biol_rep2%20%28LK29%29.CNhs13368.12749-136A4	tpm.Aortic%20smooth%20muscle%20cell%20response%20to%20FGF2%2c%2006hr%2c%20biol_rep3%20%28LK30%29.CNhs13576.12847-137C3	tpm.Aortic%20smooth%20muscle%20cell%20response%20to%20IL1b%2c%2000hr00min%2c%20biol_rep1%20%28LK31%29.CNhs13349.12652-134H6	tpm.Aortic%20smooth%20muscle%20cell%20response%20to%20IL1b%2c%2000hr00min%2c%20biol_rep2%20%28LK32%29.CNhs13369.12750-136A5	tpm.Aortic%20smooth%20muscle%20cell%20response%20to%20IL1b%2c%2000hr00min%2c%20biol_rep3%20%28LK33%29.CNhs13577.12848-137C4	tpm.Aortic%20smooth%20muscle%20cell%20response%20to%20IL1b%2c%2000hr15min%2c%20biol_rep1%20%28LK34%29.CNhs13350.12653-134H7	tpm.Aortic%20smooth%20muscle%20cell%20response%20to%20IL1b%2c%2000hr15min%2c%20biol_rep2%20%28LK35%29.CNhs13370.12751-136A6	tpm.Aortic%20smooth%20muscle%20cell%20response%20to%20IL1b%2c%2000hr15min%2c%20biol_rep3%20%28LK36%29.CNhs13578.12849-137C5	tpm.Aortic%20smooth%20muscle%20cell%20response%20to%20IL1b%2c%2000hr30min%2c%20biol_rep1%20%28LK37%29.CNhs13351.12654-134H8	tpm.Aortic%20smooth%20muscle%20cell%20response%20to%20IL1b%2c%2000hr30min%2c%20biol_rep2%20%28LK38%29.CNhs13371.12752-136A7	tpm.Aortic%20smooth%20muscle%20cell%20response%20to%20IL1b%2c%2000hr30min%2c%20biol_rep3%20%28LK39%29.CNhs13579.12850-137C6	tpm.Aortic%20smooth%20muscle%20cell%20response%20to%20IL1b%2c%2000hr45min%2c%20biol_rep1%20%28LK40%29.CNhs13352.12655-134H9	tpm.Aortic%20smooth%20muscle%20cell%20response%20to%20IL1b%2c%2000hr45min%2c%20biol_rep2%20%28LK41%29.CNhs13372.12753-136A8	tpm.Aortic%20smooth%20muscle%20cell%20response%20to%20IL1b%2c%2000hr45min%2c%20biol_rep3%20%28LK42%29.CNhs13580.12851-137C7	tpm.Aortic%20smooth%20muscle%20cell%20response%20to%20IL1b%2c%2001hr%2c%20biol_rep1%20%28LK43%29.CNhs13353.12656-134I1	tpm.Aortic%20smooth%20muscle%20cell%20response%20to%20IL1b%2c%2001hr%2c%20biol_rep2%20%28LK44%29.CNhs13373.12754-136A9	tpm.Aortic%20smooth%20muscle%20cell%20response%20to%20IL1b%2c%2001hr%2c%20biol_rep3%20%28LK45%29.CNhs13581.12852-137C8	tpm.Aortic%20smooth%20muscle%20cell%20response%20to%20IL1b%2c%2002hr%2c%20biol_rep1%20%28LK46%29.CNhs13354.12657-134I2	tpm.Aortic%20smooth%20muscle%20cell%20response%20to%20IL1b%2c%2002hr%2c%20biol_rep2%20%28LK47%29.CNhs13374.12755-136B1	tpm.Aortic%20smooth%20muscle%20cell%20response%20to%20IL1b%2c%2002hr%2c%20biol_rep3%20%28LK48%29.CNhs13582.12853-137C9	tpm.Aortic%20smooth%20muscle%20cell%20response%20to%20IL1b%2c%2003hr%2c%20biol_rep1%20%28LK49%29.CNhs13355.12658-134I3	tpm.Aortic%20smooth%20muscle%20cell%20response%20to%20IL1b%2c%2003hr%2c%20biol_rep2%20%28LK50%29.CNhs13375.12756-136B2	tpm.Aortic%20smooth%20muscle%20cell%20response%20to%20IL1b%2c%2003hr%2c%20biol_rep3%20%28LK51%29.CNhs13583.12854-137D1	tpm.Aortic%20smooth%20muscle%20cell%20response%20to%20IL1b%2c%2004hr%2c%20biol_rep1%20%28LK52%29.CNhs13682.12659-134I4	tpm.Aortic%20smooth%20muscle%20cell%20response%20to%20IL1b%2c%2004hr%2c%20biol_rep2%20%28LK53%29.CNhs13376.12757-136B3	tpm.Aortic%20smooth%20muscle%20cell%20response%20to%20IL1b%2c%2004hr%2c%20biol_rep3%20%28LK54%29.CNhs13584.12855-137D2	tpm.Aortic%20smooth%20muscle%20cell%20response%20to%20IL1b%2c%2005hr%2c%20biol_rep1%20%28LK55%29.CNhs13356.12660-134I5	tpm.Aortic%20smooth%20muscle%20cell%20response%20to%20IL1b%2c%2005hr%2c%20biol_rep2%20%28LK56%29.CNhs13377.12758-136B4	tpm.Aortic%20smooth%20muscle%20cell%20response%20to%20IL1b%2c%2005hr%2c%20biol_rep3%20%28LK57%29.CNhs13585.12856-137D3	tpm.Aortic%20smooth%20muscle%20cell%20response%20to%20IL1b%2c%2006hr%2c%20biol_rep1%20%28LK58%29.CNhs13357.12661-134I6	tpm.Aortic%20smooth%20muscle%20cell%20response%20to%20IL1b%2c%2006hr%2c%20biol_rep2%20%28LK59%29.CNhs13378.12759-136B5	tpm.Aortic%20smooth%20muscle%20cell%20response%20to%20IL1b%2c%2006hr%2c%20biol_rep3%20%28LK60%29.CNhs13586.12857-137D4	tpm.Astrocyte%20-%20cerebellum%2c%20donor1.CNhs11321.11500-119F6	tpm.Astrocyte%20-%20cerebellum%2c%20donor2.CNhs12081.11580-120F5	tpm.Astrocyte%20-%20cerebellum%2c%20donor3.CNhs12117.11661-122F5	tpm.Astrocyte%20-%20cerebral%20cortex%2c%20donor1.CNhs10864.11235-116D2	tpm.Astrocyte%20-%20cerebral%20cortex%2c%20donor2.CNhs11960.11316-117D2	tpm.Astrocyte%20-%20cerebral%20cortex%2c%20donor3.CNhs12005.11392-118C6	tpm.B%20lymphoblastoid%20cell%20line%3a%20GM12878%20ENCODE%2c%20biol_rep1.CNhs12331.10821-111C2	tpm.B%20lymphoblastoid%20cell%20line%3a%20GM12878%20ENCODE%2c%20biol_rep2.CNhs12332.10822-111C3	tpm.B%20lymphoblastoid%20cell%20line%3a%20GM12878%20ENCODE%2c%20biol_rep3.CNhs12333.10823-111C4	tpm.Basophils%2c%20donor1.CNhs12546.12241-129G9	tpm.Basophils%2c%20donor2.CNhs12563.12242-129H1	tpm.Basophils%2c%20donor3.CNhs12575.12243-129H2	tpm.Bronchial%20Epithelial%20Cell%2c%20donor1.CNhs11327.11511-119G8	tpm.Bronchial%20Epithelial%20Cell%2c%20donor2.CNhs12085.11591-120G7	tpm.Bronchial%20Epithelial%20Cell%2c%20donor3.CNhs12623.11672-122G7	tpm.Bronchial%20Epithelial%20Cell%2c%20donor4.CNhs12054.11453-119A4	tpm.Bronchial%20Epithelial%20Cell%2c%20donor5.CNhs12058.11457-119A8	tpm.Bronchial%20Epithelial%20Cell%2c%20donor6.CNhs12062.11461-119B3	tpm.Bronchial%20Epithelial%20Cell%2c%20donor7.CNhs12642.11769-123I5	tpm.Burkitt%27s%20lymphoma%20cell%20line%3aDAUDI.CNhs10739.10422-106C8	tpm.Burkitt%27s%20lymphoma%20cell%20line%3aRAJI.CNhs11268.10476-106I8	tpm.CD133%2b%20stem%20cells%20-%20adult%20bone%20marrow%20derived%2c%20pool1.CNhs12552.12224-129F1	tpm.CD133%2b%20stem%20cells%20-%20cord%20blood%20derived%2c%20pool1.CNhs12545.12223-129E9	tpm.CD14%2b%20Monocytes%2c%20donor1.CNhs10852.11224-116B9	tpm.CD14%2b%20Monocytes%2c%20donor2.CNhs11954.11305-117B9	tpm.CD14%2b%20Monocytes%2c%20donor3.CNhs11997.11381-118B4	tpm.CD14%2b%20monocyte%20derived%20endothelial%20progenitor%20cells%2c%20donor1.CNhs10858.11229-116C5	tpm.CD14%2b%20monocyte%20derived%20endothelial%20progenitor%20cells%2c%20donor2.CNhs11897.11310-117C5	tpm.CD14%2b%20monocyte%20derived%20endothelial%20progenitor%20cells%2c%20donor3.CNhs11904.11386-118B9	tpm.CD14%2b%20monocytes%20-%20mock%20treated%2c%20donor1.CNhs13468.11863-125A9	tpm.CD14%2b%20monocytes%20-%20mock%20treated%2c%20donor2.CNhs13484.11873-125C1	tpm.CD14%2b%20monocytes%20-%20mock%20treated%2c%20donor3.CNhs13491.11883-125D2	tpm.CD14%2b%20monocytes%20-%20treated%20with%20B-glucan%2c%20donor1.CNhs13474.11869-125B6	tpm.CD14%2b%20monocytes%20-%20treated%20with%20B-glucan%2c%20donor2.CNhs13489.11879-125C7	tpm.CD14%2b%20monocytes%20-%20treated%20with%20B-glucan%2c%20donor3.CNhs13495.11889-125D8	tpm.CD14%2b%20monocytes%20-%20treated%20with%20BCG%2c%20donor1.CNhs13465.11860-125A6	tpm.CD14%2b%20monocytes%20-%20treated%20with%20BCG%2c%20donor2.CNhs13475.11870-125B7	tpm.CD14%2b%20monocytes%20-%20treated%20with%20BCG%2c%20donor3.CNhs13543.11880-125C8	tpm.CD14%2b%20monocytes%20-%20treated%20with%20Candida%2c%20donor1.CNhs13473.11868-125B5	tpm.CD14%2b%20monocytes%20-%20treated%20with%20Candida%2c%20donor2.CNhs13488.11878-125C6	tpm.CD14%2b%20monocytes%20-%20treated%20with%20Candida%2c%20donor3.CNhs13494.11888-125D7	tpm.CD14%2b%20monocytes%20-%20treated%20with%20Cryptococcus%2c%20donor1.CNhs13472.11867-125B4	tpm.CD14%2b%20monocytes%20-%20treated%20with%20Cryptococcus%2c%20donor2.CNhs13487.11877-125C5	tpm.CD14%2b%20monocytes%20-%20treated%20with%20Cryptococcus%2c%20donor3.CNhs13546.11887-125D6	tpm.CD14%2b%20monocytes%20-%20treated%20with%20Group%20A%20streptococci%2c%20donor1.CNhs13469.11864-125B1	tpm.CD14%2b%20monocytes%20-%20treated%20with%20Group%20A%20streptococci%2c%20donor2.CNhs13532.11874-125C2	tpm.CD14%2b%20monocytes%20-%20treated%20with%20Group%20A%20streptococci%2c%20donor3.CNhs13492.11884-125D3	tpm.CD14%2b%20monocytes%20-%20treated%20with%20IFN%20%2b%20N-hexane%2c%20donor1.CNhs13466.11861-125A7	tpm.CD14%2b%20monocytes%20-%20treated%20with%20IFN%20%2b%20N-hexane%2c%20donor2.CNhs13476.11871-125B8	tpm.CD14%2b%20monocytes%20-%20treated%20with%20IFN%20%2b%20N-hexane%2c%20donor3.CNhs13490.11881-125C9	tpm.CD14%2b%20monocytes%20-%20treated%20with%20Salmonella%2c%20donor1.CNhs13471.11866-125B3	tpm.CD14%2b%20monocytes%20-%20treated%20with%20Salmonella%2c%20donor2.CNhs13485.11876-125C4	tpm.CD14%2b%20monocytes%20-%20treated%20with%20Salmonella%2c%20donor3.CNhs13493.11886-125D5	tpm.CD14%2b%20monocytes%20-%20treated%20with%20Trehalose%20dimycolate%20%28TDM%29%2c%20donor1.CNhs13467.11862-125A8	tpm.CD14%2b%20monocytes%20-%20treated%20with%20Trehalose%20dimycolate%20%28TDM%29%2c%20donor2.CNhs13483.11872-125B9	tpm.CD14%2b%20monocytes%20-%20treated%20with%20Trehalose%20dimycolate%20%28TDM%29%2c%20donor3.CNhs13544.11882-125D1	tpm.CD14%2b%20monocytes%20-%20treated%20with%20lipopolysaccharide%2c%20donor1.CNhs13470.11865-125B2	tpm.CD14%2b%20monocytes%20-%20treated%20with%20lipopolysaccharide%2c%20donor2.CNhs13533.11875-125C3	tpm.CD14%2b%20monocytes%20-%20treated%20with%20lipopolysaccharide%2c%20donor3.CNhs13545.11885-125D4	tpm.CD14%2bCD16%2b%20Monocytes%2c%20donor1.CNhs13541.11789-124B7	tpm.CD14%2bCD16%2b%20Monocytes%2c%20donor2.CNhs13208.11801-124D1	tpm.CD14%2bCD16%2b%20Monocytes%2c%20donor3.CNhs13549.11912-125G4	tpm.CD14%2bCD16-%20Monocytes%2c%20donor1.CNhs13224.11788-124B6	tpm.CD14%2bCD16-%20Monocytes%2c%20donor2.CNhs13216.11799-124C8	tpm.CD14%2bCD16-%20Monocytes%2c%20donor3.CNhs13540.11910-125G2	tpm.CD14-CD16%2b%20Monocytes%2c%20donor1.CNhs13229.11790-124B8	tpm.CD14-CD16%2b%20Monocytes%2c%20donor2.CNhs13207.11800-124C9	tpm.CD14-CD16%2b%20Monocytes%2c%20donor3.CNhs13548.11911-125G3	tpm.CD19%2b%20B%20Cells%20%28pluriselect%29%2c%20donor090309%2c%20donation1.CNhs12177.12189-129B2	tpm.CD19%2b%20B%20Cells%20%28pluriselect%29%2c%20donor090309%2c%20donation2.CNhs12179.12194-129B7	tpm.CD19%2b%20B%20Cells%20%28pluriselect%29%2c%20donor090309%2c%20donation3.CNhs12181.12199-129C3	tpm.CD19%2b%20B%20Cells%20%28pluriselect%29%2c%20donor090325%2c%20donation1.CNhs12531.12151-128F9	tpm.CD19%2b%20B%20Cells%20%28pluriselect%29%2c%20donor090325%2c%20donation2.CNhs12175.12174-128I5	tpm.CD19%2b%20B%20Cells%20%28pluriselect%29%2c%20donor090612%2c%20donation1.CNhs12183.12204-129C8	tpm.CD19%2b%20B%20Cells%20%28pluriselect%29%2c%20donor090612%2c%20donation2.CNhs12185.12209-129D4	tpm.CD19%2b%20B%20Cells%20%28pluriselect%29%2c%20donor090612%2c%20donation3.CNhs12188.12214-129D9	tpm.CD19%2b%20B%20Cells%2c%20donor1.CNhs12343.11544-120B5	tpm.CD19%2b%20B%20Cells%2c%20donor2.CNhs12352.11624-122B4	tpm.CD19%2b%20B%20Cells%2c%20donor3.CNhs12354.11705-123B4	tpm.CD34%20cells%20differentiated%20to%20erythrocyte%20lineage%2c%20biol_%20rep1.CNhs13552.11931-125I5	tpm.CD34%20cells%20differentiated%20to%20erythrocyte%20lineage%2c%20biol_%20rep2.CNhs13553.11932-125I6	tpm.CD34%2b%20Progenitors%2c%20donor1.CNhs13227.11545-120B6	tpm.CD34%2b%20Progenitors%2c%20donor2.CNhs12205.11625-122B5	tpm.CD34%2b%20stem%20cells%20-%20adult%20bone%20marrow%20derived%2c%20donor1%2c%20tech_rep1.CNhs12588.12225-129F2	tpm.CD34%2b%20stem%20cells%20-%20adult%20bone%20marrow%20derived%2c%20donor1%2c%20tech_rep2.CNhs12553.12225-129F2	tpm.CD4%2b%20T%20Cells%2c%20donor1.CNhs10853.11225-116C1	tpm.CD4%2b%20T%20Cells%2c%20donor2.CNhs11955.11306-117C1	tpm.CD4%2b%20T%20Cells%2c%20donor3.CNhs11998.11382-118B5	tpm.CD4%2bCD25%2bCD45RA%2b%20naive%20regulatory%20T%20cells%20expanded%2c%20donor1.CNhs13203.11793-124C2	tpm.CD4%2bCD25%2bCD45RA%2b%20naive%20regulatory%20T%20cells%20expanded%2c%20donor2.CNhs13918.11915-125G7	tpm.CD4%2bCD25%2bCD45RA%2b%20naive%20regulatory%20T%20cells%20expanded%2c%20donor3.CNhs13919.11919-125H2	tpm.CD4%2bCD25%2bCD45RA%2b%20naive%20regulatory%20T%20cells%2c%20donor1.CNhs13238.11780-124A7	tpm.CD4%2bCD25%2bCD45RA%2b%20naive%20regulatory%20T%20cells%2c%20donor2.CNhs13235.11796-124C5	tpm.CD4%2bCD25%2bCD45RA%2b%20naive%20regulatory%20T%20cells%2c%20donor3.CNhs13513.11907-125F8	tpm.CD4%2bCD25%2bCD45RA-%20memory%20regulatory%20T%20cells%20expanded%2c%20donor1.CNhs13204.11794-124C3	tpm.CD4%2bCD25%2bCD45RA-%20memory%20regulatory%20T%20cells%20expanded%2c%20donor2.CNhs13811.11916-125G8	tpm.CD4%2bCD25%2bCD45RA-%20memory%20regulatory%20T%20cells%20expanded%2c%20donor3.CNhs13812.11920-125H3	tpm.CD4%2bCD25%2bCD45RA-%20memory%20regulatory%20T%20cells%2c%20donor1.CNhs13195.11782-124A9	tpm.CD4%2bCD25%2bCD45RA-%20memory%20regulatory%20T%20cells%2c%20donor2.CNhs13206.11797-124C6	tpm.CD4%2bCD25%2bCD45RA-%20memory%20regulatory%20T%20cells%2c%20donor3.CNhs13538.11908-125F9	tpm.CD4%2bCD25-CD45RA%2b%20naive%20conventional%20T%20cells%20expanded%2c%20donor1.CNhs13202.11791-124B9	tpm.CD4%2bCD25-CD45RA%2b%20naive%20conventional%20T%20cells%20expanded%2c%20donor2.CNhs13813.11913-125G5	tpm.CD4%2bCD25-CD45RA%2b%20naive%20conventional%20T%20cells%20expanded%2c%20donor3.CNhs13814.11917-125G9	tpm.CD4%2bCD25-CD45RA%2b%20naive%20conventional%20T%20cells%2c%20donor1.CNhs13223.11784-124B2	tpm.CD4%2bCD25-CD45RA%2b%20naive%20conventional%20T%20cells%2c%20donor2.CNhs13205.11795-124C4	tpm.CD4%2bCD25-CD45RA%2b%20naive%20conventional%20T%20cells%2c%20donor3.CNhs13512.11906-125F7	tpm.CD4%2bCD25-CD45RA-%20memory%20conventional%20T%20cells%20expanded%2c%20donor1.CNhs13215.11792-124C1	tpm.CD4%2bCD25-CD45RA-%20memory%20conventional%20T%20cells%20expanded%2c%20donor2.CNhs13920.11914-125G6	tpm.CD4%2bCD25-CD45RA-%20memory%20conventional%20T%20cells%20expanded%2c%20donor3.CNhs13921.11918-125H1	tpm.CD4%2bCD25-CD45RA-%20memory%20conventional%20T%20cells%2c%20donor1.CNhs13239.11786-124B4	tpm.CD4%2bCD25-CD45RA-%20memory%20conventional%20T%20cells%2c%20donor2.CNhs13237.11798-124C7	tpm.CD4%2bCD25-CD45RA-%20memory%20conventional%20T%20cells%2c%20donor3.CNhs13539.11909-125G1	tpm.CD8%2b%20T%20Cells%20%28pluriselect%29%2c%20donor090309%2c%20donation1.CNhs12176.12186-129A8	tpm.CD8%2b%20T%20Cells%20%28pluriselect%29%2c%20donor090309%2c%20donation2.CNhs12178.12191-129B4	tpm.CD8%2b%20T%20Cells%20%28pluriselect%29%2c%20donor090309%2c%20donation3.CNhs12180.12196-129B9	tpm.CD8%2b%20T%20Cells%20%28pluriselect%29%2c%20donor090325%2c%20donation1.CNhs12201.12148-128F6	tpm.CD8%2b%20T%20Cells%20%28pluriselect%29%2c%20donor090325%2c%20donation2.CNhs12199.12171-128I2	tpm.CD8%2b%20T%20Cells%20%28pluriselect%29%2c%20donor090612%2c%20donation1.CNhs12182.12201-129C5	tpm.CD8%2b%20T%20Cells%20%28pluriselect%29%2c%20donor090612%2c%20donation2.CNhs12184.12206-129D1	tpm.CD8%2b%20T%20Cells%20%28pluriselect%29%2c%20donor090612%2c%20donation3.CNhs12187.12211-129D6	tpm.CD8%2b%20T%20Cells%2c%20donor1.CNhs10854.11226-116C2	tpm.CD8%2b%20T%20Cells%2c%20donor2.CNhs11956.11307-117C2	tpm.CD8%2b%20T%20Cells%2c%20donor3.CNhs11999.11383-118B6	tpm.COBL-a%20rinderpest%20infection%2c%2000hr%2c%20biol_rep1.CNhs14419.13553-145I7	tpm.COBL-a%20rinderpest%20infection%2c%2000hr%2c%20biol_rep2.CNhs14420.13554-145I8	tpm.COBL-a%20rinderpest%20infection%2c%2000hr%2c%20biol_rep3.CNhs14421.13555-145I9	tpm.COBL-a%20rinderpest%20infection%2c%2006hr%2c%20biol_rep1.CNhs14422.13556-146A1	tpm.COBL-a%20rinderpest%20infection%2c%2006hr%2c%20biol_rep2.CNhs14423.13557-146A2	tpm.COBL-a%20rinderpest%20infection%2c%2006hr%2c%20biol_rep3.CNhs14424.13558-146A3	tpm.COBL-a%20rinderpest%20infection%2c%2012hr%2c%20biol_rep1.CNhs14425.13559-146A4	tpm.COBL-a%20rinderpest%20infection%2c%2012hr%2c%20biol_rep2.CNhs14426.13560-146A5	tpm.COBL-a%20rinderpest%20infection%2c%2012hr%2c%20biol_rep3.CNhs14427.13561-146A6	tpm.COBL-a%20rinderpest%20infection%2c%2024hr%2c%20biol_rep1.CNhs14428.13562-146A7	tpm.COBL-a%20rinderpest%20infection%2c%2024hr%2c%20biol_rep2.CNhs14429.13563-146A8	tpm.COBL-a%20rinderpest%20infection%2c%2024hr%2c%20biol_rep3.CNhs14430.13564-146A9	tpm.COBL-a%20rinderpest%20infection%2c%2048hr%2c%20biol_rep1.CNhs14431.13565-146B1	tpm.COBL-a%20rinderpest%20infection%2c%2048hr%2c%20biol_rep2.CNhs14432.13566-146B2	tpm.COBL-a%20rinderpest%20infection%2c%2048hr%2c%20biol_rep3.CNhs14434.13567-146B3	tpm.COBL-a%20rinderpest%28-C%29%20infection%2c%2006hr%2c%20biol_rep1.CNhs14435.13568-146B4	tpm.COBL-a%20rinderpest%28-C%29%20infection%2c%2006hr%2c%20biol_rep2.CNhs14436.13569-146B5	tpm.COBL-a%20rinderpest%28-C%29%20infection%2c%2006hr%2c%20biol_rep3.CNhs14437.13570-146B6	tpm.COBL-a%20rinderpest%28-C%29%20infection%2c%2012hr%2c%20biol_rep1.CNhs14438.13571-146B7	tpm.COBL-a%20rinderpest%28-C%29%20infection%2c%2012hr%2c%20biol_rep2.CNhs14439.13572-146B8	tpm.COBL-a%20rinderpest%28-C%29%20infection%2c%2012hr%2c%20biol_rep3.CNhs14440.13573-146B9	tpm.COBL-a%20rinderpest%28-C%29%20infection%2c%2024hr%2c%20biol_rep1.CNhs14441.13574-146C1	tpm.COBL-a%20rinderpest%28-C%29%20infection%2c%2024hr%2c%20biol_rep2.CNhs14442.13575-146C2	tpm.COBL-a%20rinderpest%28-C%29%20infection%2c%2024hr%2c%20biol_rep3.CNhs14443.13576-146C3	tpm.COBL-a%20rinderpest%28-C%29%20infection%2c%2048hr%2c%20biol_rep1.CNhs14444.13577-146C4	tpm.COBL-a%20rinderpest%28-C%29%20infection%2c%2048hr%2c%20biol_rep2.CNhs14445.13578-146C5	tpm.COBL-a%20rinderpest%28-C%29%20infection%2c%2048hr%2c%20biol_rep3.CNhs14446.13579-146C6	tpm.Cardiac%20Myocyte%2c%20donor1.CNhs12341.11525-119I4	tpm.Cardiac%20Myocyte%2c%20donor2.CNhs12350.11605-120I3	tpm.Cardiac%20Myocyte%2c%20donor3.CNhs12571.11686-122I3	tpm.Chondrocyte%20-%20de%20diff%2c%20donor1.CNhs11923.11261-116G1	tpm.Chondrocyte%20-%20de%20diff%2c%20donor2.CNhs11372.11338-117F6	tpm.Chondrocyte%20-%20de%20diff%2c%20donor3.CNhs12020.11410-118E6	tpm.Chondrocyte%20-%20re%20diff%2c%20donor2.CNhs11373.11339-117F7	tpm.Chondrocyte%20-%20re%20diff%2c%20donor3.CNhs12021.11411-118E7	tpm.Ciliary%20Epithelial%20Cells%2c%20donor1.CNhs10871.11242-116D9	tpm.Ciliary%20Epithelial%20Cells%2c%20donor2.CNhs11966.11323-117D9	tpm.Ciliary%20Epithelial%20Cells%2c%20donor3.CNhs12009.11399-118D4	tpm.Clontech%20Human%20Universal%20Reference%20Total%20RNA%2c%20pool1.CNhs10608.10000-101A1	tpm.Corneal%20Epithelial%20Cells%2c%20donor1.CNhs11336.11526-119I5	tpm.Corneal%20Epithelial%20Cells%2c%20donor2.CNhs12094.11606-120I4	tpm.Corneal%20Epithelial%20Cells%2c%20donor3.CNhs12123.11687-122I4	tpm.Dendritic%20Cells%20-%20monocyte%20immature%20derived%2c%20donor1%2c%20tech_rep1.CNhs10855.11227-116C3	tpm.Dendritic%20Cells%20-%20monocyte%20immature%20derived%2c%20donor1%2c%20tech_rep2.CNhs11062.11227-116C3	tpm.Dendritic%20Cells%20-%20monocyte%20immature%20derived%2c%20donor2.CNhs12195.11308-117C3	tpm.Dendritic%20Cells%20-%20monocyte%20immature%20derived%2c%20donor3.CNhs12000.11384-118B7	tpm.Dendritic%20Cells%20-%20plasmacytoid%2c%20donor1.CNhs10857.11228-116C4	tpm.Dendritic%20Cells%20-%20plasmacytoid%2c%20donor2.CNhs12196.11309-117C4	tpm.Dendritic%20Cells%20-%20plasmacytoid%2c%20donor3.CNhs12200.11385-118B8	tpm.Endothelial%20Cells%20-%20Aortic%2c%20donor0.CNhs10837.11207-116A1	tpm.Endothelial%20Cells%20-%20Aortic%2c%20donor1.CNhs12495.11263-116G3	tpm.Endothelial%20Cells%20-%20Aortic%2c%20donor2.CNhs11375.11340-117F8	tpm.Endothelial%20Cells%20-%20Aortic%2c%20donor3.CNhs12022.11412-118E8	tpm.Endothelial%20Cells%20-%20Artery%2c%20donor1.CNhs12496.11264-116G4	tpm.Endothelial%20Cells%20-%20Artery%2c%20donor2.CNhs11977.11341-117F9	tpm.Endothelial%20Cells%20-%20Artery%2c%20donor3.CNhs12023.11413-118E9	tpm.Endothelial%20Cells%20-%20Lymphatic%2c%20donor1.CNhs10865.11236-116D3	tpm.Endothelial%20Cells%20-%20Lymphatic%2c%20donor2.CNhs11901.11317-117D3	tpm.Endothelial%20Cells%20-%20Lymphatic%2c%20donor3.CNhs11906.11393-118C7	tpm.Endothelial%20Cells%20-%20Microvascular%2c%20donor1.CNhs11925.11265-116G5	tpm.Endothelial%20Cells%20-%20Microvascular%2c%20donor2.CNhs11376.11342-117G1	tpm.Endothelial%20Cells%20-%20Microvascular%2c%20donor3.CNhs12024.11414-118F1	tpm.Endothelial%20Cells%20-%20Thoracic%2c%20donor1.CNhs11926.11266-116G6	tpm.Endothelial%20Cells%20-%20Thoracic%2c%20donor2.CNhs11978.11343-117G2	tpm.Endothelial%20Cells%20-%20Umbilical%20vein%2c%20donor1.CNhs10872.11243-116E1	tpm.Endothelial%20Cells%20-%20Umbilical%20vein%2c%20donor2.CNhs11967.11324-117E1	tpm.Endothelial%20Cells%20-%20Umbilical%20vein%2c%20donor3.CNhs12010.11400-118D5	tpm.Endothelial%20Cells%20-%20Vein%2c%20donor1.CNhs12497.11267-116G7	tpm.Endothelial%20Cells%20-%20Vein%2c%20donor2.CNhs11377.11344-117G3	tpm.Endothelial%20Cells%20-%20Vein%2c%20donor3.CNhs12026.11416-118F3	tpm.Eosinophils%2c%20donor1.CNhs12547.12244-129H3	tpm.Eosinophils%2c%20donor2.CNhs12548.12245-129H4	tpm.Eosinophils%2c%20donor3.CNhs12549.12246-129H5	tpm.Esophageal%20Epithelial%20Cells%2c%20donor1.CNhs11323.11507-119G4	tpm.Esophageal%20Epithelial%20Cells%2c%20donor2.CNhs12083.11587-120G3	tpm.Esophageal%20Epithelial%20Cells%2c%20donor3.CNhs12622.11668-122G3	tpm.Ewing%27s%20sarcoma%20cell%20line%3aHs%20863%2eT.CNhs11836.10705-109H3	tpm.Fibroblast%20-%20Aortic%20Adventitial%20donor2%20%28cytoplasmic%20fraction%29.CNhs14558.14331-155F2	tpm.Fibroblast%20-%20Aortic%20Adventitial%20donor3%20%28cytoplasmic%20fraction%29.CNhs14559.14310-155C8	tpm.Fibroblast%20-%20Aortic%20Adventitial%2c%20donor1.CNhs10874.11245-116E3	tpm.Fibroblast%20-%20Aortic%20Adventitial%2c%20donor2%20%28nuclear%20fraction%29.CNhs12581.14332-155F3	tpm.Fibroblast%20-%20Aortic%20Adventitial%2c%20donor2.CNhs11968.11326-117E3	tpm.Fibroblast%20-%20Aortic%20Adventitial%2c%20donor3%20%28nuclear%20fraction%29.CNhs12400.14311-155C9	tpm.Fibroblast%20-%20Aortic%20Adventitial%2c%20donor3.CNhs12011.11401-118D6	tpm.Fibroblast%20-%20Cardiac%2c%20donor1.CNhs12498.11268-116G8	tpm.Fibroblast%20-%20Cardiac%2c%20donor2.CNhs11378.11345-117G4	tpm.Fibroblast%20-%20Cardiac%2c%20donor3.CNhs12027.11417-118F4	tpm.Fibroblast%20-%20Cardiac%2c%20donor4.CNhs11909.11452-119A3	tpm.Fibroblast%20-%20Cardiac%2c%20donor5.CNhs12057.11456-119A7	tpm.Fibroblast%20-%20Cardiac%2c%20donor6.CNhs12061.11460-119B2	tpm.Fibroblast%20-%20Choroid%20Plexus%2c%20donor1.CNhs11319.11492-119E7	tpm.Fibroblast%20-%20Choroid%20Plexus%2c%20donor2.CNhs12344.11572-120E6	tpm.Fibroblast%20-%20Choroid%20Plexus%2c%20donor3.CNhs12620.11653-122E6	tpm.Fibroblast%20-%20Conjunctival%2c%20donor1.CNhs11339.11531-120A1	tpm.Fibroblast%20-%20Conjunctival%2c%20donor3.CNhs12734.11692-122I9	tpm.Fibroblast%20-%20Dermal%2c%20donor1.CNhs12499.11269-116G9	tpm.Fibroblast%20-%20Dermal%2c%20donor2.CNhs11379.11346-117G5	tpm.Fibroblast%20-%20Dermal%2c%20donor3.CNhs12028.11418-118F5	tpm.Fibroblast%20-%20Dermal%2c%20donor4.CNhs12052.11450-119A1	tpm.Fibroblast%20-%20Dermal%2c%20donor5.CNhs12055.11454-119A5	tpm.Fibroblast%20-%20Dermal%2c%20donor6.CNhs12059.11458-119A9	tpm.Fibroblast%20-%20Gingival%2c%20donor1.CNhs10866.11237-116D4	tpm.Fibroblast%20-%20Gingival%2c%20donor10%20%28periodontitis%29.CNhs14135.11928-125I2	tpm.Fibroblast%20-%20Gingival%2c%20donor2.CNhs11961.11318-117D4	tpm.Fibroblast%20-%20Gingival%2c%20donor3.CNhs12006.11394-118C8	tpm.Fibroblast%20-%20Gingival%2c%20donor4%20%28GFH2%29.CNhs10848.11222-116B7	tpm.Fibroblast%20-%20Gingival%2c%20donor5%20%28GFH3%29.CNhs11952.11303-117B7	tpm.Fibroblast%20-%20Gingival%2c%20donor6%20%28aggressive%20periodontitis%29.CNhs14128.11921-125H4	tpm.Fibroblast%20-%20Gingival%2c%20donor6%20%28control%29.CNhs14129.11922-125H5	tpm.Fibroblast%20-%20Gingival%2c%20donor7%20%28aggressive%20periodontitis%29.CNhs14130.11923-125H6	tpm.Fibroblast%20-%20Gingival%2c%20donor7%20%28control%29.CNhs14131.11924-125H7	tpm.Fibroblast%20-%20Gingival%2c%20donor8%20%28chronic%20periodontitis%29.CNhs14132.11925-125H8	tpm.Fibroblast%20-%20Gingival%2c%20donor8%20%28control%29.CNhs14133.11926-125H9	tpm.Fibroblast%20-%20Gingival%2c%20donor9%20%28control%29.CNhs14134.11927-125I1	tpm.Fibroblast%20-%20Lung%2c%20donor1.CNhs12500.11270-116H1	tpm.Fibroblast%20-%20Lung%2c%20donor2.CNhs11380.11347-117G6	tpm.Fibroblast%20-%20Lung%2c%20donor3.CNhs12029.11419-118F6	tpm.Fibroblast%20-%20Lymphatic%2c%20donor1.CNhs11322.11506-119G3	tpm.Fibroblast%20-%20Lymphatic%2c%20donor2.CNhs12082.11586-120G2	tpm.Fibroblast%20-%20Lymphatic%2c%20donor3.CNhs12118.11667-122G2	tpm.Fibroblast%20-%20Mammary%2c%20donor1.CNhs11348.11540-120B1	tpm.Fibroblast%20-%20Mammary%2c%20donor2.CNhs12103.11620-122A9	tpm.Fibroblast%20-%20Mammary%2c%20donor3.CNhs12128.11701-123A9	tpm.Fibroblast%20-%20Periodontal%20Ligament%2c%20donor1.CNhs10867.11238-116D5	tpm.Fibroblast%20-%20Periodontal%20Ligament%2c%20donor2.CNhs11962.11319-117D5	tpm.Fibroblast%20-%20Periodontal%20Ligament%2c%20donor3.CNhs11907.11395-118C9	tpm.Fibroblast%20-%20Periodontal%20Ligament%2c%20donor4%20%28PL29%29.CNhs12493.11223-116B8	tpm.Fibroblast%20-%20Periodontal%20Ligament%2c%20donor5%20%28PL30%29.CNhs11953.11304-117B8	tpm.Fibroblast%20-%20Periodontal%20Ligament%2c%20donor6%20%28PLH3%29.CNhs11996.11380-118B3	tpm.Fibroblast%20-%20Pulmonary%20Artery%2c%20donor1.CNhs10878.11250-116E8	tpm.Fibroblast%20-%20Villous%20Mesenchymal%2c%20donor1.CNhs11343.11535-120A5	tpm.Fibroblast%20-%20Villous%20Mesenchymal%2c%20donor2.CNhs12099.11615-122A4	tpm.Fibroblast%20-%20Villous%20Mesenchymal%2c%20donor3.CNhs12920.11696-123A4	tpm.Fibroblast%20-%20skin%20dystrophia%20myotonica%2c%20donor1%20%28nuclear%20fraction%29.CNhs12405.14329-155E9	tpm.Fibroblast%20-%20skin%20dystrophia%20myotonica%2c%20donor1.CNhs11353.11556-120C8	tpm.Fibroblast%20-%20skin%20dystrophia%20myotonica%2c%20donor2.CNhs11354.11557-120C9	tpm.Fibroblast%20-%20skin%20dystrophia%20myotonica%2c%20donor3%20%28nuclear%20fraction%29.CNhs12399.14308-155C6	tpm.Fibroblast%20-%20skin%20dystrophia%20myotonica%2c%20donor3.CNhs11913.11560-120D3	tpm.Fibroblast%20-%20skin%20normal%2c%20donor1%20%28nuclear%20fraction%29.CNhs12403.14323-155E3	tpm.Fibroblast%20-%20skin%20normal%2c%20donor1.CNhs11351.11553-120C5	tpm.Fibroblast%20-%20skin%20normal%2c%20donor2%20%28nuclear%20fraction%29.CNhs12582.14302-155B9	tpm.Fibroblast%20-%20skin%20normal%2c%20donor2.CNhs11914.11561-120D4	tpm.Fibroblast%20-%20skin%20spinal%20muscular%20atrophy%2c%20donor1%20%28nuclear%20fraction%29.CNhs12404.14326-155E6	tpm.Fibroblast%20-%20skin%20spinal%20muscular%20atrophy%2c%20donor1.CNhs11074.11555-120C7	tpm.Fibroblast%20-%20skin%20spinal%20muscular%20atrophy%2c%20donor2.CNhs11911.11558-120D1	tpm.Fibroblast%20-%20skin%20spinal%20muscular%20atrophy%2c%20donor3%20%28nuclear%20fraction%29.CNhs12398.14305-155C3	tpm.Fibroblast%20-%20skin%20spinal%20muscular%20atrophy%2c%20donor3.CNhs11912.11559-120D2	tpm.Fibroblast%20-%20skin%20walker%20warburg%2c%20donor1.CNhs11352.11554-120C6	tpm.Fibroblast%20-%20skin%2c%20normal%20donor1%20%28cytoplasmic%20fraction%29.CNhs14560.14322-155E2	tpm.Fibroblast%20-%20skin%2c%20normal%20donor2%20%28cytoplasmic%20fraction%29.CNhs14561.14301-155B8	tpm.Fingernail%20%28including%20nail%20plate%2c%20eponychium%20and%20hyponychium%29%2c%20donor2.CNhs13445.10301-104H4	tpm.Gingival%20epithelial%20cells%2c%20donor1%20%28GEA11%29.CNhs11061.11221-116B6	tpm.Gingival%20epithelial%20cells%2c%20donor2%20%28GEA14%29.CNhs11896.11302-117B6	tpm.Gingival%20epithelial%20cells%2c%20donor3%20%28GEA15%29.CNhs11903.11379-118B2	tpm.H1%20embryonic%20stem%20cells%20differentiation%20to%20CD34%2b%20HSC%2c%20day00%2c%20biol_rep1.CNhs14067.13523-145F4	tpm.H1%20embryonic%20stem%20cells%20differentiation%20to%20CD34%2b%20HSC%2c%20day00%2c%20biol_rep2.CNhs14068.13524-145F5	tpm.H1%20embryonic%20stem%20cells%20differentiation%20to%20CD34%2b%20HSC%2c%20day00%2c%20biol_rep3.CNhs13964.13525-145F6	tpm.H1%20embryonic%20stem%20cells%20differentiation%20to%20CD34%2b%20HSC%2c%20day03%2c%20biol_rep1.CNhs13965.13526-145F7	tpm.H1%20embryonic%20stem%20cells%20differentiation%20to%20CD34%2b%20HSC%2c%20day03%2c%20biol_rep2.CNhs13966.13527-145F8	tpm.H1%20embryonic%20stem%20cells%20differentiation%20to%20CD34%2b%20HSC%2c%20day03%2c%20biol_rep3.CNhs13968.13528-145F9	tpm.H1%20embryonic%20stem%20cells%20differentiation%20to%20CD34%2b%20HSC%2c%20day09%2c%20biol_rep1.CNhs13969.13529-145G1	tpm.H1%20embryonic%20stem%20cells%20differentiation%20to%20CD34%2b%20HSC%2c%20day09%2c%20biol_rep2.CNhs13970.13530-145G2	tpm.H1%20embryonic%20stem%20cells%20differentiation%20to%20CD34%2b%20HSC%2c%20day09%2c%20biol_rep3.CNhs13971.13531-145G3	tpm.H9%20Embryoid%20body%20cells%2c%20melanocytic%20induction%2c%20day00%2c%20biol_rep1%20%28H9EB-1%20d0%29.CNhs12822.12627-134E8	tpm.H9%20Embryoid%20body%20cells%2c%20melanocytic%20induction%2c%20day00%2c%20biol_rep2%20%28H9EB-2%20d0%29.CNhs12825.12725-135G7	tpm.H9%20Embryoid%20body%20cells%2c%20melanocytic%20induction%2c%20day00%2c%20biol_rep3%20%28H9EB-3%20d0%29.CNhs12908.12823-136I6	tpm.H9%20Embryoid%20body%20cells%2c%20melanocytic%20induction%2c%20day01%2c%20biol_rep1%20%28H9EB-1%20d1%29.CNhs12823.12628-134E9	tpm.H9%20Embryoid%20body%20cells%2c%20melanocytic%20induction%2c%20day01%2c%20biol_rep2%20%28H9EB-2%20d1%29.CNhs12826.12726-135G8	tpm.H9%20Embryoid%20body%20cells%2c%20melanocytic%20induction%2c%20day01%2c%20biol_rep3%20%28H9EB-3%20d1%29.CNhs12909.12824-136I7	tpm.H9%20Embryoid%20body%20cells%2c%20melanocytic%20induction%2c%20day03%2c%20biol_rep1%20%28H9EB-1%20d3%29.CNhs12895.12629-134F1	tpm.H9%20Embryoid%20body%20cells%2c%20melanocytic%20induction%2c%20day03%2c%20biol_rep2%20%28H9EB-2%20d3%29.CNhs12827.12727-135G9	tpm.H9%20Embryoid%20body%20cells%2c%20melanocytic%20induction%2c%20day03%2c%20biol_rep3%20%28H9EB-3%20d3%29.CNhs12910.12825-136I8	tpm.H9%20Embryoid%20body%20cells%2c%20melanocytic%20induction%2c%20day06%2c%20biol_rep1%20%28H9EB-1%20d6%29.CNhs12896.12630-134F2	tpm.H9%20Embryoid%20body%20cells%2c%20melanocytic%20induction%2c%20day06%2c%20biol_rep2%20%28H9EB-2%20d6%29.CNhs12828.12728-135H1	tpm.H9%20Embryoid%20body%20cells%2c%20melanocytic%20induction%2c%20day06%2c%20biol_rep3%20%28H9EB-3%20d6%29.CNhs12911.12826-136I9	tpm.H9%20Embryoid%20body%20cells%2c%20melanocytic%20induction%2c%20day09%2c%20biol_rep1%20%28H9EB-1%20d9%29.CNhs12897.12631-134F3	tpm.H9%20Embryoid%20body%20cells%2c%20melanocytic%20induction%2c%20day09%2c%20biol_rep2%20%28H9EB-2%20d9%29.CNhs12829.12729-135H2	tpm.H9%20Embryoid%20body%20cells%2c%20melanocytic%20induction%2c%20day09%2c%20biol_rep3%20%28H9EB-3%20d9%29.CNhs12951.12827-137A1	tpm.H9%20Embryoid%20body%20cells%2c%20melanocytic%20induction%2c%20day12%2c%20biol_rep1%20%28H9EB-1%20d12%29.CNhs12948.12632-134F4	tpm.H9%20Embryoid%20body%20cells%2c%20melanocytic%20induction%2c%20day12%2c%20biol_rep1%20%28H9EB-1%20d12%29.CNhs12994.12632-134F4	tpm.H9%20Embryoid%20body%20cells%2c%20melanocytic%20induction%2c%20day12%2c%20biol_rep2%20%28H9EB-2%20d12%29.CNhs12830.12730-135H3	tpm.H9%20Embryoid%20body%20cells%2c%20melanocytic%20induction%2c%20day12%2c%20biol_rep3%20%28H9EB-3%20d12%29.CNhs12949.12828-137A2	tpm.H9%20Embryoid%20body%20cells%2c%20melanocytic%20induction%2c%20day12%2c%20biol_rep3%20%28H9EB-3%20d12%29.CNhs12995.12828-137A2	tpm.H9%20Embryoid%20body%20cells%2c%20melanocytic%20induction%2c%20day15%2c%20biol_rep1%20%28H9EB-1%20d15%29.CNhs12898.12633-134F5	tpm.H9%20Embryoid%20body%20cells%2c%20melanocytic%20induction%2c%20day15%2c%20biol_rep2%20%28H9EB-2%20d15%29.CNhs12831.12731-135H4	tpm.H9%20Embryoid%20body%20cells%2c%20melanocytic%20induction%2c%20day15%2c%20biol_rep3%20%28H9EB-3%20d15%29.CNhs12912.12829-137A3	tpm.H9%20Embryoid%20body%20cells%2c%20melanocytic%20induction%2c%20day18%2c%20biol_rep1%20%28H9EB-1%20d18%29.CNhs12899.12634-134F6	tpm.H9%20Embryoid%20body%20cells%2c%20melanocytic%20induction%2c%20day18%2c%20biol_rep2%20%28H9EB-2%20d18%29.CNhs12832.12732-135H5	tpm.H9%20Embryoid%20body%20cells%2c%20melanocytic%20induction%2c%20day18%2c%20biol_rep3%20%28H9EB-3%20d18%29.CNhs12914.12830-137A4	tpm.H9%20Embryoid%20body%20cells%2c%20melanocytic%20induction%2c%20day21%2c%20biol_rep1%20%28H9EB-1%20d21%29.CNhs12900.12635-134F7	tpm.H9%20Embryoid%20body%20cells%2c%20melanocytic%20induction%2c%20day21%2c%20biol_rep2%20%28H9EB-2%20d21%29.CNhs12833.12733-135H6	tpm.H9%20Embryoid%20body%20cells%2c%20melanocytic%20induction%2c%20day21%2c%20biol_rep3%20%28H9EB-3%20d21%29.CNhs12915.12831-137A5	tpm.H9%20Embryoid%20body%20cells%2c%20melanocytic%20induction%2c%20day24%2c%20biol_rep1%20%28H9EB-1%20d24%29.CNhs12901.12636-134F8	tpm.H9%20Embryoid%20body%20cells%2c%20melanocytic%20induction%2c%20day24%2c%20biol_rep2%20%28H9EB-2%20d24%29.CNhs12834.12734-135H7	tpm.H9%20Embryoid%20body%20cells%2c%20melanocytic%20induction%2c%20day24%2c%20biol_rep3%20%28H9EB-3%20d24%29.CNhs12916.12832-137A6	tpm.H9%20Embryoid%20body%20cells%2c%20melanocytic%20induction%2c%20day27%2c%20biol_rep1%20%28H9EB-1%20d27%29.CNhs12902.12637-134F9	tpm.H9%20Embryoid%20body%20cells%2c%20melanocytic%20induction%2c%20day27%2c%20biol_rep2%20%28H9EB-2%20d27%29.CNhs12835.12735-135H8	tpm.H9%20Embryoid%20body%20cells%2c%20melanocytic%20induction%2c%20day27%2c%20biol_rep3%20%28H9EB-3%20d27%29.CNhs12917.12833-137A7	tpm.H9%20Embryoid%20body%20cells%2c%20melanocytic%20induction%2c%20day30%2c%20biol_rep1%20%28H9EB-1%20d30%29.CNhs12903.12638-134G1	tpm.H9%20Embryoid%20body%20cells%2c%20melanocytic%20induction%2c%20day30%2c%20biol_rep2%20%28H9EB-2%20d30%29.CNhs12836.12736-135H9	tpm.H9%20Embryoid%20body%20cells%2c%20melanocytic%20induction%2c%20day30%2c%20biol_rep3%20%28H9EB-3%20d30%29.CNhs12918.12834-137A8	tpm.H9%20Embryoid%20body%20cells%2c%20melanocytic%20induction%2c%20day34%2c%20biol_rep1%20%28H9EB-1%20d34%29.CNhs12904.12639-134G2	tpm.H9%20Embryoid%20body%20cells%2c%20melanocytic%20induction%2c%20day34%2c%20biol_rep2%20%28H9EB-2%20d34%29.CNhs12906.12737-135I1	tpm.H9%20Embryoid%20body%20cells%2c%20melanocytic%20induction%2c%20day34%2c%20biol_rep3%20%28H9EB-3%20d34%29.CNhs12919.12835-137A9	tpm.H9%20Embryoid%20body%20cells%2c%20melanocytic%20induction%2c%20day41%2c%20biol_rep1%20%28H9EB-1%20d41%29.CNhs12905.12640-134G3	tpm.H9%20Embryoid%20body%20cells%2c%20melanocytic%20induction%2c%20day41%2c%20biol_rep2%20%28H9EB-2%20d41%29.CNhs12907.12738-135I2	tpm.H9%20Embryoid%20body%20cells%2c%20melanocytic%20induction%2c%20day41%2c%20biol_rep3%20%28H9EB-3%20d41%29.CNhs12950.12836-137B1	tpm.H9%20Embryonic%20Stem%20cells%2c%20biol_rep1%20%28H9ES-1%29.CNhs11917.12626-134E7	tpm.H9%20Embryonic%20Stem%20cells%2c%20biol_rep2%20%28H9ES-2%29.CNhs12824.12724-135G6	tpm.H9%20Embryonic%20Stem%20cells%2c%20biol_rep3%20%28H9ES-3%29.CNhs12837.12822-136I5	tpm.HES3-GFP%20Embryonic%20Stem%20cells%2c%20cardiomyocytic%20induction%2c%20day00%2c%20biol_rep1%20%28UH-1%29.CNhs13694.13364-143F7	tpm.HES3-GFP%20Embryonic%20Stem%20cells%2c%20cardiomyocytic%20induction%2c%20day00%2c%20biol_rep2%20%28UH-2%29.CNhs13695.13365-143F8	tpm.HES3-GFP%20Embryonic%20Stem%20cells%2c%20cardiomyocytic%20induction%2c%20day00%2c%20biol_rep3%20%28UH-3%29.CNhs13738.13366-143F9	tpm.HES3-GFP%20Embryonic%20Stem%20cells%2c%20cardiomyocytic%20induction%2c%20day01%2c%20biol_rep1.CNhs13653.13328-143B7	tpm.HES3-GFP%20Embryonic%20Stem%20cells%2c%20cardiomyocytic%20induction%2c%20day01%2c%20biol_rep2.CNhs13712.13340-143D1	tpm.HES3-GFP%20Embryonic%20Stem%20cells%2c%20cardiomyocytic%20induction%2c%20day01%2c%20biol_rep3.CNhs13725.13352-143E4	tpm.HES3-GFP%20Embryonic%20Stem%20cells%2c%20cardiomyocytic%20induction%2c%20day02%2c%20biol_rep1.CNhs13654.13329-143B8	tpm.HES3-GFP%20Embryonic%20Stem%20cells%2c%20cardiomyocytic%20induction%2c%20day02%2c%20biol_rep2.CNhs13714.13341-143D2	tpm.HES3-GFP%20Embryonic%20Stem%20cells%2c%20cardiomyocytic%20induction%2c%20day02%2c%20biol_rep3.CNhs13726.13353-143E5	tpm.HES3-GFP%20Embryonic%20Stem%20cells%2c%20cardiomyocytic%20induction%2c%20day03%2c%20biol_rep1.CNhs13655.13330-143B9	tpm.HES3-GFP%20Embryonic%20Stem%20cells%2c%20cardiomyocytic%20induction%2c%20day03%2c%20biol_rep2.CNhs13715.13342-143D3	tpm.HES3-GFP%20Embryonic%20Stem%20cells%2c%20cardiomyocytic%20induction%2c%20day03%2c%20biol_rep3.CNhs13727.13354-143E6	tpm.HES3-GFP%20Embryonic%20Stem%20cells%2c%20cardiomyocytic%20induction%2c%20day04%2c%20biol_rep1.CNhs13656.13331-143C1	tpm.HES3-GFP%20Embryonic%20Stem%20cells%2c%20cardiomyocytic%20induction%2c%20day04%2c%20biol_rep2.CNhs13716.13343-143D4	tpm.HES3-GFP%20Embryonic%20Stem%20cells%2c%20cardiomyocytic%20induction%2c%20day04%2c%20biol_rep3.CNhs13728.13355-143E7	tpm.HES3-GFP%20Embryonic%20Stem%20cells%2c%20cardiomyocytic%20induction%2c%20day05%2c%20biol_rep1.CNhs13657.13332-143C2	tpm.HES3-GFP%20Embryonic%20Stem%20cells%2c%20cardiomyocytic%20induction%2c%20day05%2c%20biol_rep2.CNhs13717.13344-143D5	tpm.HES3-GFP%20Embryonic%20Stem%20cells%2c%20cardiomyocytic%20induction%2c%20day05%2c%20biol_rep3.CNhs13729.13356-143E8	tpm.HES3-GFP%20Embryonic%20Stem%20cells%2c%20cardiomyocytic%20induction%2c%20day06%2c%20biol_rep1.CNhs13658.13333-143C3	tpm.HES3-GFP%20Embryonic%20Stem%20cells%2c%20cardiomyocytic%20induction%2c%20day06%2c%20biol_rep2.CNhs13718.13345-143D6	tpm.HES3-GFP%20Embryonic%20Stem%20cells%2c%20cardiomyocytic%20induction%2c%20day06%2c%20biol_rep3.CNhs13730.13357-143E9	tpm.HES3-GFP%20Embryonic%20Stem%20cells%2c%20cardiomyocytic%20induction%2c%20day07%2c%20biol_rep1.CNhs13659.13334-143C4	tpm.HES3-GFP%20Embryonic%20Stem%20cells%2c%20cardiomyocytic%20induction%2c%20day07%2c%20biol_rep2.CNhs13719.13346-143D7	tpm.HES3-GFP%20Embryonic%20Stem%20cells%2c%20cardiomyocytic%20induction%2c%20day07%2c%20biol_rep3.CNhs13731.13358-143F1	tpm.HES3-GFP%20Embryonic%20Stem%20cells%2c%20cardiomyocytic%20induction%2c%20day08%2c%20biol_rep1.CNhs13660.13335-143C5	tpm.HES3-GFP%20Embryonic%20Stem%20cells%2c%20cardiomyocytic%20induction%2c%20day08%2c%20biol_rep2.CNhs13720.13347-143D8	tpm.HES3-GFP%20Embryonic%20Stem%20cells%2c%20cardiomyocytic%20induction%2c%20day08%2c%20biol_rep3.CNhs13732.13359-143F2	tpm.HES3-GFP%20Embryonic%20Stem%20cells%2c%20cardiomyocytic%20induction%2c%20day09%2c%20biol_rep1.CNhs13661.13336-143C6	tpm.HES3-GFP%20Embryonic%20Stem%20cells%2c%20cardiomyocytic%20induction%2c%20day09%2c%20biol_rep2.CNhs13721.13348-143D9	tpm.HES3-GFP%20Embryonic%20Stem%20cells%2c%20cardiomyocytic%20induction%2c%20day09%2c%20biol_rep3.CNhs13733.13360-143F3	tpm.HES3-GFP%20Embryonic%20Stem%20cells%2c%20cardiomyocytic%20induction%2c%20day10%2c%20biol_rep1.CNhs13662.13337-143C7	tpm.HES3-GFP%20Embryonic%20Stem%20cells%2c%20cardiomyocytic%20induction%2c%20day10%2c%20biol_rep2.CNhs13722.13349-143E1	tpm.HES3-GFP%20Embryonic%20Stem%20cells%2c%20cardiomyocytic%20induction%2c%20day10%2c%20biol_rep3.CNhs13734.13361-143F4	tpm.HES3-GFP%20Embryonic%20Stem%20cells%2c%20cardiomyocytic%20induction%2c%20day11%2c%20biol_rep1.CNhs13710.13338-143C8	tpm.HES3-GFP%20Embryonic%20Stem%20cells%2c%20cardiomyocytic%20induction%2c%20day11%2c%20biol_rep2.CNhs13723.13350-143E2	tpm.HES3-GFP%20Embryonic%20Stem%20cells%2c%20cardiomyocytic%20induction%2c%20day11%2c%20biol_rep3.CNhs13735.13362-143F5	tpm.HES3-GFP%20Embryonic%20Stem%20cells%2c%20cardiomyocytic%20induction%2c%20day12%2c%20biol_rep1.CNhs13711.13339-143C9	tpm.HES3-GFP%20Embryonic%20Stem%20cells%2c%20cardiomyocytic%20induction%2c%20day12%2c%20biol_rep2.CNhs13724.13351-143E3	tpm.HES3-GFP%20Embryonic%20Stem%20cells%2c%20cardiomyocytic%20induction%2c%20day12%2c%20biol_rep3.CNhs13736.13363-143F6	tpm.Hair%20Follicle%20Dermal%20Papilla%20Cells%2c%20donor1.CNhs12501.11271-116H2	tpm.Hair%20Follicle%20Dermal%20Papilla%20Cells%2c%20donor2.CNhs11979.11348-117G7	tpm.Hair%20Follicle%20Dermal%20Papilla%20Cells%2c%20donor3.CNhs12030.11420-118F7	tpm.Hair%20Follicle%20Outer%20Root%20Sheath%20Cells%2c%20donor1.CNhs12339.11504-119G1	tpm.Hair%20Follicle%20Outer%20Root%20Sheath%20Cells%2c%20donor2.CNhs12347.11584-120F9	tpm.Hep-2%20cells%20mock%20treated%2c%20biol_rep1.CNhs13479.11898-125E8	tpm.Hep-2%20cells%20mock%20treated%2c%20biol_rep2.CNhs13500.11899-125E9	tpm.Hep-2%20cells%20mock%20treated%2c%20biol_rep3.CNhs13501.11900-125F1	tpm.Hep-2%20cells%20treated%20with%20Streptococci%20strain%205448%2c%20biol_rep1.CNhs13477.11890-125D9	tpm.Hep-2%20cells%20treated%20with%20Streptococci%20strain%205448%2c%20biol_rep2.CNhs13496.11891-125E1	tpm.Hep-2%20cells%20treated%20with%20Streptococci%20strain%205448%2c%20biol_rep3.CNhs13497.11892-125E2	tpm.Hep-2%20cells%20treated%20with%20Streptococci%20strain%20JRS4%2c%20biol_rep1.CNhs13478.11894-125E4	tpm.Hep-2%20cells%20treated%20with%20Streptococci%20strain%20JRS4%2c%20biol_rep2.CNhs13498.11895-125E5	tpm.Hep-2%20cells%20treated%20with%20Streptococci%20strain%20JRS4%2c%20biol_rep3.CNhs13499.11896-125E6	tpm.Hepatic%20Sinusoidal%20Endothelial%20Cells%2c%20donor1.CNhs12075.11521-119H9	tpm.Hepatic%20Sinusoidal%20Endothelial%20Cells%2c%20donor2.CNhs12092.11601-120H8	tpm.Hepatic%20Sinusoidal%20Endothelial%20Cells%2c%20donor3.CNhs12625.11682-122H8	tpm.Hepatic%20Stellate%20Cells%20%28lipocyte%29%2c%20donor1.CNhs11335.11524-119I3	tpm.Hepatic%20Stellate%20Cells%20%28lipocyte%29%2c%20donor2.CNhs12093.11604-120I2	tpm.Hepatic%20Stellate%20Cells%20%28lipocyte%29%2c%20donor3.CNhs12627.11685-122I2	tpm.Hepatocyte%2c%20donor1.CNhs12340.11523-119I2	tpm.Hepatocyte%2c%20donor2.CNhs12349.11603-120I1	tpm.Hepatocyte%2c%20donor3.CNhs12626.11684-122I1	tpm.Hodgkin%27s%20lymphoma%20cell%20line%3aHD-Mar2.CNhs11715.10435-106E3	tpm.Intestinal%20epithelial%20cells%20%28polarized%29%2c%20donor1.CNhs10875.11246-116E4	tpm.Iris%20Pigment%20Epithelial%20Cells%2c%20donor1.CNhs12596.11530-119I9	tpm.K562%20erythroblastic%20leukemia%20response%20to%20hemin%2c%2000hr00min%2c%20biol_rep1.CNhs12458.13079-140B1	tpm.K562%20erythroblastic%20leukemia%20response%20to%20hemin%2c%2000hr00min%2c%20biol_rep2.CNhs12684.13145-140I4	tpm.K562%20erythroblastic%20leukemia%20response%20to%20hemin%2c%2000hr00min%2c%20biol_rep3.CNhs12786.13211-141G7	tpm.K562%20erythroblastic%20leukemia%20response%20to%20hemin%2c%2000hr15min%2c%20biol_rep1.CNhs12459.13080-140B2	tpm.K562%20erythroblastic%20leukemia%20response%20to%20hemin%2c%2000hr15min%2c%20biol_rep2.CNhs12686.13146-140I5	tpm.K562%20erythroblastic%20leukemia%20response%20to%20hemin%2c%2000hr15min%2c%20biol_rep3.CNhs12787.13212-141G8	tpm.K562%20erythroblastic%20leukemia%20response%20to%20hemin%2c%2000hr30min%2c%20biol_rep1.CNhs12460.13081-140B3	tpm.K562%20erythroblastic%20leukemia%20response%20to%20hemin%2c%2000hr30min%2c%20biol_rep2.CNhs12687.13147-140I6	tpm.K562%20erythroblastic%20leukemia%20response%20to%20hemin%2c%2000hr30min%2c%20biol_rep3.CNhs12788.13213-141G9	tpm.K562%20erythroblastic%20leukemia%20response%20to%20hemin%2c%2000hr45min%2c%20biol_rep1.CNhs12461.13082-140B4	tpm.K562%20erythroblastic%20leukemia%20response%20to%20hemin%2c%2000hr45min%2c%20biol_rep2.CNhs12688.13148-140I7	tpm.K562%20erythroblastic%20leukemia%20response%20to%20hemin%2c%2000hr45min%2c%20biol_rep3.CNhs12789.13214-141H1	tpm.K562%20erythroblastic%20leukemia%20response%20to%20hemin%2c%2001hr00min%2c%20biol_rep1.CNhs12462.13083-140B5	tpm.K562%20erythroblastic%20leukemia%20response%20to%20hemin%2c%2001hr00min%2c%20biol_rep2.CNhs12689.13149-140I8	tpm.K562%20erythroblastic%20leukemia%20response%20to%20hemin%2c%2001hr00min%2c%20biol_rep3.CNhs12790.13215-141H2	tpm.K562%20erythroblastic%20leukemia%20response%20to%20hemin%2c%2001hr20min%2c%20biol_rep1.CNhs12463.13084-140B6	tpm.K562%20erythroblastic%20leukemia%20response%20to%20hemin%2c%2001hr20min%2c%20biol_rep2.CNhs12690.13150-140I9	tpm.K562%20erythroblastic%20leukemia%20response%20to%20hemin%2c%2001hr20min%2c%20biol_rep3.CNhs12791.13216-141H3	tpm.K562%20erythroblastic%20leukemia%20response%20to%20hemin%2c%2001hr40min%2c%20biol_rep1.CNhs12464.13085-140B7	tpm.K562%20erythroblastic%20leukemia%20response%20to%20hemin%2c%2001hr40min%2c%20biol_rep2.CNhs12691.13151-141A1	tpm.K562%20erythroblastic%20leukemia%20response%20to%20hemin%2c%2001hr40min%2c%20biol_rep3.CNhs12792.13217-141H4	tpm.K562%20erythroblastic%20leukemia%20response%20to%20hemin%2c%2002hr00min%2c%20biol_rep1.CNhs12737.13086-140B8	tpm.K562%20erythroblastic%20leukemia%20response%20to%20hemin%2c%2002hr00min%2c%20biol_rep2.CNhs12692.13152-141A2	tpm.K562%20erythroblastic%20leukemia%20response%20to%20hemin%2c%2002hr00min%2c%20biol_rep3.CNhs12794.13218-141H5	tpm.K562%20erythroblastic%20leukemia%20response%20to%20hemin%2c%2002hr30min%2c%20biol_rep1.CNhs12465.13087-140B9	tpm.K562%20erythroblastic%20leukemia%20response%20to%20hemin%2c%2002hr30min%2c%20biol_rep2.CNhs12693.13153-141A3	tpm.K562%20erythroblastic%20leukemia%20response%20to%20hemin%2c%2002hr30min%2c%20biol_rep3.CNhs12795.13219-141H6	tpm.K562%20erythroblastic%20leukemia%20response%20to%20hemin%2c%2003hr00min%2c%20biol_rep1.CNhs12466.13088-140C1	tpm.K562%20erythroblastic%20leukemia%20response%20to%20hemin%2c%2003hr00min%2c%20biol_rep2.CNhs12694.13154-141A4	tpm.K562%20erythroblastic%20leukemia%20response%20to%20hemin%2c%2003hr00min%2c%20biol_rep3.CNhs12796.13220-141H7	tpm.K562%20erythroblastic%20leukemia%20response%20to%20hemin%2c%2003hr30min%2c%20biol_rep1.CNhs12467.13089-140C2	tpm.K562%20erythroblastic%20leukemia%20response%20to%20hemin%2c%2003hr30min%2c%20biol_rep2.CNhs12695.13155-141A5	tpm.K562%20erythroblastic%20leukemia%20response%20to%20hemin%2c%2003hr30min%2c%20biol_rep3.CNhs12797.13221-141H8	tpm.K562%20erythroblastic%20leukemia%20response%20to%20hemin%2c%2004hr%2c%20biol_rep1.CNhs12468.13090-140C3	tpm.K562%20erythroblastic%20leukemia%20response%20to%20hemin%2c%2004hr%2c%20biol_rep2.CNhs12696.13156-141A6	tpm.K562%20erythroblastic%20leukemia%20response%20to%20hemin%2c%2004hr%2c%20biol_rep3.CNhs12798.13222-141H9	tpm.K562%20erythroblastic%20leukemia%20response%20to%20hemin%2c%2006hr%2c%20biol_rep1.CNhs12469.13091-140C4	tpm.K562%20erythroblastic%20leukemia%20response%20to%20hemin%2c%2006hr%2c%20biol_rep2.CNhs12697.13157-141A7	tpm.K562%20erythroblastic%20leukemia%20response%20to%20hemin%2c%2006hr%2c%20biol_rep3.CNhs12799.13223-141I1	tpm.K562%20erythroblastic%20leukemia%20response%20to%20hemin%2c%2012hr%2c%20biol_rep1.CNhs12470.13092-140C5	tpm.K562%20erythroblastic%20leukemia%20response%20to%20hemin%2c%2012hr%2c%20biol_rep2.CNhs12698.13158-141A8	tpm.K562%20erythroblastic%20leukemia%20response%20to%20hemin%2c%2012hr%2c%20biol_rep3.CNhs12800.13224-141I2	tpm.K562%20erythroblastic%20leukemia%20response%20to%20hemin%2c%2024hr%2c%20biol_rep1.CNhs12471.13093-140C6	tpm.K562%20erythroblastic%20leukemia%20response%20to%20hemin%2c%2024hr%2c%20biol_rep2.CNhs12699.13159-141A9	tpm.K562%20erythroblastic%20leukemia%20response%20to%20hemin%2c%2024hr%2c%20biol_rep3.CNhs12801.13225-141I3	tpm.K562%20erythroblastic%20leukemia%20response%20to%20hemin%2c%20day02%2c%20biol_rep1.CNhs12472.13094-140C7	tpm.K562%20erythroblastic%20leukemia%20response%20to%20hemin%2c%20day02%2c%20biol_rep2.CNhs12700.13160-141B1	tpm.K562%20erythroblastic%20leukemia%20response%20to%20hemin%2c%20day02%2c%20biol_rep3.CNhs12802.13226-141I4	tpm.K562%20erythroblastic%20leukemia%20response%20to%20hemin%2c%20day03%2c%20biol_rep1.CNhs12473.13095-140C8	tpm.K562%20erythroblastic%20leukemia%20response%20to%20hemin%2c%20day03%2c%20biol_rep2.CNhs12701.13161-141B2	tpm.K562%20erythroblastic%20leukemia%20response%20to%20hemin%2c%20day03%2c%20biol_rep3.CNhs12803.13227-141I5	tpm.K562%20erythroblastic%20leukemia%20response%20to%20hemin%2c%20day04%2c%20biol_rep1.CNhs12474.13096-140C9	tpm.K562%20erythroblastic%20leukemia%20response%20to%20hemin%2c%20day04%2c%20biol_rep2.CNhs12702.13162-141B3	tpm.K562%20erythroblastic%20leukemia%20response%20to%20hemin%2c%20day04%2c%20biol_rep3.CNhs12804.13228-141I6	tpm.Keratinocyte%20-%20epidermal%2c%20donor1.CNhs11064.11272-116H3	tpm.Keratinocyte%20-%20epidermal%2c%20donor2.CNhs11381.11349-117G8	tpm.Keratinocyte%20-%20epidermal%2c%20donor3.CNhs12031.11421-118F8	tpm.Keratinocyte%20-%20oral%2c%20donor1.CNhs10879.11251-116E9	tpm.Keratocytes%2c%20donor1.CNhs11337.11527-119I6	tpm.Keratocytes%2c%20donor2.CNhs12095.11607-120I5	tpm.Keratocytes%2c%20donor3.CNhs12921.11688-122I5	tpm.Krukenberg%20tumor%20cell%20line%3aHSKTC.CNhs11822.10687-109F3	tpm.Lens%20Epithelial%20Cells%2c%20donor1.CNhs12342.11529-119I8	tpm.Lens%20Epithelial%20Cells%2c%20donor2.CNhs12568.11609-120I7	tpm.Lens%20Epithelial%20Cells%2c%20donor3.CNhs12572.11690-122I7	tpm.Lymphatic%20Endothelial%20cells%20response%20to%20VEGFC%2c%2000hr00min%2c%20biol_rep1%20%28MM%20XIX%20-%201%29.CNhs11936.12260-130A1	tpm.Lymphatic%20Endothelial%20cells%20response%20to%20VEGFC%2c%2000hr00min%2c%20biol_rep2%20%28MM%20XIV%20-%201%29.CNhs13157.12382-131E6	tpm.Lymphatic%20Endothelial%20cells%20response%20to%20VEGFC%2c%2000hr00min%2c%20biol_rep3%20%28MM%20XXII%20-%201%20%29.CNhs13276.12504-133A2	tpm.Lymphatic%20Endothelial%20cells%20response%20to%20VEGFC%2c%2000hr15min%2c%20biol_rep1%20%28MM%20XIX%20-%202%29.CNhs13100.12261-130A2	tpm.Lymphatic%20Endothelial%20cells%20response%20to%20VEGFC%2c%2000hr15min%2c%20biol_rep2%20%28MM%20XIV%20-%202%29.CNhs13158.12383-131E7	tpm.Lymphatic%20Endothelial%20cells%20response%20to%20VEGFC%2c%2000hr15min%2c%20biol_rep3%20%28MM%20XXII%20-%202%29.CNhs13277.12505-133A3	tpm.Lymphatic%20Endothelial%20cells%20response%20to%20VEGFC%2c%2000hr30min%2c%20biol_rep1%20%28MM%20XIX%20-%203%29.CNhs13101.12262-130A3	tpm.Lymphatic%20Endothelial%20cells%20response%20to%20VEGFC%2c%2000hr30min%2c%20biol_rep2%20%28MM%20XIV%20-%203%29.CNhs13159.12384-131E8	tpm.Lymphatic%20Endothelial%20cells%20response%20to%20VEGFC%2c%2000hr30min%2c%20biol_rep3%20%28MM%20XXII%20-%203%29.CNhs13278.12506-133A4	tpm.Lymphatic%20Endothelial%20cells%20response%20to%20VEGFC%2c%2000hr45min%2c%20biol_rep1%20%28MM%20XIX%20-%204%29.CNhs13102.12263-130A4	tpm.Lymphatic%20Endothelial%20cells%20response%20to%20VEGFC%2c%2000hr45min%2c%20biol_rep2%20%28MM%20XIV%20-%204%29.CNhs13160.12385-131E9	tpm.Lymphatic%20Endothelial%20cells%20response%20to%20VEGFC%2c%2000hr45min%2c%20biol_rep3%20%28MM%20XXII%20-%204%29.CNhs13279.12507-133A5	tpm.Lymphatic%20Endothelial%20cells%20response%20to%20VEGFC%2c%2001hr00min%2c%20biol_rep1%20%28MM%20XIX%20-%205%29.CNhs13103.12264-130A5	tpm.Lymphatic%20Endothelial%20cells%20response%20to%20VEGFC%2c%2001hr00min%2c%20biol_rep2%20%28MM%20XIV%20-%205%29.CNhs13161.12386-131F1	tpm.Lymphatic%20Endothelial%20cells%20response%20to%20VEGFC%2c%2001hr00min%2c%20biol_rep3%20%28MM%20XXII%20-%205%29.CNhs13280.12508-133A6	tpm.Lymphatic%20Endothelial%20cells%20response%20to%20VEGFC%2c%2001hr20min%2c%20biol_rep1%20%28MM%20XIX%20-%206%29.CNhs13104.12265-130A6	tpm.Lymphatic%20Endothelial%20cells%20response%20to%20VEGFC%2c%2001hr20min%2c%20biol_rep2%20%28MM%20XIV%20-%206%29.CNhs13162.12387-131F2	tpm.Lymphatic%20Endothelial%20cells%20response%20to%20VEGFC%2c%2001hr20min%2c%20biol_rep3%20%28MM%20XXII%20-%206%29.CNhs13281.12509-133A7	tpm.Lymphatic%20Endothelial%20cells%20response%20to%20VEGFC%2c%2001hr40min%2c%20biol_rep1%20%28MM%20XIX%20-%207%29.CNhs13105.12266-130A7	tpm.Lymphatic%20Endothelial%20cells%20response%20to%20VEGFC%2c%2001hr40min%2c%20biol_rep2%20%28MM%20XIV%20-%207%29.CNhs13163.12388-131F3	tpm.Lymphatic%20Endothelial%20cells%20response%20to%20VEGFC%2c%2001hr40min%2c%20biol_rep3%20%28MM%20XXII%20-%207%29.CNhs13282.12510-133A8	tpm.Lymphatic%20Endothelial%20cells%20response%20to%20VEGFC%2c%2002hr00min%2c%20biol_rep1%20%28MM%20XIX%20-%208%29.CNhs13106.12267-130A8	tpm.Lymphatic%20Endothelial%20cells%20response%20to%20VEGFC%2c%2002hr00min%2c%20biol_rep2%20%28MM%20XIV%20-%208%29.CNhs13164.12389-131F4	tpm.Lymphatic%20Endothelial%20cells%20response%20to%20VEGFC%2c%2002hr00min%2c%20biol_rep3%20%28MM%20XXII%20-%208%29.CNhs13283.12511-133A9	tpm.Lymphatic%20Endothelial%20cells%20response%20to%20VEGFC%2c%2002hr30min%2c%20biol_rep1%20%28MM%20XIX%20-%209%29.CNhs13107.12268-130A9	tpm.Lymphatic%20Endothelial%20cells%20response%20to%20VEGFC%2c%2002hr30min%2c%20biol_rep2%20%28MM%20XIV%20-%209%29.CNhs13165.12390-131F5	tpm.Lymphatic%20Endothelial%20cells%20response%20to%20VEGFC%2c%2002hr30min%2c%20biol_rep3%20%28MM%20XXII%20-%209%29.CNhs13284.12512-133B1	tpm.Lymphatic%20Endothelial%20cells%20response%20to%20VEGFC%2c%2003hr00min%2c%20biol_rep1%20%28MM%20XIX%20-%2010%29.CNhs13108.12269-130B1	tpm.Lymphatic%20Endothelial%20cells%20response%20to%20VEGFC%2c%2003hr00min%2c%20biol_rep2%20%28MM%20XIV%20-%2010%29.CNhs13166.12391-131F6	tpm.Lymphatic%20Endothelial%20cells%20response%20to%20VEGFC%2c%2003hr00min%2c%20biol_rep3%20%28MM%20XXII%20-%2010%29.CNhs13285.12513-133B2	tpm.Lymphatic%20Endothelial%20cells%20response%20to%20VEGFC%2c%2003hr30min%2c%20biol_rep1%20%28MM%20XIX%20-%2011%29.CNhs13109.12270-130B2	tpm.Lymphatic%20Endothelial%20cells%20response%20to%20VEGFC%2c%2003hr30min%2c%20biol_rep2%20%28MM%20XIV%20-%2011%29.CNhs13168.12392-131F7	tpm.Lymphatic%20Endothelial%20cells%20response%20to%20VEGFC%2c%2003hr30min%2c%20biol_rep3%20%28MM%20XXII%20-%2011%29.CNhs13286.12514-133B3	tpm.Lymphatic%20Endothelial%20cells%20response%20to%20VEGFC%2c%2004hr%2c%20biol_rep1%20%28MM%20XIX%20-%2012%29.CNhs13110.12271-130B3	tpm.Lymphatic%20Endothelial%20cells%20response%20to%20VEGFC%2c%2004hr%2c%20biol_rep2%20%28MM%20XIV%20-%2012%29.CNhs13169.12393-131F8	tpm.Lymphatic%20Endothelial%20cells%20response%20to%20VEGFC%2c%2004hr%2c%20biol_rep3%20%28MM%20XXII%20-%2012%29.CNhs13287.12515-133B4	tpm.Lymphatic%20Endothelial%20cells%20response%20to%20VEGFC%2c%2005hr%2c%20biol_rep1%20%28MM%20XIX%20-%2013%29.CNhs13111.12272-130B4	tpm.Lymphatic%20Endothelial%20cells%20response%20to%20VEGFC%2c%2005hr%2c%20biol_rep2%20%28MM%20XIV%20-%2013%29.CNhs13170.12394-131F9	tpm.Lymphatic%20Endothelial%20cells%20response%20to%20VEGFC%2c%2005hr%2c%20biol_rep3%20%28MM%20XXII%20-%2013%29.CNhs13288.12516-133B5	tpm.Lymphatic%20Endothelial%20cells%20response%20to%20VEGFC%2c%2006hr%2c%20biol_rep1%20%28MM%20XIX%20-%2014%29.CNhs13112.12273-130B5	tpm.Lymphatic%20Endothelial%20cells%20response%20to%20VEGFC%2c%2006hr%2c%20biol_rep2%20%28MM%20XIV%20-%2014%29.CNhs13171.12395-131G1	tpm.Lymphatic%20Endothelial%20cells%20response%20to%20VEGFC%2c%2006hr%2c%20biol_rep3%20%28MM%20XXII%20-%2014%29.CNhs13289.12517-133B6	tpm.Lymphatic%20Endothelial%20cells%20response%20to%20VEGFC%2c%2007hr%2c%20biol_rep1%20%28MM%20XIX%20-%2015%29.CNhs13113.12274-130B6	tpm.Lymphatic%20Endothelial%20cells%20response%20to%20VEGFC%2c%2007hr%2c%20biol_rep2%20%28MM%20XIV%20-%2015%29.CNhs13172.12396-131G2	tpm.Lymphatic%20Endothelial%20cells%20response%20to%20VEGFC%2c%2007hr%2c%20biol_rep3%20%28MM%20XXII%20-%2015%29.CNhs13290.12518-133B7	tpm.Lymphatic%20Endothelial%20cells%20response%20to%20VEGFC%2c%2008hr%2c%20biol_rep1%20%28MM%20XIX%20-%2016%29.CNhs11937.12275-130B7	tpm.Lymphatic%20Endothelial%20cells%20response%20to%20VEGFC%2c%2008hr%2c%20biol_rep2%20%28MM%20XIV%20-%2016%29.CNhs13173.12397-131G3	tpm.Lymphatic%20Endothelial%20cells%20response%20to%20VEGFC%2c%2008hr%2c%20biol_rep3%20%28MM%20XXII%20-%2016%29.CNhs13291.12519-133B8	tpm.MCF7%20breast%20cancer%20cell%20line%20response%20to%20EGF1%2c%2000hr00min%2c%20biol_rep1.CNhs12564.13031-139E7	tpm.MCF7%20breast%20cancer%20cell%20line%20response%20to%20EGF1%2c%2000hr00min%2c%20biol_rep2.CNhs12475.13097-140D1	tpm.MCF7%20breast%20cancer%20cell%20line%20response%20to%20EGF1%2c%2000hr00min%2c%20biol_rep3.CNhs12703.13163-141B4	tpm.MCF7%20breast%20cancer%20cell%20line%20response%20to%20EGF1%2c%2000hr15min%2c%20biol_rep1.CNhs12420.13032-139E8	tpm.MCF7%20breast%20cancer%20cell%20line%20response%20to%20EGF1%2c%2000hr15min%2c%20biol_rep2.CNhs12476.13098-140D2	tpm.MCF7%20breast%20cancer%20cell%20line%20response%20to%20EGF1%2c%2000hr15min%2c%20biol_rep3.CNhs12704.13164-141B5	tpm.MCF7%20breast%20cancer%20cell%20line%20response%20to%20EGF1%2c%2000hr30min%2c%20biol_rep1.CNhs12421.13033-139E9	tpm.MCF7%20breast%20cancer%20cell%20line%20response%20to%20EGF1%2c%2000hr30min%2c%20biol_rep2.CNhs12477.13099-140D3	tpm.MCF7%20breast%20cancer%20cell%20line%20response%20to%20EGF1%2c%2000hr30min%2c%20biol_rep3.CNhs12738.13165-141B6	tpm.MCF7%20breast%20cancer%20cell%20line%20response%20to%20EGF1%2c%2000hr45min%2c%20biol_rep1.CNhs12422.13034-139F1	tpm.MCF7%20breast%20cancer%20cell%20line%20response%20to%20EGF1%2c%2000hr45min%2c%20biol_rep2.CNhs12478.13100-140D4	tpm.MCF7%20breast%20cancer%20cell%20line%20response%20to%20EGF1%2c%2000hr45min%2c%20biol_rep3.CNhs12739.13166-141B7	tpm.MCF7%20breast%20cancer%20cell%20line%20response%20to%20EGF1%2c%2001hr00min%2c%20biol_rep1.CNhs12423.13035-139F2	tpm.MCF7%20breast%20cancer%20cell%20line%20response%20to%20EGF1%2c%2001hr00min%2c%20biol_rep2.CNhs12479.13101-140D5	tpm.MCF7%20breast%20cancer%20cell%20line%20response%20to%20EGF1%2c%2001hr00min%2c%20biol_rep3.CNhs12705.13167-141B8	tpm.MCF7%20breast%20cancer%20cell%20line%20response%20to%20EGF1%2c%2001hr20min%2c%20biol_rep1.CNhs12424.13036-139F3	tpm.MCF7%20breast%20cancer%20cell%20line%20response%20to%20EGF1%2c%2001hr20min%2c%20biol_rep2.CNhs12480.13102-140D6	tpm.MCF7%20breast%20cancer%20cell%20line%20response%20to%20EGF1%2c%2001hr20min%2c%20biol_rep3.CNhs12742.13168-141B9	tpm.MCF7%20breast%20cancer%20cell%20line%20response%20to%20EGF1%2c%2001hr40min%2c%20biol_rep1.CNhs12425.13037-139F4	tpm.MCF7%20breast%20cancer%20cell%20line%20response%20to%20EGF1%2c%2001hr40min%2c%20biol_rep2.CNhs12482.13103-140D7	tpm.MCF7%20breast%20cancer%20cell%20line%20response%20to%20EGF1%2c%2001hr40min%2c%20biol_rep3.CNhs12743.13169-141C1	tpm.MCF7%20breast%20cancer%20cell%20line%20response%20to%20EGF1%2c%2002hr00min%2c%20biol_rep1.CNhs12426.13038-139F5	tpm.MCF7%20breast%20cancer%20cell%20line%20response%20to%20EGF1%2c%2002hr00min%2c%20biol_rep2.CNhs12483.13104-140D8	tpm.MCF7%20breast%20cancer%20cell%20line%20response%20to%20EGF1%2c%2002hr00min%2c%20biol_rep3.CNhs12744.13170-141C2	tpm.MCF7%20breast%20cancer%20cell%20line%20response%20to%20EGF1%2c%2002hr30min%2c%20biol_rep1.CNhs12427.13039-139F6	tpm.MCF7%20breast%20cancer%20cell%20line%20response%20to%20EGF1%2c%2002hr30min%2c%20biol_rep2.CNhs12484.13105-140D9	tpm.MCF7%20breast%20cancer%20cell%20line%20response%20to%20EGF1%2c%2002hr30min%2c%20biol_rep3.CNhs12746.13171-141C3	tpm.MCF7%20breast%20cancer%20cell%20line%20response%20to%20EGF1%2c%2003hr00min%2c%20biol_rep1.CNhs12428.13040-139F7	tpm.MCF7%20breast%20cancer%20cell%20line%20response%20to%20EGF1%2c%2003hr00min%2c%20biol_rep2.CNhs12485.13106-140E1	tpm.MCF7%20breast%20cancer%20cell%20line%20response%20to%20EGF1%2c%2003hr00min%2c%20biol_rep3.CNhs12747.13172-141C4	tpm.MCF7%20breast%20cancer%20cell%20line%20response%20to%20EGF1%2c%2003hr30min%2c%20biol_rep1.CNhs12429.13041-139F8	tpm.MCF7%20breast%20cancer%20cell%20line%20response%20to%20EGF1%2c%2003hr30min%2c%20biol_rep2.CNhs12486.13107-140E2	tpm.MCF7%20breast%20cancer%20cell%20line%20response%20to%20EGF1%2c%2003hr30min%2c%20biol_rep3.CNhs12748.13173-141C5	tpm.MCF7%20breast%20cancer%20cell%20line%20response%20to%20EGF1%2c%2004hr%2c%20biol_rep1.CNhs12430.13042-139F9	tpm.MCF7%20breast%20cancer%20cell%20line%20response%20to%20EGF1%2c%2004hr%2c%20biol_rep2.CNhs12487.13108-140E3	tpm.MCF7%20breast%20cancer%20cell%20line%20response%20to%20EGF1%2c%2004hr%2c%20biol_rep3.CNhs12749.13174-141C6	tpm.MCF7%20breast%20cancer%20cell%20line%20response%20to%20EGF1%2c%2005hr%2c%20biol_rep1.CNhs12431.13043-139G1	tpm.MCF7%20breast%20cancer%20cell%20line%20response%20to%20EGF1%2c%2005hr%2c%20biol_rep2.CNhs12488.13109-140E4	tpm.MCF7%20breast%20cancer%20cell%20line%20response%20to%20EGF1%2c%2005hr%2c%20biol_rep3.CNhs12750.13175-141C7	tpm.MCF7%20breast%20cancer%20cell%20line%20response%20to%20EGF1%2c%2006hr%2c%20biol_rep1.CNhs12432.13044-139G2	tpm.MCF7%20breast%20cancer%20cell%20line%20response%20to%20EGF1%2c%2006hr%2c%20biol_rep2.CNhs12489.13110-140E5	tpm.MCF7%20breast%20cancer%20cell%20line%20response%20to%20EGF1%2c%2006hr%2c%20biol_rep3.CNhs12751.13176-141C8	tpm.MCF7%20breast%20cancer%20cell%20line%20response%20to%20EGF1%2c%2007hr%2c%20biol_rep1.CNhs12434.13045-139G3	tpm.MCF7%20breast%20cancer%20cell%20line%20response%20to%20EGF1%2c%2007hr%2c%20biol_rep2.CNhs12490.13111-140E6	tpm.MCF7%20breast%20cancer%20cell%20line%20response%20to%20EGF1%2c%2007hr%2c%20biol_rep3.CNhs12752.13177-141C9	tpm.MCF7%20breast%20cancer%20cell%20line%20response%20to%20EGF1%2c%2008hr%2c%20biol_rep1.CNhs12565.13046-139G4	tpm.MCF7%20breast%20cancer%20cell%20line%20response%20to%20EGF1%2c%2008hr%2c%20biol_rep2.CNhs12491.13112-140E7	tpm.MCF7%20breast%20cancer%20cell%20line%20response%20to%20EGF1%2c%2008hr%2c%20biol_rep3.CNhs12753.13178-141D1	tpm.MCF7%20breast%20cancer%20cell%20line%20response%20to%20HRG%2c%2000hr15min%2c%20biol_rep1.CNhs12435.13048-139G6	tpm.MCF7%20breast%20cancer%20cell%20line%20response%20to%20HRG%2c%2000hr15min%2c%20biol_rep2.CNhs12652.13114-140E9	tpm.MCF7%20breast%20cancer%20cell%20line%20response%20to%20HRG%2c%2000hr15min%2c%20biol_rep3.CNhs12754.13180-141D3	tpm.MCF7%20breast%20cancer%20cell%20line%20response%20to%20HRG%2c%2000hr30min%2c%20biol_rep1.CNhs12436.13049-139G7	tpm.MCF7%20breast%20cancer%20cell%20line%20response%20to%20HRG%2c%2000hr30min%2c%20biol_rep2.CNhs12653.13115-140F1	tpm.MCF7%20breast%20cancer%20cell%20line%20response%20to%20HRG%2c%2000hr30min%2c%20biol_rep3.CNhs12755.13181-141D4	tpm.MCF7%20breast%20cancer%20cell%20line%20response%20to%20HRG%2c%2000hr45min%2c%20biol_rep1.CNhs12437.13050-139G8	tpm.MCF7%20breast%20cancer%20cell%20line%20response%20to%20HRG%2c%2000hr45min%2c%20biol_rep2.CNhs12654.13116-140F2	tpm.MCF7%20breast%20cancer%20cell%20line%20response%20to%20HRG%2c%2000hr45min%2c%20biol_rep3.CNhs12756.13182-141D5	tpm.MCF7%20breast%20cancer%20cell%20line%20response%20to%20HRG%2c%2001hr00min%2c%20biol_rep1.CNhs12438.13051-139G9	tpm.MCF7%20breast%20cancer%20cell%20line%20response%20to%20HRG%2c%2001hr00min%2c%20biol_rep2.CNhs12655.13117-140F3	tpm.MCF7%20breast%20cancer%20cell%20line%20response%20to%20HRG%2c%2001hr00min%2c%20biol_rep3.CNhs12757.13183-141D6	tpm.MCF7%20breast%20cancer%20cell%20line%20response%20to%20HRG%2c%2001hr20min%2c%20biol_rep1.CNhs12439.13052-139H1	tpm.MCF7%20breast%20cancer%20cell%20line%20response%20to%20HRG%2c%2001hr20min%2c%20biol_rep2.CNhs12656.13118-140F4	tpm.MCF7%20breast%20cancer%20cell%20line%20response%20to%20HRG%2c%2001hr20min%2c%20biol_rep3.CNhs12758.13184-141D7	tpm.MCF7%20breast%20cancer%20cell%20line%20response%20to%20HRG%2c%2001hr40min%2c%20biol_rep1.CNhs12440.13053-139H2	tpm.MCF7%20breast%20cancer%20cell%20line%20response%20to%20HRG%2c%2001hr40min%2c%20biol_rep2.CNhs12657.13119-140F5	tpm.MCF7%20breast%20cancer%20cell%20line%20response%20to%20HRG%2c%2001hr40min%2c%20biol_rep3.CNhs12759.13185-141D8	tpm.MCF7%20breast%20cancer%20cell%20line%20response%20to%20HRG%2c%2002hr00min%2c%20biol_rep1.CNhs12441.13054-139H3	tpm.MCF7%20breast%20cancer%20cell%20line%20response%20to%20HRG%2c%2002hr00min%2c%20biol_rep2.CNhs12658.13120-140F6	tpm.MCF7%20breast%20cancer%20cell%20line%20response%20to%20HRG%2c%2002hr00min%2c%20biol_rep3.CNhs12760.13186-141D9	tpm.MCF7%20breast%20cancer%20cell%20line%20response%20to%20HRG%2c%2002hr30min%2c%20biol_rep1.CNhs12442.13055-139H4	tpm.MCF7%20breast%20cancer%20cell%20line%20response%20to%20HRG%2c%2002hr30min%2c%20biol_rep2.CNhs12659.13121-140F7	tpm.MCF7%20breast%20cancer%20cell%20line%20response%20to%20HRG%2c%2002hr30min%2c%20biol_rep3.CNhs12761.13187-141E1	tpm.MCF7%20breast%20cancer%20cell%20line%20response%20to%20HRG%2c%2003hr00min%2c%20biol_rep1.CNhs12443.13056-139H5	tpm.MCF7%20breast%20cancer%20cell%20line%20response%20to%20HRG%2c%2003hr00min%2c%20biol_rep2.CNhs12660.13122-140F8	tpm.MCF7%20breast%20cancer%20cell%20line%20response%20to%20HRG%2c%2003hr00min%2c%20biol_rep3.CNhs12762.13188-141E2	tpm.MCF7%20breast%20cancer%20cell%20line%20response%20to%20HRG%2c%2003hr30min%2c%20biol_rep1.CNhs12444.13057-139H6	tpm.MCF7%20breast%20cancer%20cell%20line%20response%20to%20HRG%2c%2003hr30min%2c%20biol_rep2.CNhs12662.13123-140F9	tpm.MCF7%20breast%20cancer%20cell%20line%20response%20to%20HRG%2c%2003hr30min%2c%20biol_rep3.CNhs12763.13189-141E3	tpm.MCF7%20breast%20cancer%20cell%20line%20response%20to%20HRG%2c%2004hr%2c%20biol_rep1.CNhs12445.13058-139H7	tpm.MCF7%20breast%20cancer%20cell%20line%20response%20to%20HRG%2c%2004hr%2c%20biol_rep2.CNhs12663.13124-140G1	tpm.MCF7%20breast%20cancer%20cell%20line%20response%20to%20HRG%2c%2004hr%2c%20biol_rep3.CNhs12764.13190-141E4	tpm.MCF7%20breast%20cancer%20cell%20line%20response%20to%20HRG%2c%2005hr%2c%20biol_rep1.CNhs12446.13059-139H8	tpm.MCF7%20breast%20cancer%20cell%20line%20response%20to%20HRG%2c%2005hr%2c%20biol_rep2.CNhs12664.13125-140G2	tpm.MCF7%20breast%20cancer%20cell%20line%20response%20to%20HRG%2c%2005hr%2c%20biol_rep3.CNhs12765.13191-141E5	tpm.MCF7%20breast%20cancer%20cell%20line%20response%20to%20HRG%2c%2006hr%2c%20biol_rep1.CNhs12447.13060-139H9	tpm.MCF7%20breast%20cancer%20cell%20line%20response%20to%20HRG%2c%2006hr%2c%20biol_rep2.CNhs12665.13126-140G3	tpm.MCF7%20breast%20cancer%20cell%20line%20response%20to%20HRG%2c%2006hr%2c%20biol_rep3.CNhs12766.13192-141E6	tpm.MCF7%20breast%20cancer%20cell%20line%20response%20to%20HRG%2c%2007hr%2c%20biol_rep1.CNhs12448.13061-139I1	tpm.MCF7%20breast%20cancer%20cell%20line%20response%20to%20HRG%2c%2007hr%2c%20biol_rep2.CNhs12666.13127-140G4	tpm.MCF7%20breast%20cancer%20cell%20line%20response%20to%20HRG%2c%2007hr%2c%20biol_rep3.CNhs12767.13193-141E7	tpm.MCF7%20breast%20cancer%20cell%20line%20response%20to%20HRG%2c%2008hr%2c%20biol_rep1.CNhs12740.13062-139I2	tpm.MCF7%20breast%20cancer%20cell%20line%20response%20to%20HRG%2c%2008hr%2c%20biol_rep2.CNhs12667.13128-140G5	tpm.MCF7%20breast%20cancer%20cell%20line%20response%20to%20HRG%2c%2008hr%2c%20biol_rep3.CNhs12768.13194-141E8	tpm.Macrophage%20-%20monocyte%20derived%2c%20donor1.CNhs10861.11232-116C8	tpm.Macrophage%20-%20monocyte%20derived%2c%20donor2.CNhs11899.11313-117C8	tpm.Macrophage%20-%20monocyte%20derived%2c%20donor3.CNhs12003.11389-118C3	tpm.Mallassez-derived%20cells%2c%20donor1%20%28MZH3%29.CNhs12538.12142-128E9	tpm.Mallassez-derived%20cells%2c%20donor2.CNhs13550.11929-125I3	tpm.Mallassez-derived%20cells%2c%20donor3.CNhs13551.11930-125I4	tpm.Mammary%20Epithelial%20Cell%2c%20donor1.CNhs11077.11273-116H4	tpm.Mammary%20Epithelial%20Cell%2c%20donor2.CNhs11382.11350-117G9	tpm.Mammary%20Epithelial%20Cell%2c%20donor3.CNhs12032.11422-118F9	tpm.Mast%20cell%20-%20stimulated%2c%20donor1.CNhs11073.11487-119E2	tpm.Mast%20cell%2c%20donor1.CNhs12566.11563-120D6	tpm.Mast%20cell%2c%20donor2.CNhs12594.11565-120D8	tpm.Mast%20cell%2c%20donor3.CNhs12593.11566-120D9	tpm.Mast%20cell%2c%20donor4.CNhs12592.11567-120E1	tpm.Mast%20cell%2c%20expanded%20and%20stimulated%2c%20donor5.CNhs13925.11940-126A5	tpm.Mast%20cell%2c%20expanded%20and%20stimulated%2c%20donor8.CNhs13927.11942-126A7	tpm.Mast%20cell%2c%20expanded%2c%20donor5.CNhs13924.11939-126A4	tpm.Mast%20cell%2c%20expanded%2c%20donor8.CNhs13926.11941-126A6	tpm.Melanocyte%20-%20dark%2c%20donor1.CNhs12591.11502-119F8	tpm.Melanocyte%20-%20dark%2c%20donor2.CNhs12346.11582-120F7	tpm.Melanocyte%20-%20dark%2c%20donor3.CNhs12570.11663-122F7	tpm.Melanocyte%20-%20light%2c%20donor1.CNhs11303.11274-116H5	tpm.Melanocyte%20-%20light%2c%20donor2.CNhs11383.11351-117H1	tpm.Melanocyte%20-%20light%2c%20donor3.CNhs12033.11423-118G1	tpm.Melanocyte%2c%20donor1%20%28MC%2b1%29.CNhs12816.12641-134G4	tpm.Melanocyte%2c%20donor2%20%28MC%2b2%29.CNhs13156.12739-135I3	tpm.Melanocyte%2c%20donor3%20%28MC%2b3%29.CNhs13406.12837-137B2	tpm.Meningeal%20Cells%2c%20donor1.CNhs11320.11493-119E8	tpm.Meningeal%20Cells%2c%20donor2.CNhs12080.11573-120E7	tpm.Meningeal%20Cells%2c%20donor3.CNhs12731.11654-122E7	tpm.Mesenchymal%20Stem%20Cells%20-%20Vertebral%2c%20donor1.CNhs10846.11219-116B4	tpm.Mesenchymal%20Stem%20Cells%20-%20Wharton%27s%20Jelly%2c%20donor1.CNhs11057.11548-120B9	tpm.Mesenchymal%20Stem%20Cells%20-%20adipose%2c%20donor1.CNhs11345.11537-120A7	tpm.Mesenchymal%20Stem%20Cells%20-%20adipose%2c%20donor2.CNhs12101.11617-122A6	tpm.Mesenchymal%20Stem%20Cells%20-%20adipose%2c%20donor3.CNhs12922.11698-123A6	tpm.Mesenchymal%20Stem%20Cells%20-%20amniotic%20membrane%2c%20donor1.CNhs11349.11547-120B8	tpm.Mesenchymal%20Stem%20Cells%20-%20amniotic%20membrane%2c%20donor2.CNhs12104.11627-122B7	tpm.Mesenchymal%20Stem%20Cells%20-%20bone%20marrow%2c%20donor1.CNhs11344.11536-120A6	tpm.Mesenchymal%20Stem%20Cells%20-%20bone%20marrow%2c%20donor2.CNhs12100.11616-122A5	tpm.Mesenchymal%20Stem%20Cells%20-%20bone%20marrow%2c%20donor3.CNhs12126.11697-123A5	tpm.Mesenchymal%20Stem%20Cells%20-%20bone%20marrow%2c%20donor4.CNhs11316.11464-119B6	tpm.Mesenchymal%20Stem%20Cells%20-%20hepatic%2c%20donor1.CNhs11346.11538-120A8	tpm.Mesenchymal%20Stem%20Cells%20-%20hepatic%2c%20donor2.CNhs12730.11618-122A7	tpm.Mesenchymal%20Stem%20Cells%20-%20umbilical%2c%20donor1.CNhs11347.11539-120A9	tpm.Mesenchymal%20Stem%20Cells%20-%20umbilical%2c%20donor2.CNhs12102.11619-122A8	tpm.Mesenchymal%20Stem%20Cells%20-%20umbilical%2c%20donor3.CNhs12127.11700-123A8	tpm.Mesenchymal%20stem%20cells%20-%20adipose%2c%20donor0.CNhs10844.11217-116B2	tpm.Mesenchymal%20stem%20cells%20-%20hepatic%2c%20donor0.CNhs10845.11218-116B3	tpm.Mesenchymal%20stem%20cells%20-%20umbilical%2c%20donor0.CNhs12492.11214-116A8	tpm.Mesothelial%20Cells%2c%20donor1.CNhs10850.11247-116E5	tpm.Mesothelial%20Cells%2c%20donor2.CNhs12197.12156-128G5	tpm.Mesothelial%20Cells%2c%20donor3.CNhs12012.11402-118D7	tpm.Monocyte-derived%20macrophages%20response%20to%20LPS%2c%2000hr00min%2c%20donor1%20%28t1%20Subject1%29.CNhs11941.12698-135D7	tpm.Monocyte-derived%20macrophages%20response%20to%20LPS%2c%2000hr00min%2c%20donor2%20%28t1%20Subject2%29.CNhs13379.12796-136F6	tpm.Monocyte-derived%20macrophages%20response%20to%20LPS%2c%2000hr00min%2c%20donor3%20%28t1%20Subject3%29.CNhs13174.12894-137H5	tpm.Monocyte-derived%20macrophages%20response%20to%20LPS%2c%2000hr15min%2c%20donor1%20%28t2%20Subject1%29.CNhs13145.12699-135D8	tpm.Monocyte-derived%20macrophages%20response%20to%20LPS%2c%2000hr15min%2c%20donor2%20%28t2%20Subject2%29.CNhs13380.12797-136F7	tpm.Monocyte-derived%20macrophages%20response%20to%20LPS%2c%2000hr15min%2c%20donor3%20%28t2%20Subject3%29.CNhs13175.12895-137H6	tpm.Monocyte-derived%20macrophages%20response%20to%20LPS%2c%2000hr30min%2c%20donor1%20%28t3%20Subject1%29.CNhs13146.12700-135D9	tpm.Monocyte-derived%20macrophages%20response%20to%20LPS%2c%2000hr30min%2c%20donor2%20%28t3%20Subject2%29.CNhs13381.12798-136F8	tpm.Monocyte-derived%20macrophages%20response%20to%20LPS%2c%2000hr30min%2c%20donor3%20%28t3%20Subject3%29.CNhs13176.12896-137H7	tpm.Monocyte-derived%20macrophages%20response%20to%20LPS%2c%2000hr45min%2c%20donor1%20%28t4%20Subject1%29.CNhs13147.12701-135E1	tpm.Monocyte-derived%20macrophages%20response%20to%20LPS%2c%2000hr45min%2c%20donor2%20%28t4%20Subject2%29.CNhs13382.12799-136F9	tpm.Monocyte-derived%20macrophages%20response%20to%20LPS%2c%2000hr45min%2c%20donor3%20%28t4%20Subject3%29.CNhs13177.12897-137H8	tpm.Monocyte-derived%20macrophages%20response%20to%20LPS%2c%2001hr00min%2c%20donor1%20%28t5%20Subject1%29.CNhs13148.12702-135E2	tpm.Monocyte-derived%20macrophages%20response%20to%20LPS%2c%2001hr00min%2c%20donor2%20%28t5%20Subject2%29.CNhs13383.12800-136G1	tpm.Monocyte-derived%20macrophages%20response%20to%20LPS%2c%2001hr00min%2c%20donor3%20%28t5%20Subject3%29.CNhs13178.12898-137H9	tpm.Monocyte-derived%20macrophages%20response%20to%20LPS%2c%2001hr20min%2c%20donor1%20%28t6%20Subject1%29.CNhs13149.12703-135E3	tpm.Monocyte-derived%20macrophages%20response%20to%20LPS%2c%2001hr20min%2c%20donor2%20%28t6%20Subject2%29.CNhs13384.12801-136G2	tpm.Monocyte-derived%20macrophages%20response%20to%20LPS%2c%2001hr20min%2c%20donor3%20%28t6%20Subject3%29.CNhs13179.12899-137I1	tpm.Monocyte-derived%20macrophages%20response%20to%20LPS%2c%2001hr40min%2c%20donor1%20%28t7%20Subject1%29.CNhs13150.12704-135E4	tpm.Monocyte-derived%20macrophages%20response%20to%20LPS%2c%2001hr40min%2c%20donor2%20%28t7%20Subject2%29.CNhs13385.12802-136G3	tpm.Monocyte-derived%20macrophages%20response%20to%20LPS%2c%2001hr40min%2c%20donor3%20%28t7%20Subject3%29.CNhs13180.12900-137I2	tpm.Monocyte-derived%20macrophages%20response%20to%20LPS%2c%2002hr00min%2c%20donor1%20%28t8%20Subject1%29.CNhs13151.12705-135E5	tpm.Monocyte-derived%20macrophages%20response%20to%20LPS%2c%2002hr00min%2c%20donor2%20%28t8%20Subject2%29.CNhs13386.12803-136G4	tpm.Monocyte-derived%20macrophages%20response%20to%20LPS%2c%2002hr00min%2c%20donor3%20%28t8%20Subject3%29.CNhs13181.12901-137I3	tpm.Monocyte-derived%20macrophages%20response%20to%20LPS%2c%2002hr30min%2c%20donor1%20%28t9%20Subject1%29.CNhs13152.12706-135E6	tpm.Monocyte-derived%20macrophages%20response%20to%20LPS%2c%2002hr30min%2c%20donor2%20%28t9%20Subject2%29.CNhs13387.12804-136G5	tpm.Monocyte-derived%20macrophages%20response%20to%20LPS%2c%2002hr30min%2c%20donor3%20%28t9%20Subject3%29.CNhs13182.12902-137I4	tpm.Monocyte-derived%20macrophages%20response%20to%20LPS%2c%2003hr00min%2c%20donor1%20%28t10%20Subject1%29.CNhs12924.12707-135E7	tpm.Monocyte-derived%20macrophages%20response%20to%20LPS%2c%2003hr00min%2c%20donor2%20%28t10%20Subject2%29.CNhs13388.12805-136G6	tpm.Monocyte-derived%20macrophages%20response%20to%20LPS%2c%2003hr00min%2c%20donor3%20%28t10%20Subject3%29.CNhs13183.12903-137I5	tpm.Monocyte-derived%20macrophages%20response%20to%20LPS%2c%2003hr30min%2c%20donor1%20%28t11%20Subject1%29.CNhs13153.12708-135E8	tpm.Monocyte-derived%20macrophages%20response%20to%20LPS%2c%2003hr30min%2c%20donor2%20%28t11%20Subject2%29.CNhs13389.12806-136G7	tpm.Monocyte-derived%20macrophages%20response%20to%20LPS%2c%2003hr30min%2c%20donor3%20%28t11%20Subject3%29.CNhs13184.12904-137I6	tpm.Monocyte-derived%20macrophages%20response%20to%20LPS%2c%2004hr%2c%20donor1%20%28t12%20Subject1%29.CNhs13154.12709-135E9	tpm.Monocyte-derived%20macrophages%20response%20to%20LPS%2c%2004hr%2c%20donor2%20%28t12%20Subject2%29.CNhs13391.12807-136G8	tpm.Monocyte-derived%20macrophages%20response%20to%20LPS%2c%2004hr%2c%20donor3%20%28t12%20Subject3%29.CNhs13185.12905-137I7	tpm.Monocyte-derived%20macrophages%20response%20to%20LPS%2c%2005hr%2c%20donor1%20%28t13%20Subject1%29.CNhs13155.12710-135F1	tpm.Monocyte-derived%20macrophages%20response%20to%20LPS%2c%2005hr%2c%20donor2%20%28t13%20Subject2%29.CNhs13392.12808-136G9	tpm.Monocyte-derived%20macrophages%20response%20to%20LPS%2c%2005hr%2c%20donor3%20%28t13%20Subject3%29.CNhs13186.12906-137I8	tpm.Monocyte-derived%20macrophages%20response%20to%20LPS%2c%2006hr%2c%20donor1%20%28t14%20Subject1%29.CNhs12925.12711-135F2	tpm.Monocyte-derived%20macrophages%20response%20to%20LPS%2c%2006hr%2c%20donor2%20%28t14%20Subject2%29.CNhs13393.12809-136H1	tpm.Monocyte-derived%20macrophages%20response%20to%20LPS%2c%2006hr%2c%20donor3%20%28t14%20Subject3%29.CNhs13187.12907-137I9	tpm.Monocyte-derived%20macrophages%20response%20to%20LPS%2c%2007hr%2c%20donor1%20%28t15%20Subject1%29.CNhs12926.12712-135F3	tpm.Monocyte-derived%20macrophages%20response%20to%20LPS%2c%2007hr%2c%20donor2%20%28t15%20Subject2%29.CNhs13394.12810-136H2	tpm.Monocyte-derived%20macrophages%20response%20to%20LPS%2c%2007hr%2c%20donor3%20%28t15%20Subject3%29.CNhs13325.12908-138A1	tpm.Monocyte-derived%20macrophages%20response%20to%20LPS%2c%2008hr%2c%20donor1%20%28t16%20Subject1%29.CNhs12927.12713-135F4	tpm.Monocyte-derived%20macrophages%20response%20to%20LPS%2c%2008hr%2c%20donor2%20%28t16%20Subject2%29.CNhs13395.12811-136H3	tpm.Monocyte-derived%20macrophages%20response%20to%20LPS%2c%2008hr%2c%20donor3%20%28t16%20Subject3%29.CNhs13326.12909-138A2	tpm.Monocyte-derived%20macrophages%20response%20to%20LPS%2c%2010hr%2c%20donor1%20%28t17%20Subject1%29.CNhs12928.12714-135F5	tpm.Monocyte-derived%20macrophages%20response%20to%20LPS%2c%2010hr%2c%20donor2%20%28t17%20Subject2%29.CNhs13396.12812-136H4	tpm.Monocyte-derived%20macrophages%20response%20to%20LPS%2c%2010hr%2c%20donor3%20%28t17%20Subject3%29.CNhs13327.12910-138A3	tpm.Monocyte-derived%20macrophages%20response%20to%20LPS%2c%2012hr%2c%20donor1%20%28t18%20Subject1%29.CNhs12813.12715-135F6	tpm.Monocyte-derived%20macrophages%20response%20to%20LPS%2c%2012hr%2c%20donor2%20%28t18%20Subject2%29.CNhs13397.12813-136H5	tpm.Monocyte-derived%20macrophages%20response%20to%20LPS%2c%2012hr%2c%20donor3%20%28t18%20Subject3%29.CNhs13328.12911-138A4	tpm.Monocyte-derived%20macrophages%20response%20to%20LPS%2c%2014hr%2c%20donor1%20%28t19%20Subject1%29.CNhs12929.12716-135F7	tpm.Monocyte-derived%20macrophages%20response%20to%20LPS%2c%2014hr%2c%20donor2%20%28t19%20Subject2%29.CNhs13398.12814-136H6	tpm.Monocyte-derived%20macrophages%20response%20to%20LPS%2c%2014hr%2c%20donor3%20%28t19%20Subject3%29.CNhs13329.12912-138A5	tpm.Monocyte-derived%20macrophages%20response%20to%20LPS%2c%2016hr%2c%20donor1%20%28t20%20Subject1%29.CNhs12930.12717-135F8	tpm.Monocyte-derived%20macrophages%20response%20to%20LPS%2c%2016hr%2c%20donor2%20%28t20%20Subject2%29.CNhs13399.12815-136H7	tpm.Monocyte-derived%20macrophages%20response%20to%20LPS%2c%2016hr%2c%20donor3%20%28t20%20Subject3%29.CNhs13330.12913-138A6	tpm.Monocyte-derived%20macrophages%20response%20to%20LPS%2c%2018hr%2c%20donor1%20%28t21%20Subject1%29.CNhs12814.12718-135F9	tpm.Monocyte-derived%20macrophages%20response%20to%20LPS%2c%2018hr%2c%20donor2%20%28t21%20Subject2%29.CNhs13400.12816-136H8	tpm.Monocyte-derived%20macrophages%20response%20to%20LPS%2c%2018hr%2c%20donor3%20%28t21%20Subject3%29.CNhs13331.12914-138A7	tpm.Monocyte-derived%20macrophages%20response%20to%20LPS%2c%2020hr%2c%20donor1%20%28t22%20Subject1%29.CNhs12931.12719-135G1	tpm.Monocyte-derived%20macrophages%20response%20to%20LPS%2c%2020hr%2c%20donor2%20%28t22%20Subject2%29.CNhs13401.12817-136H9	tpm.Monocyte-derived%20macrophages%20response%20to%20LPS%2c%2020hr%2c%20donor3%20%28t22%20Subject3%29.CNhs13332.12915-138A8	tpm.Monocyte-derived%20macrophages%20response%20to%20LPS%2c%2022hr%2c%20donor1%20%28t23%20Subject1%29.CNhs12815.12720-135G2	tpm.Monocyte-derived%20macrophages%20response%20to%20LPS%2c%2022hr%2c%20donor2%20%28t23%20Subject2%29.CNhs13402.12818-136I1	tpm.Monocyte-derived%20macrophages%20response%20to%20LPS%2c%2022hr%2c%20donor3%20%28t23%20Subject3%29.CNhs13333.12916-138A9	tpm.Monocyte-derived%20macrophages%20response%20to%20LPS%2c%2024hr%2c%20donor1%20%28t24%20Subject1%29.CNhs12932.12721-135G3	tpm.Monocyte-derived%20macrophages%20response%20to%20LPS%2c%2024hr%2c%20donor2%20%28t24%20Subject2%29.CNhs13403.12819-136I2	tpm.Monocyte-derived%20macrophages%20response%20to%20LPS%2c%2024hr%2c%20donor3%20%28t24%20Subject3%29.CNhs13334.12917-138B1	tpm.Monocyte-derived%20macrophages%20response%20to%20LPS%2c%2036hr%2c%20donor1%20%28t25%20Subject1%29.CNhs12933.12722-135G4	tpm.Monocyte-derived%20macrophages%20response%20to%20LPS%2c%2036hr%2c%20donor2%20%28t25%20Subject2%29.CNhs13404.12820-136I3	tpm.Monocyte-derived%20macrophages%20response%20to%20LPS%2c%2036hr%2c%20donor3%20%28t25%20Subject3%29.CNhs13335.12918-138B2	tpm.Monocyte-derived%20macrophages%20response%20to%20LPS%2c%2048hr%2c%20donor1%20%28t26%20Subject1%29.CNhs11942.12723-135G5	tpm.Monocyte-derived%20macrophages%20response%20to%20LPS%2c%2048hr%2c%20donor2%20%28t26%20Subject2%29.CNhs13405.12821-136I4	tpm.Monocyte-derived%20macrophages%20response%20to%20mock%20influenza%20infection%2c%2000hr00min%2c%20donor1%20%28868_121%3aMI_0h%29.CNhs13637.13304-142I1	tpm.Monocyte-derived%20macrophages%20response%20to%20mock%20influenza%20infection%2c%2000hr00min%2c%20donor2%20%28150_120%3aMI_0h%29.CNhs13645.13316-143A4	tpm.Monocyte-derived%20macrophages%20response%20to%20mock%20influenza%20infection%2c%2000hr00min%2c%20donor3%20%28536_119%3aMI_0h%29.CNhs13649.13322-143B1	tpm.Monocyte-derived%20macrophages%20response%20to%20mock%20influenza%20infection%2c%2000hr00min%2c%20donor4%20%28227_121%3aMI_0h%29.CNhs13638.13310-142I7	tpm.Monocyte-derived%20macrophages%20response%20to%20mock%20influenza%20infection%2c%2024hr00min%2c%20donor1%20%28868_121%3aMI_24h%29.CNhs13693.13309-142I6	tpm.Monocyte-derived%20macrophages%20response%20to%20mock%20influenza%20infection%2c%2024hr00min%2c%20donor2%20%28150_120%3aMI_24h%29.CNhs13648.13321-143A9	tpm.Monocyte-derived%20macrophages%20response%20to%20mock%20influenza%20infection%2c%2024hr00min%2c%20donor3%20%28536_119%3aMI_24h%29.CNhs13652.13327-143B6	tpm.Monocyte-derived%20macrophages%20response%20to%20mock%20influenza%20infection%2c%2024hr00min%2c%20donor4%20%28227_121%3aMI_24h%29.CNhs13644.13315-143A3	tpm.Monocyte-derived%20macrophages%20response%20to%20udorn%20influenza%20infection%2c%2000hr00min%2c%20donor1%20%28868_121%3aUd_0h%29.CNhs13554.13305-142I2	tpm.Monocyte-derived%20macrophages%20response%20to%20udorn%20influenza%20infection%2c%2000hr00min%2c%20donor2%20%28150_120%3aUd_0h%29.CNhs13646.13317-143A5	tpm.Monocyte-derived%20macrophages%20response%20to%20udorn%20influenza%20infection%2c%2000hr00min%2c%20donor3%20%28536_119%3aUd_0h%29.CNhs13650.13323-143B2	tpm.Monocyte-derived%20macrophages%20response%20to%20udorn%20influenza%20infection%2c%2000hr00min%2c%20donor4%20%28227_121%3aUd_0h%29.CNhs13639.13311-142I8	tpm.Monocyte-derived%20macrophages%20response%20to%20udorn%20influenza%20infection%2c%2002hr00min%2c%20donor1%20%28868_121%3aUd_2h%29.CNhs13555.13306-142I3	tpm.Monocyte-derived%20macrophages%20response%20to%20udorn%20influenza%20infection%2c%2002hr00min%2c%20donor2%20%28150_120%3aUd_2h%29.CNhs13647.13318-143A6	tpm.Monocyte-derived%20macrophages%20response%20to%20udorn%20influenza%20infection%2c%2002hr00min%2c%20donor3%20%28536_119%3aUd_2h%29.CNhs13651.13324-143B3	tpm.Monocyte-derived%20macrophages%20response%20to%20udorn%20influenza%20infection%2c%2002hr00min%2c%20donor4%20%28227_121%3aUd_2h%29.CNhs13640.13312-142I9	tpm.Monocyte-derived%20macrophages%20response%20to%20udorn%20influenza%20infection%2c%2007hr00min%2c%20donor1%20%28868_121%3aUd_7h%29.CNhs13556.13307-142I4	tpm.Monocyte-derived%20macrophages%20response%20to%20udorn%20influenza%20infection%2c%2007hr00min%2c%20donor2%20%28150_120%3aUd_7h%29.CNhs13559.13319-143A7	tpm.Monocyte-derived%20macrophages%20response%20to%20udorn%20influenza%20infection%2c%2007hr00min%2c%20donor3%20%28536_119%3aUd_7h%29.CNhs13561.13325-143B4	tpm.Monocyte-derived%20macrophages%20response%20to%20udorn%20influenza%20infection%2c%2007hr00min%2c%20donor4%20%28227_121%3aUd_7h%29.CNhs13641.13313-143A1	tpm.Monocyte-derived%20macrophages%20response%20to%20udorn%20influenza%20infection%2c%2024hr00min%2c%20donor1%20%28868_121%3aUd_24h%29.CNhs13557.13308-142I5	tpm.Monocyte-derived%20macrophages%20response%20to%20udorn%20influenza%20infection%2c%2024hr00min%2c%20donor2%20%28150_120%3aUd_24h%29.CNhs13560.13320-143A8	tpm.Monocyte-derived%20macrophages%20response%20to%20udorn%20influenza%20infection%2c%2024hr00min%2c%20donor3%20%28536_119%3aUd_24h%29.CNhs13562.13326-143B5	tpm.Monocyte-derived%20macrophages%20response%20to%20udorn%20influenza%20infection%2c%2024hr00min%2c%20donor4%20%28227_121%3aUd_24h%29.CNhs13643.13314-143A2	tpm.Multipotent%20Cord%20Blood%20Unrestricted%20Somatic%20Stem%20Cells%2c%20donor1.CNhs11350.11549-120C1	tpm.Multipotent%20Cord%20Blood%20Unrestricted%20Somatic%20Stem%20Cells%2c%20donor2.CNhs12105.11629-122B9	tpm.Myoblast%20differentiation%20to%20myotubes%2c%20day00%2c%20Duchenne%20Muscular%20Dystrophy%20donor1.CNhs14586.13496-145C4	tpm.Myoblast%20differentiation%20to%20myotubes%2c%20day00%2c%20Duchenne%20Muscular%20Dystrophy%20donor2.CNhs14596.13505-145D4	tpm.Myoblast%20differentiation%20to%20myotubes%2c%20day00%2c%20Duchenne%20Muscular%20Dystrophy%20donor3.CNhs14605.13514-145E4	tpm.Myoblast%20differentiation%20to%20myotubes%2c%20day00%2c%20control%20donor1.CNhs13847.13469-144I4	tpm.Myoblast%20differentiation%20to%20myotubes%2c%20day00%2c%20control%20donor2.CNhs14567.13478-145A4	tpm.Myoblast%20differentiation%20to%20myotubes%2c%20day00%2c%20control%20donor3.CNhs14577.13487-145B4	tpm.Myoblast%20differentiation%20to%20myotubes%2c%20day01%2c%20Duchenne%20Muscular%20Dystrophy%20donor1.CNhs14587.13497-145C5	tpm.Myoblast%20differentiation%20to%20myotubes%2c%20day01%2c%20Duchenne%20Muscular%20Dystrophy%20donor2.CNhs14597.13506-145D5	tpm.Myoblast%20differentiation%20to%20myotubes%2c%20day01%2c%20Duchenne%20Muscular%20Dystrophy%20donor3.CNhs14606.13515-145E5	tpm.Myoblast%20differentiation%20to%20myotubes%2c%20day01%2c%20control%20donor1.CNhs13848.13470-144I5	tpm.Myoblast%20differentiation%20to%20myotubes%2c%20day01%2c%20control%20donor2.CNhs14568.13479-145A5	tpm.Myoblast%20differentiation%20to%20myotubes%2c%20day01%2c%20control%20donor3.CNhs14578.13488-145B5	tpm.Myoblast%20differentiation%20to%20myotubes%2c%20day02%2c%20Duchenne%20Muscular%20Dystrophy%20donor1.CNhs14588.13498-145C6	tpm.Myoblast%20differentiation%20to%20myotubes%2c%20day02%2c%20Duchenne%20Muscular%20Dystrophy%20donor2.CNhs14598.13507-145D6	tpm.Myoblast%20differentiation%20to%20myotubes%2c%20day02%2c%20Duchenne%20Muscular%20Dystrophy%20donor3.CNhs14607.13516-145E6	tpm.Myoblast%20differentiation%20to%20myotubes%2c%20day02%2c%20control%20donor1.CNhs13849.13471-144I6	tpm.Myoblast%20differentiation%20to%20myotubes%2c%20day02%2c%20control%20donor2.CNhs14570.13480-145A6	tpm.Myoblast%20differentiation%20to%20myotubes%2c%20day02%2c%20control%20donor3.CNhs14579.13489-145B6	tpm.Myoblast%20differentiation%20to%20myotubes%2c%20day03%2c%20Duchenne%20Muscular%20Dystrophy%20donor1.CNhs14589.13499-145C7	tpm.Myoblast%20differentiation%20to%20myotubes%2c%20day03%2c%20Duchenne%20Muscular%20Dystrophy%20donor2.CNhs14599.13508-145D7	tpm.Myoblast%20differentiation%20to%20myotubes%2c%20day03%2c%20control%20donor1.CNhs13850.13472-144I7	tpm.Myoblast%20differentiation%20to%20myotubes%2c%20day03%2c%20control%20donor2.CNhs14571.13481-145A7	tpm.Myoblast%20differentiation%20to%20myotubes%2c%20day03%2c%20control%20donor3.CNhs14580.13490-145B7	tpm.Myoblast%20differentiation%20to%20myotubes%2c%20day04%2c%20Duchenne%20Muscular%20Dystrophy%20donor1.CNhs14590.13500-145C8	tpm.Myoblast%20differentiation%20to%20myotubes%2c%20day04%2c%20Duchenne%20Muscular%20Dystrophy%20donor2.CNhs14600.13509-145D8	tpm.Myoblast%20differentiation%20to%20myotubes%2c%20day04%2c%20Duchenne%20Muscular%20Dystrophy%20donor3.CNhs14609.13518-145E8	tpm.Myoblast%20differentiation%20to%20myotubes%2c%20day04%2c%20control%20donor1.CNhs13851.13473-144I8	tpm.Myoblast%20differentiation%20to%20myotubes%2c%20day04%2c%20control%20donor2.CNhs14572.13482-145A8	tpm.Myoblast%20differentiation%20to%20myotubes%2c%20day04%2c%20control%20donor3.CNhs14581.13491-145B8	tpm.Myoblast%20differentiation%20to%20myotubes%2c%20day06%2c%20Duchenne%20Muscular%20Dystrophy%20donor1.CNhs14591.13501-145C9	tpm.Myoblast%20differentiation%20to%20myotubes%2c%20day06%2c%20Duchenne%20Muscular%20Dystrophy%20donor2.CNhs14601.13510-145D9	tpm.Myoblast%20differentiation%20to%20myotubes%2c%20day06%2c%20Duchenne%20Muscular%20Dystrophy%20donor3.CNhs14610.13519-145E9	tpm.Myoblast%20differentiation%20to%20myotubes%2c%20day06%2c%20control%20donor1.CNhs13852.13474-144I9	tpm.Myoblast%20differentiation%20to%20myotubes%2c%20day06%2c%20control%20donor2.CNhs14573.13483-145A9	tpm.Myoblast%20differentiation%20to%20myotubes%2c%20day06%2c%20control%20donor3.CNhs14582.13492-145B9	tpm.Myoblast%20differentiation%20to%20myotubes%2c%20day08%2c%20Duchenne%20Muscular%20Dystrophy%20donor1.CNhs14592.13502-145D1	tpm.Myoblast%20differentiation%20to%20myotubes%2c%20day08%2c%20Duchenne%20Muscular%20Dystrophy%20donor2.CNhs14602.13511-145E1	tpm.Myoblast%20differentiation%20to%20myotubes%2c%20day08%2c%20Duchenne%20Muscular%20Dystrophy%20donor3.CNhs14611.13520-145F1	tpm.Myoblast%20differentiation%20to%20myotubes%2c%20day08%2c%20control%20donor1.CNhs13853.13475-145A1	tpm.Myoblast%20differentiation%20to%20myotubes%2c%20day08%2c%20control%20donor2.CNhs14574.13484-145B1	tpm.Myoblast%20differentiation%20to%20myotubes%2c%20day08%2c%20control%20donor3.CNhs14583.13493-145C1	tpm.Myoblast%20differentiation%20to%20myotubes%2c%20day10%2c%20Duchenne%20Muscular%20Dystrophy%20donor1.CNhs14594.13503-145D2	tpm.Myoblast%20differentiation%20to%20myotubes%2c%20day10%2c%20Duchenne%20Muscular%20Dystrophy%20donor2.CNhs14603.13512-145E2	tpm.Myoblast%20differentiation%20to%20myotubes%2c%20day10%2c%20Duchenne%20Muscular%20Dystrophy%20donor3.CNhs14612.13521-145F2	tpm.Myoblast%20differentiation%20to%20myotubes%2c%20day10%2c%20control%20donor1.CNhs13854.13476-145A2	tpm.Myoblast%20differentiation%20to%20myotubes%2c%20day10%2c%20control%20donor2.CNhs14575.13485-145B2	tpm.Myoblast%20differentiation%20to%20myotubes%2c%20day10%2c%20control%20donor3.CNhs14584.13494-145C2	tpm.Myoblast%20differentiation%20to%20myotubes%2c%20day12%2c%20Duchenne%20Muscular%20Dystrophy%20donor1.CNhs14595.13504-145D3	tpm.Myoblast%20differentiation%20to%20myotubes%2c%20day12%2c%20Duchenne%20Muscular%20Dystrophy%20donor2.CNhs14604.13513-145E3	tpm.Myoblast%20differentiation%20to%20myotubes%2c%20day12%2c%20Duchenne%20Muscular%20Dystrophy%20donor3.CNhs14613.13522-145F3	tpm.Myoblast%20differentiation%20to%20myotubes%2c%20day12%2c%20control%20donor1.CNhs14566.13477-145A3	tpm.Myoblast%20differentiation%20to%20myotubes%2c%20day12%2c%20control%20donor2.CNhs14576.13486-145B3	tpm.Myoblast%20differentiation%20to%20myotubes%2c%20day12%2c%20control%20donor3.CNhs14585.13495-145C3	tpm.Myoblast%2c%20donor1.CNhs10870.11241-116D8	tpm.Myoblast%2c%20donor2.CNhs11965.11322-117D8	tpm.Myoblast%2c%20donor3.CNhs11908.11398-118D3	tpm.NK%20T%20cell%20leukemia%20cell%20line%3aKHYG-1.CNhs11867.10777-110G3	tpm.Natural%20Killer%20Cells%2c%20donor1.CNhs10859.11230-116C6	tpm.Natural%20Killer%20Cells%2c%20donor2.CNhs11957.11311-117C6	tpm.Natural%20Killer%20Cells%2c%20donor3.CNhs12001.11387-118C1	tpm.Neural%20stem%20cells%2c%20donor1.CNhs11063.11275-116H6	tpm.Neural%20stem%20cells%2c%20donor2.CNhs11384.11352-117H2	tpm.Neurons%2c%20donor1.CNhs12338.11494-119E9	tpm.Neurons%2c%20donor2.CNhs12726.11574-120E8	tpm.Neurons%2c%20donor3.CNhs13815.11655-122E8	tpm.Neutrophils%2c%20donor1.CNhs10862.11233-116C9	tpm.Neutrophils%2c%20donor2.CNhs11959.11314-117C9	tpm.Neutrophils%2c%20donor3.CNhs11905.11390-118C4	tpm.Nucleus%20Pulposus%20Cell%2c%20donor1.CNhs10881.11252-116F1	tpm.Nucleus%20Pulposus%20Cell%2c%20donor2.CNhs12019.11409-118E5	tpm.Nucleus%20Pulposus%20Cell%2c%20donor3.CNhs12063.11462-119B4	tpm.Olfactory%20epithelial%20cells%2c%20donor1.CNhs13816.11933-125I7	tpm.Olfactory%20epithelial%20cells%2c%20donor2.CNhs13817.11934-125I8	tpm.Olfactory%20epithelial%20cells%2c%20donor3.CNhs13818.11935-125I9	tpm.Olfactory%20epithelial%20cells%2c%20donor4.CNhs13819.11936-126A1	tpm.Oligodendrocyte%20-%20precursors%2c%20donor1.CNhs12586.11496-119F2	tpm.Osteoblast%20-%20differentiated%2c%20donor1.CNhs11311.11276-116H7	tpm.Osteoblast%20-%20differentiated%2c%20donor2.CNhs11980.11353-117H3	tpm.Osteoblast%20-%20differentiated%2c%20donor3.CNhs12035.11425-118G3	tpm.Osteoblast%2c%20donor1.CNhs11078.11277-116H8	tpm.Osteoblast%2c%20donor2.CNhs11385.11354-117H4	tpm.Osteoblast%2c%20donor3.CNhs12036.11426-118G4	tpm.Pancreatic%20stromal%20cells%2c%20donor1.CNhs10877.11249-116E7	tpm.Pericytes%2c%20donor1.CNhs11317.11491-119E6	tpm.Pericytes%2c%20donor2.CNhs12079.11571-120E5	tpm.Pericytes%2c%20donor3.CNhs12116.11652-122E5	tpm.Perineurial%20Cells%2c%20donor1.CNhs12587.11499-119F5	tpm.Perineurial%20Cells%2c%20donor2.CNhs12590.11579-120F4	tpm.Peripheral%20Blood%20Mononuclear%20Cells%2c%20donor1.CNhs10860.11231-116C7	tpm.Peripheral%20Blood%20Mononuclear%20Cells%2c%20donor2.CNhs11958.11312-117C7	tpm.Peripheral%20Blood%20Mononuclear%20Cells%2c%20donor3.CNhs12002.11388-118C2	tpm.Placental%20Epithelial%20Cells%2c%20donor1.CNhs11079.11278-116H9	tpm.Placental%20Epithelial%20Cells%2c%20donor2.CNhs11386.11355-117H5	tpm.Placental%20Epithelial%20Cells%2c%20donor3.CNhs12037.11427-118G5	tpm.Preadipocyte%20-%20breast%20donor2%20%28cytoplasmic%20fraction%29.CNhs14562.14319-155D8	tpm.Preadipocyte%20-%20breast%2c%20donor1.CNhs11052.11467-119B9	tpm.Preadipocyte%20-%20breast%2c%20donor2%20%28nuclear%20fraction%29.CNhs12584.14320-155D9	tpm.Preadipocyte%20-%20breast%2c%20donor2.CNhs11971.11328-117E5	tpm.Preadipocyte%20-%20omental%2c%20donor1.CNhs11065.11468-119C1	tpm.Preadipocyte%20-%20omental%2c%20donor2.CNhs11902.11329-117E6	tpm.Preadipocyte%20-%20omental%2c%20donor3.CNhs12013.11403-118D8	tpm.Preadipocyte%20-%20perirenal%2c%20donor1.CNhs12065.11469-119C2	tpm.Preadipocyte%20-%20subcutaneous%2c%20donor1.CNhs11081.11279-116I1	tpm.Preadipocyte%20-%20subcutaneous%2c%20donor2.CNhs11981.11356-117H6	tpm.Preadipocyte%20-%20subcutaneous%2c%20donor3.CNhs12038.11428-118G6	tpm.Preadipocyte%20-%20visceral%2c%20donor1.CNhs11082.11280-116I2	tpm.Preadipocyte%20-%20visceral%2c%20donor2.CNhs11982.11357-117H7	tpm.Preadipocyte%20-%20visceral%2c%20donor3.CNhs12039.11429-118G7	tpm.Prostate%20Epithelial%20Cells%20%28polarized%29%2c%20donor1.CNhs10882.11253-116F2	tpm.Prostate%20Epithelial%20Cells%2c%20donor2.CNhs11972.11331-117E8	tpm.Prostate%20Epithelial%20Cells%2c%20donor3.CNhs12014.11404-118D9	tpm.Prostate%20Stromal%20Cells%2c%20donor1.CNhs10883.11254-116F3	tpm.Prostate%20Stromal%20Cells%2c%20donor2.CNhs11973.11332-117E9	tpm.Prostate%20Stromal%20Cells%2c%20donor3.CNhs12015.11405-118E1	tpm.Renal%20Cortical%20Epithelial%20Cells%2c%20donor1.CNhs11331.11516-119H4	tpm.Renal%20Cortical%20Epithelial%20Cells%2c%20donor2.CNhs12728.11596-120H3	tpm.Renal%20Epithelial%20Cells%2c%20donor1.CNhs11332.11517-119H5	tpm.Renal%20Epithelial%20Cells%2c%20donor2.CNhs12088.11597-120H4	tpm.Renal%20Epithelial%20Cells%2c%20donor3.CNhs12732.11678-122H4	tpm.Renal%20Glomerular%20Endothelial%20Cells%2c%20donor1.CNhs12074.11514-119H2	tpm.Renal%20Glomerular%20Endothelial%20Cells%2c%20donor2.CNhs12086.11594-120H1	tpm.Renal%20Glomerular%20Endothelial%20Cells%2c%20donor3.CNhs12624.11675-122H1	tpm.Renal%20Glomerular%20Endothelial%20Cells%2c%20donor4.CNhs13080.11783-124B1	tpm.Renal%20Mesangial%20Cells%2c%20donor1.CNhs11333.11518-119H6	tpm.Renal%20Mesangial%20Cells%2c%20donor2.CNhs12089.11598-120H5	tpm.Renal%20Mesangial%20Cells%2c%20donor3.CNhs12121.11679-122H5	tpm.Renal%20Proximal%20Tubular%20Epithelial%20Cell%2c%20donor1.CNhs11330.11515-119H3	tpm.Renal%20Proximal%20Tubular%20Epithelial%20Cell%2c%20donor2.CNhs12087.11595-120H2	tpm.Renal%20Proximal%20Tubular%20Epithelial%20Cell%2c%20donor3.CNhs12120.11676-122H2	tpm.Retinal%20Pigment%20Epithelial%20Cells%2c%20donor0.CNhs10842.11215-116A9	tpm.Retinal%20Pigment%20Epithelial%20Cells%2c%20donor1.CNhs11338.11528-119I7	tpm.Retinal%20Pigment%20Epithelial%20Cells%2c%20donor2.CNhs12096.11608-120I6	tpm.Retinal%20Pigment%20Epithelial%20Cells%2c%20donor3.CNhs12733.11689-122I6	tpm.SABiosciences%20XpressRef%20Human%20Universal%20Total%20RNA%2c%20pool1.CNhs10610.10002-101A5	tpm.Saos-2%20osteosarcoma%20cell%20line%2c%20untreated%20control%2c%20day28%2c%20biol_rep1%20%28B1%20T17%29.CNhs14194.12697-135D6	tpm.Saos-2%20osteosarcoma%20cell%20line%2c%20untreated%20control%2c%20day28%2c%20biol_rep2%20%28B2%20T17%29.CNhs14195.12795-136F5	tpm.Saos-2%20osteosarcoma%20cell%20line%2c%20untreated%20control%2c%20day28%2c%20biol_rep3%20%28B3%20T17%29.CNhs14196.12893-137H4	tpm.Saos-2%20osteosarcoma%20treated%20with%20ascorbic%20acid%20and%20BGP%20to%20induce%20calcification%2c%2000hr00min%2c%20biol_rep1%20%28A1%20T0%29.CNhs11918.12662-134I7	tpm.Saos-2%20osteosarcoma%20treated%20with%20ascorbic%20acid%20and%20BGP%20to%20induce%20calcification%2c%2000hr00min%2c%20biol_rep2%20%28A2%20T0%29.CNhs12859.12760-136B6	tpm.Saos-2%20osteosarcoma%20treated%20with%20ascorbic%20acid%20and%20BGP%20to%20induce%20calcification%2c%2000hr00min%2c%20biol_rep3%20%28A3%20T0%29.CNhs12952.12858-137D5	tpm.Saos-2%20osteosarcoma%20treated%20with%20ascorbic%20acid%20and%20BGP%20to%20induce%20calcification%2c%2000hr15min%2c%20biol_rep1%20%28A1%20T1%29.CNhs12381.12663-134I8	tpm.Saos-2%20osteosarcoma%20treated%20with%20ascorbic%20acid%20and%20BGP%20to%20induce%20calcification%2c%2000hr15min%2c%20biol_rep2%20%28A2%20T1%29.CNhs12860.12761-136B7	tpm.Saos-2%20osteosarcoma%20treated%20with%20ascorbic%20acid%20and%20BGP%20to%20induce%20calcification%2c%2000hr15min%2c%20biol_rep3%20%28A3%20T1%29.CNhs12877.12859-137D6	tpm.Saos-2%20osteosarcoma%20treated%20with%20ascorbic%20acid%20and%20BGP%20to%20induce%20calcification%2c%2000hr30min%2c%20biol_rep1%20%28A1%20T2%29.CNhs12382.12664-134I9	tpm.Saos-2%20osteosarcoma%20treated%20with%20ascorbic%20acid%20and%20BGP%20to%20induce%20calcification%2c%2000hr30min%2c%20biol_rep2%20%28A2%20T2%29.CNhs12861.12762-136B8	tpm.Saos-2%20osteosarcoma%20treated%20with%20ascorbic%20acid%20and%20BGP%20to%20induce%20calcification%2c%2000hr30min%2c%20biol_rep3%20%28A3%20T2%29.CNhs12954.12860-137D7	tpm.Saos-2%20osteosarcoma%20treated%20with%20ascorbic%20acid%20and%20BGP%20to%20induce%20calcification%2c%2000hr45min%2c%20biol_rep1%20%28A1%20T3%29.CNhs12383.12665-135A1	tpm.Saos-2%20osteosarcoma%20treated%20with%20ascorbic%20acid%20and%20BGP%20to%20induce%20calcification%2c%2000hr45min%2c%20biol_rep2%20%28A2%20T3%29.CNhs12862.12763-136B9	tpm.Saos-2%20osteosarcoma%20treated%20with%20ascorbic%20acid%20and%20BGP%20to%20induce%20calcification%2c%2000hr45min%2c%20biol_rep3%20%28A3%20T3%29.CNhs12878.12861-137D8	tpm.Saos-2%20osteosarcoma%20treated%20with%20ascorbic%20acid%20and%20BGP%20to%20induce%20calcification%2c%2001hr00min%2c%20biol_rep1%20%28A1%20T4%29.CNhs12384.12666-135A2	tpm.Saos-2%20osteosarcoma%20treated%20with%20ascorbic%20acid%20and%20BGP%20to%20induce%20calcification%2c%2001hr00min%2c%20biol_rep2%20%28A2%20T4%29.CNhs12863.12764-136C1	tpm.Saos-2%20osteosarcoma%20treated%20with%20ascorbic%20acid%20and%20BGP%20to%20induce%20calcification%2c%2001hr00min%2c%20biol_rep3%20%28A3%20T4%29.CNhs12955.12862-137D9	tpm.Saos-2%20osteosarcoma%20treated%20with%20ascorbic%20acid%20and%20BGP%20to%20induce%20calcification%2c%2001hr20min%2c%20biol_rep1%20%28A1%20T5%29.CNhs12386.12667-135A3	tpm.Saos-2%20osteosarcoma%20treated%20with%20ascorbic%20acid%20and%20BGP%20to%20induce%20calcification%2c%2001hr20min%2c%20biol_rep2%20%28A2%20T5%29.CNhs12864.12765-136C2	tpm.Saos-2%20osteosarcoma%20treated%20with%20ascorbic%20acid%20and%20BGP%20to%20induce%20calcification%2c%2001hr20min%2c%20biol_rep3%20%28A3%20T5%29.CNhs12879.12863-137E1	tpm.Saos-2%20osteosarcoma%20treated%20with%20ascorbic%20acid%20and%20BGP%20to%20induce%20calcification%2c%2001hr40min%2c%20biol_rep1%20%28A1%20T6%29.CNhs12387.12668-135A4	tpm.Saos-2%20osteosarcoma%20treated%20with%20ascorbic%20acid%20and%20BGP%20to%20induce%20calcification%2c%2001hr40min%2c%20biol_rep2%20%28A2%20T6%29.CNhs12866.12766-136C3	tpm.Saos-2%20osteosarcoma%20treated%20with%20ascorbic%20acid%20and%20BGP%20to%20induce%20calcification%2c%2001hr40min%2c%20biol_rep3%20%28A3%20T6%29.CNhs12880.12864-137E2	tpm.Saos-2%20osteosarcoma%20treated%20with%20ascorbic%20acid%20and%20BGP%20to%20induce%20calcification%2c%2002hr00min%2c%20biol_rep1%20%28A1%20T7%29.CNhs12388.12669-135A5	tpm.Saos-2%20osteosarcoma%20treated%20with%20ascorbic%20acid%20and%20BGP%20to%20induce%20calcification%2c%2002hr00min%2c%20biol_rep2%20%28A2%20T7%29.CNhs12867.12767-136C4	tpm.Saos-2%20osteosarcoma%20treated%20with%20ascorbic%20acid%20and%20BGP%20to%20induce%20calcification%2c%2002hr00min%2c%20biol_rep3%20%28A3%20T7%29.CNhs12881.12865-137E3	tpm.Saos-2%20osteosarcoma%20treated%20with%20ascorbic%20acid%20and%20BGP%20to%20induce%20calcification%2c%2002hr30min%2c%20biol_rep1%20%28A1%20T8%29.CNhs12389.12670-135A6	tpm.Saos-2%20osteosarcoma%20treated%20with%20ascorbic%20acid%20and%20BGP%20to%20induce%20calcification%2c%2002hr30min%2c%20biol_rep2%20%28A2%20T8%29.CNhs12868.12768-136C5	tpm.Saos-2%20osteosarcoma%20treated%20with%20ascorbic%20acid%20and%20BGP%20to%20induce%20calcification%2c%2002hr30min%2c%20biol_rep3%20%28A3%20T8%29.CNhs12882.12866-137E4	tpm.Saos-2%20osteosarcoma%20treated%20with%20ascorbic%20acid%20and%20BGP%20to%20induce%20calcification%2c%2003hr%2c%20biol_rep1%20%28A1%20T9%29.CNhs12390.12671-135A7	tpm.Saos-2%20osteosarcoma%20treated%20with%20ascorbic%20acid%20and%20BGP%20to%20induce%20calcification%2c%2003hr%2c%20biol_rep2%20%28A2%20T9%29.CNhs12869.12769-136C6	tpm.Saos-2%20osteosarcoma%20treated%20with%20ascorbic%20acid%20and%20BGP%20to%20induce%20calcification%2c%2003hr%2c%20biol_rep3%20%28A3%20T9%29.CNhs12883.12867-137E5	tpm.Saos-2%20osteosarcoma%20treated%20with%20ascorbic%20acid%20and%20BGP%20to%20induce%20calcification%2c%2004hr%2c%20biol_rep1%20%28A1%20T10%29.CNhs12391.12672-135A8	tpm.Saos-2%20osteosarcoma%20treated%20with%20ascorbic%20acid%20and%20BGP%20to%20induce%20calcification%2c%2004hr%2c%20biol_rep2%20%28A2%20T10%29.CNhs12870.12770-136C7	tpm.Saos-2%20osteosarcoma%20treated%20with%20ascorbic%20acid%20and%20BGP%20to%20induce%20calcification%2c%2004hr%2c%20biol_rep3%20%28A3%20T10%29.CNhs12884.12868-137E6	tpm.Saos-2%20osteosarcoma%20treated%20with%20ascorbic%20acid%20and%20BGP%20to%20induce%20calcification%2c%2008hr%2c%20biol_rep1%20%28A1%20T11%29.CNhs12392.12673-135A9	tpm.Saos-2%20osteosarcoma%20treated%20with%20ascorbic%20acid%20and%20BGP%20to%20induce%20calcification%2c%2008hr%2c%20biol_rep2%20%28A2%20T11%29.CNhs12871.12771-136C8	tpm.Saos-2%20osteosarcoma%20treated%20with%20ascorbic%20acid%20and%20BGP%20to%20induce%20calcification%2c%2008hr%2c%20biol_rep3%20%28A3%20T11%29.CNhs12885.12869-137E7	tpm.Saos-2%20osteosarcoma%20treated%20with%20ascorbic%20acid%20and%20BGP%20to%20induce%20calcification%2c%2024hr%2c%20biol_rep1%20%28A1%20T12%29.CNhs12393.12674-135B1	tpm.Saos-2%20osteosarcoma%20treated%20with%20ascorbic%20acid%20and%20BGP%20to%20induce%20calcification%2c%2024hr%2c%20biol_rep2%20%28A2%20T12%29.CNhs12872.12772-136C9	tpm.Saos-2%20osteosarcoma%20treated%20with%20ascorbic%20acid%20and%20BGP%20to%20induce%20calcification%2c%2024hr%2c%20biol_rep3%20%28A3%20T12%29.CNhs12886.12870-137E8	tpm.Saos-2%20osteosarcoma%20treated%20with%20ascorbic%20acid%20and%20BGP%20to%20induce%20calcification%2c%20day04%2c%20biol_rep1%20%28A1%20T13%29.CNhs12394.12675-135B2	tpm.Saos-2%20osteosarcoma%20treated%20with%20ascorbic%20acid%20and%20BGP%20to%20induce%20calcification%2c%20day04%2c%20biol_rep2%20%28A2%20T13%29.CNhs12873.12773-136D1	tpm.Saos-2%20osteosarcoma%20treated%20with%20ascorbic%20acid%20and%20BGP%20to%20induce%20calcification%2c%20day04%2c%20biol_rep3%20%28A3%20T13%29.CNhs12887.12871-137E9	tpm.Saos-2%20osteosarcoma%20treated%20with%20ascorbic%20acid%20and%20BGP%20to%20induce%20calcification%2c%20day07%2c%20biol_rep1%20%28A1%20T14%29.CNhs12395.12676-135B3	tpm.Saos-2%20osteosarcoma%20treated%20with%20ascorbic%20acid%20and%20BGP%20to%20induce%20calcification%2c%20day07%2c%20biol_rep2%20%28A2%20T14%29.CNhs12874.12774-136D2	tpm.Saos-2%20osteosarcoma%20treated%20with%20ascorbic%20acid%20and%20BGP%20to%20induce%20calcification%2c%20day07%2c%20biol_rep3%20%28A3%20T14%29.CNhs12888.12872-137F1	tpm.Saos-2%20osteosarcoma%20treated%20with%20ascorbic%20acid%20and%20BGP%20to%20induce%20calcification%2c%20day14%2c%20biol_rep1%20%28A1%20T15%29.CNhs12396.12677-135B4	tpm.Saos-2%20osteosarcoma%20treated%20with%20ascorbic%20acid%20and%20BGP%20to%20induce%20calcification%2c%20day14%2c%20biol_rep2%20%28A2%20T15%29.CNhs12953.12775-136D3	tpm.Saos-2%20osteosarcoma%20treated%20with%20ascorbic%20acid%20and%20BGP%20to%20induce%20calcification%2c%20day14%2c%20biol_rep3%20%28A3%20T15%29.CNhs12890.12873-137F2	tpm.Saos-2%20osteosarcoma%20treated%20with%20ascorbic%20acid%20and%20BGP%20to%20induce%20calcification%2c%20day21%2c%20biol_rep1%20%28A1%20T16%29.CNhs12397.12678-135B5	tpm.Saos-2%20osteosarcoma%20treated%20with%20ascorbic%20acid%20and%20BGP%20to%20induce%20calcification%2c%20day21%2c%20biol_rep2%20%28A2%20T16%29.CNhs12875.12776-136D4	tpm.Saos-2%20osteosarcoma%20treated%20with%20ascorbic%20acid%20and%20BGP%20to%20induce%20calcification%2c%20day21%2c%20biol_rep3%20%28A3%20T16%29.CNhs12891.12874-137F3	tpm.Saos-2%20osteosarcoma%20treated%20with%20ascorbic%20acid%20and%20BGP%20to%20induce%20calcification%2c%20day28%2c%20biol_rep1%20%28A1%20T17%29.CNhs11919.12679-135B6	tpm.Saos-2%20osteosarcoma%20treated%20with%20ascorbic%20acid%20and%20BGP%20to%20induce%20calcification%2c%20day28%2c%20biol_rep2%20%28A2%20T17%29.CNhs12876.12777-136D5	tpm.Saos-2%20osteosarcoma%20treated%20with%20ascorbic%20acid%20and%20BGP%20to%20induce%20calcification%2c%20day28%2c%20biol_rep3%20%28A3%20T17%29.CNhs12892.12875-137F4	tpm.Schwann%20Cells%2c%20donor1.CNhs12073.11498-119F4	tpm.Schwann%20Cells%2c%20donor2.CNhs12345.11578-120F3	tpm.Schwann%20Cells%2c%20donor3.CNhs12621.11659-122F3	tpm.Sebocyte%2c%20donor1.CNhs10847.11220-116B5	tpm.Sebocyte%2c%20donor2.CNhs11951.11301-117B5	tpm.Sebocyte%2c%20donor3.CNhs11995.11378-118B1	tpm.Sertoli%20Cells%2c%20donor1.CNhs10851.11255-116F4	tpm.Sertoli%20Cells%2c%20donor2.CNhs11974.11333-117F1	tpm.Skeletal%20Muscle%20Cells%2c%20donor1.CNhs11083.11281-116I3	tpm.Skeletal%20Muscle%20Cells%2c%20donor2.CNhs11983.11358-117H8	tpm.Skeletal%20Muscle%20Cells%2c%20donor3.CNhs12040.11430-118G8	tpm.Skeletal%20Muscle%20Cells%2c%20donor4.CNhs12053.11451-119A2	tpm.Skeletal%20Muscle%20Cells%2c%20donor5.CNhs12056.11455-119A6	tpm.Skeletal%20Muscle%20Cells%2c%20donor6.CNhs12060.11459-119B1	tpm.Skeletal%20Muscle%20Satellite%20Cells%2c%20donor1.CNhs10869.11240-116D7	tpm.Skeletal%20Muscle%20Satellite%20Cells%2c%20donor2.CNhs11964.11321-117D7	tpm.Skeletal%20Muscle%20Satellite%20Cells%2c%20donor3.CNhs12008.11397-118D2	tpm.Skeletal%20muscle%20cells%20differentiated%20into%20Myotubes%20-%20multinucleated%2c%20donor1.CNhs11084.11282-116I4	tpm.Skeletal%20muscle%20cells%20differentiated%20into%20Myotubes%20-%20multinucleated%2c%20donor2.CNhs11984.11359-117H9	tpm.Skeletal%20muscle%20cells%20differentiated%20into%20Myotubes%20-%20multinucleated%2c%20donor3.CNhs12041.11431-118G9	tpm.Skin%20-%20palm%2c%20donor1.CNhs13458.10286-104F7	tpm.Small%20Airway%20Epithelial%20Cells%20donor2%20%28cytoplasmic%20fraction%29.CNhs14564.14334-155F5	tpm.Small%20Airway%20Epithelial%20Cells%20donor2%20%28nuclear%20fraction%29.CNhs14565.14335-155F6	tpm.Small%20Airway%20Epithelial%20Cells%20donor3%20%28cytoplasmic%20fraction%29.CNhs14563.14316-155D5	tpm.Small%20Airway%20Epithelial%20Cells%2c%20donor1.CNhs10884.11256-116F5	tpm.Small%20Airway%20Epithelial%20Cells%2c%20donor2.CNhs11975.11334-117F2	tpm.Small%20Airway%20Epithelial%20Cells%2c%20donor3%20%28nuclear%20fraction%29.CNhs12583.14317-155D6	tpm.Small%20Airway%20Epithelial%20Cells%2c%20donor3.CNhs12016.11406-118E2	tpm.Smooth%20Muscle%20Cells%20-%20Aortic%2c%20donor0%20%28cytoplasmic%20fraction%29.CNhs12401.14313-155D2	tpm.Smooth%20Muscle%20Cells%20-%20Aortic%2c%20donor0%20%28nuclear%20fraction%29.CNhs12402.14314-155D3	tpm.Smooth%20Muscle%20Cells%20-%20Aortic%2c%20donor0.CNhs10838.11210-116A4	tpm.Smooth%20Muscle%20Cells%20-%20Aortic%2c%20donor1.CNhs11085.11283-116I5	tpm.Smooth%20Muscle%20Cells%20-%20Aortic%2c%20donor2.CNhs11305.11360-117I1	tpm.Smooth%20Muscle%20Cells%20-%20Aortic%2c%20donor3.CNhs11309.11432-118H1	tpm.Smooth%20Muscle%20Cells%20-%20Bladder%2c%20donor1.CNhs12893.11519-119H7	tpm.Smooth%20Muscle%20Cells%20-%20Brachiocephalic%2c%20donor1.CNhs11086.11284-116I6	tpm.Smooth%20Muscle%20Cells%20-%20Brachiocephalic%2c%20donor2.CNhs11985.11361-117I2	tpm.Smooth%20Muscle%20Cells%20-%20Brachiocephalic%2c%20donor3.CNhs12043.11433-118H2	tpm.Smooth%20Muscle%20Cells%20-%20Brain%20Vascular%2c%20donor1.CNhs10863.11234-116D1	tpm.Smooth%20Muscle%20Cells%20-%20Brain%20Vascular%2c%20donor2.CNhs11900.11315-117D1	tpm.Smooth%20Muscle%20Cells%20-%20Brain%20Vascular%2c%20donor3.CNhs12004.11391-118C5	tpm.Smooth%20Muscle%20Cells%20-%20Bronchial%2c%20donor1.CNhs11328.11512-119G9	tpm.Smooth%20Muscle%20Cells%20-%20Bronchial%2c%20donor2.CNhs12348.11592-120G8	tpm.Smooth%20Muscle%20Cells%20-%20Carotid%2c%20donor1.CNhs11087.11285-116I7	tpm.Smooth%20Muscle%20Cells%20-%20Carotid%2c%20donor2.CNhs11986.11362-117I3	tpm.Smooth%20Muscle%20Cells%20-%20Carotid%2c%20donor3.CNhs12044.11434-118H3	tpm.Smooth%20Muscle%20Cells%20-%20Colonic%2c%20donor1.CNhs10868.11239-116D6	tpm.Smooth%20Muscle%20Cells%20-%20Colonic%2c%20donor2.CNhs11963.11320-117D6	tpm.Smooth%20Muscle%20Cells%20-%20Colonic%2c%20donor3.CNhs12007.11396-118D1	tpm.Smooth%20Muscle%20Cells%20-%20Coronary%20Artery%2c%20donor1.CNhs11088.11286-116I8	tpm.Smooth%20Muscle%20Cells%20-%20Coronary%20Artery%2c%20donor2.CNhs11987.11363-117I4	tpm.Smooth%20Muscle%20Cells%20-%20Coronary%20Artery%2c%20donor3.CNhs12045.11435-118H4	tpm.Smooth%20Muscle%20Cells%20-%20Esophageal%2c%20donor1.CNhs11324.11508-119G5	tpm.Smooth%20Muscle%20Cells%20-%20Esophageal%2c%20donor2.CNhs12727.11588-120G4	tpm.Smooth%20Muscle%20Cells%20-%20Internal%20Thoracic%20Artery%2c%20donor1.CNhs11067.11287-116I9	tpm.Smooth%20Muscle%20Cells%20-%20Internal%20Thoracic%20Artery%2c%20donor2.CNhs11988.11364-117I5	tpm.Smooth%20Muscle%20Cells%20-%20Internal%20Thoracic%20Artery%2c%20donor3.CNhs12046.11436-118H5	tpm.Smooth%20Muscle%20Cells%20-%20Intestinal%2c%20donor1.CNhs12595.11509-119G6	tpm.Smooth%20Muscle%20Cells%20-%20Prostate%2c%20donor1.CNhs11920.11257-116F6	tpm.Smooth%20Muscle%20Cells%20-%20Prostate%2c%20donor2.CNhs11976.11335-117F3	tpm.Smooth%20Muscle%20Cells%20-%20Prostate%2c%20donor3.CNhs11910.11465-119B7	tpm.Smooth%20Muscle%20Cells%20-%20Pulmonary%20Artery%2c%20donor1.CNhs11089.11288-117A1	tpm.Smooth%20Muscle%20Cells%20-%20Pulmonary%20Artery%2c%20donor2.CNhs11989.11365-117I6	tpm.Smooth%20Muscle%20Cells%20-%20Pulmonary%20Artery%2c%20donor3.CNhs12047.11437-118H6	tpm.Smooth%20Muscle%20Cells%20-%20Subclavian%20Artery%2c%20donor1.CNhs11090.11289-117A2	tpm.Smooth%20Muscle%20Cells%20-%20Subclavian%20Artery%2c%20donor2.CNhs11990.11366-117I7	tpm.Smooth%20Muscle%20Cells%20-%20Subclavian%20Artery%2c%20donor3.CNhs12048.11438-118H7	tpm.Smooth%20Muscle%20Cells%20-%20Tracheal%2c%20donor1.CNhs11329.11513-119H1	tpm.Smooth%20Muscle%20Cells%20-%20Tracheal%2c%20donor2.CNhs12567.11593-120G9	tpm.Smooth%20Muscle%20Cells%20-%20Tracheal%2c%20donor3.CNhs12894.11674-122G9	tpm.Smooth%20Muscle%20Cells%20-%20Umbilical%20Artery%2c%20donor1.CNhs11091.11290-117A3	tpm.Smooth%20Muscle%20Cells%20-%20Umbilical%20Artery%2c%20donor2.CNhs11991.11367-117I8	tpm.Smooth%20Muscle%20Cells%20-%20Umbilical%20Artery%2c%20donor3.CNhs12049.11439-118H8	tpm.Smooth%20Muscle%20Cells%20-%20Umbilical%20Vein%2c%20donor1.CNhs12597.11541-120B2	tpm.Smooth%20Muscle%20Cells%20-%20Umbilical%20Vein%2c%20donor2.CNhs12569.11621-122B1	tpm.Smooth%20Muscle%20Cells%20-%20Umbilical%20Vein%2c%20donor3.CNhs13076.11702-123B1	tpm.Smooth%20Muscle%20Cells%20-%20Umbilical%20artery%2c%20donor0.CNhs10839.11212-116A6	tpm.Smooth%20Muscle%20Cells%20-%20Uterine%2c%20donor1.CNhs11921.11258-116F7	tpm.Smooth%20Muscle%20Cells%20-%20Uterine%2c%20donor3.CNhs11927.11466-119B8	tpm.Smooth%20muscle%20cells%20-%20airway%2c%20asthmatic%2c%20donor1.CNhs14183.11960-126C7	tpm.Smooth%20muscle%20cells%20-%20airway%2c%20asthmatic%2c%20donor2.CNhs14184.11961-126C8	tpm.Smooth%20muscle%20cells%20-%20airway%2c%20asthmatic%2c%20donor3.CNhs14186.11962-126C9	tpm.Smooth%20muscle%20cells%20-%20airway%2c%20asthmatic%2c%20donor4.CNhs14187.11963-126D1	tpm.Smooth%20muscle%20cells%20-%20airway%2c%20asthmatic%2c%20donor5.CNhs14188.11964-126D2	tpm.Smooth%20muscle%20cells%20-%20airway%2c%20asthmatic%2c%20donor6.CNhs14189.11965-126D3	tpm.Smooth%20muscle%20cells%20-%20airway%2c%20control%2c%20donor1.CNhs14190.11966-126D4	tpm.Smooth%20muscle%20cells%20-%20airway%2c%20control%2c%20donor2.CNhs14191.11967-126D5	tpm.Smooth%20muscle%20cells%20-%20airway%2c%20control%2c%20donor3.CNhs14192.11968-126D6	tpm.Smooth%20muscle%20cells%20-%20airway%2c%20control%2c%20donor4.CNhs14193.11969-126D7	tpm.Synoviocyte%2c%20donor1.CNhs11068.11291-117A4	tpm.Synoviocyte%2c%20donor2.CNhs11992.11368-117I9	tpm.Synoviocyte%2c%20donor3.CNhs12050.11440-118H9	tpm.Trabecular%20Meshwork%20Cells%2c%20donor1.CNhs11340.11532-120A2	tpm.Trabecular%20Meshwork%20Cells%2c%20donor2.CNhs12097.11612-122A1	tpm.Trabecular%20Meshwork%20Cells%2c%20donor3.CNhs12124.11693-123A1	tpm.Tracheal%20Epithelial%20Cells%2c%20donor1.CNhs11092.11292-117A5	tpm.Tracheal%20Epithelial%20Cells%2c%20donor2.CNhs11993.11369-118A1	tpm.Tracheal%20Epithelial%20Cells%2c%20donor3.CNhs12051.11441-118I1	tpm.Universal%20RNA%20-%20Human%20Normal%20Tissues%20Biochain%2c%20pool1.CNhs10612.10007-101B4	tpm.Urethra%2c%20donor2.CNhs13464.10319-105A4	tpm.Urothelial%20Cells%2c%20donor1.CNhs11334.11520-119H8	tpm.Urothelial%20Cells%2c%20donor2.CNhs12091.11600-120H7	tpm.Urothelial%20Cells%2c%20donor3.CNhs12122.11681-122H7	tpm.Urothelial%20cells%2c%20donor0.CNhs10843.11216-116B1	tpm.Whole%20blood%20%28ribopure%29%2c%20donor090309%2c%20donation1.CNhs11675.12179-129A1	tpm.Whole%20blood%20%28ribopure%29%2c%20donor090309%2c%20donation2.CNhs11671.12180-129A2	tpm.Whole%20blood%20%28ribopure%29%2c%20donor090309%2c%20donation3.CNhs11948.12181-129A3	tpm.Whole%20blood%20%28ribopure%29%2c%20donor090325%2c%20donation1.CNhs11075.12176-128I7	tpm.Whole%20blood%20%28ribopure%29%2c%20donor090325%2c%20donation2.CNhs11076.12177-128I8	tpm.Whole%20blood%20%28ribopure%29%2c%20donor090612%2c%20donation1.CNhs11672.12182-129A4	tpm.Whole%20blood%20%28ribopure%29%2c%20donor090612%2c%20donation2.CNhs11673.12183-129A5	tpm.Whole%20blood%20%28ribopure%29%2c%20donor090612%2c%20donation3.CNhs11949.12184-129A6	tpm.Wilms%27%20tumor%20cell%20line%3aG-401.CNhs11892.10809-111A8	tpm.Wilms%27%20tumor%20cell%20line%3aHFWT.CNhs11728.10597-108E3	tpm.acantholytic%20squamous%20carcinoma%20cell%20line%3aHCC1806.CNhs11844.10717-109I6	tpm.achilles%20tendon%2c%20donor2.CNhs13435.10292-104G4	tpm.acute%20lymphoblastic%20leukemia%20%28B-ALL%29%20cell%20line%3aBALL-1.CNhs11251.10455-106G5	tpm.acute%20lymphoblastic%20leukemia%20%28B-ALL%29%20cell%20line%3aNALM-6.CNhs11282.10534-107G3	tpm.acute%20lymphoblastic%20leukemia%20%28T-ALL%29%20cell%20line%3aHPB-ALL.CNhs10746.10429-106D6	tpm.acute%20lymphoblastic%20leukemia%20%28T-ALL%29%20cell%20line%3aJurkat.CNhs11253.10464-106H5	tpm.acute%20myeloid%20leukemia%20%28FAB%20M0%29%20cell%20line%3aKG-1.CNhs13053.10827-111C8	tpm.acute%20myeloid%20leukemia%20%28FAB%20M0%29%20cell%20line%3aKasumi-3.CNhs13241.10789-110H6	tpm.acute%20myeloid%20leukemia%20%28FAB%20M1%29%20cell%20line%3aHYT-1.CNhs13054.10828-111C9	tpm.acute%20myeloid%20leukemia%20%28FAB%20M2%29%20cell%20line%3aKasumi-1.CNhs13502.10788-110H5	tpm.acute%20myeloid%20leukemia%20%28FAB%20M2%29%20cell%20line%3aKasumi-6.CNhs13052.10792-110H9	tpm.acute%20myeloid%20leukemia%20%28FAB%20M2%29%20cell%20line%3aNKM-1.CNhs11864.10765-110E9	tpm.acute%20myeloid%20leukemia%20%28FAB%20M3%29%20cell%20line%3aHL60.CNhs13055.10829-111D1	tpm.acute%20myeloid%20leukemia%20%28FAB%20M4%29%20cell%20line%3aFKH-1.CNhs13503.10830-111D2	tpm.acute%20myeloid%20leukemia%20%28FAB%20M4%29%20cell%20line%3aHNT-34.CNhs13504.10831-111D3	tpm.acute%20myeloid%20leukemia%20%28FAB%20M4eo%29%20cell%20line%3aEoL-1.CNhs13056.10832-111D4	tpm.acute%20myeloid%20leukemia%20%28FAB%20M4eo%29%20cell%20line%3aEoL-3.CNhs13057.10833-111D5	tpm.acute%20myeloid%20leukemia%20%28FAB%20M5%29%20cell%20line%3aNOMO-1.CNhs13050.10764-110E8	tpm.acute%20myeloid%20leukemia%20%28FAB%20M5%29%20cell%20line%3aP31%2fFUJ.CNhs13051.10770-110F5	tpm.acute%20myeloid%20leukemia%20%28FAB%20M5%29%20cell%20line%3aTHP-1%20%28cytoplasmic%20fraction%29.CNhs14556.14298-155B5	tpm.acute%20myeloid%20leukemia%20%28FAB%20M5%29%20cell%20line%3aTHP-1%20%28fresh%29.CNhs10722.10399-106A3	tpm.acute%20myeloid%20leukemia%20%28FAB%20M5%29%20cell%20line%3aTHP-1%20%28revived%29.CNhs10723.10400-106A4	tpm.acute%20myeloid%20leukemia%20%28FAB%20M5%29%20cell%20line%3aTHP-1%20%28thawed%29.CNhs10724.10405-106A9	tpm.acute%20myeloid%20leukemia%20%28FAB%20M5%29%20cell%20line%3aU-937%20DE-4.CNhs13058.10834-111D6	tpm.acute%20myeloid%20leukemia%20%28FAB%20M6%29%20cell%20line%3aEEB.CNhs13059.10835-111D7	tpm.acute%20myeloid%20leukemia%20%28FAB%20M6%29%20cell%20line%3aF-36E.CNhs13060.10836-111D8	tpm.acute%20myeloid%20leukemia%20%28FAB%20M6%29%20cell%20line%3aF-36P.CNhs13505.10837-111D9	tpm.acute%20myeloid%20leukemia%20%28FAB%20M7%29%20cell%20line%3aM-MOK.CNhs13049.10699-109G6	tpm.acute%20myeloid%20leukemia%20%28FAB%20M7%29%20cell%20line%3aMKPL-1.CNhs11888.10802-111A1	tpm.adenocarcinoma%20cell%20line%3aIM95m.CNhs11882.10796-110I4	tpm.adipose%20tissue%2c%20adult%2c%20pool1.CNhs10615.10010-101C1	tpm.adipose%2c%20donor1.CNhs13972.10184-103D4	tpm.adipose%2c%20donor2.CNhs13973.10185-103D5	tpm.adipose%2c%20donor3.CNhs13974.10186-103D6	tpm.adipose%2c%20donor4.CNhs13975.10187-103D7	tpm.adrenal%20cortex%20adenocarcinoma%20cell%20line%3aSW-13.CNhs11893.10810-111A9	tpm.adrenal%20gland%2c%20adult%2c%20pool1.CNhs11793.10081-102A9	tpm.adult%20T-cell%20leukemia%20cell%20line%3aATN-1.CNhs10738.10421-106C7	tpm.alveolar%20cell%20carcinoma%20cell%20line%3aSW%201573.CNhs11838.10708-109H6	tpm.amniotic%20membrane%20cells%2c%20donor1.CNhs12502.12235-129G3	tpm.amniotic%20membrane%20cells%2c%20donor2.CNhs12503.12236-129G4	tpm.amniotic%20membrane%20cells%2c%20donor3.CNhs12379.12237-129G5	tpm.amygdala%20-%20adult%2c%20donor10196.CNhs13793.10167-103B5	tpm.amygdala%2c%20adult%2c%20donor10252.CNhs12311.10151-102I7	tpm.amygdala%2c%20newborn%2c%20donor10223.CNhs14078.10360-105E9	tpm.anaplastic%20carcinoma%20cell%20line%3a8305C.CNhs10745.10428-106D5	tpm.anaplastic%20large%20cell%20lymphoma%20cell%20line%3aKi-JK.CNhs11881.10795-110I3	tpm.anaplastic%20squamous%20cell%20carcinoma%20cell%20line%3aRPMI%202650.CNhs11889.10805-111A4	tpm.aorta%2c%20adult%2c%20pool1.CNhs11760.10052-101G7	tpm.appendix%2c%20adult.CNhs12842.10189-103D9	tpm.argyrophil%20small%20cell%20carcinoma%20cell%20line%3aTC-YIK.CNhs11725.10589-108D4	tpm.artery%2c%20adult.CNhs12843.10190-103E1	tpm.astrocytoma%20cell%20line%3aTM-31.CNhs10742.10425-106D2	tpm.b%20cell%20line%3aRPMI1788.CNhs10744.10427-106D4	tpm.basal%20cell%20carcinoma%20cell%20line%3aTE%20354%2eT.CNhs11932.10702-109G9	tpm.bile%20duct%20carcinoma%20cell%20line%3aHuCCT1.CNhs10750.10432-106D9	tpm.bile%20duct%20carcinoma%20cell%20line%3aTFK-1.CNhs11265.10496-107C1	tpm.biphenotypic%20B%20myelomonocytic%20leukemia%20cell%20line%3aMV-4-11.CNhs11845.10718-109I7	tpm.bladder%2c%20adult%2c%20pool1.CNhs10616.10011-101C2	tpm.blood%2c%20adult%2c%20pool1.CNhs11761.10053-101G8	tpm.bone%20marrow%20stromal%20cell%20line%3aStromaNKtert.CNhs11931.10686-109F2	tpm.bone%20marrow%2c%20adult.CNhs12845.10192-103E3	tpm.brain%2c%20adult%2c%20donor1.CNhs11796.10084-102B3	tpm.brain%2c%20adult%2c%20pool1.CNhs10617.10012-101C3	tpm.brain%2c%20fetal%2c%20pool1.CNhs11797.10085-102B4	tpm.breast%20carcinoma%20cell%20line%3aMCF7.CNhs11943.10482-107A5	tpm.breast%20carcinoma%20cell%20line%3aMDA-MB-453.CNhs10736.10419-106C5	tpm.breast%2c%20adult%2c%20donor1.CNhs11792.10080-102A8	tpm.bronchial%20squamous%20cell%20carcinoma%20cell%20line%3aKNS-62.CNhs11862.10760-110E4	tpm.bronchioalveolar%20carcinoma%20cell%20line%3aNCI-H358.CNhs11840.10709-109H7	tpm.bronchioalveolar%20carcinoma%20cell%20line%3aNCI-H650.CNhs14138.10715-109I4	tpm.bronchogenic%20carcinoma%20cell%20line%3aChaGo-K-1.CNhs11841.10710-109H8	tpm.carcinoid%20cell%20line%3aNCI-H1770.CNhs11834.10703-109H1	tpm.carcinoid%20cell%20line%3aNCI-H727.CNhs14244.10735-110B6	tpm.carcinoid%20cell%20line%3aSK-PN-DW.CNhs11846.10719-109I8	tpm.carcinosarcoma%20cell%20line%3aJHUCS-1.CNhs11747.10642-109A3	tpm.caudate%20nucleus%20-%20adult%2c%20donor10196.CNhs13802.10177-103C6	tpm.caudate%20nucleus%2c%20adult%2c%20donor10252.CNhs12321.10164-103B2	tpm.caudate%20nucleus%2c%20adult%2c%20donor10258.CNhs14232.10379-105H1	tpm.caudate%20nucleus%2c%20newborn%2c%20donor10223.CNhs14071.10354-105E3	tpm.cerebellum%20-%20adult%2c%20donor10196.CNhs13799.10173-103C2	tpm.cerebellum%2c%20adult%2c%20donor10252.CNhs12323.10166-103B4	tpm.cerebellum%2c%20adult%2c%20pool1.CNhs11795.10083-102B2	tpm.cerebellum%2c%20newborn%2c%20donor10223.CNhs14075.10357-105E6	tpm.cerebral%20meninges%2c%20adult.CNhs12840.10188-103D8	tpm.cerebrospinal%20fluid%2c%20donor2.CNhs13437.10294-104G6	tpm.cervical%20cancer%20cell%20line%3aD98-AH2.CNhs11288.10552-107I3	tpm.cervical%20cancer%20cell%20line%3aME-180.CNhs11289.10553-107I4	tpm.cervix%2c%20adult%2c%20pool1.CNhs10618.10013-101C4	tpm.cholangiocellular%20carcinoma%20cell%20line%3aHuH-28.CNhs11283.10536-107G5	tpm.chondrosarcoma%20cell%20line%3aSW%201353.CNhs11833.10700-109G7	tpm.choriocarcinoma%20cell%20line%3aBeWo.CNhs10740.10423-106C9	tpm.choriocarcinoma%20cell%20line%3aSCH.CNhs11875.10785-110H2	tpm.choriocarcinoma%20cell%20line%3aT3M-3.CNhs11820.10618-108G6	tpm.chorionic%20membrane%20cells%2c%20donor1.CNhs12504.12238-129G6	tpm.chorionic%20membrane%20cells%2c%20donor2.CNhs12506.12239-129G7	tpm.chorionic%20membrane%20cells%2c%20donor3.CNhs12380.12240-129G8	tpm.chronic%20lymphocytic%20leukemia%20%28T-CLL%29%20cell%20line%3aSKW-3.CNhs11714.10416-106C2	tpm.chronic%20myeloblastic%20leukemia%20%28CML%29%20cell%20line%3aKCL-22.CNhs11886.10801-110I9	tpm.chronic%20myelogenous%20leukemia%20%28CML%29%20cell%20line%3aMEG-A2.CNhs11865.10766-110F1	tpm.chronic%20myelogenous%20leukemia%20cell%20line%3aK562%20ENCODE%2c%20biol_rep1.CNhs12334.10824-111C5	tpm.chronic%20myelogenous%20leukemia%20cell%20line%3aK562%20ENCODE%2c%20biol_rep2.CNhs12335.10825-111C6	tpm.chronic%20myelogenous%20leukemia%20cell%20line%3aK562%20ENCODE%2c%20biol_rep3.CNhs12336.10826-111C7	tpm.chronic%20myelogenous%20leukemia%20cell%20line%3aK562.CNhs11250.10454-106G4	tpm.chronic%20myelogenous%20leukemia%20cell%20line%3aKU812.CNhs10727.10409-106B4	tpm.clear%20cell%20carcinoma%20cell%20line%3aJHOC-5.CNhs11745.10638-108I8	tpm.clear%20cell%20carcinoma%20cell%20line%3aTEN.CNhs11930.10636-108I6	tpm.colon%20carcinoma%20cell%20line%3aCACO-2.CNhs11280.10513-107D9	tpm.colon%20carcinoma%20cell%20line%3aCOLO-320.CNhs10737.10420-106C6	tpm.colon%2c%20adult%2c%20donor1.CNhs11794.10082-102B1	tpm.colon%2c%20adult%2c%20pool1.CNhs10619.10014-101C5	tpm.colon%2c%20fetal%2c%20donor1.CNhs11780.10070-101I7	tpm.common%20myeloid%20progenitor%20CMP%2c%20donor1.CNhs12518.12130-128D6	tpm.common%20myeloid%20progenitor%20CMP%2c%20donor2.CNhs12523.12134-128E1	tpm.cord%20blood%20derived%20cell%20line%3aCOBL-a%2024h%20infection%28-C%29.CNhs11049.10452-106G2	tpm.cord%20blood%20derived%20cell%20line%3aCOBL-a%2024h%20infection.CNhs11050.10453-106G3	tpm.cord%20blood%20derived%20cell%20line%3aCOBL-a%20untreated.CNhs11045.10449-106F8	tpm.corpus%20callosum%2c%20adult%2c%20pool1.CNhs10649.10042-101F6	tpm.cruciate%20ligament%2c%20donor2.CNhs13439.10295-104G7	tpm.diaphragm%2c%20fetal%2c%20donor1.CNhs11779.10069-101I6	tpm.diencephalon%2c%20adult.CNhs12610.10193-103E4	tpm.diffuse%20large%20B-cell%20lymphoma%20cell%20line%3aCTB-1.CNhs11741.10631-108I1	tpm.ductal%20cell%20carcinoma%20cell%20line%3aKLM-1.CNhs11100.10438-106E6	tpm.ductal%20cell%20carcinoma%20cell%20line%3aMIA%20Paca2.CNhs11259.10488-107B2	tpm.ductus%20deferens%2c%20adult.CNhs12846.10196-103E7	tpm.duodenum%2c%20fetal%2c%20donor1%2c%20tech_rep1.CNhs11781.10071-101I8	tpm.duodenum%2c%20fetal%2c%20donor1%2c%20tech_rep2.CNhs12997.10071-101I8	tpm.dura%20mater%2c%20adult%2c%20donor1.CNhs10648.10041-101F5	tpm.embryonic%20kidney%20cell%20line%3a%20HEK293%2fSLAM%20infection%2c%2024hr.CNhs11047.10451-106G1	tpm.embryonic%20kidney%20cell%20line%3a%20HEK293%2fSLAM%20untreated.CNhs11046.10450-106F9	tpm.embryonic%20pancreas%20cell%20line%3a1B2C6.CNhs11731.10604-108F1	tpm.embryonic%20pancreas%20cell%20line%3a1C3D3.CNhs11732.10605-108F2	tpm.embryonic%20pancreas%20cell%20line%3a1C3IKEI.CNhs11733.10606-108F3	tpm.embryonic%20pancreas%20cell%20line%3a2C6.CNhs11814.10603-108E9	tpm.endometrial%20carcinoma%20cell%20line%3aOMC-2.CNhs11266.10497-107C2	tpm.endometrial%20stromal%20sarcoma%20cell%20line%3aOMC-9.CNhs11249.10448-106F7	tpm.endometrioid%20adenocarcinoma%20cell%20line%3aJHUEM-1.CNhs11748.10643-109A4	tpm.epidermoid%20carcinoma%20cell%20line%3aA431.CNhs10743.10426-106D3	tpm.epidermoid%20carcinoma%20cell%20line%3aCa%20Ski.CNhs10748.10431-106D8	tpm.epididymis%2c%20adult.CNhs12847.10197-103E8	tpm.epithelioid%20sarcoma%20cell%20line%3aHS-ES-1.CNhs11247.10443-106F2	tpm.epithelioid%20sarcoma%20cell%20line%3aHS-ES-2R.CNhs14239.10495-107B9	tpm.epitheloid%20carcinoma%20cell%20line%3a%20HelaS3%20ENCODE%2c%20biol_rep1.CNhs12325.10815-111B5	tpm.epitheloid%20carcinoma%20cell%20line%3a%20HelaS3%20ENCODE%2c%20biol_rep2.CNhs12326.10816-111B6	tpm.epitheloid%20carcinoma%20cell%20line%3a%20HelaS3%20ENCODE%2c%20biol_rep3.CNhs12327.10817-111B7	tpm.esophagus%2c%20adult%2c%20pool1.CNhs10620.10015-101C6	tpm.extraskeletal%20myxoid%20chondrosarcoma%20cell%20line%3aH-EMC-SS.CNhs10728.10410-106B5	tpm.eye%20-%20muscle%20inferior%20rectus%2c%20donor1.CNhs13444.10272-104E2	tpm.eye%20-%20muscle%20lateral%2c%20donor2.CNhs13442.10298-104H1	tpm.eye%20-%20muscle%20medial%2c%20donor2.CNhs13443.10299-104H2	tpm.eye%20-%20muscle%20superior%2c%20donor2.CNhs13441.10297-104G9	tpm.eye%20-%20vitreous%20humor%2c%20donor1.CNhs13440.10268-104D7	tpm.eye%2c%20fetal%2c%20donor1.CNhs11762.10054-101G9	tpm.fibrosarcoma%20cell%20line%3aHT-1080.CNhs11860.10758-110E2	tpm.fibrous%20histiocytoma%20cell%20line%3aGCT%20TIB-223.CNhs11842.10711-109H9	tpm.frontal%20lobe%2c%20adult%2c%20pool1.CNhs10647.10040-101F4	tpm.gall%20bladder%20carcinoma%20cell%20line%3aTGBC14TKB.CNhs11256.10470-106I2	tpm.gall%20bladder%20carcinoma%20cell%20line%3aTGBC2TKB.CNhs10733.10415-106C1	tpm.gall%20bladder%2c%20adult.CNhs12848.10198-103E9	tpm.gamma%20delta%20positive%20T%20cells%2c%20donor1.CNhs13914.11937-126A2	tpm.gamma%20delta%20positive%20T%20cells%2c%20donor2.CNhs13915.11938-126A3	tpm.gastric%20adenocarcinoma%20cell%20line%3aMKN1.CNhs11737.10614-108G2	tpm.gastric%20adenocarcinoma%20cell%20line%3aMKN45.CNhs11819.10612-108F9	tpm.gastric%20cancer%20cell%20line%3aAZ521.CNhs11286.10549-107H9	tpm.gastric%20cancer%20cell%20line%3aGSS.CNhs14241.10560-108A2	tpm.gastrointestinal%20carcinoma%20cell%20line%3aECC12.CNhs11738.10615-108G3	tpm.giant%20cell%20carcinoma%20cell%20line%3aLU65.CNhs11274.10487-107B1	tpm.giant%20cell%20carcinoma%20cell%20line%3aLu99B.CNhs10751.10433-106E1	tpm.glassy%20cell%20carcinoma%20cell%20line%3aHOKUG.CNhs11824.10688-109F4	tpm.glioblastoma%20cell%20line%3aA172%2c%20tech_rep2.CNhs11248.10444-106F3	tpm.glioblastoma%20cell%20line%3aA172.CNhs11185.10444-106F3	tpm.glioblastoma%20cell%20line%3aT98G.CNhs11272.10485-107A8	tpm.glioma%20cell%20line%3aGI-1.CNhs10731.10413-106B8	tpm.globus%20pallidus%20-%20adult%2c%20donor10196.CNhs13801.10175-103C4	tpm.globus%20pallidus%2c%20adult%2c%20donor10252.CNhs12319.10161-103A8	tpm.globus%20pallidus%2c%20adult%2c%20donor10258.CNhs14549.10367-105F7	tpm.globus%20pallidus%2c%20newborn%2c%20donor10223.CNhs14082.10364-105F4	tpm.granulocyte%20macrophage%20progenitor%2c%20donor1.CNhs12519.12131-128D7	tpm.granulocyte%20macrophage%20progenitor%2c%20donor2.CNhs12524.12135-128E2	tpm.granulocyte%20macrophage%20progenitor%2c%20donor3.CNhs12528.12139-128E6	tpm.granulosa%20cell%20tumor%20cell%20line%3aKGN.CNhs11740.10624-108H3	tpm.hIPS%20%2bCCl2%2c%20biol_rep1.CNhs14217.14383-156B9	tpm.hIPS%20%2bCCl2%2c%20biol_rep2.CNhs14218.14384-156C1	tpm.hIPS%20%2bCCl2%2c%20biol_rep3.CNhs14219.14385-156C2	tpm.hIPS%2c%20biol_rep1.CNhs14214.14380-156B6	tpm.hIPS%2c%20biol_rep2.CNhs14215.14381-156B7	tpm.hIPS%2c%20biol_rep3.CNhs14216.14382-156B8	tpm.hairy%20cell%20leukemia%20cell%20line%3aMo.CNhs11843.10712-109I1	tpm.heart%20-%20mitral%20valve%2c%20adult.CNhs12855.10205-103F7	tpm.heart%20-%20pulmonic%20valve%2c%20adult.CNhs12856.10206-103F8	tpm.heart%20-%20tricuspid%20valve%2c%20adult.CNhs12857.10207-103F9	tpm.heart%2c%20adult%2c%20diseased%20post-infarction%2c%20donor1.CNhs11757.10050-101G5	tpm.heart%2c%20adult%2c%20diseased%2c%20donor1.CNhs11758.10051-101G6	tpm.heart%2c%20adult%2c%20pool1.CNhs10621.10016-101C7	tpm.heart%2c%20fetal%2c%20pool1.CNhs10653.10046-101G1	tpm.hepatic%20mesenchymal%20tumor%20cell%20line%3aLI90.CNhs11868.10778-110G4	tpm.hepatoblastoma%20cell%20line%3aHuH-6.CNhs11742.10633-108I3	tpm.hepatocellular%20carcinoma%20cell%20line%3a%20HepG2%20ENCODE%2c%20biol_rep1.CNhs12328.10818-111B8	tpm.hepatocellular%20carcinoma%20cell%20line%3a%20HepG2%20ENCODE%2c%20biol_rep2.CNhs12329.10819-111B9	tpm.hepatocellular%20carcinoma%20cell%20line%3a%20HepG2%20ENCODE%2c%20biol_rep3.CNhs12330.10820-111C1	tpm.hepatoma%20cell%20line%3aLi-7.CNhs11271.10484-107A7	tpm.hereditary%20spherocytic%20anemia%20cell%20line%3aWIL2-NS.CNhs11891.10808-111A7	tpm.hippocampus%20-%20adult%2c%20donor10196.CNhs13795.10169-103B7	tpm.hippocampus%2c%20adult%2c%20donor10252.CNhs12312.10153-102I9	tpm.hippocampus%2c%20adult%2c%20donor10258.CNhs14227.10374-105G5	tpm.hippocampus%2c%20newborn%2c%20donor10223.CNhs14081.10363-105F3	tpm.iPS%20differentiation%20to%20neuron%2c%20control%20donor%20C11-CRL2429%2c%20day00%2c%20rep1.CNhs14045.13421-144D1	tpm.iPS%20differentiation%20to%20neuron%2c%20control%20donor%20C11-CRL2429%2c%20day00%2c%20rep2.CNhs13822.13425-144D5	tpm.iPS%20differentiation%20to%20neuron%2c%20control%20donor%20C11-CRL2429%2c%20day00%2c%20rep3.CNhs14049.13429-144D9	tpm.iPS%20differentiation%20to%20neuron%2c%20control%20donor%20C11-CRL2429%2c%20day06%2c%20rep1.CNhs14046.13422-144D2	tpm.iPS%20differentiation%20to%20neuron%2c%20control%20donor%20C11-CRL2429%2c%20day06%2c%20rep2.CNhs13823.13426-144D6	tpm.iPS%20differentiation%20to%20neuron%2c%20control%20donor%20C11-CRL2429%2c%20day06%2c%20rep3.CNhs14050.13430-144E1	tpm.iPS%20differentiation%20to%20neuron%2c%20control%20donor%20C11-CRL2429%2c%20day12%2c%20rep1.CNhs14047.13423-144D3	tpm.iPS%20differentiation%20to%20neuron%2c%20control%20donor%20C11-CRL2429%2c%20day12%2c%20rep2.CNhs13824.13427-144D7	tpm.iPS%20differentiation%20to%20neuron%2c%20control%20donor%20C11-CRL2429%2c%20day12%2c%20rep3.CNhs14051.13431-144E2	tpm.iPS%20differentiation%20to%20neuron%2c%20control%20donor%20C11-CRL2429%2c%20day18%2c%20rep1.CNhs13916.13424-144D4	tpm.iPS%20differentiation%20to%20neuron%2c%20control%20donor%20C11-CRL2429%2c%20day18%2c%20rep2.CNhs13825.13428-144D8	tpm.iPS%20differentiation%20to%20neuron%2c%20control%20donor%20C11-CRL2429%2c%20day18%2c%20rep3.CNhs13917.13432-144E3	tpm.iPS%20differentiation%20to%20neuron%2c%20control%20donor%20C32-CRL1502%2c%20day00%2c%20rep1.CNhs13826.13433-144E4	tpm.iPS%20differentiation%20to%20neuron%2c%20control%20donor%20C32-CRL1502%2c%20day00%2c%20rep2.CNhs13839.13437-144E8	tpm.iPS%20differentiation%20to%20neuron%2c%20control%20donor%20C32-CRL1502%2c%20day00%2c%20rep3.CNhs14052.13441-144F3	tpm.iPS%20differentiation%20to%20neuron%2c%20control%20donor%20C32-CRL1502%2c%20day06%2c%20rep1.CNhs13827.13434-144E5	tpm.iPS%20differentiation%20to%20neuron%2c%20control%20donor%20C32-CRL1502%2c%20day06%2c%20rep2.CNhs13840.13438-144E9	tpm.iPS%20differentiation%20to%20neuron%2c%20control%20donor%20C32-CRL1502%2c%20day06%2c%20rep3.CNhs14053.13442-144F4	tpm.iPS%20differentiation%20to%20neuron%2c%20control%20donor%20C32-CRL1502%2c%20day12%2c%20rep1.CNhs13828.13435-144E6	tpm.iPS%20differentiation%20to%20neuron%2c%20control%20donor%20C32-CRL1502%2c%20day12%2c%20rep2.CNhs13841.13439-144F1	tpm.iPS%20differentiation%20to%20neuron%2c%20control%20donor%20C32-CRL1502%2c%20day12%2c%20rep3.CNhs14054.13443-144F5	tpm.iPS%20differentiation%20to%20neuron%2c%20control%20donor%20C32-CRL1502%2c%20day18%2c%20rep1.CNhs13829.13436-144E7	tpm.iPS%20differentiation%20to%20neuron%2c%20control%20donor%20C32-CRL1502%2c%20day18%2c%20rep2.CNhs13842.13440-144F2	tpm.iPS%20differentiation%20to%20neuron%2c%20control%20donor%20C32-CRL1502%2c%20day18%2c%20rep3.CNhs14055.13444-144F6	tpm.iPS%20differentiation%20to%20neuron%2c%20down-syndrome%20donor%20C11-CCL54%2c%20day00%2c%20rep1.CNhs13830.13445-144F7	tpm.iPS%20differentiation%20to%20neuron%2c%20down-syndrome%20donor%20C11-CCL54%2c%20day00%2c%20rep2.CNhs13843.13449-144G2	tpm.iPS%20differentiation%20to%20neuron%2c%20down-syndrome%20donor%20C11-CCL54%2c%20day00%2c%20rep3.CNhs14056.13453-144G6	tpm.iPS%20differentiation%20to%20neuron%2c%20down-syndrome%20donor%20C11-CCL54%2c%20day06%2c%20rep1.CNhs13831.13446-144F8	tpm.iPS%20differentiation%20to%20neuron%2c%20down-syndrome%20donor%20C11-CCL54%2c%20day06%2c%20rep2.CNhs13844.13450-144G3	tpm.iPS%20differentiation%20to%20neuron%2c%20down-syndrome%20donor%20C11-CCL54%2c%20day06%2c%20rep3.CNhs14057.13454-144G7	tpm.iPS%20differentiation%20to%20neuron%2c%20down-syndrome%20donor%20C11-CCL54%2c%20day12%2c%20rep1.CNhs13832.13447-144F9	tpm.iPS%20differentiation%20to%20neuron%2c%20down-syndrome%20donor%20C11-CCL54%2c%20day12%2c%20rep2.CNhs13845.13451-144G4	tpm.iPS%20differentiation%20to%20neuron%2c%20down-syndrome%20donor%20C11-CCL54%2c%20day12%2c%20rep3.CNhs14058.13455-144G8	tpm.iPS%20differentiation%20to%20neuron%2c%20down-syndrome%20donor%20C11-CCL54%2c%20day18%2c%20rep1.CNhs13833.13448-144G1	tpm.iPS%20differentiation%20to%20neuron%2c%20down-syndrome%20donor%20C11-CCL54%2c%20day18%2c%20rep2.CNhs13846.13452-144G5	tpm.iPS%20differentiation%20to%20neuron%2c%20down-syndrome%20donor%20C11-CCL54%2c%20day18%2c%20rep3.CNhs14059.13456-144G9	tpm.iPS%20differentiation%20to%20neuron%2c%20down-syndrome%20donor%20C18-CCL54%2c%20day00%2c%20rep1.CNhs13835.13457-144H1	tpm.iPS%20differentiation%20to%20neuron%2c%20down-syndrome%20donor%20C18-CCL54%2c%20day00%2c%20rep2.CNhs14060.13461-144H5	tpm.iPS%20differentiation%20to%20neuron%2c%20down-syndrome%20donor%20C18-CCL54%2c%20day00%2c%20rep3.CNhs14063.13465-144H9	tpm.iPS%20differentiation%20to%20neuron%2c%20down-syndrome%20donor%20C18-CCL54%2c%20day06%2c%20rep1.CNhs13836.13458-144H2	tpm.iPS%20differentiation%20to%20neuron%2c%20down-syndrome%20donor%20C18-CCL54%2c%20day06%2c%20rep2.CNhs14061.13462-144H6	tpm.iPS%20differentiation%20to%20neuron%2c%20down-syndrome%20donor%20C18-CCL54%2c%20day06%2c%20rep3.CNhs14064.13466-144I1	tpm.iPS%20differentiation%20to%20neuron%2c%20down-syndrome%20donor%20C18-CCL54%2c%20day12%2c%20rep1.CNhs13837.13459-144H3	tpm.iPS%20differentiation%20to%20neuron%2c%20down-syndrome%20donor%20C18-CCL54%2c%20day12%2c%20rep2.CNhs14062.13463-144H7	tpm.iPS%20differentiation%20to%20neuron%2c%20down-syndrome%20donor%20C18-CCL54%2c%20day12%2c%20rep3.CNhs14065.13467-144I2	tpm.iPS%20differentiation%20to%20neuron%2c%20down-syndrome%20donor%20C18-CCL54%2c%20day18%2c%20rep1.CNhs13838.13460-144H4	tpm.iPS%20differentiation%20to%20neuron%2c%20down-syndrome%20donor%20C18-CCL54%2c%20day18%2c%20rep2.CNhs13922.13464-144H8	tpm.iPS%20differentiation%20to%20neuron%2c%20down-syndrome%20donor%20C18-CCL54%2c%20day18%2c%20rep3.CNhs14066.13468-144I3	tpm.immature%20langerhans%20cells%2c%20donor1.CNhs13537.11904-125F5	tpm.immature%20langerhans%20cells%2c%20donor2.CNhs13480.11905-125F6	tpm.insula%2c%20adult%2c%20pool1.CNhs10646.10039-101F3	tpm.keratoacanthoma%20cell%20line%3aHKA-1.CNhs11880.10791-110H8	tpm.kidney%2c%20adult%2c%20pool1.CNhs10622.10017-101C8	tpm.kidney%2c%20fetal%2c%20pool1.CNhs10652.10045-101F9	tpm.large%20cell%20lung%20carcinoma%20cell%20line%3aIA-LM.CNhs11277.10509-107D5	tpm.large%20cell%20lung%20carcinoma%20cell%20line%3aNCI-H460.CNhs12806.10839-111E2	tpm.large%20cell%20non-keratinizing%20squamous%20carcinoma%20cell%20line%3aSKG-II-SF.CNhs11825.10692-109F8	tpm.left%20atrium%2c%20adult%2c%20donor1.CNhs11790.10079-102A7	tpm.left%20ventricle%2c%20adult%2c%20donor1.CNhs11789.10078-102A6	tpm.leiomyoblastoma%20cell%20line%3aG-402.CNhs11848.10721-110A1	tpm.leiomyoma%20cell%20line%3a10964C.CNhs11722.10569-108B2	tpm.leiomyoma%20cell%20line%3a15242A.CNhs11723.10570-108B3	tpm.leiomyoma%20cell%20line%3a15425.CNhs11724.10571-108B4	tpm.leiomyosarcoma%20cell%20line%3aHs%205%2eT.CNhs12192.10722-110A2	tpm.lens%20epithelial%20cell%20line%3aSRA%2001%2f04.CNhs11750.10647-109A8	tpm.leukemia%2c%20chronic%20megakaryoblastic%20cell%20line%3aMEG-01.CNhs11859.10752-110D5	tpm.liposarcoma%20cell%20line%3aKMLS-1.CNhs11870.10782-110G8	tpm.liposarcoma%20cell%20line%3aSW%20872.CNhs11851.10726-110A6	tpm.liver%2c%20adult%2c%20pool1.CNhs10624.10018-101C9	tpm.liver%2c%20fetal%2c%20pool1.CNhs11798.10086-102B5	tpm.locus%20coeruleus%20-%20adult%2c%20donor10196.CNhs13808.10182-103D2	tpm.locus%20coeruleus%2c%20adult%2c%20donor10252.CNhs12322.10165-103B3	tpm.locus%20coeruleus%2c%20adult%2c%20donor10258.CNhs14550.10375-105G6	tpm.locus%20coeruleus%2c%20newborn%2c%20donor10223.CNhs14080.10362-105F2	tpm.lung%20adenocarcinoma%20cell%20line%3aA549.CNhs11275.10499-107C4	tpm.lung%20adenocarcinoma%20cell%20line%3aPC-14.CNhs10726.10408-106B3	tpm.lung%20adenocarcinoma%2c%20papillary%20cell%20line%3aNCI-H441.CNhs14245.10742-110C4	tpm.lung%2c%20adult%2c%20pool1.CNhs10625.10019-101D1	tpm.lung%2c%20fetal%2c%20donor1.CNhs11680.10068-101I5	tpm.lung%2c%20right%20lower%20lobe%2c%20adult%2c%20donor1.CNhs11786.10075-102A3	tpm.lymph%20node%2c%20adult%2c%20donor1.CNhs11788.10077-102A5	tpm.lymphangiectasia%20cell%20line%3aDS-1.CNhs11852.10727-110A7	tpm.lymphoma%2c%20malignant%2c%20hairy%20B-cell%20cell%20line%3aMLMA.CNhs11935.10775-110G1	tpm.malignant%20trichilemmal%20cyst%20cell%20line%3aDJM-1.CNhs10730.10412-106B7	tpm.mature%20adipocyte%2c%20donor1.CNhs12558.12231-129F8	tpm.mature%20adipocyte%2c%20donor2.CNhs12559.12232-129F9	tpm.mature%20adipocyte%2c%20donor3.CNhs12560.12233-129G1	tpm.mature%20adipocyte%2c%20donor4.CNhs12562.12234-129G2	tpm.maxillary%20sinus%20tumor%20cell%20line%3aHSQ-89.CNhs10732.10414-106B9	tpm.medial%20frontal%20gyrus%20-%20adult%2c%20donor10196.CNhs13796.10170-103B8	tpm.medial%20frontal%20gyrus%2c%20adult%2c%20donor10252.CNhs12310.10150-102I6	tpm.medial%20frontal%20gyrus%2c%20adult%2c%20donor10258.CNhs14221.10368-105F8	tpm.medial%20frontal%20gyrus%2c%20newborn%2c%20donor10223.CNhs14069.10352-105E1	tpm.medial%20temporal%20gyrus%20-%20adult%2c%20donor10196.CNhs13809.10183-103D3	tpm.medial%20temporal%20gyrus%2c%20adult%2c%20donor10252.CNhs12316.10156-103A3	tpm.medial%20temporal%20gyrus%2c%20adult%2c%20donor10258%2c%20tech_rep1.CNhs14229.10376-105G7	tpm.medial%20temporal%20gyrus%2c%20adult%2c%20donor10258%2c%20tech_rep2.CNhs14552.10376-105G7	tpm.medial%20temporal%20gyrus%2c%20newborn%2c%20donor10223.CNhs14070.10353-105E2	tpm.medulla%20oblongata%20-%20adult%2c%20donor10196.CNhs13800.10174-103C3	tpm.medulla%20oblongata%2c%20adult%2c%20donor10252.CNhs12315.10155-103A2	tpm.medulla%20oblongata%2c%20adult%2c%20pool1.CNhs10645.10038-101F2	tpm.medulla%20oblongata%2c%20newborn%2c%20donor10223.CNhs14079.10361-105F1	tpm.medulloblastoma%20cell%20line%3aD283%20Med.CNhs12805.10838-111E1	tpm.medulloblastoma%20cell%20line%3aONS-76.CNhs11861.10759-110E3	tpm.melanoma%20cell%20line%3aCOLO%20679.CNhs11281.10514-107E1	tpm.melanoma%20cell%20line%3aG-361.CNhs11254.10465-106H6	tpm.meningioma%20cell%20line%3aHKBMM.CNhs11945.10691-109F7	tpm.merkel%20cell%20carcinoma%20cell%20line%3aMKL-1.CNhs12838.10843-111E6	tpm.merkel%20cell%20carcinoma%20cell%20line%3aMS-1.CNhs12839.10844-111E7	tpm.mesenchymal%20precursor%20cell%20-%20adipose%2c%20donor1.CNhs12363.11747-123G1	tpm.mesenchymal%20precursor%20cell%20-%20adipose%2c%20donor2.CNhs12364.11748-123G2	tpm.mesenchymal%20precursor%20cell%20-%20adipose%2c%20donor3.CNhs12365.11749-123G3	tpm.mesenchymal%20precursor%20cell%20-%20bone%20marrow%2c%20donor1.CNhs12366.11750-123G4	tpm.mesenchymal%20precursor%20cell%20-%20bone%20marrow%2c%20donor2.CNhs12367.11751-123G5	tpm.mesenchymal%20precursor%20cell%20-%20bone%20marrow%2c%20donor3.CNhs13098.11840-124H4	tpm.mesenchymal%20precursor%20cell%20-%20cardiac%2c%20donor1.CNhs12368.11752-123G6	tpm.mesenchymal%20precursor%20cell%20-%20cardiac%2c%20donor2.CNhs12369.11753-123G7	tpm.mesenchymal%20precursor%20cell%20-%20cardiac%2c%20donor3.CNhs12370.11754-123G8	tpm.mesenchymal%20precursor%20cell%20-%20cardiac%2c%20donor4.CNhs12371.11755-123G9	tpm.mesenchymal%20precursor%20cell%20-%20ovarian%20cancer%20left%20ovary%2c%20donor1.CNhs12372.11756-123H1	tpm.mesenchymal%20precursor%20cell%20-%20ovarian%20cancer%20left%20ovary%2c%20donor2.CNhs13092.11833-124G6	tpm.mesenchymal%20precursor%20cell%20-%20ovarian%20cancer%20left%20ovary%2c%20donor3.CNhs12376.11760-123H5	tpm.mesenchymal%20precursor%20cell%20-%20ovarian%20cancer%20left%20ovary%2c%20donor4.CNhs13094.11836-124G9	tpm.mesenchymal%20precursor%20cell%20-%20ovarian%20cancer%20metastasis%2c%20donor1.CNhs12374.11758-123H3	tpm.mesenchymal%20precursor%20cell%20-%20ovarian%20cancer%20metastasis%2c%20donor2.CNhs13093.11835-124G8	tpm.mesenchymal%20precursor%20cell%20-%20ovarian%20cancer%20metastasis%2c%20donor3.CNhs12378.11762-123H7	tpm.mesenchymal%20precursor%20cell%20-%20ovarian%20cancer%20metastasis%2c%20donor4.CNhs13097.11838-124H2	tpm.mesenchymal%20precursor%20cell%20-%20ovarian%20cancer%20right%20ovary%2c%20donor1.CNhs12373.11757-123H2	tpm.mesenchymal%20precursor%20cell%20-%20ovarian%20cancer%20right%20ovary%2c%20donor2.CNhs12375.11759-123H4	tpm.mesenchymal%20precursor%20cell%20-%20ovarian%20cancer%20right%20ovary%2c%20donor3%20%28SOC-57-02%29.CNhs12377.11761-123H6	tpm.mesenchymal%20precursor%20cell%20-%20ovarian%20cancer%20right%20ovary%2c%20donor3%20%28SOC-57-02-G%29.CNhs13507.11842-124H6	tpm.mesenchymal%20precursor%20cell%20-%20ovarian%20cancer%20right%20ovary%2c%20donor4.CNhs13096.11837-124H1	tpm.mesenchymal%20stem%20cell%20line%3aHu5%2fE18.CNhs11718.10568-108B1	tpm.mesenchymal%20stem%20cells%20%28adipose%20derived%29%2c%20adipogenic%20induction%2c%2000hr00min%2c%20biol_rep1.CNhs13337.13229-141I7	tpm.mesenchymal%20stem%20cells%20%28adipose%20derived%29%2c%20adipogenic%20induction%2c%2000hr00min%2c%20biol_rep2.CNhs13420.13230-141I8	tpm.mesenchymal%20stem%20cells%20%28adipose%20derived%29%2c%20adipogenic%20induction%2c%2000hr00min%2c%20biol_rep3.CNhs13421.13231-141I9	tpm.mesenchymal%20stem%20cells%20%28adipose%20derived%29%2c%20adipogenic%20induction%2c%2000hr15min%2c%20biol_rep1.CNhs13422.13232-142A1	tpm.mesenchymal%20stem%20cells%20%28adipose%20derived%29%2c%20adipogenic%20induction%2c%2000hr15min%2c%20biol_rep2.CNhs13423.13233-142A2	tpm.mesenchymal%20stem%20cells%20%28adipose%20derived%29%2c%20adipogenic%20induction%2c%2000hr15min%2c%20biol_rep3.CNhs13424.13234-142A3	tpm.mesenchymal%20stem%20cells%20%28adipose%20derived%29%2c%20adipogenic%20induction%2c%2000hr30min%2c%20biol_rep1.CNhs13425.13235-142A4	tpm.mesenchymal%20stem%20cells%20%28adipose%20derived%29%2c%20adipogenic%20induction%2c%2000hr30min%2c%20biol_rep2.CNhs13426.13236-142A5	tpm.mesenchymal%20stem%20cells%20%28adipose%20derived%29%2c%20adipogenic%20induction%2c%2000hr30min%2c%20biol_rep3.CNhs13427.13237-142A6	tpm.mesenchymal%20stem%20cells%20%28adipose%20derived%29%2c%20adipogenic%20induction%2c%2000hr45min%2c%20biol_rep1.CNhs13428.13238-142A7	tpm.mesenchymal%20stem%20cells%20%28adipose%20derived%29%2c%20adipogenic%20induction%2c%2000hr45min%2c%20biol_rep2.CNhs13429.13239-142A8	tpm.mesenchymal%20stem%20cells%20%28adipose%20derived%29%2c%20adipogenic%20induction%2c%2000hr45min%2c%20biol_rep3.CNhs13430.13240-142A9	tpm.mesenchymal%20stem%20cells%20%28adipose%20derived%29%2c%20adipogenic%20induction%2c%2001hr00min%2c%20biol_rep1.CNhs13431.13241-142B1	tpm.mesenchymal%20stem%20cells%20%28adipose%20derived%29%2c%20adipogenic%20induction%2c%2001hr00min%2c%20biol_rep2.CNhs13432.13242-142B2	tpm.mesenchymal%20stem%20cells%20%28adipose%20derived%29%2c%20adipogenic%20induction%2c%2001hr00min%2c%20biol_rep3.CNhs13433.13243-142B3	tpm.mesenchymal%20stem%20cells%20%28adipose%20derived%29%2c%20adipogenic%20induction%2c%2001hr20min%2c%20biol_rep1.CNhs13434.13244-142B4	tpm.mesenchymal%20stem%20cells%20%28adipose%20derived%29%2c%20adipogenic%20induction%2c%2001hr20min%2c%20biol_rep2.CNhs13598.13245-142B5	tpm.mesenchymal%20stem%20cells%20%28adipose%20derived%29%2c%20adipogenic%20induction%2c%2001hr20min%2c%20biol_rep3.CNhs13599.13246-142B6	tpm.mesenchymal%20stem%20cells%20%28adipose%20derived%29%2c%20adipogenic%20induction%2c%2001hr40min%2c%20biol_rep1.CNhs13600.13247-142B7	tpm.mesenchymal%20stem%20cells%20%28adipose%20derived%29%2c%20adipogenic%20induction%2c%2001hr40min%2c%20biol_rep2.CNhs13601.13248-142B8	tpm.mesenchymal%20stem%20cells%20%28adipose%20derived%29%2c%20adipogenic%20induction%2c%2001hr40min%2c%20biol_rep3.CNhs13602.13249-142B9	tpm.mesenchymal%20stem%20cells%20%28adipose%20derived%29%2c%20adipogenic%20induction%2c%2002hr00min%2c%20biol_rep1.CNhs13603.13250-142C1	tpm.mesenchymal%20stem%20cells%20%28adipose%20derived%29%2c%20adipogenic%20induction%2c%2002hr00min%2c%20biol_rep2.CNhs13604.13251-142C2	tpm.mesenchymal%20stem%20cells%20%28adipose%20derived%29%2c%20adipogenic%20induction%2c%2002hr00min%2c%20biol_rep3.CNhs13605.13252-142C3	tpm.mesenchymal%20stem%20cells%20%28adipose%20derived%29%2c%20adipogenic%20induction%2c%2002hr30min%2c%20biol_rep1.CNhs13606.13253-142C4	tpm.mesenchymal%20stem%20cells%20%28adipose%20derived%29%2c%20adipogenic%20induction%2c%2002hr30min%2c%20biol_rep2.CNhs13607.13254-142C5	tpm.mesenchymal%20stem%20cells%20%28adipose%20derived%29%2c%20adipogenic%20induction%2c%2002hr30min%2c%20biol_rep3.CNhs13608.13255-142C6	tpm.mesenchymal%20stem%20cells%20%28adipose%20derived%29%2c%20adipogenic%20induction%2c%2003hr00min%2c%20biol_rep1.CNhs13609.13256-142C7	tpm.mesenchymal%20stem%20cells%20%28adipose%20derived%29%2c%20adipogenic%20induction%2c%2003hr00min%2c%20biol_rep2.CNhs13610.13257-142C8	tpm.mesenchymal%20stem%20cells%20%28adipose%20derived%29%2c%20adipogenic%20induction%2c%2003hr00min%2c%20biol_rep3.CNhs13611.13258-142C9	tpm.mesenchymal%20stem%20cells%20%28adipose%20derived%29%2c%20adipogenic%20induction%2c%2012hr00min%2c%20biol_rep1.CNhs13612.13259-142D1	tpm.mesenchymal%20stem%20cells%20%28adipose%20derived%29%2c%20adipogenic%20induction%2c%2012hr00min%2c%20biol_rep2.CNhs13613.13260-142D2	tpm.mesenchymal%20stem%20cells%20%28adipose%20derived%29%2c%20adipogenic%20induction%2c%2012hr00min%2c%20biol_rep3.CNhs13614.13261-142D3	tpm.mesenchymal%20stem%20cells%20%28adipose%20derived%29%2c%20adipogenic%20induction%2c%20day01%2c%20biol_rep1.CNhs13615.13262-142D4	tpm.mesenchymal%20stem%20cells%20%28adipose%20derived%29%2c%20adipogenic%20induction%2c%20day01%2c%20biol_rep2.CNhs13616.13263-142D5	tpm.mesenchymal%20stem%20cells%20%28adipose%20derived%29%2c%20adipogenic%20induction%2c%20day01%2c%20biol_rep3.CNhs13617.13264-142D6	tpm.mesenchymal%20stem%20cells%20%28adipose%20derived%29%2c%20adipogenic%20induction%2c%20day02%2c%20biol_rep1.CNhs13619.13265-142D7	tpm.mesenchymal%20stem%20cells%20%28adipose%20derived%29%2c%20adipogenic%20induction%2c%20day02%2c%20biol_rep2.CNhs13620.13266-142D8	tpm.mesenchymal%20stem%20cells%20%28adipose%20derived%29%2c%20adipogenic%20induction%2c%20day02%2c%20biol_rep3.CNhs13621.13267-142D9	tpm.mesenchymal%20stem%20cells%20%28adipose%20derived%29%2c%20adipogenic%20induction%2c%20day04%2c%20biol_rep1.CNhs13622.13268-142E1	tpm.mesenchymal%20stem%20cells%20%28adipose%20derived%29%2c%20adipogenic%20induction%2c%20day04%2c%20biol_rep2.CNhs13623.13269-142E2	tpm.mesenchymal%20stem%20cells%20%28adipose%20derived%29%2c%20adipogenic%20induction%2c%20day04%2c%20biol_rep3.CNhs13624.13270-142E3	tpm.mesenchymal%20stem%20cells%20%28adipose%20derived%29%2c%20adipogenic%20induction%2c%20day08%2c%20biol_rep1.CNhs13625.13271-142E4	tpm.mesenchymal%20stem%20cells%20%28adipose%20derived%29%2c%20adipogenic%20induction%2c%20day08%2c%20biol_rep2.CNhs13626.13272-142E5	tpm.mesenchymal%20stem%20cells%20%28adipose%20derived%29%2c%20adipogenic%20induction%2c%20day08%2c%20biol_rep3.CNhs13627.13273-142E6	tpm.mesenchymal%20stem%20cells%20%28adipose%20derived%29%2c%20adipogenic%20induction%2c%20day12%2c%20biol_rep1.CNhs13628.13274-142E7	tpm.mesenchymal%20stem%20cells%20%28adipose%20derived%29%2c%20adipogenic%20induction%2c%20day12%2c%20biol_rep2.CNhs13629.13275-142E8	tpm.mesenchymal%20stem%20cells%20%28adipose%20derived%29%2c%20adipogenic%20induction%2c%20day12%2c%20biol_rep3.CNhs13630.13276-142E9	tpm.mesenchymal%20stem%20cells%20%28adipose%20derived%29%2c%20adipogenic%20induction%2c%20day14%2c%20biol_rep1.CNhs13338.13277-142F1	tpm.mesenchymal%20stem%20cells%20%28adipose%20derived%29%2c%20adipogenic%20induction%2c%20day14%2c%20biol_rep2.CNhs13631.13278-142F2	tpm.mesenchymal%20stem%20cells%20%28adipose%20derived%29%2c%20adipogenic%20induction%2c%20day14%2c%20biol_rep3.CNhs13632.13279-142F3	tpm.mesenchymal%20stem%20cells%20%28adipose%20derived%29%2c%20undifferentiated%20control%2c%20biol_rep1.CNhs13692.13280-142F4	tpm.mesenchymal%20stem%20cells%20%28adipose%20derived%29%2c%20undifferentiated%20control%2c%20biol_rep2.CNhs13633.13281-142F5	tpm.mesenchymal%20stem%20cells%20%28adipose%20derived%29%2c%20undifferentiated%20control%2c%20biol_rep3.CNhs13634.13282-142F6	tpm.mesodermal%20tumor%20cell%20line%3aHIRS-BM.CNhs12191.10696-109G3	tpm.mesothelioma%20cell%20line%3aACC-MESO-1.CNhs11263.10493-107B7	tpm.mesothelioma%20cell%20line%3aACC-MESO-4.CNhs11264.10494-107B8	tpm.mesothelioma%20cell%20line%3aMero-14%2c%20tech_rep1.CNhs13065.10849-111F3	tpm.mesothelioma%20cell%20line%3aMero-14%2c%20tech_rep2.CNhs14376.10849-111F3	tpm.mesothelioma%20cell%20line%3aMero-25.CNhs13066.10850-111F4	tpm.mesothelioma%20cell%20line%3aMero-41.CNhs13067.10851-111F5	tpm.mesothelioma%20cell%20line%3aMero-48a.CNhs13068.10852-111F6	tpm.mesothelioma%20cell%20line%3aMero-82.CNhs13069.10853-111F7	tpm.mesothelioma%20cell%20line%3aMero-83.CNhs13070.10854-111F8	tpm.mesothelioma%20cell%20line%3aMero-84.CNhs13072.10855-111F9	tpm.mesothelioma%20cell%20line%3aMero-95.CNhs13073.10856-111G1	tpm.mesothelioma%20cell%20line%3aNCI-H2052.CNhs13063.10847-111F1	tpm.mesothelioma%20cell%20line%3aNCI-H226.CNhs13062.10846-111E9	tpm.mesothelioma%20cell%20line%3aNCI-H2452.CNhs13064.10848-111F2	tpm.mesothelioma%20cell%20line%3aNCI-H28.CNhs13061.10845-111E8	tpm.mesothelioma%20cell%20line%3aNo36.CNhs13074.10857-111G2	tpm.mesothelioma%20cell%20line%3aONE58.CNhs13075.10858-111G3	tpm.migratory%20langerhans%20cells%2c%20donor1.CNhs13535.11901-125F2	tpm.migratory%20langerhans%20cells%2c%20donor2.CNhs13536.11902-125F3	tpm.migratory%20langerhans%20cells%2c%20donor3.CNhs13547.11903-125F4	tpm.mixed%20mullerian%20tumor%20cell%20line%3aHTMMT.CNhs11944.10689-109F5	tpm.mucinous%20adenocarcinoma%20cell%20line%3aJHOM-1.CNhs11752.10648-109A9	tpm.mucinous%20cystadenocarcinoma%20cell%20line%3aMCAS.CNhs11873.10784-110H1	tpm.mycosis%20fungoides%2c%20T%20cell%20lymphoma%20cell%20line%3aHuT%20102%20TIB-162.CNhs11858.10744-110C6	tpm.myelodysplastic%20syndrome%20cell%20line%3aSKM-1.CNhs11934.10772-110F7	tpm.myeloma%20cell%20line%3aPCM6.CNhs11258.10474-106I6	tpm.myxofibrosarcoma%20cell%20line%3aMFH-ino.CNhs11729.10600-108E6	tpm.myxofibrosarcoma%20cell%20line%3aNMFH-1.CNhs11821.10684-109E9	tpm.nasal%20epithelial%20cells%2c%20donor1%2c%20tech_rep1.CNhs12589.12226-129F3	tpm.nasal%20epithelial%20cells%2c%20donor1%2c%20tech_rep2.CNhs12554.12226-129F3	tpm.nasal%20epithelial%20cells%2c%20donor2.CNhs12574.12227-129F4	tpm.neuroblastoma%20cell%20line%3aCHP-134.CNhs11276.10508-107D4	tpm.neuroblastoma%20cell%20line%3aNB-1.CNhs11284.10539-107G8	tpm.neuroblastoma%20cell%20line%3aNBsusSR.CNhs11818.10607-108F4	tpm.neuroblastoma%20cell%20line%3aNH-12.CNhs11811.10555-107I6	tpm.neuroectodermal%20tumor%20cell%20line%3aFU-RPNT-1.CNhs11744.10637-108I7	tpm.neuroectodermal%20tumor%20cell%20line%3aFU-RPNT-2.CNhs11753.10663-109C6	tpm.neuroectodermal%20tumor%20cell%20line%3aTASK1.CNhs11866.10774-110F9	tpm.neuroepithelioma%20cell%20line%3aSK-N-MC.CNhs11853.10728-110A8	tpm.neurofibroma%20cell%20line%3aHs%2053%2eT.CNhs11854.10729-110A9	tpm.neutrophil%20PMN%2c%20donor1.CNhs12522.12133-128D9	tpm.neutrophil%20PMN%2c%20donor2.CNhs12526.12137-128E4	tpm.neutrophil%20PMN%2c%20donor3.CNhs12530.12141-128E8	tpm.non%20T%20non%20B%20acute%20lymphoblastic%20leukemia%20%28ALL%29%20cell%20line%3aP30%2fOHK.CNhs10747.10430-106D7	tpm.non-small%20cell%20lung%20cancer%20cell%20line%3aNCI-H1385.CNhs12193.10730-110B1	tpm.normal%20embryonic%20palatal%20mesenchymal%20cell%20line%3aHEPM.CNhs11894.10813-111B3	tpm.normal%20intestinal%20epithelial%20cell%20line%3aFHs%2074%20Int.CNhs11950.10812-111B2	tpm.nucleus%20accumbens%2c%20adult%2c%20pool1.CNhs10644.10037-101F1	tpm.occipital%20cortex%20-%20adult%2c%20donor10196.CNhs13798.10172-103C1	tpm.occipital%20cortex%2c%20adult%2c%20donor10252.CNhs12320.10163-103B1	tpm.occipital%20cortex%2c%20newborn%2c%20donor10223.CNhs14073.10355-105E4	tpm.occipital%20lobe%2c%20adult%2c%20donor1.CNhs11787.10076-102A4	tpm.occipital%20lobe%2c%20fetal%2c%20donor1.CNhs11784.10073-102A1	tpm.occipital%20pole%2c%20adult%2c%20pool1.CNhs10643.10036-101E9	tpm.olfactory%20region%2c%20adult.CNhs12611.10195-103E6	tpm.optic%20nerve%2c%20donor1.CNhs13449.10277-104E7	tpm.oral%20squamous%20cell%20carcinoma%20cell%20line%3aCa9-22.CNhs10752.10434-106E2	tpm.oral%20squamous%20cell%20carcinoma%20cell%20line%3aHO-1-u-1.CNhs11287.10550-107I1	tpm.oral%20squamous%20cell%20carcinoma%20cell%20line%3aHSC-3.CNhs11717.10545-107H5	tpm.oral%20squamous%20cell%20carcinoma%20cell%20line%3aSAS.CNhs11810.10544-107H4	tpm.osteoclastoma%20cell%20line%3aHs%20706%2eT.CNhs11835.10704-109H2	tpm.osteosarcoma%20cell%20line%3a143B%2fTK%5e%28-%29neo%5e%28R%29.CNhs11279.10510-107D6	tpm.osteosarcoma%20cell%20line%3aHS-Os-1.CNhs11290.10558-107I9	tpm.ovary%2c%20adult%2c%20pool1.CNhs10626.10020-101D2	tpm.pagetoid%20sarcoma%20cell%20line%3aHs%20925%2eT.CNhs11856.10732-110B3	tpm.pancreas%2c%20adult%2c%20donor1.CNhs11756.10049-101G4	tpm.pancreatic%20carcinoma%20cell%20line%3aNOR-P1.CNhs11832.10698-109G5	tpm.papillary%20adenocarcinoma%20cell%20line%3a8505C.CNhs11716.10437-106E5	tpm.papillotubular%20adenocarcinoma%20cell%20line%3aTGBC18TKB.CNhs10734.10417-106C3	tpm.paracentral%20gyrus%2c%20adult%2c%20pool1.CNhs10642.10035-101E8	tpm.parietal%20cortex%2c%20adult%2c%20donor10258.CNhs14226.10373-105G4	tpm.parietal%20lobe%20-%20adult%2c%20donor10196.CNhs13797.10171-103B9	tpm.parietal%20lobe%2c%20adult%2c%20donor10252.CNhs12317.10157-103A4	tpm.parietal%20lobe%2c%20adult%2c%20pool1.CNhs10641.10034-101E7	tpm.parietal%20lobe%2c%20fetal%2c%20donor1.CNhs11782.10072-101I9	tpm.parietal%20lobe%2c%20newborn%2c%20donor10223.CNhs14074.10356-105E5	tpm.parotid%20gland%2c%20adult.CNhs12849.10199-103F1	tpm.penis%2c%20adult.CNhs12850.10200-103F2	tpm.peripheral%20neuroectodermal%20tumor%20cell%20line%3aKU-SN.CNhs11830.10697-109G4	tpm.pharyngeal%20carcinoma%20cell%20line%3aDetroit%20562.CNhs11849.10723-110A3	tpm.pineal%20gland%20-%20adult%2c%20donor10196.CNhs13804.10179-103C8	tpm.pineal%20gland%2c%20adult%2c%20donor10252.CNhs12228.10160-103A7	tpm.pineal%20gland%2c%20adult%2c%20donor10258.CNhs14230.10377-105G8	tpm.pituitary%20gland%20-%20adult%2c%20donor10196.CNhs13805.10180-103C9	tpm.pituitary%20gland%2c%20adult%2c%20donor10252.CNhs12229.10162-103A9	tpm.pituitary%20gland%2c%20adult%2c%20donor10258.CNhs14231.10378-105G9	tpm.placenta%2c%20adult%2c%20pool1.CNhs10627.10021-101D3	tpm.plasma%20cell%20leukemia%20cell%20line%3aARH-77.CNhs12807.10840-111E3	tpm.pleomorphic%20hepatocellular%20carcinoma%20cell%20line%3aSNU-387.CNhs11933.10706-109H4	tpm.pons%2c%20adult%2c%20pool1.CNhs10640.10033-101E6	tpm.postcentral%20gyrus%2c%20adult%2c%20pool1.CNhs10638.10032-101E5	tpm.promyelocytes%2fmyelocytes%20PMC%2c%20donor1.CNhs12520.12132-128D8	tpm.promyelocytes%2fmyelocytes%20PMC%2c%20donor2.CNhs12525.12136-128E3	tpm.promyelocytes%2fmyelocytes%20PMC%2c%20donor3.CNhs12529.12140-128E7	tpm.prostate%20cancer%20cell%20line%3aDU145.CNhs11260.10490-107B4	tpm.prostate%20cancer%20cell%20line%3aPC-3.CNhs11243.10439-106E7	tpm.prostate%2c%20adult%2c%20pool1.CNhs10628.10022-101D4	tpm.putamen%2c%20adult%2c%20donor10196.CNhs12324.10176-103C5	tpm.putamen%2c%20adult%2c%20donor10252.CNhs13912.10152-102I8	tpm.putamen%2c%20adult%2c%20donor10258%2c%20tech_rep1.CNhs14225.10372-105G3	tpm.putamen%2c%20adult%2c%20donor10258%2c%20tech_rep2.CNhs14618.10372-105G3	tpm.putamen%2c%20newborn%2c%20donor10223.CNhs14083.10365-105F5	tpm.rectal%20cancer%20cell%20line%3aTT1TKB.CNhs11255.10469-106I1	tpm.rectum%2c%20fetal%2c%20donor1.CNhs11777.10067-101I4	tpm.renal%20cell%20carcinoma%20cell%20line%3aOS-RC-2.CNhs10729.10411-106B6	tpm.renal%20cell%20carcinoma%20cell%20line%3aTUHR10TKB.CNhs11257.10471-106I3	tpm.retina%2c%20adult%2c%20pool1.CNhs10636.10030-101E3	tpm.retinoblastoma%20cell%20line%3aY79.CNhs11267.10475-106I7	tpm.rhabdomyosarcoma%20cell%20line%3aKYM-1.CNhs11877.10787-110H4	tpm.rhabdomyosarcoma%20cell%20line%3aRMS-YM.CNhs11269.10477-106I9	tpm.sacrococcigeal%20teratoma%20cell%20line%3aHTST.CNhs11829.10695-109G2	tpm.salivary%20acinar%20cells%2c%20donor1.CNhs12810.11771-123I7	tpm.salivary%20acinar%20cells%2c%20donor2.CNhs12811.11772-123I8	tpm.salivary%20acinar%20cells%2c%20donor3.CNhs12812.11773-123I9	tpm.salivary%20gland%2c%20adult%2c%20pool1.CNhs11677.10093-102C3	tpm.schwannoma%20cell%20line%3aHS-PSS%2c%20tech_rep2.CNhs11245.10442-106F1	tpm.schwannoma%20cell%20line%3aHS-PSS.CNhs11183.10442-106F1	tpm.seminal%20vesicle%2c%20adult.CNhs12851.10201-103F3	tpm.serous%20adenocarcinoma%20cell%20line%3aJHOS-2.CNhs11746.10639-108I9	tpm.serous%20adenocarcinoma%20cell%20line%3aSK-OV-3-R%20after%20co-culture%20with%20SOC-57-02-G%2c%20biol_rep1.CNhs13508.11843-124H7	tpm.serous%20adenocarcinoma%20cell%20line%3aSK-OV-3-R%2c%20biol_rep1.CNhs13099.11841-124H5	tpm.serous%20cystadenocarcinoma%20cell%20line%3aHTOA.CNhs11827.10693-109F9	tpm.signet%20ring%20carcinoma%20cell%20line%3aKato%20III.CNhs10753.10436-106E4	tpm.signet%20ring%20carcinoma%20cell%20line%3aNUGC-4.CNhs11270.10483-107A6	tpm.skeletal%20muscle%20-%20soleus%20muscle%2c%20donor1.CNhs13454.10282-104F3	tpm.skeletal%20muscle%2c%20adult%2c%20pool1.CNhs10629.10023-101D5	tpm.skeletal%20muscle%2c%20fetal%2c%20donor1.CNhs11776.10066-101I3	tpm.skin%2c%20adult%2c%20donor1.CNhs11785.10074-102A2	tpm.skin%2c%20fetal%2c%20donor1.CNhs11774.10065-101I2	tpm.small%20cell%20cervical%20cancer%20cell%20line%3aHCSC-1.CNhs11885.10800-110I8	tpm.small%20cell%20gastrointestinal%20carcinoma%20cell%20line%3aECC10.CNhs11736.10610-108F7	tpm.small%20cell%20lung%20carcinoma%20cell%20line%3aDMS%20144.CNhs12808.10841-111E4	tpm.small%20cell%20lung%20carcinoma%20cell%20line%3aLK-2.CNhs11285.10541-107H1	tpm.small%20cell%20lung%20carcinoma%20cell%20line%3aNCI-H82.CNhs12809.10842-111E5	tpm.small%20cell%20lung%20carcinoma%20cell%20line%3aWA-hT.CNhs11812.10562-108A4	tpm.small%20intestine%2c%20adult%2c%20pool1.CNhs10630.10024-101D6	tpm.small%20intestine%2c%20fetal%2c%20donor1.CNhs11773.10064-101I1	tpm.small-cell%20gastrointestinal%20carcinoma%20cell%20line%3aECC4.CNhs11734.10609-108F6	tpm.smooth%20muscle%2c%20adult%2c%20pool1.CNhs11755.10048-101G3	tpm.somatostatinoma%20cell%20line%3aQGP-1.CNhs11869.10781-110G7	tpm.spinal%20cord%20-%20adult%2c%20donor10196.CNhs13807.10181-103D1	tpm.spinal%20cord%2c%20adult%2c%20donor10252.CNhs12227.10159-103A6	tpm.spinal%20cord%2c%20adult%2c%20donor10258.CNhs14222.10369-105F9	tpm.spinal%20cord%2c%20fetal%2c%20donor1.CNhs11764.10056-101H2	tpm.spinal%20cord%2c%20newborn%2c%20donor10223.CNhs14077.10359-105E8	tpm.spindle%20cell%20sarcoma%20cell%20line%3aHs%20132%2eT.CNhs11857.10737-110B8	tpm.spleen%2c%20adult%2c%20pool1.CNhs10631.10025-101D7	tpm.spleen%2c%20fetal%2c%20pool1.CNhs10651.10044-101F8	tpm.splenic%20lymphoma%20with%20villous%20lymphocytes%20cell%20line%3aSLVL.CNhs10741.10424-106D1	tpm.squamous%20cell%20carcinoma%20cell%20line%3aEC-GI-10.CNhs11252.10463-106H4	tpm.squamous%20cell%20carcinoma%20cell%20line%3aJHUS-nk1.CNhs11749.10646-109A7	tpm.squamous%20cell%20carcinoma%20cell%20line%3aT3M-5.CNhs11739.10616-108G4	tpm.squamous%20cell%20lung%20carcinoma%20cell%20line%3aEBC-1.CNhs11273.10486-107A9	tpm.squamous%20cell%20lung%20carcinoma%20cell%20line%3aLC-1F.CNhs14238.10457-106G7	tpm.squamous%20cell%20lung%20carcinoma%20cell%20line%3aRERF-LC-AI.CNhs14240.10501-107C6	tpm.stomach%2c%20fetal%2c%20donor1.CNhs11771.10062-101H8	tpm.submaxillary%20gland%2c%20adult.CNhs12852.10202-103F4	tpm.substantia%20nigra%20-%20adult%2c%20donor10196.CNhs13803.10178-103C7	tpm.substantia%20nigra%2c%20adult%2c%20donor10252.CNhs12318.10158-103A5	tpm.substantia%20nigra%2c%20adult%2c%20donor10258.CNhs14224.10371-105G2	tpm.substantia%20nigra%2c%20newborn%2c%20donor10223.CNhs14076.10358-105E7	tpm.synovial%20sarcoma%20cell%20line%3aHS-SY-II.CNhs11244.10441-106E9	tpm.temporal%20lobe%2c%20adult%2c%20pool1.CNhs10637.10031-101E4	tpm.temporal%20lobe%2c%20fetal%2c%20donor1%2c%20tech_rep1.CNhs11772.10063-101H9	tpm.temporal%20lobe%2c%20fetal%2c%20donor1%2c%20tech_rep2.CNhs12996.10063-101H9	tpm.tenocyte%2c%20donor1.CNhs12639.11763-123H8	tpm.tenocyte%2c%20donor2.CNhs12640.11765-123I1	tpm.tenocyte%2c%20donor3.CNhs12641.11768-123I4	tpm.teratocarcinoma%20cell%20line%3aNCC-IT-A3.CNhs11878.10790-110H7	tpm.teratocarcinoma%20cell%20line%3aNCR-G1.CNhs11884.10798-110I6	tpm.teratocarcinoma%20cell%20line%3aPA-1.CNhs11890.10807-111A6	tpm.testicular%20germ%20cell%20embryonal%20carcinoma%20cell%20line%3aITO-II.CNhs11876.10786-110H3	tpm.testicular%20germ%20cell%20embryonal%20carcinoma%20cell%20line%3aNEC14.CNhs12351.10591-108D6	tpm.testicular%20germ%20cell%20embryonal%20carcinoma%20cell%20line%3aNEC15.CNhs12362.10593-108D8	tpm.testicular%20germ%20cell%20embryonal%20carcinoma%20cell%20line%3aNEC8.CNhs11726.10590-108D5	tpm.testis%2c%20adult%2c%20pool1.CNhs10632.10026-101D8	tpm.testis%2c%20adult%2c%20pool2.CNhs12998.10096-102C6	tpm.thalamus%20-%20adult%2c%20donor10196.CNhs13794.10168-103B6	tpm.thalamus%2c%20adult%2c%20donor10252.CNhs12314.10154-103A1	tpm.thalamus%2c%20adult%2c%20donor10258%2c%20tech_rep1.CNhs14223.10370-105G1	tpm.thalamus%2c%20adult%2c%20donor10258%2c%20tech_rep2.CNhs14551.10370-105G1	tpm.thalamus%2c%20newborn%2c%20donor10223.CNhs14084.10366-105F6	tpm.throat%2c%20adult.CNhs12858.10209-103G2	tpm.throat%2c%20fetal%2c%20donor1.CNhs11770.10061-101H7	tpm.thymic%20carcinoma%20cell%20line%3aTy-82.CNhs14139.10803-111A2	tpm.thymus%2c%20adult%2c%20pool1.CNhs10633.10027-101D9	tpm.thymus%2c%20fetal%2c%20pool1.CNhs10650.10043-101F7	tpm.thyroid%20carcinoma%20cell%20line%3aKHM-5M.CNhs14140.10776-110G2	tpm.thyroid%20carcinoma%20cell%20line%3aTCO-1.CNhs11872.10783-110G9	tpm.thyroid%2c%20adult%2c%20pool1.CNhs10634.10028-101E1	tpm.thyroid%2c%20fetal%2c%20donor1.CNhs11769.10060-101H6	tpm.tongue%20epidermis%20%28fungiform%20papillae%29%2c%20donor1.CNhs13460.10288-104F9	tpm.tongue%2c%20adult.CNhs12853.10203-103F5	tpm.tongue%2c%20fetal%2c%20donor1.CNhs11768.10059-101H5	tpm.tonsil%2c%20adult%2c%20pool1.CNhs10654.10047-101G2	tpm.trachea%2c%20adult%2c%20pool1.CNhs10635.10029-101E2	tpm.trachea%2c%20fetal%2c%20donor1.CNhs11766.10058-101H4	tpm.transitional%20cell%20carcinoma%20cell%20line%3aHs%20769%2eT.CNhs11837.10707-109H5	tpm.transitional-cell%20carcinoma%20cell%20line%3a5637.CNhs10735.10418-106C4	tpm.transitional-cell%20carcinoma%20cell%20line%3aJMSU1.CNhs11261.10492-107B6	tpm.tridermal%20teratoma%20cell%20line%3aHGRT.CNhs11828.10694-109G1	tpm.tubular%20adenocarcinoma%20cell%20line%3aSUIT-2.CNhs11883.10797-110I5	tpm.umbilical%20cord%2c%20fetal%2c%20donor1.CNhs11765.10057-101H3	tpm.uterus%2c%20adult%2c%20pool1.CNhs11676.10100-102D1	tpm.uterus%2c%20fetal%2c%20donor1.CNhs11763.10055-101H1	tpm.vagina%2c%20adult.CNhs12854.10204-103F6	tpm.vein%2c%20adult.CNhs12844.10191-103E2	tpm.xeroderma%20pigentosum%20b%20cell%20line%3aXPL%2017.CNhs11813.10563-108A5
A2M|chr12_9268725_9268925	0.0	0.0	0.0	0.0	0.0	0.0	0.0	0.0	0.0	0.0	0.0	0.0	0.0	0.0	0.0	0.0	0.0	0.0	0.0	0.0	0.17992476607688	0.0	0.0	0.0	0.0	0.0	0.0	0.0	0.0	0.0	0.0	0.0	0.301187101182101	0.0	0.0	0.0	0.0	0.0	0.0	0.0	0.0	0.0	0.0	0.0	0.0	0.0	0.0	0.0	0.0	0.0	0.0	0.0	0.0	0.0	0.0	0.0	0.0	0.0	0.0	0.0	0.0	0.0	0.0	0.0	0.0	0.0	0.0	0.0	0.0	0.0	0.0	0.0	0.0	0.0	0.181678379270557	0.642301571672949	1.69145284915165	1.0007329835313	0.893922188854575	0.0	0.0	0.0	0.0	1.55959561094413	0.349841932668121	0.337175569962999	0.0	0.237430330163544	0.0	0.0	0.0	0.0	0.0	0.0	0.491080627150822	0.0	0.0	0.0	0.0	0.0	0.0	0.0	0.0	0.0	0.0	0.0	0.0	0.0	0.0	0.0	0.0	0.0	0.0	0.0	0.0	0.0	0.0	0.0	0.0	0.0	0.0	0.0	0.0	0.0	0.0	0.0	0.0	0.0	0.0	0.0	0.0	0.0	0.0	0.0	0.0	0.0	0.0	0.0	0.0	0.0	0.0	0.0	0.0	0.0	0.0	0.0	0.0	0.0	0.0	0.0	0.0	0.0	0.0	0.0	0.0	0.0	0.0	0.0	0.0	0.0	0.0	0.0	0.0	0.0	0.0	0.0	0.0	0.136874425072885	0.0	0.0	0.0	0.0	0.0	0.383829398097214	0.0	0.0	0.0	0.0	0.0	0.0	0.0	0.249868691571928	0.0	0.0	0.0	0.0	0.0	0.0	0.0	0.223915474239924	0.323893666018979	0.0	0.0	0.0	0.0	0.232429036905685	0.0	0.0	0.0	0.0	0.0	0.0	0.0	0.0	0.0	0.0	0.0	0.0	0.0	0.0	0.0	0.0	0.0	0.0	0.0	0.0	0.0	0.0	0.0	0.0	0.0	0.0	0.0	0.0	0.0	0.0	0.0	0.0	0.0	0.19891667719909	0.0	0.0	0.0	0.0	0.0	0.0	0.0	0.0	0.0	0.0	0.0	0.0	0.0	0.0	0.0	0.0	0.0	0.0	0.0	0.0	0.0	0.0	0.0	0.0	0.0	0.0	0.0	0.0	0.0	0.0	0.0	0.0	0.0	0.0	0.0	0.0	0.0	0.0	0.0	0.0	0.0	0.0	0.0	0.0	0.0	0.0	0.0	0.0	0.0	0.0	0.0	0.0	0.0	0.0	0.0	0.0	0.0	0.0	0.0	0.0	0.0	0.0	0.0	0.0	0.0	0.0	0.0	0.0	0.0	0.0	0.0	0.0	0.0	0.0	0.0	0.0	0.0	0.0	0.0	0.0	0.0	0.0	0.0	0.0	0.0	0.0	0.0	0.0	0.434539556882471	0.795285947051099	0.0	0.0	0.0	0.0	10.6747946530635	0.0	0.0	0.0	1.29818957461874	0.870648686496338	0.0	0.531831842075461	0.0	0.0	0.0	0.0	0.0	0.347140501607594	0.0	0.0	0.0	0.0	0.258416759169329	0.355766262686709	0.33472061276467	0.0	0.0	0.0	0.0	0.0	0.0	0.0	0.0	0.0	0.0	0.0	0.0	0.0	0.0	0.0	0.0	0.0	0.0	0.0	0.0	0.0	0.0	0.0	0.0	0.354668382198358	0.560677600142305	0.0	0.0	0.0	0.0	0.0	0.0	0.0	0.0	0.0	0.0	0.0	0.0	0.0	0.0	0.0	0.0	0.0	0.0	0.0	0.0	0.0	0.0	0.0	0.0	0.0	0.0	0.0	0.0	0.0	0.0	0.0	0.0	0.0	0.0	0.0	0.350039515919357	0.0	0.0	0.0	0.0	0.0	0.0	0.0	0.150238058906597	0.0	0.0	0.0	0.0	0.0	0.213557388818567	0.423863802319125	0.0	0.0	0.0	0.18611685633159	0.168776332241266	0.292311015483597	0.0	0.0	0.0	0.0	0.10075209822764	0.169560592310487	0.0	0.0	0.0	0.0	0.0	0.0	0.0	0.0	0.0	0.0	0.0	0.0	0.0	0.0	0.0	0.0	0.0	0.252320850875628	0.0	0.121308218898334	0.0	0.896596268530609	0.238124487596837	0.0	1.10271224167858	0.56191254230088	0.0	0.387645380758542	1.01283083208588	0.426518388995204	1.723230568385	1.59550644573175	0.784154321001363	1.19025317265879	1.24470956709011	1.38039801863234	0.531769095792526	1.1145205813306	1.18708534969316	0.923755936194513	1.56925262547254	0.301805700806131	1.82332964803036	1.54813258349348	2.76565596885062	1.72492980071356	1.17945001007437	1.75891039943444	1.77447146935524	2.65377084040151	1.77858513643628	2.20876580111687	1.7180720110713	2.31172926541643	2.35066525501366	2.97896474920421	2.21064774323747	1.41397365462388	9.72549107056952	0.0	0.0	0.0	0.0	0.0	0.0	0.0	0.0	0.0	0.0	0.0	0.0	0.0	0.0	0.0	0.0	0.0	0.0	0.0	0.0	0.0	0.0	0.0	0.0	0.0	0.0	0.0	0.0	0.0	0.0	0.0	0.0	0.0	0.0	0.0	0.0	0.848154816525586	0.48263435651471	0.0	0.771320366032897	0.0	0.503656996661475	0.0	0.0	0.0	0.0	0.0	0.0	0.168584690078101	0.0	0.0	0.0	0.237270619111097	0.0	0.0	0.0	0.0	0.0	0.0	0.0	0.0	0.0	3.80265104465492	1.96565443335525	2.36315962672562	0.0	0.122988438543113	0.0	0.0	0.0	0.0	0.0	0.0	0.0	0.0	0.0	0.0	0.0	0.0	0.0	0.0	0.0	0.0	0.0	0.0	0.0	0.0	0.0	0.0	0.0	0.0	0.0	0.0	0.0	0.0	0.0	0.0	0.0	0.0	0.0	0.0	0.0	0.0	0.0	0.0	0.0	0.0	0.0	0.0	0.0	0.0	0.0	0.0	0.0	0.0	0.0	0.0	0.0	0.0	0.0	0.0	0.0	0.0	0.0	0.0	0.0	0.0	0.0	0.0	0.0	0.0	0.115930404975077	0.0	0.288732895522148	0.0	0.0	0.0	0.0	0.0	0.0	0.0	0.0	0.0	0.0	0.0	0.0	0.0	0.0	0.451676796235425	0.0	0.0	0.0	0.0	0.0	0.0	0.0	0.0	0.0	0.0	0.236302814291828	0.0	0.0	0.0	0.0	0.0	0.0	0.0	0.0	0.0	0.0	0.0	0.0	0.0	0.0	0.0	0.0	0.0	0.0	0.0	0.0	0.0	0.0	0.0	0.0	0.0	0.0	0.0	0.0	0.0	0.0	0.0	0.0	0.0	0.0	0.0	0.0	0.0	0.0	0.0	0.0	0.0	0.0	0.0	0.0	0.0	0.0	0.0	0.0	0.0	0.0	0.0	0.0	0.0	0.0	0.0	0.0	0.0	0.0	0.0	0.0	0.0	0.0	0.0	0.0	0.0	0.0	0.0	0.0	0.0	0.0	0.0	0.0	0.0	0.0	0.0	0.0	0.0	0.0	0.0	0.0	0.0	0.0	0.0	0.0	0.0	0.0	0.0	0.0	0.0	0.0	0.0	0.0	0.0	0.0	0.0	0.0	0.0	0.0	0.0	0.0	0.0	0.0	0.0	0.0	0.0	0.0	0.0	0.0	0.0	0.0	0.0	0.0	0.0	0.0	0.738651018262192	0.702012795417711	0.297262324577457	0.0	0.0	0.0	0.0	0.0	0.0	0.0	0.0	0.0	0.0	0.0	0.0	0.0	0.0	0.0	0.209534943335693	0.0	0.8254726257982	1.52795370223311	1.17217447210047	1.71072446022705	0.205654985406648	0.0	0.285826432630578	0.0	0.0	0.0	0.0	0.0	0.0	0.0	0.0	1.06375246633948	0.0	0.0	0.0	0.0	0.169993038274506	0.0	0.0	0.0	0.0	0.0	0.0	0.0	0.0	11.1532569512046	11.3299349618039	3.99891964728229	0.0	0.5423073872412	0.364445260484635	0.0	0.420347505847809	0.319029292873072	0.0	0.303863239541235	0.601083399366365	0.0	0.83394244518802	0.570591821209463	0.0	1.49025368801602	0.524217076087329	0.0	1.01368690075688	0.0	0.0	0.543247544393735	0.0	0.0	0.422060589107656	0.411047935726882	0.0	0.398244176632872	0.700060403654868	1.1442487463578	1.08199060045113	0.402533542913993	0.0	0.887586013819938	0.0	0.0	1.02519561755247	0.512722746221931	0.0	0.899463848087543	0.66547192610806	0.0	1.69778960870181	0.0	0.0	0.0	0.0	0.0	0.373829239766276	0.0	0.0	1.0296139676419	0.0	0.691200882607379	0.405326719918798	0.0	0.0	0.510132735239518	0.605830240210893	0.0	0.0	0.0	0.461118265922177	0.408794719011138	0.630927688759076	0.0	0.470909440942236	0.7114018748326	0.267989607052675	0.490584137004274	0.0	0.690494046492097	0.816528439761972	0.613053668243232	0.0	0.0	0.667366369414022	0.0	0.0	0.0	0.0	0.0	1.4494589325014	0.0	2.28344726473221	0.0	0.0	0.0	0.0	0.0	0.0	0.794383408516613	0.0	0.0	0.0	0.0	0.0	0.0	0.0	0.0	2.65329546948626	6.01123219708471	0.0	0.0	0.0	0.0	0.0	0.0	0.0	0.0	0.0	0.0	0.0	0.0	0.0	0.0	0.0	0.0	0.0	0.0	0.0	0.0	0.0	0.0	0.0	0.0	0.0	0.0	0.0	0.0	0.0	0.644978659486457	0.0	0.0	0.0	0.0	0.0	0.0	0.0	0.0	0.535833433480394	0.0	0.0	0.0	0.0	0.0	0.0	0.0	0.365288685697475	0.0	0.0	0.0	0.0	0.0	0.0	1.54154709086563	0.0	0.0	0.0	0.0	0.0	0.0	0.0	0.0	0.0	0.76228387266739	0.0	1.54657762555539	0.167516265334349	0.0	0.0	0.0	0.0	0.0	0.0	0.0	0.207970861530807	0.0	0.0	0.0	0.563848144880972	0.30094609972772	0.0	0.0	0.0	0.0	0.0	0.0868836144680826	0.0	0.0	0.0	0.0	0.0	0.0	0.0	0.0	0.0	0.0	0.0	0.0	0.0	0.153461973288062	0.0	0.128139149255701	0.0	0.0	0.0	0.0	0.0	0.355123450626254	0.0	0.0	0.0	0.0	0.0	0.0	0.229628896329213	0.0	0.131124414959424	0.0	0.0	0.0	0.0	0.0	0.0	0.170093705276516	0.215915916102139	0.0	0.0	0.0	0.0	0.0	0.0	0.0	0.0	0.0	0.0	0.0	2.47298427954533	0.0	0.504289820013758	0.0	0.0	0.183138929636687	0.0825094999205877	0.181895564081398	0.100353343446905	0.0	0.0	0.137335305841884	0.140211809745144	0.0	0.0	0.0	0.188509582394166	0.0	0.139810081155543	0.127040499308371	0.0	0.0	0.0	0.532238945698639	0.0	0.0	0.115088479895786	0.106950211445844	0.215143785675235	0.0	0.181042972988848	0.0	0.199290679738547	0.0	0.0	0.150844171697928	0.0	0.0	0.123257207400351	0.132575245875513	0.0	0.0	0.244550835591168	0.0	0.211886820747368	0.0	0.0	0.0	0.0	0.230294897966881	0.161996085997893	0.0	0.0	0.194375515507615	0.234042666507886	0.493838976746534	0.0	0.488212274661043	0.0	0.0	0.263368527641914	0.0	0.0	0.0	0.0	0.0	0.0	0.0	0.0	0.0	0.0	0.0	0.0	0.0	0.0852266274161008	0.0	0.0	0.0	0.0	0.0	0.0	0.0	0.0	0.0	0.127612712494584	0.0	0.0	0.0	0.0	0.0	0.0	0.0	2.48837241731372	0.0	0.0	0.0	0.0	0.0	0.0	0.0	0.427938988033921	0.0	0.0	0.0	0.179872457583314	0.0	0.0	0.0	0.0	0.42125845623898	0.0	0.0	0.0	0.0	0.0	0.0	0.136499911407986	0.0	0.0	0.155370497285471	0.0	0.0	0.0	0.0	0.0	0.0	0.0	0.655894752046633	0.0	0.0	0.0	0.0	0.0	0.0	0.0	0.0	0.0	2.94344832273982	0.0	4.59108500908539	0.911781308869659	0.0	0.0	0.775861491129136	5.47953253480396	0.0	0.0	6.07710819504072	0.0	0.0	0.0	0.0	0.0	0.0	0.0	0.0	3.10674542563371	4.83829824216792	0.0	0.0	0.0	0.0	0.0	0.0	0.0	0.0	0.0	0.0	0.0	0.0	0.0	0.0	0.0	0.0	0.0	0.0	0.0	0.0	0.0	0.0	0.0	0.0	0.0	0.0	0.0	0.0	0.0	0.0	0.0	0.0	0.0	0.0	0.307240764308457	0.0	0.166849141711909	0.0	0.0	0.0	0.0	0.0	0.0	0.0	0.879049075631364	0.0	0.0	0.0	0.0	0.0	0.0	0.0	0.0	0.0	0.0	0.0	0.994147647766298	1.1253553312841	0.361394575694873	0.0	0.0	0.211125408127993	21.7180307193666	0.276283915531148	0.0	1.3078252415879	0.0	0.0	0.0	0.0	0.0	0.0	26.6337195219722	0.0	0.0	1.26146437123996	0.0	0.371072392647405	0.0	0.0	0.0	2.17499872630437	0.0	0.0	0.0	0.0	0.0	0.0	0.0	0.0	0.0	0.844175070377856	0.0	0.349131845662976	0.0	0.221158519862449	0.0	0.517229433172694	0.438770794307945	0.98540303367234	1.0893846351899	0.0	27.7790433198707	0.0	0.0	0.0	0.0	0.0	0.0	0.0	0.0	0.0	0.0	0.0	0.0	0.0	0.0	0.0	0.0	0.0	0.0	0.0	0.0	5.97157158647103	4.95362361218701	6.11030144933626	0.0	0.0	0.0	0.0	0.0	1.95463285643964	2.43823141244016	0.802577647298788	1.1713222286267	0.0	0.0	0.0	2.76209081994573	2.41981432097328	2.645134202577	1.39010475182673	0.0	0.0	0.0	0.0	0.0	0.0	0.0	0.0	0.0	0.0	0.0	4.54289337429279	0.0	0.0	0.0	0.0730893170861855	0.0	7.4681542696083	0.0	0.0	0.0	0.0	0.0	0.0	1.58186518546373	0.0	0.0	0.949661939338184	0.0	0.0	7.04394882639867	0.0	0.0	0.0	0.0	0.0	0.0	0.0	0.0	0.0	0.0	0.0	0.0	0.0	0.0	0.60042028870979	1.36905378891993	1.18569283091388	0.0	0.0	0.0	0.0	0.0	0.0	0.0	0.0	0.0	0.0	0.971389491287652	0.0	1.95497680890578	5.4998501762804	1.43574604915363	0.798716001995965	1.28767814440971	1.56220020209311	2.14987111957524	0.0	0.0	6.06630503765623	5.52186251153816	7.34698628010617	0.0	0.0	0.795229689809303	0.408610218334727	0.504441137558574	0.0	0.0	0.0	0.0	0.0	0.0	0.0	0.0	0.0	0.0	0.0	0.0	0.0	0.0	0.0	0.0	0.0	0.0	0.0	0.0	0.0	0.0	0.0	0.0	0.0	0.0	0.0	0.0	0.0	0.0	0.0	0.0	0.0	0.0	0.0	0.0	0.0	0.0	0.0	0.0	0.0	0.0	0.0	0.0	0.0	0.0	0.0	0.0	0.0	0.0	0.0	1.09349201984445	0.0	0.945668487590376	1.15400093896996	0.0	0.0	0.0	0.714695326373367	0.662091970365432	0.0	0.0	3.45688596480507	0.653174720218818	0.0	0.0	0.0	0.0	0.339936274560377	1.61207457045891	2.65013777824442	0.646414781807753	0.39669780522807	0.29609148322736	0.404278780852775	0.0	0.0	0.0	11.4262531447433	16.978064950764	6.21358583020793	0.0	0.0	0.0	0.0	0.0	0.0	0.0	0.0	0.0	0.0	0.6259546535325	0.291328337089419	0.0	0.488105059607852	0.553033744606923	2.15113679410139	0.0	0.361688450421293	0.573409195690071	0.887432412294818	1.24192805882767	0.349270596498561	0.0	0.0	1.06154382279153	0.0	0.0	0.0	0.0	0.0	0.0	0.0	0.0	0.0	0.0	0.228840068396923	0.0	0.0	0.0	0.0	0.0	0.0	0.0	0.0	0.521745061811734	0.450772826991655	0.761610424337591	0.0	0.0	0.0	0.0	0.0	0.0	0.0	0.0	0.0	0.0	0.0	0.0	0.0	0.0	0.0	0.0	0.0	0.0	0.0	0.0	0.0	0.0	0.0	0.0	0.0	0.0	0.0	0.0	0.0	0.0	0.0	0.0	0.0	0.0	0.0	0.0	0.0	0.0	0.0	0.0	0.0	0.0	0.0	0.0	0.0	0.0	0.0	0.0	0.0	0.0	0.0	0.0	0.0	0.0	0.0	0.0	0.0	0.0	0.0	0.0	0.0	0.0	1.07220795687463	0.0	0.0	0.0	0.0	0.0	0.0	0.0	0.0	0.0	0.0	0.0	0.0	0.0	0.0	0.0	0.779441235357553	1.99297260470045	0.981392365535065	0.327609848846412	0.0	0.0	0.0	0.0	0.0	0.0	0.0	0.0	0.0	0.0	0.0	0.0	0.0	0.0	0.212574920101683	0.0	0.0	0.0	0.0	0.0	0.0	0.0	0.0	0.0	0.0	0.3062454773532	0.834979926253976	0.0	0.319267718114302	0.348771415056372	0.41023272848151	0.252071696221718	0.484100767249525	0.968853873791107	0.0	0.0	0.0	0.0	0.0	0.0	0.0	5.96748666348825	5.33993331279725	0.0	0.0	0.0	0.0	0.0	0.472763092328762	0.686012726103261	0.0	0.620060389503552	1.01465296310251	0.0	0.361822827837555	1.64477330057155	3.47347824872506	0.175871244359621	0.0	0.535701835878287	0.336283722218824	1.14212972884828	0.0	0.682986574053895	0.0	0.620916591138469	0.0	0.0	1.15548546060614	0.460409414939943	0.0	0.0	0.0	0.0	0.0	12.5588948560822	0.471346769748006	0.0	1.15532567695117	0.918702421197141	1.45966565355931	0.0	19.1763331306994	0.0	0.0	2.35872595782967	0.0	0.0	0.0	0.801711364730253	0.207216164163036	0.0	0.0	4.73250094702305	0.0	0.0	3.81048345171836	0.0	0.0	0.0	0.0	0.0	0.0	0.0	0.307988420568741	0.0	0.0	0.485710993059139	0.0	0.0	0.0	0.0	0.0	0.0	1.69783147837478	1.96703604453561	0.0	16.6700858792656	0.0	0.39261693422989	0.594092800654172	1.32557091323289	0.845311455166801	0.704940127998258	0.0	0.845855261818683	1.22469987149797	0.0	0.0	0.0	0.0	0.0	0.0	0.0	0.0	2.75237570042725	0.0	1.00337708206016	0.507203627561739	0.0	0.0	0.951880862672804	0.0	0.0	0.0	0.0	0.0	0.0	0.0	0.0	0.0	0.0	0.0	0.0	5.53184496993148	1.87574891109325	0.829169439458779	0.724030971033267	2.82321875348073	0.639981375999771	0.0	0.852935927603923	0.714193294391221	0.0	0.0	0.0	0.0	0.0	0.25458863311266	0.202117188958219	0.0	0.653150243690884	1.71116650542641	0.740872583160464	2.36683277795832	1.66330178273007	0.0	0.0	0.0	0.0	0.0	2.34640942403454	37.7726062525057	9.35861210126198	1.99727032255654	1.6101903487282	0.0
A4GALT|chr22_43116776_43116976	0.879986824367009	1.08848265063192	0.677939416637715	1.06515431804783	1.06929763536803	1.88844453805805	1.59968119546747	2.08630228284746	1.62992661695193	2.81876428373676	1.38867958456275	2.43565051714523	3.96653085219575	3.34641620805862	2.67801073410612	4.90692935123472	3.4224242482865	6.57108685416362	2.5390100235112	2.86530154579087	3.41857055546072	3.6529664789656	2.80390598704405	5.66393105953091	3.5545440893236	4.44914564072265	5.50927951061299	4.24124906240286	3.97236663434694	4.82690206234642	3.01674744854924	3.08970711311603	5.12018072009571	4.15312772548787	4.14759124126461	2.91548959913525	2.47833957544128	3.81943091956582	2.459239607031	2.91908739450571	2.03541170255233	3.93784307623651	3.11770624764298	3.04696460814139	2.23576078866714	2.95691338125585	3.27500253631067	1.92718143108044	2.77899658976937	3.42992978650531	1.83513748220261	3.62462115510383	0.0	2.97826136051241	2.78241191288481	5.58587670196834	3.24249313092816	1.77890882194393	1.42165414732993	0.690808653545185	1.0579801208563	1.75447141270173	0.855058747719849	1.33287809768443	2.37799137638055	3.28598568666978	0.0	4.32763089516249	2.21313357179282	3.60819213851439	4.31909954470279	3.06325630400678	2.75454027688789	4.5484237441668	10.7190243769628	16.2716398157147	7.04772020479856	9.00659685178174	4.02264984984559	8.72338524100369	5.06599756336621	6.94891860769513	37.3495448325769	24.3686814210021	13.2939934413886	23.9394654673729	21.3452550468167	12.4255206118921	9.05407652701239	18.8360244461793	17.9770561033105	13.7714499954394	6.32501818449092	9.27080743858137	8.34837066156397	4.66894479352866	8.37361401566913	18.77932200179	9.39297900159739	14.0930434781704	11.3419800638235	16.8322240025663	37.4479034572546	5.3786011716142	3.01347264011987	3.51194613445704	3.91988862169629	10.5656496922777	8.15202902863953	7.6872963405414	4.11671402669737	6.02928098941809	6.12188113324886	6.38488779339617	6.90361263827133	8.43721640832221	4.11354249739907	5.44128076655564	7.06240789356739	8.79689755490391	7.72721744712887	6.25513606116814	7.21182311694271	8.48112359700494	10.6813390067288	8.38426545613264	7.92968579814183	4.28188445013764	7.34031154772102	6.17371764059545	8.50865681902313	5.43218450299059	6.70753543746735	5.84248072309898	7.80692478064808	6.31860244570967	1.91042051488001	6.67561884918849	1.90145904611383	4.34491813552682	6.49182986747147	6.88186033186662	5.27873293921346	6.37197239963199	7.33728933722499	5.58494835637651	4.17968983442083	3.98981170007959	12.1561445226634	9.46644124870976	7.05314483504133	5.69254882698232	9.61933103062436	8.43982185902427	3.02912147841921	10.5284959582992	12.5054989365231	5.30585035261364	10.8947015030488	5.23423533161435	7.55980380061789	6.21761435520313	7.88123123265552	3.69363174230364	2.65200898617529	4.70182082217131	0.286235987131057	0.273748850145769	0.753255837568816	5.11969818511273	3.7766271146975	5.5884654732712	0.0	0.383829398097214	0.309632246632152	11.619075388773	50.2616067363445	0.0	15.6301608161418	5.4217065380085	12.5716363456708	5.74697990615435	8.36645766267256	7.2506308568585	0.0	0.0	0.0	0.0	0.434021741431703	0.223915474239924	0.0	0.0	3.05336301437086	2.26725566213286	2.18325655069034	1.39457422143411	1.23350366406548	1.23882548358041	2.01384674625505	0.512321413058201	0.47296445977717	1.03423704220985	0.645484683583826	0.0	2.63539275359646	3.547779950752	0.898893937780338	3.06083892370903	0.641858054152188	1.27867425159808	1.64925650093358	1.19678194572979	1.70489900213078	1.7412554317715	0.0	0.622822248995575	0.75374599577023	0.521482918420202	0.217188844705117	1.81619850790011	0.73655527197513	0.0	0.0	0.0	0.0	0.112328631146495	0.0	0.0	0.0	0.0	0.0	0.0	0.0	0.0	0.426730222566507	0.400395987036014	0.0	0.0	0.0	0.0	1.17447437874188	0.382273228125229	24.5571061843447	22.4834487881415	0.0	0.560508562981536	1.84368859342553	1.18661044817929	0.0	0.0	0.0	0.0	0.0	0.0	0.0	0.0	0.0	0.111410456885174	0.512365278902701	0.780356085359266	0.0	0.0	0.0	0.0	0.0	0.0	0.0	0.0	0.0	0.113309342697566	0.156916070122227	0.0	0.0	0.0	0.0	0.0	0.0	0.0	0.0	0.0	0.0	0.0	0.0	0.0	0.0	0.0	0.280244056052584	0.0	0.0	0.0	0.0	0.0	0.261659691625002	0.0	0.0	0.0	0.0	0.0	0.0	0.0	0.0	0.0	0.0	0.0	0.0	0.0	0.0	0.0	0.0	0.0	0.0	0.0	0.0	9.75227465255847	6.70700859703634	4.60305222636711	19.5177142287666	15.5414752297126	20.568205692437	11.1340032587154	11.6792368872633	0.85081335447661	1.7738351797005	4.21606971327004	17.2237484279492	36.7938241175468	51.4005800786629	38.1907976067963	2.27183175558279	2.61194605948901	0.0	0.930705723632056	3.10037811596943	1.14398982156026	0.371457501329564	10.136882775702	8.60234595106126	13.1913390610886	6.21838736116409	13.8434813949269	14.8563742647637	12.5396979922086	9.56142008926518	4.62496141492722	16.0665894127041	21.7527831238939	19.0068026429629	39.5380533228033	7.35326160691737	19.4434067491622	2.94689103337462	5.61323431565426	6.19363142658274	0.0	6.64485961697691	2.5648244150257	0.0	0.0	0.0	13.082821564276	18.6197250230746	0.0	12.9212707440783	3.19684534252166	6.84050528649372	5.95163404823527	1.32409180813219	2.88416617782289	20.6522366939146	18.797424256513	13.4562624034153	7.47242970107935	15.0467204534467	7.46906484959439	4.58016285036938	8.3365570587864	30.8769152395659	36.8752591667199	7.34009481336452	4.92075006850973	27.7124271008534	6.86752169026707	6.27519003698892	8.81747215255626	1.76151747965647	1.29498355494505	0.421352420106745	8.37032102145061	6.02936359669229	3.19369225010597	23.7649296704261	16.6320400019487	12.6106133932064	6.81849866624644	4.35264565908295	4.81119828107281	3.50452747607826	4.44131583365293	2.48864867078603	7.26434827381349	9.47639343378122	4.7944391519131	5.95918681141527	15.4727431529465	16.6333564352367	15.8095991199572	5.25059273879035	5.88496463775187	34.3732494964649	1.34668891163253	2.7526074371832	6.64953877162039	4.82875382968923	3.98434134538727	28.8457073100666	8.5074137370016	1.8657195060212	6.12404320183	5.21832827293252	2.15267562826634	2.34913127700423	3.81477422087213	4.80145753735044	2.88547081867629	4.63752972082132	6.32797311527407	6.41350062516812	8.37958244386311	3.5340728394176	3.95814564161886	8.89053312503465	3.55009592516614	4.13083602733324	4.57813599238315	9.52106292053346	0.0	0.82985948047127	4.44499962275583	9.27336810008841	7.74372407550313	3.33266837736672	3.11586875535042	1.63803877212866	4.37780380112915	0.895496798418117	2.78780021772477	4.42246427119403	0.746574685730169	2.08883572368486	4.88014560051976	2.798848485415	4.03713361401005	4.31040676760764	4.48840409923837	3.31787670987866	2.46563973845918	2.14312038837153	2.63981492091568	1.65406836251788	2.38812830477874	3.11958092924196	1.16293614227563	1.44690118869412	1.35064156515148	0.902644583439759	0.72523020260534	1.56830864200273	1.26026806516814	1.77815652441444	0.591599150842431	0.957184372426546	0.636868903617483	0.474834139877264	0.410558193864228	1.09847683783078	0.301805700806131	0.479823591586936	0.344029462998551	0.307295107650069	0.30439937659651	0.707670006044622	0.586303466478146	0.29574524489254	0.0	0.161689557857844	0.414143587709413	0.0	0.577932316354108	0.235066525501366	1.98597649946947	0.589506064863326	0.235662275770646	2.53708462710509	4.3025205671957	4.26907971453584	3.31324420803714	0.526342140370038	0.520988043423882	1.09493207722749	0.0	1.45043227489343	0.0	1.34763050760025	0.551213512496513	0.641184629534772	2.77544782447696	0.718649229558966	0.848806817142153	0.0	1.0171800627549	0.302126053176591	1.6413567922697	1.34292374735304	0.930752551995847	0.0	0.317068068790478	0.572931683409169	0.0	0.364750377888777	0.616885619913683	0.651337190496498	0.924646347054545	0.474060121544718	0.0	1.1409436430889	0.0	0.0	0.636318061455131	0.758440497620561	0.0	0.48263435651471	0.690061471172426	0.0	1.16042977902885	0.503656996661475	1.56449532329816	5.78916844373596	4.14404764057441	14.3954057689914	14.4375896333917	2.36613600079687	2.52877035117152	0.964044119533926	1.98529150918309	2.61455332910887	1.42362371466658	2.6966261632033	2.15843611637882	1.92373578473196	8.11971000087113	5.60967095213783	0.0	1.64629604532561	10.2906097969879	0.208079372760933	0.0	0.0	0.0	0.0	4.05861847192273	2.91665277507493	0.0	0.0	0.0	0.0	0.0	0.0	0.0	0.0	0.0	0.0	0.0	0.0	0.0	0.0	0.0	0.0	0.0	0.0	0.0	0.0	0.0	0.0	0.0	0.0	0.0	0.0	0.0	0.0	0.0	0.0	0.0	0.0	0.0	0.0	0.0	0.0	0.0	0.0	0.0	0.0	0.0	0.0	0.0	0.0	0.0	0.0	0.0	0.0	0.0	0.0	0.0	0.0	0.0	0.0	2.30475599358114	1.1240175325762	2.11110842064426	8.70331384490175	3.90969966372389	8.31947828223664	9.04858362349795	3.68153454286475	5.77325368101092	0.347791214925231	3.05262605013137	25.5528612537101	37.0388410061288	15.600840483237	21.4061272279373	33.2383916470181	20.3397675049375	26.2055752441851	37.3674481435764	16.9784001669315	23.224555576575	31.710675049173	28.6355237318668	27.944666965063	32.1908203950503	20.4177242902016	22.5838398117712	46.3198248802608	20.7878222283582	23.1723926549129	43.2022695896823	21.3207648326178	25.0926571778992	31.8577093901854	19.4428195460004	20.5698163463357	27.6789115380263	19.6131335862217	27.4351253422283	40.3290792277028	23.419846714378	19.078054012426	36.0637022611516	23.7473259829717	20.3380973204691	28.5499540837224	22.6886031638399	26.0622468726329	29.3259543911858	14.0282167486894	20.4460028202536	30.7717616763595	23.3437763349789	23.5492159595402	28.9041391853952	23.1751089291957	26.0654237313839	59.1991694971301	28.3755831389807	3.36112486474714	5.53143078571492	5.15091697256923	2.69284240989269	4.78499893035969	4.41153462218482	4.50796523702086	4.11454959945696	5.59833442005268	3.18223814098829	6.03678306441575	6.54547911378149	5.55882462347626	4.40545639656818	8.77203185657245	6.16814039094328	3.36003266815001	4.50168392415329	4.37778040648747	6.56802181505273	3.5025168430296	3.72660022799559	6.01057420355342	5.11389275806501	2.91966351290358	6.09950230492164	6.22711679855025	3.44766959792384	11.3201536914017	6.08451002828668	3.73890299231737	5.21986908770698	6.02501530549885	5.48706201718733	6.60196355668443	5.36056869987198	3.90776190804081	4.35031731023525	4.33604297227131	5.75327557623265	3.8831889545256	6.13654720046024	4.69219180407464	5.11078434322345	5.02167423879074	3.59007761089962	8.44286947160822	3.99935378923843	5.31582348564205	3.42671483480811	4.75392247932053	5.29423433314392	9.1352982604399	6.6655982818182	1.97029367720693	6.38730300271952	4.82920951213792	6.48173470926568	7.05336639877671	5.24568450152476	3.4250821875027	4.55573988730028	4.00388962150482	2.6426878563078	4.55419038571516	3.96500403056537	2.58421878534447	5.52168041958355	3.65207201967633	3.65073755167927	8.28824483071813	4.27471174602568	3.14763516045489	3.54835888547965	5.78108976444231	2.80304464959382	7.32804917796257	4.3981066632629	3.20702469264564	3.87273158855773	2.73427743000971	2.83146143193285	2.62480042414641	2.67590098523179	3.86375985788625	1.77511472138161	5.75539228830973	2.32802058541782	2.23768830074995	3.89760114101675	6.0830305946222	5.58542842189257	3.80565961552917	0.0	0.0	0.0	10.3107217385454	9.91094556373271	7.23052995936173	1.88072897675981	0.0	1.53353071666085	0.0	0.0	0.829312462163088	0.864719720501769	0.6312121671319	0.0	0.0	0.0928760769581493	0.129857391999679	28.0776824069828	14.0081482526506	0.126995788584338	0.0	0.0	3.4214489204541	0.205654985406648	0.0	0.0	2.24262168690722	14.8226423403316	1.10007428731425	1.86951478242884	2.58543431515556	171.675094008904	16.5526857688021	5.071816515336	4.25500986535791	3.12022310734097	2.31486636835927	1.41849132023278	3.7299105062254	11.0495474878429	8.13730757314831	2.57360388584666	16.8212697671347	8.34924663084131	6.58592269424617	3.25736184293735	2.13235169245528	4.75171123760057	4.82303003295336	6.10073421020207	8.1977852769287	0.0	0.0	1.45778104193854	0.0	0.0	0.638058585746143	0.0	0.0	1.20216679873273	0.0	0.0	1.71177546362839	0.0	0.0	1.57265122826199	0.0	0.0	1.99965058532276	0.0	0.0	3.89371088943687	0.0	0.0	2.05523967863441	1.35724531861561	0.0	3.15027181644691	1.90708124392967	0.0	4.42786897205392	35.7836500999875	0.443793006909969	2.22410993076455	4.24503774445281	0.512597808776234	2.05089098488772	3.05039894580047	0.899463848087543	2.66188770443224	6.30442047095451	0.0	0.0	5.72803226482054	0.707306632061551	4.88765906519763	4.29787468631643	0.373829239766276	9.06937509769993	8.74505230442223	1.54442095146285	2.67818141714427	9.67681235650331	2.43196031951279	2.95387487309891	8.87414941967412	3.57092914667663	3.63498144126536	0.0	1.61176849165791	4.05973098389033	7.14733312179374	2.86156303307796	5.04742151007261	16.4668561067895	7.53455105507577	6.0469159360771	10.4515946750543	2.45292068502137	7.32313822406248	10.3574106973815	2.8578495391669	6.74359035067556	26.5636320342799	6.8880349113792	10.3441787259173	11.6852986938854	3.4044648519516	0.0	0.0	0.392908404157585	0.0	0.0	1.14172363236611	0.0	0.0	0.151267455484108	1.21623780641191	0.0	0.0	0.0	0.0	0.0	0.714445926593817	0.0	0.0	0.0	0.0	4.77940994907949	2.65329546948626	0.0	0.0	4.07362254335691	2.29723871668228	6.42931063829278	9.01160126741465	4.43272941074565	17.1164286048863	3.68549967820927	5.40301130198096	3.77817134077635	5.91564998988609	9.12013446582586	7.57286280441078	0.0	13.5771092029489	7.70267026412648	6.26244443881038	7.56206396340579	15.1321427742229	21.1308352505936	18.5007852874734	5.1777585808608	9.79470366505147	17.4369296899047	8.45662366709077	9.42359413658241	13.1075361076219	4.37310111171058	5.37282554779704	18.381891795364	7.48705901166176	11.7114706235807	6.35412552602721	12.1030427598053	9.90128361282578	17.1023085262257	5.00633180063916	17.8553171660628	6.43000120176473	8.08320480966544	13.4320795399001	10.0794612698444	5.3825600302282	12.7617168334909	11.7020776097332	9.15815444635098	7.3057737139495	6.74619285962877	9.72049852115204	8.56818561950357	8.82281404429828	5.11339059129712	7.26194882501952	12.3323767269251	6.49052177857188	12.9085012364836	8.25253448005205	10.0683398049687	2.32779252211863	0.0	0.0	0.0	0.513372145118993	0.254094624222463	0.0	0.0	0.502548796003046	0.0	0.0	0.0	0.0	22.3298514928835	24.5083555319242	8.68048075839151	3.11956292296211	0.535286966391485	2.68094105557689	3.27995961979597	3.9469370141668	10.2321673907425	15.9185252839189	19.6598835455759	1.14280117061412	1.32845119707087	1.84369168541703	5.73431855489345	3.72022199179207	12.6963066810017	5.7916983484208	4.46398981169365	11.1154415151452	0.0	0.0	0.0	9.0938271433878	4.99306318531491	3.02390293329681	19.7436851087427	12.1572825831201	7.82656063769118	15.155645099386	8.84160129864336	3.58195074346693	2.57366273829772	13.3576259800492	4.9933111804468	2.31314540703984	4.6166048581413	10.758657437809	6.23105315020347	13.7128246582751	3.14234568938217	15.4389982133529	8.56353197103835	3.44443344493819	1.45672934405374	12.981317080983	8.57279264524084	6.1612269683532	29.0209414595436	13.1525302187935	13.1939536116095	19.3346752920524	7.31402932689018	10.3639639729027	52.4372659146983	14.3601611898242	12.5248888776208	28.0946273358718	15.2925763827023	22.4390522410755	10.5221134719424	1.53870075069834	4.26419039409617	1.63292036975722	1.62689197332152	10.0980191414768	0.0	0.504289820013758	1.06950951035596	0.10836040974197	0.366277859273374	0.165018999841175	0.181895564081398	0.401413373787622	0.344585023475679	0.131292402275833	0.137335305841884	0.280423619490287	0.130067789742581	0.493628079803465	0.541865132017753	0.377019164788331	0.171736435815154	0.139810081155543	0.127040499308371	0.259548827926334	0.154127358559196	0.201868689969812	0.532238945698639	0.0	0.0	0.345265439687358	0.320850634337532	0.0	0.0	0.181042972988848	0.0	0.398581359477093	0.17612257908112	0.22735302214384	0.0	0.629428869838466	0.0	0.0	0.132575245875513	0.0	0.125464337436738	0.244550835591168	0.136999025950996	0.0	0.467723509855179	0.0946455187552384	0.0	0.578871237689724	0.115147448983441	0.161996085997893	0.981972408263463	0.0	0.777502062030459	0.702127999523658	0.29630338604792	0.547099803337293	1.46463682398313	12.6649895022408	4.38372106294257	2.10694822113531	5.16838984196555	2.60024098414608	11.0249604921149	16.0683929844159	11.3772856404093	6.96029171703278	10.7741180762313	12.585632143712	5.23765298189791	5.21912494068842	3.99726060205139	8.16393860998877	9.42608510442484	5.79541066429486	6.32127453091834	2.8667698983445	5.3370420089478	18.6972069576205	10.5628137834585	2.40236382700253	8.56299788327006	7.43782119124404	9.60950336825528	3.44554323735377	11.6331447983882	2.78907329578371	9.44437040491921	6.27333543144538	11.3972424665153	11.1784266366574	9.56926291282579	6.2209310432843	13.5286679945861	18.8373961111959	5.58187058293766	2.97726695487735	3.7965530966247	2.09693213316208	5.62975140884933	8.98671874871234	4.13664222303717	29.383938181427	16.4839214441838	3.7773216092496	4.39259247577688	6.24405732432137	9.30039415237254	4.75530963519024	16.8503382495592	8.77740730361264	9.41019822887041	9.01424148093578	9.50482609562009	34.8645484297293	2.88212903640156	3.13949796238368	7.07027159768563	13.9119530844783	11.1866758045539	19.2113798254413	7.80519895762078	14.8868642757453	13.9322184800656	12.7150756723591	12.1542862196004	4.77226352259299	15.7414740491192	7.30477357065735	5.5768229657955	3.09865162785465	0.573645408816205	1.96498082026242	13.7235623004212	6.77674997814378	1.15349429842382	1.77380532035299	17.9550347687129	3.46990206214516	5.73885626135674	7.7501411253921	2.49685883819212	2.79668868105671	17.068952804841	14.6120867594772	17.456913057503	14.4032411789517	27.6410405000239	29.9772842122683	54.6629522313437	1.89736586882857	13.1815847849671	4.89908608342977	2.88666338176535	14.7466500617873	4.3556393944529	7.53150406214233	6.45106432289056	13.3456665528082	15.1624328100863	16.8503458343937	15.1617444136593	0.0	0.0	0.0	0.238231775457789	0.0	0.0	0.0	0.0	0.961416640147261	21.1745568157938	6.8611260474689	4.85317071556239	0.185803175125719	0.0	0.0	0.0	0.0	0.766021480529467	0.0	0.0	5.05434920604226	0.0	0.0	7.51903431270202	0.0	0.0	0.0	0.0	0.0	10.4395461722067	8.29550063632834	5.5919026973104	7.84190966045971	0.0	0.0	19.6939838316339	0.0	1.99843180798692	2.81974010175699	0.18714054040822	23.1482923249592	2.98721229025016	3.36273727321865	0.910410389998581	1.92571430951849	0.970884173996106	12.5598525829124	0.0	3.9779060552898	22.6807260500806	5.04839957415486	20.5797670406486	0.994147647766298	4.07941307590487	2.89115660555898	19.5903320840314	0.0	0.211125408127993	18.1315669308473	9.11736921252788	0.251932747854275	6.53912620793951	5.21570280760991	0.0	9.02014804219242	8.3577566567014	0.358042349351219	1.02314474045374	19.0381772879283	0.0	16.6705485216956	2.52292874247993	2.90799823828565	2.87581104301739	0.0	16.667376709455	0.0	15.9499906595654	12.5172793114049	2.2882828526349	0.206895106289182	0.709163045303807	1.03423011972439	0.905809221787127	0.291604613383253	1.56262495439963	2.65722415744152	2.77371808838438	1.95310573559621	1.3965273826519	1.52581736317083	1.99042667876204	0.886642856860642	1.03445886634539	3.72955175161753	2.95620910101702	0.10893846351899	7.11061095820877	19.6223159184682	4.89950840142105	2.01331165745683	11.3094631956313	14.9933373252371	66.4024044637613	21.3730777020386	9.70934490059742	14.9249737285218	0.0	4.23846692266566	0.997270091400938	0.0	0.0	0.0	0.0	7.78789237003854	15.8248548396021	2.12202650606891	3.39247371441459	0.216388639742091	7.96209544862804	7.16506272477049	2.4441205797345	0.0	0.0	0.0	0.0	0.0	2.22423738836235	7.31469423732049	8.02577647298788	1.40558667435203	0.547364367646998	10.3702248034007	0.242780379534092	36.3017650621439	4.83962864194656	3.7031878836078	30.8982374383306	0.300646838828985	0.518440956986236	1.99396161812156	0.992975867626494	1.2557316736289	1.19472429772959	3.13070500632772	2.91216813327592	11.8020622067889	13.8169280354272	0.0870592065804029	19.0452068383813	2.40780445460264	10.0776983526606	3.1929589325398	4.0199124397402	3.44884919623479	16.876088868985	0.176512253383	17.5619679992362	4.85515409396763	8.47137173699389	4.6914654866006	1.84283733609337	12.8809022244904	6.44097045839731	5.56400912768372	1.26621591911758	5.08433595110487	0.480952921509203	12.1668207001432	0.0	0.0	4.59562102038898	1.00863292007874	3.09248809647973	31.6920339636789	0.171594997861965	0.864328787928901	4.97010142261731	20.0339929424276	1.49494626680975	2.61507115780834	2.14196257036275	1.44475294950759	1.80126086612937	3.8333506089758	1.18569283091388	7.61386780329624	0.0	0.0	0.0	1.71906176567983	2.34913534868738	3.36722953859488	2.84216490151428	3.03064467893309	0.67761225008777	1.9427789825753	1.05154941711725	17.0362264776075	33.4574219057058	49.5332386958002	14.1772090354284	14.5936856366434	18.7464024251173	40.8475512719296	7.20599767084807	0.0	0.236349546921671	0.412079291905833	0.202210631562555	2.46068703786872	0.0	0.795229689809303	2.72406812223151	1.51332341267572	1.68394360424195	1.73327416478598	2.5720503754403	2.71667484079551	5.56631254620307	6.02226734227392	3.05329286976034	0.646356423554438	0.974502371973046	0.651770317268331	0.542010498028394	0.250950718377585	0.507039263635251	2.88832816854192	4.56984371832104	1.29568154348296	5.49835712375131	5.17356505355199	3.06393078200972	2.42474471918419	2.34273098540815	1.68866150086042	1.21275363289945	2.47091641916609	1.39967631082569	1.74867692274972	2.3170078857187	1.24627087562455	2.76238072218753	3.61239376587873	3.66411610992076	0.468876376703446	0.595073496178408	0.713822982700922	0.232850582772117	0.595186344429341	0.616789813868	2.4714278251628	2.30477080597343	0.719485690587428	2.87243383677382	0.0	1.29518152081545	0.851180693505123	0.0	0.626390399306527	1.14886408462309	0.0966203025907173	0.0	0.0	0.0	1.88323625639877	0.670869375198531	26.7151347744281	17.0477411438743	2.11200673038813	5.73719485865105	5.18171032762503	15.0086018538407	25.8215868442518	0.508537075309502	2.71499800876856	0.0	3.26587360109409	20.9387679198498	3.59190574687461	1.64185041498678	0.170388021785422	3.39936274560377	3.66380584195206	2.65013777824442	2.58565912723101	3.17358244182456	1.18436593290944	4.44706658938052	5.30369197441422	8.45778026780004	23.406780513359	23.0660811146221	5.97376359378732	6.21358583020793	4.96166021811951	4.54506753365274	34.3455127434128	2.55336503108073	7.07223144380316	2.0055191521816	4.90152922821539	2.62298104567844	5.33983927250797	1.77213635993397	4.506873505434	0.291328337089419	2.0328930588374	1.70836770862748	3.73297777609673	2.15113679410139	0.0	2.53181915294905	3.44045517414043	4.99180731915835	4.47094101177962	5.23905894747841	4.84220222276806	9.24855018919586	0.0	1.71279200126981	13.1748859030976	0.0	0.434763085832475	7.46274014434368	3.27198633786115	7.21247619953396	7.76552321627867	7.54703705257724	24.914714204703	10.2978030778615	13.0058594436386	16.6317804623575	9.46272959933658	4.46030948058365	1.34940933649081	2.3289443531439	6.22059311761283	1.86089200190597	3.1304703708704	3.45592500693602	2.28483127301277	0.406870733204661	5.81915709448192	0.859284456339909	1.39210127963549	1.99047944349308	6.0004164699473	16.0816585150322	12.7056410917633	13.4699795506368	13.3663124785266	14.993127643872	11.9641476628895	9.7268673525186	13.9319057955165	75.9166813158924	13.4079327907117	12.0677807248658	15.3503417218442	28.5299074750845	10.744537995323	12.6836080008561	13.9427855937971	14.8404557154421	7.17840424635888	10.8866237424975	6.01465490911967	10.8455150317786	13.0229622336628	13.0750221079253	6.18302615382011	14.6981447262694	14.4587193397244	12.5652716381487	4.9603279463839	48.8460817580699	7.87413987066302	11.4054712526646	9.85443852357209	6.77002726039845	16.3673803808808	18.4530136708624	22.5827426943612	15.2375290980914	18.9722259806359	12.7024013792568	15.1090823788925	3.36132806464868	12.5173106952861	3.61982755748071	3.18646249892494	8.1274380414672	5.11584624743647	2.65190413565402	1.78926983966011	1.51198251991039	4.74855119045651	2.07600253728827	11.9611625956651	16.1977851409675	15.7736474285819	26.4988286280166	20.2250821927669	1.28664954824955	0.0	2.82412159953299	0.521988583930422	0.906823702049093	6.71415175539119	5.38420749914231	1.96997725189636	3.39681591877071	1.09642024789354	4.06385035675526	2.31496845925098	3.54779125371453	1.53744911152769	0.0	0.607719912354765	0.779441235357553	3.85308036908753	0.981392365535065	2.29326894192489	5.89854981008926	5.28280308396569	0.0	0.0	0.0	1.13503190713367	6.99602610956994	8.11301144772778	8.44925719881966	4.97661808026377	0.0	0.0	0.943595651135381	0.0	0.0	0.867550349813015	0.509197589862075	0.0	6.99609571437518	0.0	0.0	0.0	0.0788617450012536	0.800570748285472	7.40619481750436	15.6185193450132	1.34881372702565	4.25089728976755	4.15048033548593	3.48771415056372	0.82046545696302	0.252071696221718	2.55881834117606	2.74508597574147	2.85538840518309	4.71109048804922	11.5610328880786	1.83428598521679	2.42603898915711	0.381382095467169	12.4264786690818	1.39241355481392	12.1088628642304	1.61364054962817	5.47059807863165	25.1430426702166	5.07692944281299	4.43568258651137	1.62090203084147	0.686012726103261	0.781078098613847	3.51367554052013	1.20490039368423	1.09394961803644	3.25640545053799	5.48257766857182	25.306770097854	5.62787981950786	10.732043921726	5.89272019466115	5.04425583328236	2.85532432212069	5.46269043812969	8.19583888864674	2.44269242630039	11.2652010106551	3.45701962667339	10.4607685756825	1.83518279037446	1.31545547125698	3.81642730438042	0.0	0.0	3.54581522651904	0.222462803784139	16.2480702200564	2.04250266890803	2.90455298933069	1.15532567695117	0.689026815897856	2.18949848033897	4.48435461302061	3.65263488203798	7.55746569265172	8.5995303819669	10.0781927289086	0.316027223465453	0.23248285073625	0.521574816907736	17.6376500240656	13.6762668347604	9.21879776307333	14.5164528980959	15.9184122763502	2.01164401241962	3.06768257132969	50.3830589727205	3.89481676524886	1.86123831398592	0.0	30.9839546079886	0.0	1.09726132484043	2.58971534875158	15.1940954147246	9.2785154507056	14.5351946995771	3.88568794447311	2.57333409808317	1.39265542612958	0.118920090777568	1.01651473835064	0.549702583727147	4.83081099413356	5.24784275134023	2.62271472604748	0.0	18.6312724532968	1.64973582971138	9.22649795440242	2.0793248022896	3.31392728308222	2.9585900930838	3.52470063999129	12.2347522575228	9.77432746990478	10.2488041877988	0.0	1.96409332466223	4.86972839692598	2.82315897372553	0.722172300202513	10.8913503929974	10.9064993409945	13.1460549884373	14.2206077855408	0.0	5.3035645766037	1.01440725512348	2.2269223625915	0.157771562193185	2.03974470572744	0.436350690340378	1.22429104652196	38.3154868711754	36.511874661882	26.8228468516749	7.75785560942238	0.88688950708006	1.76632994769111	35.6960904096936	14.6969572896058	17.2762411125508	15.7945749754196	11.5183621291724	4.82335434281121	1.65833887891756	2.48239190068549	1.41160937674036	1.27996275199954	2.13766523452829	19.4042923529893	7.37999737537595	0.0	1.0980114672121	2.42091385753846	2.08572205282914	8.29775783096539	9.2924851086121	7.88257036937055	12.9009192193924	12.1921378822298	7.87136592496147	10.5742723232903	30.9839927296362	10.3124710529264	4.83513327476499	3.58174381888288	2.56145630106517	23.1686738744328	6.10811374324791	11.7320471201727	16.3803535205041	5.69654649642034	27.2960277416061	14.2904393449628	4.16739039994203
ABAT|chr16_8768374_8768574	1.40797891898721	1.99555152615852	1.52536368743486	1.70424690887653	2.56631432488327	2.26613344566966	2.55948991274795	1.66904182627797	2.89764731902566	5.16773452018406	6.24905813053238	6.95900147755781	0.0	0.209151013003663	0.0	0.377456103941133	1.02672727448595	0.0	0.846336674503733	0.818657584511677	0.359849532153759	1.3698624296121	0.747708263211748	0.353995691220682	0.71090881786472	0.0	0.78703993008757	0.0	0.701005876649459	0.482690206234642	1.50837372427462	1.96617725380111	0.903561303546301	0.830625545097573	2.33302007321134	0.265044509012296	1.10148425575168	1.4690118921407	3.51319943861571	0.648686087667935	1.6961764187936	2.16581369193008	2.26742272555853	1.40629135760372	1.98734292325968	2.36553070500468	1.63750126815534	1.92718143108044	2.77899658976937	2.11072602246481	3.67027496440523	3.62462115510383	0.0	7.44565340128101	5.10108850695548	3.98991192997739	3.78290865274952	6.67090808228975	5.21273187354309	3.79944759449852	8.4638409668504	2.6317071190526	5.98541123403894	6.220097789194	7.60957240441776	4.92897853000466	0.0	0.0	6.63940071537847	6.4947458493259	5.75879939293705	0.43760804342954	1.83636018459192	2.2742118720834	2.36181893051724	2.5692062866918	4.36958652697511	6.00439790118783	4.91657203870016	1.74467704820074	0.0	2.52687949370732	5.48489819219661	1.1696967082081	0.699683865336241	0.337175569962999	0.667039220213021	0.712290990490633	1.18096650352336	3.13933740769655	0.749044004304603	1.58901346101224	0.351389899138385	1.39062111578721	1.47324188145247	2.45733936501509	0.697801167972428	3.12988700029833	16.3831029097629	10.5697826086278	14.507183802565	0.866364470720324	2.65117900582333	4.70627602516243	1.80808358407192	7.02389226891408	3.48434544150781	7.04376646151846	1.16457557551993	3.07491853621656	2.74447601779825	1.00488016490302	3.33920789086301	4.25659186226411	2.30120421275711	3.67776099849943	4.11354249739907	2.83892909559425	3.13884795269662	1.37451524295374	3.66026089600841	3.12756803058407	3.23288622483639	4.24056179850247	0.0	5.33544165390259	0.0	7.850121491919	4.71877170924923	6.17371764059545	2.55259704570694	3.19540264881799	4.02452126248041	2.19093027116212	4.39139518911455	2.52744097828387	3.82084102976002	3.11528879628796	3.80291809222766	3.62076511293901	2.52460050401668	5.73488360988885	2.63936646960673	1.9115917198896	4.19273676412857	1.39623708909413	2.61230614651302	3.98981170007959	9.11710839199754	3.91714810291438	3.02277635787486	4.55403906158586	4.64381498030141	8.43982185902427	4.92232240243122	3.69920128264568	5.00219957460926	4.64261905853693	3.30142469789356	0.0	4.19989100034327	7.77201794400391	5.45623700722305	3.81675280038043	2.44800829493103	4.70182082217131	23.4713509447467	7.66496780408153	27.7449233504514	3.5914300701537	3.20192298854788	2.59745578335141	5.50709987588465	5.373611573361	1.70297735647684	2.99847106807044	1.19670492229392	0.0	0.919421224478927	3.614471025339	0.739508020333576	4.74750513986664	8.36645766267256	3.2698923472107	0.88080131800454	0.0	4.43196326825502	9.22504458362652	6.94434786290725	0.223915474239924	0.647787332037958	0.257575567634186	1.45398238779565	0.37787594368881	1.4555043671269	3.48643555358527	3.28934310417461	0.929119112685311	2.3015391385772	1.5369642391746	0.945928919554341	4.48169384957604	2.5819387343353	2.70852973188684	1.88242339542605	0.818718450173537	1.34834090667051	3.67300670845083	3.85114832491313	3.19668562899521	1.9791078011203	1.99463657621632	2.98357325372886	9.86711411337186	7.94339314567596	8.71951148593805	1.50749199154046	0.521482918420202	1.3031330682307	4.23779651843359	4.41933163185078	2.84816148696796	0.845021145247767	2.12604299965044	1.04829322754188	1.57260083605093	1.20141514273205	1.28580469357664	1.14005097496499	2.38700012638908	2.00930569141097	3.51992488922645	8.19207916893198	5.33705552318132	5.12076267079809	5.20514783146818	7.47178171940826	7.2714936006335	5.72432252721221	11.9534723512984	5.28513470433845	5.73409842187843	0.438519753291869	0.522870902049801	5.28685314316103	7.28661131875997	0.790152254325228	0.988842040149407	11.0157471263747	9.82526906872912	4.5232329779892	9.36244374187794	7.07380663470662	8.16115241945423	2.93330039970231	1.89379122293893	7.79306913631646	11.0296352316322	10.3753968977797	7.80356085359267	4.12448270464772	4.2091439970888	5.41607727530031	8.40428948631654	8.05745732558013	13.2648008537207	1.33457906845854	3.21048993707656	3.1360657141493	8.7248193877126	7.84580350611135	4.86884468883287	6.13152789763074	4.12352934579156	3.54227568827304	2.86708872891688	3.9065007231385	2.85135613334512	3.61380285786655	2.81570544539721	4.99722906209385	2.13099526839616	1.64225599384209	13.3060450528323	17.918493117495	9.26876184849913	9.24805384973528	9.37186127990672	9.87535424579397	9.79140169432398	15.4203509773582	12.41579125877	10.9897070482501	9.64818305549669	9.40394978094797	7.44835797342188	8.96072526212801	9.06969814317038	27.9887121248565	39.8838413622446	38.8939965010554	15.2373528478748	10.8622387370578	9.03340926349355	11.6300143771282	9.65348558431675	9.54385952287835	9.87696536032024	9.64277237873964	7.91060253008983	14.7064215176953	12.6115325094293	12.5248888776208	14.6284119788377	6.70700859703634	7.79961627245538	0.361439152384566	2.00535164254356	2.17269778441236	4.77171568230659	0.973269740605272	1.51255707462508	2.21729397462563	1.84453049955564	47.9383416321627	3.64295288292542	18.9370558184547	4.82019775619759	6.166400479439	4.70150290708023	0.0	9.17409927580169	0.953962497221364	0.571994910780129	0.371457501329564	0.198762407366706	0.0	1.73570250803797	0.565307941924008	0.838998872419811	1.37559020970034	1.46296476575767	0.258416759169329	0.711532525373418	0.33472061276467	0.805658634218291	0.0	0.976248230192673	0.0	4.86085168729055	0.982297011124875	1.34717623575702	0.675668882899935	1.53316637465883	0.0	0.183201743930408	20.7613330845059	7.9068250461638	7.7556052829665	6.97750483428053	4.65493125576864	0.0	0.993943903390636	4.42640124349153	0.834207961767527	2.40597972162703	3.44263870114369	2.30733294225831	1.43418310374407	1.41867352879343	4.48542080113844	2.1349799145941	2.22000793575444	3.73453242479719	0.673553360348438	1.47115712802113	2.27036141467396	0.576175924479998	7.34009481336452	0.234321431833797	3.15711194819848	0.936480230490964	1.71141546463334	1.04614076386261	2.11382097558777	1.45685649931319	1.54495887372473	1.22492502752936	3.40790116334782	0.368502951935304	1.03325781175766	0.0	0.494533858557114	1.66983640806035	1.40407924486547	9.62239656214562	2.62839560705869	2.69170656585026	0.597275680988647	4.327696843974	0.0	0.0	0.238367472456611	2.73048408581408	14.2571626587744	4.31170885089743	9.80110644574199	5.88496463775187	8.59331237411622	0.673344455816263	1.00094815897571	2.21651292387346	1.75591048352336	3.67785354958825	0.751190294532984	0.567160915800107	0.829208669342755	0.0	1.56549848187976	5.02290979928814	4.69826255400846	3.390910418553	2.70081986475962	2.47326070172253	3.60696756063881	2.23340227597909	3.20675031258406	3.02054715999717	8.33031455005578	3.03764665519587	5.98090410229604	4.26011511019937	1.81353776809752	3.73033303083072	1.51471455553941	0.0	1.65971896094254	4.63826047591912	10.0916064618609	7.74372407550313	6.66533675473343	3.11586875535042	3.27607754425732	0.87556076022583	3.22378847430522	3.34536026126973	1.28988541243159	5.22602280011118	3.87926634398616	2.5562667431294	4.5610864206763	2.27088765788065	5.08406952076799	5.58017806932337	5.1841823591854	6.94862108111222	3.2146805825573	5.27962984183135	9.92441017510726	5.75960355858402	5.57068023078921	12.5984748746526	10.1283083208588	3.83866550095684	13.4576101531019	14.3595580115857	9.21381327176602	5.81123607827529	7.11262609765776	14.0011799032709	9.78455136258247	3.02512729218305	15.9069436858883	6.97948929569188	15.0648252045364	16.9011192451433	11.4198014797691	3.26827989848624	15.0574602748534	8.62464900356778	4.95369004231236	20.2274695934961	4.83050566657816	4.42295140066918	1.45520602072059	3.1751008391055	3.14979868696404	1.92644105451369	3.99613093352323	5.95792949840842	1.47376516215831	2.59228503347711	3.38277950280679	3.8991592640211	2.56144782872151	3.31324420803714	3.15805284222023	4.428398369103	3.6497735907583	3.826214549961	3.77112391472293	2.47454490319347	2.69526101520049	3.85849458747559	4.4882924067434	2.77544782447696	4.3118953773538	5.09284090285292	2.16295004066009	4.0687202510196	2.71913447858931	1.6413567922697	3.58112999294145	2.48200680532226	11.924288648722	6.34136137580956	6.87518020091003	22.2830886270102	6.56550680199799	5.55197057922315	4.55936033347549	3.08215449018182	4.0295110331301	4.09501090289157	6.08503276314079	5.25858945683078	4.77544406678419	6.99949867600644	4.92986323453364	7.63339334873028	4.8263435651471	6.21055324055183	2.31396109809869	5.22193400562984	7.55485494992212	0.0	1.92972281457865	5.52539685409922	5.10804720835177	6.49691533502627	0.0	0.0	0.0	0.0	0.0	0.0	0.134831308160165	0.0	0.0	2.21446636387395	0.0	0.0	16.8745344645875	16.1709582524096	3.12119059141399	968.408466038787	400.010677187794	313.118650541144	4.85609409356116	18.6942426585532	1.3725424823882	0.0	0.0	29.7296651015845	0.0	0.0	0.0	0.0	0.0	0.0	0.0	0.0	0.0	0.0	0.0	0.0	0.0	0.0	0.0	0.0	0.0	0.0	0.0	0.0	0.0	0.0	0.0	0.0	0.0	0.0	0.0	0.0	0.0	0.0	0.0	0.0	0.731604924057813	0.0	0.0	0.0	0.0	0.0	0.0	0.0	0.0	0.972153216057877	0.0	0.0	0.0	0.0	0.0	0.0	0.0	0.0	0.0	15.255289671799	5.62008766288098	2.41269533787915	5.27754137403617	0.651616610620648	2.07986957055916	0.502699090194331	0.0	0.0	8.92664118308094	4.22671299248959	1.29929802984967	2.31492756288305	1.52203321787678	1.71249017823499	1.05518703641327	0.854612080039392	0.623942267718693	0.455700587116785	1.34040001317881	1.88307207377635	1.18544579623077	1.38002524008997	2.6362893363267	0.766448104644054	2.0193353693606	1.35503038870627	2.47039066028057	1.07988686900562	1.51124299923345	1.60008405887712	1.25416263721281	0.716933062225691	1.69907783414322	1.78784547549429	1.71415136219465	1.55499503022619	1.41781688575097	1.01611575341586	0.620447372733889	0.887115405847653	0.733771308170232	1.1633452342307	0.825993947233798	2.36489503726384	0.419852265937094	0.739845755342607	1.39619179674819	1.27504149526895	2.14319978104976	2.09702593028242	1.8649552531127	1.3895104961297	1.60562836087774	1.05105960674164	0.43726620621124	0.757715806144881	0.505975807667779	0.995634496104587	40.3334983769656	31.608175918371	40.3488496184589	38.1486008068131	50.2424887687767	31.98362601084	43.1476672686282	38.402462928265	34.0768182090163	57.9167341659868	44.1149531630381	38.7788762590073	42.2470671384195	42.2189571337784	52.6321911394347	40.0929125411313	46.2650651999117	48.4381190238894	46.9047900695086	35.7592298819537	48.0050837897586	53.3190494159369	58.1022173010164	47.7296657419401	49.3098726623716	52.6775199061414	52.7666212929784	49.0335231704724	38.9916404926058	50.9577714869009	49.852039897565	53.9386472396388	43.1020325701072	45.4642281424093	49.8815024282824	53.2227892344432	53.7317262355611	59.1643154191994	55.7014751053314	51.1402273442902	41.1618029179713	47.2875107800172	65.1041612815356	51.8379554812665	53.4449615414158	44.8759701362453	45.8327199887303	53.591340775795	42.5265878851364	37.0085202159276	40.4083410742245	45.5304152650377	36.0844281287376	47.5479344103031	66.9899850250356	44.7111210190367	44.205840918801	42.4913719829639	39.4988518331496	46.4041321288729	57.6555501562954	48.456506074012	51.6865751139713	56.0249825537254	46.9081609728662	51.1485519942933	57.4988679739144	56.0056156843475	48.2073506597275	57.36873295496	60.5679429937094	54.6552430384712	61.9034914889462	60.9134942007339	44.3216881940577	57.4624153166733	62.0065699673756	54.3765914730686	70.5545432382041	66.2667405153211	53.3184098851893	59.4606900705899	68.7697711126358	66.8975246307947	68.5817374774809	59.4663431662841	66.4486200559395	68.2886038389226	86.7104216540606	61.0624178759291	53.6207882044475	71.9899663266153	68.5018730795251	1.23108503043699	0.234004265139237	0.743155811443642	5.62403003920659	21.501712409454	7.79763034833128	2.50763863567975	3.77824120068151	3.83382679165211	19.2138662779418	16.2009118584336	2.07328115540772	3.31475892859011	2.01987893482208	3.4377539590215	5.99171624130006	8.63747515710789	15.9724592159605	0.942907245010616	4.81530096184865	1.58744735730423	3.05590740446621	2.34434894420094	1.71072446022705	0.514137463516619	1.20137223137567	6.28818151787272	0.672786506072166	1.74384027533312	0.513368000746651	0.267073540346977	4.00742318849112	3.57656445851882	0.0	0.0	0.531876233169739	1.04007436911366	3.08648849114569	2.83698264046556	1.3321108950805	1.18995126792154	9.49352550200636	3.28849385413739	1.62786481617433	0.0	5.7626823574654	0.65147236858747	3.55391948742546	0.791951872933428	16.8806051153367	21.7883364650074	21.9940580600526	1.99754177450966	1.0846147744824	0.72889052096927	13.1634866928668	0.420347505847809	1.59514646436536	0.0	0.607726479082469	0.601083399366365	0.0	1.11192326025069	0.0	0.0	0.0	0.524217076087329	0.0	0.0	1.99965058532276	0.0	1.08649508878747	0.0	0.0	2.11030294553828	0.822095871453763	0.0	0.398244176632872	1.0500906054823	2.2884974927156	1.08199060045113	0.402533542913993	0.0	0.443793006909969	1.11205496538227	4.24503774445281	0.512597808776234	1.02544549244386	3.05039894580047	2.69839154426263	0.66547192610806	0.0	0.848894804350905	0.0	0.0	0.707306632061551	2.44382953259882	4.29787468631643	0.747658479532552	0.0	0.0	0.51480698382095	0.892727139048091	0.0	1.21598015975639	0.0	1.26773563138202	1.02026547047904	0.605830240210893	0.0	0.0	0.811946196778065	0.461118265922177	0.817589438022275	0.630927688759076	0.0	0.0	1.0671028122489	0.535979214105349	0.0	0.281659162463942	0.690494046492097	0.408264219880986	0.613053668243232	1.20743781974	0.4305021819612	0.667366369414022	1.66932838484078	0.42555810649395	0.0	0.0	0.78581680831517	0.0	0.253098215153795	0.0	0.933314843368555	0.0	0.302534910968216	0.0	0.502257091432127	2.10833939483032	1.58876681703323	0.0	0.0	0.0	0.0	0.0	0.0	0.0	23.8970497453975	15.9197728169175	0.0	0.0	0.479249710983166	0.0	2.57172425531711	0.0	0.192727365684593	0.0	1.84274983910464	0.0	3.77817134077635	1.04393823350931	2.68239248994878	1.456319770079	0.0	0.0	0.906196501661938	2.68390475949016	2.95906850741966	1.26101189785191	6.03738150016961	0.0	0.796578243209354	3.99043482650245	0.235634184998712	4.22831183354539	1.71338075210589	2.73073668908789	1.98777323259572	0.0	1.61244664871614	0.831895445740196	0.83653361597005	1.41202789467271	0.0	1.16485689562656	2.33213298084896	1.66877726687972	1.78553171660628	2.14333373392158	1.34720080161091	0.959434252850004	0.629966329365273	0.0	0.0	0.835862686409513	7.49303545610534	0.365288685697475	0.321247279029941	1.38864264587886	0.0	1.9606253431774	2.55669529564856	1.81548720625488	1.54154709086563	1.29810435571438	0.0	2.02693829334612	1.02738161275191	2.14873155887874	0.448340575974108	15.9594915763561	15.9564405396043	13.0909897005343	21.3439484346869	22.1237751557957	14.6924874427762	6.03058555203655	10.2070200264506	11.9841123831549	38.8909896965232	18.6486981046216	0.858840442033981	1.00034104211935	0.54253004739947	0.831883446123229	2.49800584316026	0.473107245101804	1.28855556491984	6.20232959369069	3.0094609972772	6.82222512167954	6.20838427755029	2.05704210710542	2.65690239414175	3.68738337083406	1.65078867489357	0.391602314925481	0.686286847621712	2.10607212669847	1.29220757706922	5.36271301169286	7.03011288817819	3.23571301227925	5.01619521676186	5.15316871458642	11.6504807657348	16.0266855464731	5.48435697465074	3.72161711728165	5.83155498494637	3.92924132206303	4.99742682097234	2.55853624533352	2.0911009748669	4.45254199334973	7.07385750563297	1.85051632563187	3.19611105563629	1.06765302817952	4.15403543346898	1.51073491997946	7.1307075259057	15.2384917430497	0.552485933615377	0.803701137152244	0.546273504020152	1.04899531967539	1.80479845162965	4.85196623757814	2.35304930753056	1.46139224653261	4.01096189792928	3.41200152212689	0.850468526382579	1.72732732881711	0.0	6.50271450105246	1.78926983966011	6.02027728625824	1.78413391131527	0.831076008928724	1.34324852833307	0.512900250232779	0.0	1.63292036975722	0.650756789328608	203.505998004251	0.0	0.0	0.0	0.21672081948394	0.0915694648183436	0.165018999841175	0.0909477820406989	0.100353343446905	0.17229251173784	0.0	0.0	0.140211809745144	0.0	0.0	0.180621710672584	0.0	0.0	0.139810081155543	0.381121497925112	0.0865162759754446	0.0	0.100934344984906	0.266119472849319	0.0	0.173754399392606	0.0	0.106950211445844	0.0	0.0	0.362085945977696	0.367682921972388	0.199290679738547	0.17612257908112	0.22735302214384	0.150844171697928	0.157357217459616	0.147920826266462	0.246514414800702	0.132575245875513	0.0	0.125464337436738	0.244550835591168	0.0	0.211886820747368	0.155907836618393	0.0	0.0	0.0	0.0	0.0809980429989464	0.0	0.0	0.0	0.0	0.197535590698614	0.0	0.0	2.58469173515118	0.0	3.68715938698679	5.74265537996172	10.4009639365843	3.27769095711523	4.82051789532478	15.1697141872124	0.386682873168488	0.0	0.89897372455086	0.616194468458578	1.07452572308291	0.689182862422654	4.8339110190723	3.77043404176994	0.852266274161008	1.60257664164127	1.91117993222967	1.49437176250538	0.0	5.95851033938685	24.0236382700253	7.84941472633088	2.3139888150537	5.18913181885785	5.48734663726712	0.809262246844398	1.39453664789186	3.1481234683064	0.697037270160597	1.23213432070435	3.19383618190212	2.60979897622522	2.48837241731372	2.03856641014312	0.247860475147315	2.28999818787186	0.744316738719337	0.63275884943745	9.1502493083436	1.02359116524533	0.427938988033921	1.90921948755562	0.0	2.35484592059769	5.0364288123328	10.157870100234	4.24124648444471	2.22400729730648	1.58510321173008	1.68503382495592	3.90106991271673	3.42189026504379	5.66279272520325	1.70599442741899	1.05650146756755	1.02933179871484	0.955499379855901	4.94919011837994	0.397484373842237	1.24296397828376	1.13008116620243	1.56103979152416	1.65409603063837	0.66343897524122	0.438450885253763	1.73632660280006	0.846691915298757	2.62357900818653	1.42037263873893	1.8589409885985	1.4084780126612	4.30234056612154	6.48443670686597	1.37235623004212	1.42668420592501	5.53677263243433	0.354761064070597	1.17737932909593	1.73495103107258	1.14777125227135	0.455890654434829	0.832286279397374	0.0	0.387930745564568	0.0	0.671419732980886	0.654692780861442	0.980178741135601	0.633322905892992	1.64647446479951	1.51789269506286	0.0	1.74967360122492	1.92444225451024	8.71392958196524	4.3556393944529	186.216437936469	8.06383040361319	9.04061282609585	5.05414427002877	14.1897649131736	18.3778720165567	11.1638474031077	10.7049208999932	7.40541343326411	7.14695326373367	5.75907182320672	12.3209929126616	6.48037724685738	6.34500141035417	5.02073134299125	0.0	4.65576410363961	4.85317071556239	3.71606350251439	5.77076851905779	2.98795742063338	3.18852545457646	0.0	0.957526850661834	0.423347165447767	0.0	0.0	0.0	0.0	0.0	0.0	0.802940375518498	1.81619736471943	2.12923118845162	9.61814965316141	0.719968701531496	0.307240764308457	0.447352215784832	1.00109485027145	0.0	0.0	1.23087398947712	0.270455678475982	0.0	1.4098700508785	0.18714054040822	0.73254089635947	1.49360614512508	1.26102647745699	2.95883376749539	2.56761907935799	0.728163130497079	0.0	7.57815013086855	2.27308917445131	11.4597352674091	11.8785872333056	8.6004996587785	31.8127247285215	47.8276015795743	45.8971111132488	2.33748280548102	0.0	7.38938928447977	5.57894367102995	9.66993704359017	6.04638594850261	2.6156504831758	34.6690833682305	8.86210599319698	0.0	0.269605053441981	1.43216939740488	1.53471711068061	4.6362400649359	7.1844927704082	1.11136990144637	1.26146437123996	82.3932834180935	49.7237006147523	33.934345660203	43.4914361012341	20.7280199990984	4.34999745260875	4.55173793141998	0.254253650292767	0.413790212578363	0.709163045303807	0.0	0.603872814524751	1.16641845353301	0.347249989866583	71.745052250921	79.3524566155185	113.931167909779	95.3129938659923	41.1970688056125	42.4624358135903	55.8584999822205	83.2739387408037	58.1371302458027	27.5912849428255	0.0	3.20674611840788	4.00141344219744	0.683652335082006	16.1064932596547	0.807818799687948	1.19512109114209	3.91958637459702	6.69902435437031	1.64875668123352	3.73124343213044	1.02193298195736	0.784901281975121	1.66211681900156	0.0	0.0	0.167821586975843	0.37950746544837	1.74830236878416	0.0	0.979396848954883	25.1608467152415	55.3954917739754	9.95261931078504	25.2988634479551	21.3860550726769	2.49466666428648	0.0	11.5643240185443	6.67245270311112	5.74320722280003	32.9591540275512	2.43823141244016	2.40773294189637	65.8283092488203	0.91227394607833	4.30462161650597	1.94224303627274	4.34042843134329	27.8278646911927	25.3932883447392	3.72800819808078	7.81681780955361	2.38482840213669	0.0	0.0	0.313932918407224	0.0	1.13843818411917	1.80277074917081	9.5457856084322	4.60564267847574	6.26826287378901	9.78469342155369	1.54787429224455	2.79936065351682	0.0	0.0	0.0	4.94643984090939	1.1473296469895	4.39049199980904	2.42757704698381	1.69427434739878	9.3829309732012	7.37134934437349	9.0392296312213	0.0	0.19871461170299	48.622691294115	3.32437350649165	0.881747022766872	10.4591967422283	4.90955510551903	6.80838347047638	1.39866726707491	1.15272333723285	0.916292769327326	1.62523251095789	5.8342299273068	0.0	0.248505071130865	3.77110455386873	1.63085047288337	1.882851233622	0.71398752345425	0.288950589901519	62.4437100258181	33.9525339652143	88.9269623185412	89.6093672234096	0.0	0.0	0.0	6.01671617987941	6.65588348794756	6.3135553848654	7.95806172423998	4.54596701839964	6.09851025078993	122.395075902244	9.20105739977598	4.18923601908381	4.1248876322103	1.43574604915363	5.79069101447074	7.2968428183217	6.91831518069805	11.7571076851771	0.720599767084807	22.1342304102162	80.1224964064466	81.5916997973549	83.1759731160644	0.098427481514749	0.0	46.9185516987489	48.6246159818325	86.7638756600748	40.8356324028672	5.54647732731514	3.3758161177654	3.29881944953741	0.463859378850255	0.802968978969856	1.38786039534561	2.80087783540256	3.89800948789218	5.54004769678081	18.0670166009465	17.8175010048086	16.225256436328	3.16340704173639	4.56984371832104	3.88704463044888	0.962212496656478	1.37961734761387	1.70218376778318	2.0783526164436	0.390455164234692	3.37732300172084	5.76057975627237	5.49092537592465	3.91909367031192	3.64307692239525	1.62190552000309	2.74179592637402	3.31485686662504	0.8336293305874	1.70992085129636	2.34438188351723	3.57044097707045	5.2347018731401	13.5053338007828	8.33260882201078	10.485426835756	2.85164749057247	2.30477080597343	3.59742845293714	0.478738972795636	0.0	0.431727173605149	4.68149381427817	5.16456526469324	2.81875679687937	21.8284176078387	13.4302220601097	13.1874063257796	2.69968669861801	8.51182150013745	54.1278549823001	3.35434687599266	28.4488603350105	35.2494832267186	0.0	3.22717210799122	1.15149118391667	4.2881719582402	4.63464379255802	2.79695391420226	1.62899880526114	6.04955043840887	2.61269888087527	0.0	2.39460383124974	2.95533074697621	12.6087136121212	1.81299346432201	307.466586256617	137.80716446871	58.8237451445055	49.058295246538	123.470148505809	67.1102776215606	0.17108683788433	7.75296524548337	0.0	2.77647272676006	4.08731193259132	3.31391244277756	3.96932817449561	0.79044652759178	6.45500771418751	3.19170628885091	2.1760712134779	0.5013797880454	1.22538230705385	0.327872630709805	0.0	56.7083635178871	41.062625271732	62.6355924742251	34.2203664904295	37.2180107950987	40.3714633563054	77.44092458765	55.1301674894342	57.8701520674069	52.1802368077965	36.051941749477	56.3835338707763	69.5048487032136	0.830091809617381	0.124980407962106	0.303298235083295	1.14186133417987	0.235265819698172	0.0	0.724605143054125	2.08956724041623	2.8045597181667	3.32883516901567	0.947015026375448	1.50940741051545	0.0	0.457680136793846	1.81477108515887	0.466311601748342	0.739275749948171	4.61960624774736	8.09645601894488	6.52104418880292	2.48823724704513	1.06336685823198	3.65221543268214	4.35747066091933	11.4241563650639	3.66183659884195	3.45512452484864	3.7593694964871	0.928067519756991	7.16572599657509	0.0	0.618525327501237	1.71697852591396	0.336749488765921	2.50618358972375	0.977812672426437	0.88623316021404	0.0	1.32684817100157	0.0	2.28915925695078	1.17734446096252	0.313272280037637	0.89155960859639	1.4651642720895	1.1530552728051	0.580949399741546	3.71011392886054	0.0	0.435464949699899	2.00488496970656	3.38922344743082	0.0	1.08958517566045	3.09151307691006	0.0	0.0	2.51305432762974	0.0	0.0	3.49961772029468	3.11058306890853	3.2848128411907	0.0	0.0	5.46755960618146	5.01838726541361	7.11084691244265	3.9941528380286	2.11706689654281	10.0727215859283	6.72265612929735	4.47046810545934	1.2066091858269	0.0	2.43823141244016	0.511584624743647	0.0	0.0	0.0	4.74855119045651	0.0	3.80582446225707	1.90562178129029	8.60380768831738	2.52369796457301	0.577859491221911	12.8664954824955	0.0	2.06378116888949	0.0	5.21423628678228	1.62065732026684	0.0	0.179088841081488	1.85280868296584	7.45565768567605	1.59020231351293	11.381928257984	1.52048196587766	0.256241518587948	0.0	0.0	12.6659200745602	7.17470137692161	6.54261577023377	0.327609848846412	0.983091635014877	0.211312123358628	8.1994832300521	6.82827070042503	10.332898779649	0.0	0.552317850755521	0.699397538597222	0.252216632800587	3.11038630016486	2.94157053998399	2.58779547352036	2.83078695340614	9.28281924632115	11.6916206055926	7.06433856276312	5.4314409585288	0.558644917973245	0.318004350653417	0.0	0.0	0.0	3.62764027005767	7.20513673456925	3.17408349321616	2.4499638188256	69.6244800045623	48.1768359506989	46.6130868446882	54.4083407487941	65.8423529212823	14.8722300770814	69.4338814740748	56.0320490342524	58.5354623062534	2.35554524402461	0.825788063434183	3.30171477339022	2.19498765685643	2.66967466827018	2.0710797781803	0.198916222116275	3.08362346231954	10.2869585038796	110.193475583866	1.30953347240711	0.982631505060579	2.06998520703864	54.5703683716628	58.9970944448804	48.4268421140585	43.817600858251	54.7278441973414	25.1608412148381	48.4842589302323	6.57909320228618	1.48863353516788	3.69329613155203	6.89917109253817	13.9282477328354	10.0885116665647	21.7004648481172	38.8457986711444	30.7343958324253	32.3656746484801	8.69283227593857	4.72459348978696	0.171488009437418	41.5295068488442	57.8800407353071	1.90821365219021	0.0	0.0	0.354581522651904	0.556157009460347	8.86971949210809	75.1012519798489	56.6387832919485	63.5429122323143	85.4393251713341	31.3828115515253	2.80272163313788	11.8710633666234	2.59113109462345	0.0	12.1510125100316	0.158013611732727	0.813689977576876	0.521574816907736	0.801711364730253	6.21648492489108	4.26796192734877	6.22133695632683	7.31386509994471	0.236664001461131	0.511280428554948	2.54032230114557	14.4337327182752	0.0	0.0	1.67783147696689	0.392600934460973	3.53561982448582	0.647428837187894	0.615976841137482	8.1187010193674	7.26759734978857	4.37139893753225	0.233939463462106	3.38216317774326	0.951360726220546	1.1294608203896	0.109940516745429	8.6048820833004	21.6087642702245	15.5177287957809	0.0	0.980593287015622	0.707029641304878	37.8875341531844	29.1105472320544	55.6739783557813	84.1084897890967	45.4686382558876	0.339854229375634	3.19545321131503	5.35000470180691	2.49852889812323	1.07132363163394	2.43486419846299	4.94052820401968	0.0	0.403383347888793	1.25844223165321	5.84269110597213	5.04602211744996	32.7671948267774	24.3677291357467	145.060237482657	83.1384348700827	4.10206061702281	56.4329368584591	14.3995727812325	16.5279291280465	0.743990036333503	4.15958065768276	5.19151874548547	1.85751472338282	0.760191006068623	3.0279941960419	1.83579893535567	6.14600032110788	2.57305718697565	0.50141507858475	12.2003704131365	19.561381501401	49.7501663675268	39.4079714233821	151.042203311219	84.9041958826363	52.7290757850313	11.088167058851	4.99935306073855	4.56433090045374	6.13594643442058	7.13859214402368	2.57648018290658	0.224263725161227	18.7759116920587	10.7122110147856	7.74055153163545	5.00748520163011	4.79126621519394	10.4395682172611	3.72955468041918	1.99596213927608	0.371933328828076	0.162806537221949	0.106727345877715	0.0	0.628776414746108	9.38563769613818	3.17827754875453	3.25516942652591	1.33151354837103	8.25222553723205	5.12909587685172
ABCA6|chr17_67137936_67138136	0.0	0.0	0.0	0.0	0.0	0.0	0.0	0.0	0.0	0.0	0.0	0.0	0.0	0.0	0.0	0.0	0.0	0.0	0.0	0.0	0.0	0.0	0.0	0.0	0.0	0.0	0.0	0.0	0.0	0.0	0.0	0.0	0.0	0.0	0.0	0.0	0.0	0.0	0.0	0.0	0.0	0.0	0.0	0.0	0.0	0.0	0.0	0.0	0.0	0.0	0.0	0.0	0.0	0.0	0.0	0.797982385995478	0.0	0.0	0.0	0.0	0.0	0.0	0.0	0.0	0.0	0.0	0.0	0.0	0.0	0.0	0.0	0.0	0.0	0.0	14.352591962374	5.78071414505654	22.5527046553554	5.00366491765652	6.70441641640932	7.85104671690332	2.53299878168311	8.84407822797562	2.61185628199838	4.48383738146439	5.59747092268993	5.39480911940798	6.00335298191719	1.34543853759342	4.33021051291897	9.41801222308964	4.49426402582761	1.05934230734149	2.10833939483031	3.24478260350348	1.47324188145247	0.245733936501509	0.0	0.0	0.0	0.0	0.0	0.0	0.99419212718375	4.70627602516243	5.42425075221577	10.5358384033711	9.58194996414648	8.80470807689808	3.4937267265598	5.63735064973036	6.17507104004606	7.03416115432111	7.2349504302032	2.12829593113206	4.60240842551422	9.51891081964557	8.22708499479814	5.20470334192278	10.9859678344382	3.29883658308897	4.88034786134455	6.25513606116814	4.9736711151329	6.3608426977537	10.6813390067288	6.85985355501762	7.92968579814183	4.28188445013764	7.86461951541538	4.11581176039697	6.8069254552185	5.75172476787239	4.02452126248041	2.19093027116212	1.95173119516202	7.58232293485161	1.91042051488001	5.3404950793508	3.80291809222766	5.06907115811462	2.88525771887621	3.44093016593331	2.63936646960673	6.69057101961359	3.6686446686125	2.79247417818825	4.44092044907213	3.98981170007959	3.03903613066585	4.89643512864298	4.03036847716647	3.41552929618939	4.97551605032294	8.43982185902427	5.67960277203602	5.69107889637797	5.50241953207018	5.96908164669034	2.64113975831485	2.61711766580717	7.55980380061789	4.66321076640235	7.2749826762974	0.0	0.0	0.0	0.286235987131057	0.0	0.0	0.0	0.0	0.0	0.0	0.0	0.0	0.0	0.0	0.0	0.0	0.0	0.0	0.0	0.0	0.0	0.0	0.0	0.0	0.0	0.0	0.223915474239924	0.0	0.0	0.145398238779565	0.0	0.0	0.232429036905685	0.0	0.0	0.0	0.0	0.0	0.0	0.0	0.0	0.188242339542605	0.0	0.0	0.306083892370903	0.0	0.0	0.0	0.199463657621632	0.0	0.0	0.0	0.622822248995575	0.0	0.0	0.0	5.44859552370032	0.0	0.316462387440885	0.211255286311942	0.212604299965044	0.0	0.0	0.0	0.0	0.0	0.0	0.0	1.75996244461322	0.0	0.0	0.0	0.0	0.0	0.0	0.0	0.0	0.0	0.0	0.0	0.0	0.0	0.0	0.0	0.593305224089644	0.0	0.0	0.0	0.0	0.0	0.0	0.0	0.0	0.0	0.0	0.0	0.0	0.0	0.0	0.270803863765015	0.0	0.0	0.0	0.0	0.0	0.0	0.0	0.0	0.0	0.0	0.0	0.0	0.0	0.0	0.0	0.0	0.0	0.0	0.236777252044018	0.0	0.0	0.0	0.0	0.0	0.0	0.0	0.0	0.0	0.0	0.0	0.0	0.0	0.0	0.0	0.0	0.0	0.0	0.0	0.0	0.0	0.0	0.0	0.0	0.0	0.0	0.0	0.0	0.0	0.0	0.0	170.664806419773	31.5229404060708	5.88167784480242	1.0843174571537	0.0	0.289693037921648	0.0	0.486634870302636	0.0	0.0	0.0	3.53643503843823	0.0	0.0	0.0	0.324547393654684	0.522389211897803	0.0	2.39324328933957	0.0	0.0	0.0	2.38514888840047	1.72046919021225	2.08284300964556	3.39184765154405	5.45349267072877	2.20094433552055	1.46296476575767	1.8089173141853	1.42306505074684	7.6985740935874	1.20848795132744	0.760272105718516	1.70843440283718	6.9855985265715	2.43042584364527	22.1463326144517	7.63399866928979	4.27923625836626	3.06633274931766	0.0	1.28241220751285	0.0	0.0	0.0	0.0	0.0	0.0	1.98788780678127	9.09871366717704	2.00209910824206	7.34456967654565	52.6988539636611	6.48937390010151	53.6384480800282	4.2560205863803	1.12135520028461	4.2699598291882	0.740002645251479	64.7318953631514	36.9107241470944	32.5289187195783	14.8330279092032	19.5899814323199	0.0	4.68642863667593	60.1605221240045	4.68240115245482	3.99330275081113	7.77133138869365	0.822041490506353	1.61872944368132	0.842704840213489	28.581583975685	0.524292486668895	2.82518929817067	19.1152695175167	3.56400857184616	1.48360157567134	1.11322427204023	0.0	0.0	0.58408791267971	0.538341313170052	0.0	0.1545606015705	4.73819671689061	20.7759029916235	0.476734944913221	2.73048408581408	0.0	2.15585442544871	1.05011854775807	0.0	0.0	4.54507507675978	2.50237039743928	9.42017992646223	0.0	0.306487795799021	1.65261864797256	9.75516775176184	2.69492817536396	4.08269546788667	2.60916413646626	0.179389635688862	1.70845911054853	4.02670612203169	0.300091096084402	0.721367704669071	1.28820270022815	0.930584281657952	0.337552664482533	0.487185025805995	1.51460264546469	3.86609574297656	44.6143116819921	0.0	0.0	0.0	0.865551174593951	0.0	2.48957844141381	0.0	0.0	0.0	0.0	0.0	0.0	0.0	0.0	0.0	0.0	0.0	0.0	0.0	0.0	0.0	0.0	0.0	0.0	0.0	0.0	0.0	0.0	0.14047813557522	0.0	0.0	0.0	0.0710863981658673	0.0	0.0	0.0	0.0	0.0	0.0	0.106353819158505	0.0	0.0	0.0	0.156925262547254	0.0	0.0	0.0	0.0	0.0	0.0	0.0	0.0	0.0	0.0	0.0	0.0	0.0	0.0	0.0	0.0	0.0	0.0	0.0	0.0	0.0	0.0	0.0	0.0	0.0	0.0	0.0	0.0	0.0	0.0	0.0	0.0	0.0	0.0	0.0	0.0	0.0	0.0	0.0	0.0	0.0	0.0	0.0	0.0	0.0	0.0	0.0	0.0	0.0	0.0	0.0	0.0	0.0	0.0	0.0	0.0	0.0	0.0	0.0	0.0	1.56449532329816	0.643240938192885	0.0	40.8643776668142	12.9938306700525	0.0	0.0	0.0	0.0	0.0	0.0	0.134831308160165	0.0	0.0	0.738155454624648	0.0	3.27764102412091	4.52731412464542	1.47008711385542	10.4039686380466	73.5179201966618	28.5019892836512	63.8053099215916	0.0	0.0	2.74508496477641	0.0	0.0	0.0	0.0	0.0	0.0	0.0	0.0	0.0	0.0	0.0	0.0	0.0	0.0	0.0	0.0	0.0	0.0	0.0	0.0	0.0	0.0	0.0	0.0	0.0	0.0	0.0	0.0	0.0	0.0	0.0	0.0	0.0	0.0	0.0	0.0	0.0	0.0	0.0	0.0	0.0	0.0	0.0	0.0	0.0	0.0	0.0	0.0	0.0	0.0	0.0	0.0	0.0	0.0	0.0	0.0	0.0	0.0	1.62904152655162	1.03993478527958	2.76484499606882	0.0	0.0	0.115930404975077	0.587043471179109	0.721832238805371	0.462985512576611	2.66355813128437	0.0	0.527593518206636	1.02553449604727	0.0	0.455700587116785	0.893600008785871	0.0	1.48180724528846	0.0	0.52725786726534	0.0	0.448741193191245	0.90335359247085	0.0	0.53994343450281	1.0074953328223	0.533361352959041	0.836108424808543	0.716933062225691	1.27430837560742	1.5643647910575	0.0	0.621998012090478	1.18151407145914	1.01611575341586	0.620447372733889	0.354846162339061	0.733771308170232	1.1633452342307	1.2389909208507	1.41893702235831	2.09926132968547	0.986461007123476	0.465397265582731	0.850027663512632	1.94836343731797	1.04851296514121	0.0	0.27790209922594	0.0	1.57658941011247	1.74906482484496	0.303086322457952	0.0	0.995634496104587	0.0	0.0	0.0	0.0	0.0	0.0	0.0	0.0	0.0	0.0	0.0	0.0	0.0	0.0	0.0	0.0	0.0	0.0	0.0	0.0	0.0	0.0	0.0	0.0	0.0	0.0	0.0	0.0	0.0	0.0	0.0	0.0	0.0	0.0	0.0	0.0	0.0	0.0	0.0	0.0	0.0	0.0	0.0	0.0	0.0	0.0	0.0	0.0	0.0	0.0	0.0	0.0	0.0	0.0	0.0	0.0	0.0	0.0	0.0	0.0	0.0	0.0	0.0	0.0	0.0	0.0	0.0	0.0	0.0	0.0	0.0	0.0	0.0	0.0	0.0	0.0	0.0	0.0	0.0	0.0	0.0	0.0	0.0	0.0	0.0	0.0	0.0	0.0	0.0	0.0	0.0	0.0	0.0	0.738651018262192	0.0	0.0	0.0	0.0	0.0	0.358234090811393	0.0	0.0	0.0	0.0	0.414656231081544	0.288239906833923	0.25248486685276	0.0	0.0	0.0	0.0	1.46674460334985	35.0203706316265	0.0634978942921692	0.381988425558277	0.0	0.0	0.102827492703324	0.300343057843917	0.0	0.112131084345361	0.435960068833281	0.0	0.0	6.59285750364669	7.15312891703765	0.0	0.0	6.64845291462174	0.0	0.0	0.0	0.2664221790161	1.69993038274506	2.7124358577161	7.14889968290738	0.542621605391443	0.0	0.0	1.62868092146868	6.04166312862328	0.0	21.7036351482901	12.2014684204041	6.59821741801578	0.0	0.0	0.0	0.0	0.0	0.319029292873072	0.0	0.0	0.601083399366365	0.0	0.0	0.0	0.0	0.0	0.524217076087329	0.0	0.0	0.0	0.0	0.0	0.0	0.0	0.0	0.411047935726882	0.0	0.0	0.350030201827434	0.0	0.0	0.402533542913993	0.0	0.0	0.0	0.0	0.512597808776234	0.0	0.0	0.0	0.66547192610806	0.0	0.0	0.0	0.0	0.0	0.0	0.0	0.0	0.0	0.0	0.0	0.0	0.0	0.0	0.738468718274726	0.0	0.0	0.605830240210893	0.0	0.0	0.0	0.230559132961088	0.408794719011138	0.0	0.0	0.0	0.3557009374163	0.0	0.0	0.0	0.690494046492097	0.408264219880986	0.306526834121616	0.0	0.0	0.333683184707011	0.556442794946926	0.0	0.0	0.0	0.0	0.0	0.0	0.0	0.0	0.0	0.0	0.0	0.0	0.0	0.0	0.0	0.0	0.0	0.0	0.0	0.0	0.0	0.0	0.0	0.0	0.0	0.0	0.0	0.0	0.0	0.0	0.0	0.0	0.0	0.0	0.0	0.0	0.0	0.0	0.0	0.0	0.0	0.328785389713295	0.0	0.0	1.42313732980565	3.18631297283742	0.0	0.471268369997424	0.0	0.0	1.09229467563516	0.397554646519144	7.16376739706272	0.644978659486457	0.0	1.6730672319401	0.0	0.0	0.582428447813281	0.777377660282985	0.0	0.0	1.60750030044118	1.34720080161091	2.87830275855001	1.88989898809582	0.0	0.0	3.34345074563805	0.0	2.9223094855798	0.642494558059882	1.38864264587886	17.1363712390071	3.92125068635479	0.0	1.21032480416992	1.54154709086563	9.08673049000063	34.4226699639562	1.73737568001096	2.67119219315497	0.895304816199474	0.0	0.0	0.0	0.0	0.0	0.0	0.0	0.0	0.0	0.0	0.0	0.0	0.6134574585957	0.500170521059677	0.54253004739947	0.831883446123229	0.535286966391485	0.315404830067869	1.87426263988341	0.0	2.70851489754948	0.0	3.10419213877515	0.0	0.0	0.184369168541703	1.65078867489357	0.0	0.343143423810856	0.789777047511927	0.939787328777611	53.2371146251691	0.0	0.0	0.0	0.0	0.0	0.0	1.64530709239522	9.92431231275107	3.99001130548962	1.12264037773229	16.273671955474	5.11707249066704	3.05622450172854	4.45254199334973	2.4966555902234	1.23367755042125	1.77561725313127	4.10635780069046	17.6546505922432	3.13768021841889	0.0	0.0	0.0	3.90369123759662	0.182091168006717	1.04899531967539	0.0	0.0	0.0	0.0	0.0	0.0	0.0	0.863663664408554	1.54227252690289	0.0	0.0	0.0	0.0	0.0	0.0	0.0	0.0	0.0	0.325378394664304	75.4260205261327	0.904512611973061	0.0	0.0	0.0	0.0	0.0	0.0	0.0	0.0	0.0	0.0	0.0	0.130067789742581	0.0	0.0	0.0	0.0	0.0	0.0	0.0	0.0	0.0	0.0	0.0	0.0	0.0	0.0	0.0	0.0	0.0	0.0	0.0	0.0	0.0	0.0	0.0	0.0	0.0	0.0	0.0	0.0	0.0	0.0	0.0	0.0	0.0	0.0	0.0	0.0	0.0	0.0	0.0	0.0	0.468085333015772	0.0	0.0	0.0	0.258469173515118	0.0	0.0	0.0	0.0	0.595943810384587	11.2478750890912	7.58485709360619	1.25671933779759	0.0	0.0	2.61882649094896	3.22357716924873	0.551346289938123	8.37877909972532	2.90033387828457	0.681813019328806	0.801288320820634	0.0	0.0	25.7086595667282	0.0	0.0	0.237861052313057	0.0	0.0	0.127612712494584	0.0	1.85938219718914	10.0739950985805	0.697037270160597	15.7097125889805	4.25844824253616	3.47973196830029	13.6860482952255	1.66791797193528	21.0681403875218	14.7418633344251	0.372158369359669	4.74569137078087	5.71890581771475	1.27948895655667	9.84259672478018	16.5465688921487	0.0	2.35484592059769	2.15846949099977	1.37268514868028	2.23843564456804	2.83055474202643	0.0	2.94880919367286	0.487633739089591	11.8910686710272	4.27598634352082	16.5725172949273	2.11300293513511	0.411732719485937	4.09499734223958	3.53513579884281	5.96226560763356	9.16685933984276	7.910568163417	0.0	5.51365343546124	7.96126770289464	7.45366504931397	2.31510213706675	1.84732781519729	9.18252652865287	0.811641507850816	0.0	0.281695602532241	0.143411352204051	0.0982490410131208	0.0	0.713342102962503	1.84559087747811	4.61189383291777	21.1928279237267	0.433737757768145	17.7904544102059	3.64712523547863	0.0	0.0	18.6206757870993	17.656271501035	11.4141354606751	11.1297772746445	1.17621448936272	2.74439925886963	9.22025700287725	2.65631221636	0.0	0.349934720244983	0.0	0.0	0.0	75.879903426084	8.06383040361319	0.0	0.0	0.0	0.0	0.50744760923217	0.764637207142374	0.0	0.714695326373367	0.411362273086194	0.648473311192717	1.08006287447623	0.0	0.0	0.0	0.245040215981032	4.85317071556239	0.0	0.0	0.0	0.0	0.0	0.0	0.0	0.0	0.0	0.0	0.0	0.0	0.0	0.0	0.0	0.0	0.0	0.0	0.0	0.0	0.0	0.0	0.0	0.0	0.0	0.0	0.0	0.0	48.7872236975407	0.0	0.0	0.0	0.0	0.0	8.37323505527493	0.0	0.0	0.0	0.0	0.0	3.97659059106519	3.23539657744179	0.361394575694873	22.0391235945353	0.0	0.0	8.567663494796	3.59169090190492	0.0	10.4626019327032	0.0	0.0	1.24415835064723	0.0	0.0	0.0	19.0381772879283	0.0	2.22273980289274	13.8761080836396	0.969332746095218	6.21546257684404	0.0	0.0	0.0	14.4999915086958	0.0	0.0	0.0	0.0	0.0	0.0	0.0	0.0	3.54296554325536	1.92954301800653	2.60414098079494	0.349131845662976	6.10326945268333	1.87984741883082	0.886642856860642	3.10337659903616	1.53569778007781	1.97080606734468	0.0	0.0	21.3152216055517	2.62066728448102	0.0	0.0	0.0	0.0	0.0	3.11431817566332	0.533034776018634	0.0	0.0	0.0	0.0	0.0	0.167821586975843	0.189753732724185	0.0	0.0	0.0	0.0	0.0	0.995261931078504	17.1607675136479	7.94339188413713	0.0	0.0	0.0	0.0	0.0	8.82954842046873	20.318595103668	8.82835412028667	4.45102446878144	0.0	0.0	3.39892531347729	5.52418163989146	1.20990716048664	3.1741610430924	6.63459086099123	0.0	0.0	0.0	0.0	0.0	0.0	0.0	0.0	0.0	0.0	0.0	11.357233435732	0.0	25.1942458816514	0.0	0.0	0.0	16.876088868985	0.0	120.738529994749	14.5654622819029	13.5541947791902	36.3588575211547	0.0	15.1407096322957	0.0	0.0	2.78567502205867	0.0	0.0	9.81883775801026	0.0	0.0	0.0	0.0	0.114536596165916	0.0	0.0	0.0	0.0	0.0	0.0	0.0	0.0	0.0	7.20504346451748	11.0893356902514	14.2283139709666	0.0	0.0	0.0	0.0	1.71906176567983	0.391522558114563	0.0	0.0	0.0	0.0	1.9427789825753	0.0	24.0182865094139	10.3122190805258	44.5081275237625	3.99358000997982	7.2968428183217	11.1585728720936	29.695094839133	1.44119953416961	1.16495949527454	0.0	0.0	0.0	1.67326718575073	0.0	2.38568906942791	3.54128855890097	0.504441137558574	0.420985901060486	0.0	0.0	0.0	0.0	0.0	0.0	0.0	0.0	0.0	0.0	0.0	0.0	0.0	0.0	0.0	0.0	0.0	0.0	0.0	0.0	0.0	0.0	0.0	0.0	0.0	0.0	0.0	0.0	0.0	0.0	0.0	0.0	0.0	0.0	0.0	0.0	0.0	0.0	0.0	0.0	0.0	0.0	0.0	0.0	0.0	0.0	0.0	0.0	0.0	0.0	1.33649024647655	0.0	2.44297692627514	4.24882163893484	0.0	0.179287339332845	0.0	15.7232971802141	15.2281153184049	0.0	0.542999601753713	2.5926644736038	0.0	20.9387679198498	0.0	0.0	0.0	0.679872549120754	46.8967147769864	19.8760333368332	15.6432377197476	13.8844231829824	7.10619559745665	2.42567268511665	0.0	0.0	0.0	20.1828209752943	65.8686038367602	13.6698888264575	1.48849806543585	0.0	0.121792598380896	0.0	3.80812462358632	5.76586756252211	4.90152922821539	14.0985231205216	0.0	1.77213635993397	2.8793914062495	1.45664168544709	2.0328930588374	3.17268288745104	3.87123621224846	4.30227358820278	7.87573821277632	1.08506535126388	14.9086390879418	22.2967393589073	10.1217136794455	8.38249431596546	0.0	0.0	0.0	0.0	0.0	0.0	0.0	7.01497573568306	2.10341978862503	14.9797582605705	3.5986571002267	3.52195062453605	6.22867855117575	10.5266431462585	9.37631727332083	13.2121620495364	10.497715649264	12.1065543044413	2.24901556081802	10.5578810675857	28.614728341019	7.44356800762389	1.04349012362347	5.10875870590542	8.3777146677135	6.91680246447924	8.00134100491264	11.1706979324188	9.28067519756991	5.17524655308201	0.0	0.618525327501237	2.40376993627955	2.02049693259552	2.9238808546777	3.25937557475479	0.44311658010702	1.6211445587531	1.99027225650235	75.9166813158924	2.94320475893672	2.06035280668441	1.56636140018818	5.34935765157834	2.4419404534825	1.1530552728051	1.16189879948309	0.0	7.17840424635888	1.7418597987996	2.00488496970656	2.03353406845849	2.36781131521142	1.08958517566045	6.18302615382011	0.0	0.0	0.837684775876582	4.9603279463839	0.0	3.49961772029468	11.9239017641493	6.5696256823814	6.77002726039845	5.45579346029359	13.6688990154536	10.0367745308272	18.2850349177097	15.9766113521144	12.7024013792568	10.0727215859283	10.083984193946	8.94093621091868	1.80991377874036	0.0	2.43823141244016	0.0	0.0	0.0	0.0	0.0	0.0	7.88349352896108	3.33483811725801	1.4339679480529	0.0	0.0	0.0	0.0	0.0	0.0	0.0	0.231522474323834	0.244736704506469	0.0	0.0	0.438568099157415	0.0	0.0	0.0	0.0	0.0	0.607719912354765	0.0	0.0	0.0	0.0	0.0	0.0	0.0	0.0	0.0	0.567515953566837	0.736423801007362	0.0	0.0	0.0	0.0	0.0	0.314531883711794	0.0	0.425149840203366	0.123935764259002	0.0	0.0	0.318004350653417	0.0	0.0	0.0	0.0	0.800570748285472	0.0	0.0	2.63339822895485	2.8339315265117	3.67157875831448	0.0	3.28186182785208	0.0	0.968201534499051	2.09918339321406	14.2769420259155	0.0	0.0	0.0	0.0	0.0	0.6903599260601	0.0	26.1731942655415	0.0	0.781514011233093	0.0	0.0	0.0	2.36381546164381	4.11607635661957	3.90539049306924	2.89361515101658	2.60004821795017	0.546974809018219	1.44729131135022	2.74128883428591	10.9166459245645	0.175871244359621	0.0	11.7854403893223	12.4424977220965	9.13703783078621	2.42786241694653	12.2937583329701	0.610673106575097	0.709618961301108	0.0	5.31612829255997	3.67036558074891	1.31545547125698	0.0	0.0	0.0	0.0	0.0	14.4427290844946	3.61365856806805	1.45227649466535	1.15532567695117	0.689026815897856	1.45966565355931	0.0	3.65263488203798	0.0	0.0	9.43490383131867	0.0	0.0	0.0	3.20684545892101	0.828864656652144	0.512155431281852	0.0	5.5929556646636	5.08827603141432	4.09024342843958	3.38709640152743	0.0	0.0	0.0	0.0	0.0	53.2781332172518	8.41657488344263	10.4716062993372	5.799072156691	7.26759734978857	13.5999078056559	0.0	0.0	0.0	0.0	0.0	0.0	4.78479780269256	1.52991692352769	0.0	13.9734543399726	0.0	36.1207579491499	43.9628672484087	37.1159855705209	0.4226557275834	35.599476463912	0.339854229375634	3.28943712929488	2.8361470708374	0.0999411559249292	0.0	1.82614814884724	0.0	0.0	0.0	0.0	5.11235471772562	3.66983426723633	163.835974133887	17.2007499781742	2.02881451024695	11.1346118129575	0.0	0.74790639210006	0.436350690340378	0.0	0.371995018166751	2.77305377178851	2.59575937274273	0.0	0.0	0.0	0.0	0.0	0.0	0.0	11.2152473362994	0.803892390468535	11.6083721524229	16.8595783254889	14.1160937674036	6.82646801066423	0.0	14.0734428054647	10.4748349844046	0.0	0.645889098360061	4.84182771507693	0.0	0.0	7.57401183510164	2.82964064541507	38.7027576581772	11.103554142745	6.50243272062034	2.22261774948139	18.0739957589545	16.3003574707547	1.11579998648423	0.0	0.426909383510861	0.0	1.07790242527904	7.03922827210363	18.7029409599786	1.22068853494721	20.6384599997509	6.44076139491282	0.0
ABCC1|chr16_16043373_16043573	5.45591831107546	7.98220610463409	6.77939416637715	7.24304936272526	7.4850834475762	7.17608924462059	7.99840597733736	8.34520913138984	12.13389814842	9.86567499307865	6.94339792281375	9.04670192082516	50.3123123883777	35.7648232236265	38.0872637739537	40.3878031217012	33.5397576332077	44.0262819228963	42.3168337251866	30.0856662308041	34.5455550867609	29.2237318317248	30.2821846600758	37.1695475781716	49.0527084326657	29.8092757928418	34.6297569238531	42.4124906240286	36.4523055857719	32.340243817721	39.82106632085	38.7617801463647	39.1543231536731	20.1426694686162	32.6622810249588	47.7080116222132	31.3923012889229	46.4207757916461	49.8874320283431	43.4619678737517	39.6905281997704	18.7047546121234	43.081031785612	40.079303691706	35.0269190224518	38.4398739563261	40.6100314502523	38.1581923353928	35.8181782681386	30.0778458201235	27.5270622330392	28.2202647075941	7.71517276595135	34.2500056458927	29.2153250852905	2.39394715798643	9.72747939278447	11.5629073426356	17.5337344837359	5.87187355513407	23.2755626588386	21.0536569524208	9.40564622491834	7.99726858610657	11.4143586066266	11.5009499033442	10.8018958037706	0.0	8.85253428717129	19.4842375479777	17.9962481029283	5.68890456458402	13.7727013844394	14.5549559813338	27.6151136491246	28.0471686297188	32.7014217502653	29.0212565224078	23.6889380046462	21.8084631025092	5.06599756336621	20.8467558230854	23.7678921661853	37.6252441140272	42.3308738528426	53.2737400541538	86.7150986276927	14.8789673569154	35.8226506068751	27.4692023173448	30.7108041764887	12.7121076880979	28.4625818302091	24.1040993403116	27.500515120446	21.3788524756313	19.538432703228	40.6885310038783	6.9901239081655	7.04652173908518	7.91300934685364	55.8186251849808	84.5063308106187	5.3786011716142	7.2323343362877	7.02389226891408	7.4042340632041	14.0875329230369	5.82287787759966	7.6872963405414	5.4889520355965	8.03904131922412	3.33920789086301	6.38488779339617	9.20481685102844	9.08623305511623	6.1703137460986	13.2483357794398	6.27769590539323	12.9204432837651	11.3874783431373	12.5102721223363	10.1960257860225	8.48112359700494	10.6813390067288	18.801080113752	7.92968579814183	10.7047111253441	11.5347752892759	12.3474352811909	5.95605977331619	8.30804688692678	11.6263947582767	5.11217063271161	6.34312638427657	8.84604342399354	7.64168205952005	10.235948902089	7.60583618445532	5.06907115811462	11.9016880903644	11.4697672197777	5.93857455661514	14.0183392791904	11.0059340058375	8.37742253456476	12.0166082739599	3.98981170007959	9.11710839199754	11.7514443087431	18.1366581472491	9.10807812317172	9.61933103062436	25.3194655770728	12.4951260984792	15.3659130202205	15.5068186812887	7.95877552892046	13.865983731153	20.9369413264574	5.87984740048058	12.8238296076065	15.1562139089529	19.5762482342093	32.2321092165919	33.2262004766773	3.72106783270374	8.21246550437307	4.26844974622329	13.5251728173874	11.4119819335424	12.0427495409929	12.9810211360138	8.44424675813872	14.7075317150272	36.3564617003541	68.2121805707532	63.8790133201571	19.3078457140575	32.530239228051	34.0173689353445	51.4729504638172	19.6766689473966	17.7711540609277	32.589648766168	38.3851429692363	17.7278530730201	30.8838449104018	27.777391451629	45.6787567449445	35.3044095960687	62.8484385027413	12.6496467738221	17.3822934096852	18.9215567726497	12.0863099190956	24.2589053932877	19.5115013663915	7.48000220037591	13.3203567395132	4.25668013799453	10.3423704220985	16.7826017731795	13.5426486594342	10.7298133539285	18.2847120538757	6.29225756446237	11.3251040177234	10.9115869205872	20.4587880255693	9.23583640522805	14.9597743216224	13.6391920170462	10.1573233520004	27.2344907851747	15.5705562248894	9.79869794501299	11.4726242052444	7.16723187526885	20.5835830895346	11.4166067156145	8.54448446090388	12.4640618924046	8.50417199860175	8.80566311135179	15.1643652047768	9.76149803469791	13.983126042646	15.6757009057687	8.95125047395906	9.49853599576096	8.79981222306612	10.3766336139805	12.4531295540897	8.96133467389665	5.20514783146818	6.3222768394993	15.8650769468367	9.54053754535368	23.9069447025968	24.6639619535794	24.4654866000146	4.38519753291869	7.05875717767232	66.0856642895129	53.2483134832459	14.2227405778541	9.09734676937454	44.8498275859539	62.095700514368	49.7555627578812	18.7248874837559	16.3130642800377	29.3059564153129	37.4810606628629	18.4644644236546	46.7584148178987	24.1760691440827	20.110337196931	30.0437092863318	35.9419207119301	27.2486690337854	30.8716404692118	33.3273548595311	29.5988228286617	34.8201022410168	32.7713304588153	21.6708070752668	33.4513676175926	20.6223003709571	10.9841249085559	18.8852157627457	27.9750960329402	20.9612741744404	19.7355359775212	14.9725744732326	18.2303367079797	15.207232711174	9.78738274005525	7.93516989157396	13.7423799207581	12.5491943583329	7.39015197228942	41.7325958475196	42.2555509337942	39.8267110677697	23.2602566523645	33.7387006076642	26.8045329528693	11.1901733649417	32.6911440719993	28.0077151651322	29.0442257703752	33.4470345923885	27.0719766421229	26.0692529069766	29.9839653001976	29.9300038724623	55.977424249713	45.4062193970169	91.5152858848362	32.6514703883032	31.8859266152343	33.9531589558895	26.3385619717315	28.6156894106532	33.5943855205318	37.2630965866627	26.517624041534	24.7206329065307	37.927087071951	31.860713708032	31.3122221940519	58.5136479153508	11.4019146149618	12.7862561843531	76.6251003055281	126.83849139088	61.5597705583501	59.6464460288324	70.0754213235796	14.6528966604305	18.1818105919302	18.5331397812496	19.7778404001545	32.7865759463288	45.9899927019615	14.8313777113772	34.0774763337418	36.0448556209484	19.2644105451369	48.9285294709424	16.2173624527632	6.29194401858142	7.80060752792085	35.777233326007	24.9468032580776	52.0710752411391	52.5736385989327	23.4919684277547	31.6385748231079	33.8571845789633	26.8753429536102	33.4420286925506	29.7901345360556	19.335807221239	17.4862584315259	27.3349504453949	12.1328816514137	34.0259618110338	24.9146241912582	38.169993346449	27.2519782769641	44.4618248651061	37.0213607231571	26.0146476381179	20.7613330845059	10.5424333948851	11.6334079244497	40.5567468492556	60.5141063249923	74.0950137022465	15.4061305025549	19.4269832353239	3.83735662413062	9.6239188865081	40.7820276904714	23.2175377314743	74.2906847739428	22.6987764606949	16.8203280042692	28.8222288470203	10.1133694851036	27.3865711151794	13.3363565348991	13.894261764644	60.9970433409071	85.2740368230397	11.7441517013832	17.1054645238671	15.6101646327592	18.7296046098193	16.543682824789	27.050211179876	13.7398363413205	9.7123766620879	6.17983549489892	37.3602133396454	38.5354977701638	16.2141298851534	47.3232077785007	47.5201142912821	43.518979553026	22.2644854408047	14.7428320710874	28.332612099651	23.9476044198681	25.5712123755775	15.6287136525363	19.783757001024	45.0128688104608	38.3555132153048	25.9820544977706	33.675970391707	26.1381315410863	37.3681433744444	15.4017387004517	23.5398585510075	17.1866247482324	13.4668891163253	27.9014299314479	31.8623732806811	17.9980824561144	28.1968772135099	48.8273691446439	7.59995627172143	34.2048576103887	26.5375205412633	14.0894863369178	30.4962380671065	16.8710337166668	24.1602367321901	63.0191301777245	20.6105058476878	28.8557404851105	15.8199327881852	47.0885966953133	10.0360115316035	25.2433774244114	13.2551854044911	20.5290492159891	18.8155084033806	5.74286959897547	17.4647410079802	4.97691925391522	0.0	19.9166275313105	9.66304265816484	11.7280831854059	18.0686895095073	15.9968082113602	12.9827864806268	18.346034247841	20.1378974851941	15.4025449327916	23.9750818724331	18.4269344633085	13.438344343143	16.1138755827117	17.6614793161667	21.8724826082431	19.681026368299	13.9259295568862	15.8913766756818	12.6494049564124	18.8285216391428	16.9068386193754	26.8381183626427	18.7461081085359	13.3454228796459	22.2827209231568	16.2811059918588	12.0092798661612	17.5583403469692	19.7761222371802	22.4821362807656	15.0949706792762	18.904020977522	14.0474365428741	18.3395736761154	17.3356725228363	19.5837187862376	13.7701900564407	12.522024912859	20.5572093936903	24.7480674661027	14.1068135926559	18.9216204649203	19.3595917819543	14.6111700766325	20.9942101793238	21.4000765264523	14.9844257412221	15.6277616156978	15.8455766700687	8.00677602904864	19.1851374569628	18.3011900178801	19.2754550911121	18.86677674496	13.5586394918565	12.7257628916149	18.3938635465119	13.5798305402114	20.6135563359016	21.4698224680807	13.421724579436	11.2012429336135	18.2488679537915	11.478643649883	9.28276655931798	12.3727245159673	12.1286745684022	5.78774188121339	10.9001387020911	5.55089564895391	10.3006389570118	12.7321022571323	12.9777002439605	12.7147507844363	9.06378159529772	9.8481407536182	8.05754248411827	5.58451531197508	7.45268040545125	7.92670171976195	8.78495247894059	4.45661772540203	8.38925869144188	7.40262743896419	6.51337190496498	11.4039716136727	9.71823249166671	8.19002180578313	13.6913237170668	11.0430378593446	11.5406564947285	8.59029382964427	9.85972646906729	11.8741674313582	9.17005277377949	12.7661372166899	11.5698054904935	6.38236378465869	7.05119795326064	17.2094485562797	15.4377825166292	24.8642858434465	14.8597736970233	15.8813485967309	10.4109984035062	11.8009283054671	10.6044853148732	10.2573394641126	11.3297310928051	11.8635309555549	7.28089064064891	9.81107325626734	8.46443745282061	35.4314618219831	29.4507724987236	19.6658461447254	31.6911988725179	23.5213938216867	9.36357177424196	0.0	2.94848165003288	2.95394953340702	45.470699239709	12.1758554157682	11.8381789105983	25.06132980507	30.6241208699315	0.0	20.6740440984173	3.38257587179277	11.8889998496877	27.6203979230452	5.26677054825405	14.5757577803444	24.2045111320068	13.6762360751199	17.0263674490564	21.8870069334352	16.5634892195465	17.8777096358955	9.86673974052249	17.7830076733024	22.5356477087107	16.5139726269569	0.0	23.4406525115209	24.0188160733991	0.0	15.4516413599974	17.8170823086814	18.4476578674694	18.616046784835	17.9363061956017	33.5915424088139	27.3109915101452	16.2469029272628	0.0	23.658693556801	18.6650645730435	38.7479998333319	21.9481477217344	33.6285966318277	0.0	18.8158352162744	37.7510816694993	30.650473717877	27.3198859706788	11.2833787673308	0.0	26.2481368335627	18.7512159032745	8.50715598347135	22.0289219378543	30.7800726675859	15.076229535968	14.3316712227189	16.3309641264732	12.8564669155044	23.5545609378207	34.7908404745343	30.3484733795573	11.3597738825143	24.5359379670103	30.3001723938601	22.8785652761508	31.4186931371457	53.3822508715389	5.77325368101092	8.34698915820555	25.2428692607017	23.8204638805773	16.667478452758	17.503382005583	29.9685781191122	34.2935786834313	22.3908364970321	15.5985566929673	22.3293287687225	26.8080002635761	20.0861021202811	19.5598556378076	24.4954480115969	27.4174090977977	20.3108747730674	24.6807656255185	18.067071849417	19.7631252822446	25.9172848561349	22.1648973220906	29.8682357657063	26.7554695938734	27.2434563645762	27.6100148048274	21.0071843370579	23.998119070725	19.9039363868953	23.1576758005991	17.2739678080697	18.9236448683836	18.9842696851398	22.7469105532772	30.8286487071134	25.3993138774393	23.1759713651857	21.8323178287289	26.387831940553	20.4774796856401	25.500829905379	15.1972348110801	18.3489768899711	34.5016721825849	28.0681120218199	25.6900537740438	28.9041391853952	20.1142454857171	22.1253015394305	26.8167178063923	14.4367001935165	6.72224972949427	3.95102198979637	8.58486162094871	8.52733429799353	8.77249803899277	12.1317202110083	10.303920541762	10.9721322652186	9.00601624095431	12.7289525639531	7.89425477654367	12.1029613801997	11.6735317093001	9.9122768922784	5.5822020905461	15.9343626766035	9.56316990165773	9.36350256223884	14.384135621316	11.6764832267604	11.3316721392134	12.3264469079854	14.0246731416246	8.52315459677502	16.5447599064536	13.8625052384583	15.0761775122795	16.0891247903113	12.5779485460019	13.3098656868771	16.8250634654282	12.179694537983	10.1961797477673	14.109588044196	15.4045816322637	13.40142174968	11.7232857241224	6.09044423432935	13.3416706839117	14.7028153614834	6.98974011814607	13.7169878598523	14.0765754122239	13.1420168825746	13.6302586481463	1.79503880544981	16.8857389432164	16.7972859148014	13.669260391651	13.0215163722708	10.9340217024372	16.9415498660606	14.1597123036818	15.5530626575758	17.7326430948624	10.3793673794192	12.6302402625146	12.2432766730574	9.40448853170228	7.26325546364967	16.554563906263	12.8389033187553	13.4676287268799	21.1415028504624	13.6625711571455	15.0670153161484	21.965859675428	14.9874182817268	20.8168105121551	22.4259592460298	17.2140469561069	16.4881738775276	23.0826578433359	13.0106492467587	27.9419338614712	16.8182678975629	12.9650100840876	18.7919102884869	16.0351234632282	11.1878912558334	15.9499516750566	22.6516914554628	13.6489622055613	11.085875510246	21.2506792183744	8.87557360690807	24.5912215955052	15.5201372361188	11.1884415037498	18.1888053247448	17.1226046367143	17.9974915816538	28.5424471164688	34.4703808522356	25.9744734304553	39.5358891688017	4.68669169933883	7.8951600253464	6.80520466763457	9.13496931569051	11.9159914790725	21.852812712417	35.4717531285079	63.0426787534697	58.6738566980385	56.3509017860319	66.2772775488495	52.6563289333049	124.328112006976	46.623790632991	72.2007099518216	7.96232784675632	12.2571297210693	4.00036734040666	17.1894791501224	16.4104426094066	29.0823158238599	5.03854714246286	6.90789033041009	9.1464458441785	14.3527787962062	20.9260833039975	9.53397715672352	28.3097952767795	29.0861360455001	39.3422090437071	43.0369829988856	8.45302752556	16.4881632282619	9.36066932202291	25.7207374262141	39.7177569665179	36.2334163461896	10.5395683730194	54.2487171543221	36.8883223638021	29.8441882965294	16.6984932616826	15.6415663988347	5.21177894869976	27.7205720019186	8.71147060226771	26.2252258041839	18.3022026306062	24.493382839604	45.9434608137222	13.55768468103	38.6311976113713	78.9809201572011	12.1900776695865	37.9644858518955	100.758174322103	15.8008884561442	36.0650039619819	89.085411543407	15.8449064585724	35.3766929149867	122.203608220937	7.4512684400801	28.3077221087158	78.3608836605427	11.8263471754969	69.9877704862964	0.0	16.8406738762058	73.9805068993006	35.4559636930932	9.28533296036843	35.3501224725118	62.4332846563182	18.717476301745	37.8032617973629	45.0071173567401	14.7872048728321	45.4862903492812	143.13460039995	21.7458573385885	84.5161773690529	131.596170078037	22.5543035861543	50.7595518759711	122.015957832019	20.6876685060135	57.2305856452931	126.08840941909	14.4312116739654	0.0	114.560645296411	26.1703453862774	119.747647097342	114.609991635105	26.5418760234056	71.0434382653161	91.8230491964334	19.5626653851961	77.6672610971839	73.2672935563822	21.0769894357775	45.785060533033	78.599609145685	30.6079641143711	27.8681910497011	74.5845906992906	19.341221899895	36.5375788550129	39.195052603385	26.5716567357239	33.439167504231	83.7065185428466	36.2600269525521	37.7042993661278	50.3820461259028	21.5857020281881	36.0523727953845	87.6927439044963	21.6380036536923	38.0093274310804	80.8983339225797	29.7046505553228	48.0503785978096	58.4264934694272	31.9168579870463	5.87586831662827	2.79676949832215	9.03689329562445	15.9440482575154	17.210678630458	9.13378905892884	7.93317616863271	18.1686824352922	7.7146402296895	15.8110914833548	10.0451418286425	25.3000727379638	6.3550672681329	15.1294570017013	8.89269623185409	19.2900400180331	2.22363602742992	5.84300661289306	8.41488986962933	6.26292604109628	14.3382298472385	2.65329546948626	12.0224643941694	24.0434890273079	31.3908560693974	29.8641033168697	12.8586212765856	14.7462566194058	3.85454731369187	25.6746429073294	27.6412475865695	3.60200753465398	12.2790568575231	18.7908882031676	26.8239248994878	20.9710046891375	0.0	27.1542184058979	4.53098250830969	31.7595396539669	44.7148130010082	25.7246427161789	22.1370655006219	45.5403945537806	3.58460209444209	30.109644599973	22.3852475748776	25.3698710012723	22.2739497773766	16.3844201345274	4.77065575822973	8.9547092463284	31.6039543148364	14.1422225775833	10.0384033916406	10.5902092100453	0.0	42.5172766903695	38.8688830141493	25.0316590031958	23.2119123158816	3.75083403436276	59.2768352708799	52.7688839067502	22.6787878571498	21.5302401209128	33.1804637670764	19.2248417874188	39.9628557658952	16.8032795420839	28.9122551126947	26.3842102716984	4.28409280975178	19.606253431774	36.432907962992	18.7600344646338	30.8309418173127	2.59620871142875	4.30283374549453	19.6902577067908	57.3278939915567	8.95304816199474	7.84596007954688	33.2981984741257	33.2066465283657	33.8825615778536	1.77866236955724	1.30139853857622	1.54657762555539	6.36561808270525	2.55175500661266	13.4821264310493	26.9245313283622	13.2612964299531	72.7560545894501	85.0289885801451	33.0943328913676	37.4347550755453	27.1212062971686	41.6334375689588	40.6480710024715	11.8408110425004	21.0662269809404	18.1926003244788	12.4167685551006	16.6848970909662	15.9414143648505	19.1743935283371	12.7718913268081	80.2784745597236	16.4708843429211	12.8996917760281	15.3890175087334	13.3580305927622	22.9512508996406	36.2399857375276	39.1690137138639	3.63753085735512	9.98612637062983	9.3740990932201	19.7436851087427	26.0513198209716	44.9643581734023	22.4528075546459	29.4720043288112	28.6556059477354	18.3373470103713	22.2627099667486	32.040413407867	15.8835984616736	13.3171293984845	14.4543794584304	15.5776328755087	18.3612397966735	13.6571178038533	22.6572311442712	18.0478738314357	24.9147352517196	27.3136752010076	48.9094067798651	26.1695775486299	12.7845459593329	41.5705377663733	17.5367069583913	12.771747096038	14.7853399292165	21.2617131595645	16.1936937076604	53.9795384416012	23.5723400663152	30.4175872742219	25.0844886927427	12.4889373792069	16.6215201785745	14.999608566386	28.978864138152	66.2589584313405	39.1900888741732	41.3230561223666	10.0980191414768	8.14061350775755	1.00857964002752	5.34754755177981	6.06818294555031	9.52322434110773	10.4787064899146	3.09222458938376	9.13215425366839	9.47608814558118	8.40271374565331	8.10278304467115	12.4788510673178	7.15372843584195	9.37893351626583	7.94735526959371	5.65528747182497	7.98574426540468	10.9051863301323	7.74947045781062	7.1808509059619	7.08985849372301	7.06540414894343	7.71746471263026	9.23115138613999	7.12393037509685	9.66743231124602	8.34211649277583	4.51801949917994	9.39730312006247	11.2246643253086	7.35365843944775	11.7581501045743	10.0389870076239	7.61632624181864	10.1065595037612	9.75614748249622	4.7334664405268	9.86057659202807	9.67799294891245	7.3980291823533	6.39868120927365	9.78203342364673	9.04193571276575	7.62792554690526	10.6017328900507	4.4483393814962	7.61845368198181	9.55137542188044	3.6847183674701	15.5516242557977	9.3287378785029	6.2381610834583	11.2737798994416	12.404261324918	8.09895921864316	12.5832954767577	15.1345805144923	23.5206947898758	8.76744212588514	7.6376873016155	20.099293829866	20.1518676271321	17.8783143115376	6.42735719376638	30.3394283744248	15.7573270816159	15.391597251759	14.3835795928138	12.3238893691716	8.90321313411553	7.71884805913372	9.99008277274942	14.0666193096802	18.7498580315422	16.8270547372333	21.9785692206412	8.11230385360065	30.3829613061333	16.2504827437823	17.4171377457683	14.5095241910965	9.09067034485383	14.9908252544782	24.6292535114548	19.5234517051211	3.253918845081	38.4071063133381	19.5170435644967	28.0310557960241	24.4860773945829	20.0084588177267	84.6046621886665	34.0996563151212	19.5809775366379	5.72499546967966	8.55964249527238	34.485357294341	13.3441135746678	41.1995444011246	44.0777157674938	31.1839182967418	39.1785842419026	17.2688700843831	15.6489038097484	20.041203170732	17.5540479495073	23.4531678625047	17.4361353290309	13.4802705996474	65.8305547770948	39.8650215877601	37.4437723054256	43.8684281336312	44.3730616378373	12.7637143040641	20.4749867111979	31.5334113256779	19.8742186921119	37.2889193485129	27.1219479888583	28.0987162474348	33.6332859563136	35.1622656877846	23.2378969184494	56.1412268238687	37.485360250045	56.4069486760105	10.1455188481352	11.153645931591	10.9861284987574	12.0465535851403	20.5340495717422	76.8519488823585	13.5534999562876	14.5340281601401	12.7713983065415	53.2764146415907	25.5905277083205	13.7732550272562	91.6340215414007	57.0116101387201	24.7040833493342	31.8103211362946	70.6250860041399	38.9423445128914	57.6129647158069	32.1498627092477	78.532040330731	26.3435914367921	56.1620297173258	79.0895087098026	60.5387066023821	23.3819733922994	45.5805547364336	26.1338363667174	12.3328379017581	46.7702163409565	30.1353760869862	13.4777180534101	46.5601661213509	11.256446610141	15.2234282769651	14.5281069357051	25.6341234228373	21.440859791201	17.2772154696202	14.2664128462398	10.2605973075242	26.173130817711	23.0739993635343	25.0244762368473	17.6428955506343	7.27975607334359	18.0229079871948	9.95457569537469	28.0298862792751	23.2762358184081	18.1617228003864	26.0447303380019	75.7791426151503	14.2833653720805	17.6902222211479	7.53174440809535	10.9675927041116	60.1522745016162	56.8820373413389	6.90528722945909	6.65939033730458	8.51692475380649	19.9233099958344	5.03978091072047	3.07240764308457	1.56573275524691	5.00547425135726	7.42474762527755	55.1244224312578	24.6174797895424	11.6295941744672	29.643405151806	70.4935025439248	9.16988648000279	19.4855878431619	3.58465474830019	18.9153971618549	10.4697194849837	11.554285857111	16.3836704361843	25.1197051658248	26.1891953052075	36.369426791221	2.86493381685228	5.3453642549875	3.07160702099232	1.9882952955326	5.62677665642051	9.39625896806669	11.4647966173593	6.26254722061688	38.0025734630388	43.8345574152353	19.8924419182426	15.6198303669651	24.8486795901701	26.6921261330625	12.6777349624901	16.4850981460758	7.99828325211209	82.7077827001316	5.62729607249557	28.3106574178001	7.1844927704082	65.5708241853359	22.7063586823194	9.69332746095218	4.45286871176886	9.98068990005971	14.3235268596879	12.3318599994636	20.2999881121742	53.2553337976138	16.0179799684443	1.44826574402427	17.0199130872914	0.689486746482929	9.25938315604619	24.4947875241933	9.20212473146446	6.20018970069687	7.59757563340071	7.1613876971861	9.77569167856332	3.05163472634167	11.3896637729161	7.68423809279223	7.75844149759041	1.97446857438575	19.7080606734468	11.6564155965319	35.1347835582081	19.3914651429568	12.4196840873231	24.159739889482	9.69382559625538	2.60753692612819	8.06973665358211	1.91400695839152	7.69419784575645	3.73124343213044	12.2631957834884	19.9364925621681	31.4140078791295	7.89584812160132	7.25431376975635	6.71286347903373	10.8159627652786	23.522613689096	5.48594967772872	25.6275508809861	8.62253735747041	22.2880298934354	20.9005005526486	13.799380062521	9.77648231893801	192.089333150059	0.0	33.5068875409103	33.3622635155556	27.8806605179565	6.33570650018367	25.1950579285484	12.0386647094818	3.04543779442941	16.9682953970569	14.6748464199067	7.28341138602276	33.1450898393488	8.46935012340648	13.225671012885	26.9806695013643	10.672962778429	12.1315183934779	13.2930774541437	12.2467023673934	15.382713001954	11.9472429772959	18.7842300379663	10.4006004759854	21.6949672918914	30.1816584036282	6.26826287378901	27.4320869139987	15.4787429224455	17.3560360518043	13.0621047240265	12.7906304900825	12.0709721868218	26.5749905178269	5.47187985487301	17.5619679992362	31.5585016107896	18.6370178213866	12.9015300881517	25.7997227053072	11.2990370390266	10.2781443485063	5.76272373938671	5.25479606433795	8.60426084033132	19.9595462426319	22.6260174423715	14.0740579691546	10.5908187318522	8.79162282161371	26.0803655048931	13.2862451552462	15.4397088541	14.413979820405	9.21950707124161	10.4372129874963	51.1456055118447	17.1239299652753	18.514703797283	100.774239024686	25.4276519113336	5.40378259838811	4.38097212454378	1.18569283091388	14.0563713291623	80.4803504821924	27.3528572606962	14.8489377863486	38.6788897277962	10.9626316272078	13.8898218467039	17.0529894090857	28.7911244498644	18.9731430024576	6.79972643901356	17.8763400909933	21.5047448979636	15.3537484087828	38.0472703025712	15.1756040379233	19.7443982142822	10.489058499768	11.7571076851771	27.3827911492227	15.144473438569	19.8533619414204	18.1314888438566	19.8840454369846	15.8468245238746	16.511299752828	3.97614844904652	6.40156008724405	8.07105820093719	11.3666193286331	11.4396094875875	27.0065289421232	24.4500735671596	21.3375314271118	24.0890693690957	15.2664643488017	12.9271284710887	12.0188625876676	10.4283250762933	5.60077514629341	8.03042298808273	8.11262821816402	23.7943225313215	19.9411362254009	5.83056694567332	21.7185106388177	17.9350255189802	11.9152863744822	15.587644623327	16.0086617336224	8.72475108777883	11.8243479207696	10.1582119454606	13.7168278460917	16.903876919914	18.0726615086059	6.48060855324767	20.9940934886253	25.008879917622	21.7404222521965	14.0662913011034	10.1162494350329	13.5626366713175	7.68406923147987	7.14223613315209	10.177031928822	16.5395554453203	14.1578778081225	14.0299709664549	22.7401012077927	0.939128413265497	6.47590760407724	7.23503589479354	12.4557162266131	10.3354415885577	12.637504930854	6.86004148394093	6.32995503637422	20.697598022738	15.476039091159	7.89744236554323	34.2143381351251	8.35340497371499	26.122384891229	10.8768346614989	22.5902047559385	7.29277749813894	9.29103924285377	11.2555634962123	41.4457716377244	14.1179896455965	17.2844298240253	14.369843844814	0.0	13.1703210718736	46.3822742233767	10.5640573506961	14.8438839891365	3.66380584195206	5.30027555648885	10.342636508924	7.53725829933333	5.32964669809249	4.44706658938052	67.5793009643102	59.9092768969169	9.28840496561863	30.8615622320638	16.3492477303653	14.4983669371518	24.3121350687856	8.49730017161164	12.910015428375	7.02175383547201	7.61624924717263	11.2810452310215	4.90152922821539	4.59021682993726	21.5164111862821	2.65820453990096	6.88550118885749	5.24391006760954	1.69407754903116	3.90484047686282	5.66859588222096	8.60454717640555	0.0	9.40389971095362	5.16068276121064	10.8710470506115	12.4813769912181	13.9708238599424	42.7497281952951	24.4961599605728	5.91431558412425	13.9878013437035	37.4072653320093	3.74667924645505	9.85462994553609	9.10454297609929	10.9845255628196	13.8701465375653	11.7429863270556	18.1128889261854	32.0332039774753	41.4200523798431	35.9929598556509	13.9893480524503	6.062061149575	7.48694805669399	51.2775547866509	16.7683993426361	16.5882483136342	3.98762571836994	25.565508028775	14.8755032907246	29.702806549166	3.66183659884195	6.54655173129216	11.8151612746738	20.8815191945323	25.0800409880128	6.80047199927361	33.4003676850668	34.682966223462	31.9912014327625	35.5042675210864	24.7712543681364	28.3594611268493	35.1247987729838	31.1809320185368	0.0	31.721206846318	28.5506031783411	29.4475943235378	41.9033016040303	31.256837804576	35.7447134569581	23.2379759896618	25.9707975020238	28.7136169854355	24.8215021328943	26.0635046061852	22.3688747530434	30.7815470977485	25.0604590401902	15.4575653845503	27.9264749799118	7.22935966986218	22.6174889486677	31.415410327098	0.0	31.4965594826521	30.5874001776005	29.5633155707163	13.5400545207969	21.8231738411743	33.4888025878614	37.6379044906021	38.6017403818315	36.9459137517646	46.5754717239417	31.8969516887731	33.6132806464868	21.4582469062048	8.44626430078833	19.1187749935497	7.31469423732048	11.7664463691039	10.6076165426161	14.3141587172809	23.435729058611	23.7427559522825	23.8740291788151	35.6116431825483	30.9663539459672	30.1133269091108	60.5687511497523	8.09003287710675	37.5272784906119	22.4404431642161	9.66718547532447	40.4541152546077	44.2076554748933	12.502213613487	12.7263086343364	28.8333034141195	58.363473513424	19.2969963629262	11.4847944864823	21.7992863246134	23.3140568101241	21.2680460427997	28.3252880219584	47.706013119849	12.6659200745602	44.3768566646633	19.954978099213	16.0528825934742	49.891900477005	26.8366396665457	17.9988656269436	3.41413535021251	2.75543967457306	33.4834412604434	14.9125819703991	41.544213792675	30.3921042524707	24.8830904013189	18.1610007251185	18.7615171830226	10.694084046201	24.462958955011	15.3053942473212	12.5175121901592	13.0694048064599	23.4630865548763	27.9843828575007	111.768425988126	0.0	11.9376106619364	16.797551685267	16.0114149657094	18.3391490719156	70.7427052685892	7.00098553551411	2.8339315265117	9.09912996625762	9.76559962157842	3.28186182785208	5.79764901309951	10.0969588597758	4.68279372332368	18.5600246336901	23.6536001587471	88.9491714041963	11.0057159113007	11.8991436134849	26.6967466827018	16.5686382254424	12.1338895490928	13.0865971327707	7.6647926107338	9.37816813479712	6.80957405651699	2.29280684514135	25.5791029155489	6.82129604645785	1.37202545220652	0.781078098613847	6.82066428453907	6.40499682958457	9.29857175330973	8.32192504026376	45.5053946491461	23.3219253842968	17.0595107028832	31.5573196269801	6.96412386641772	12.1062139998777	13.1344918817552	3.64179362541979	10.0171364194571	7.32807727890117	6.29786828154733	13.597610531582	28.6384975760489	6.72900356470634	8.22159669535612	68.6956914788476	0.0	0.0	18.0836576552471	11.5680657967752	21.4286143481903	4.08500533781605	7.26138247332673	12.7085824464629	6.89026815897856	3.64916413389828	11.7714308591791	12.7842220871329	13.8193658379917	13.8547989487244	27.3755164196595	27.0203276062963	4.41717416398876	7.47590570901088	128.27381835684	38.3349903701616	26.9735193808442	34.5629830907046	6.02318302348388	9.82155606063695	10.8221024044131	20.7459654593555	14.6628395868193	13.9592873548944	11.4664672677292	21.9236646323674	24.635708637426	15.4835764727482	27.8394399990795	22.3804918946619	2.3196288626764	14.5351946995771	6.31424290976881	3.7430314153937	10.3454403083911	10.8217282607587	34.6744471859607	33.7517386408468	5.28369952483358	8.10328660133418	6.11966769411078	0.0	33.830468402039	9.42706188406505	9.22649795440242	11.8818560130834	3.31392728308222	9.72108173441821	3.52470063999129	24.8093587444213	18.8907675139506	39.7060589917236	30.7818760248782	19.283825369411	6.39151852096535	12.3513205100492	17.4123765715495	196.851073769731	7.55065338991926	20.4494188709025	10.5507735183045	0.0	7.45365832387547	4.05762902049391	13.361534175549	17.5126434034435	8.56692776405524	8.29066311646718	7.34574627913176	20.0877309810046	41.1336309481962	17.7376890470753	16.1713046506269	5.95482954753755	10.7241461109817	23.7633973298817	7.48208734743567	13.4166553320873	9.77759403240262	32.0543893463153	35.1033010504594	2.48750831837634	5.99911375998992	5.64643750696146	7.89310363733051	2.85022031270439	28.1468856109295	16.6645102024618	26.3875380182482	44.9538812458603	47.3630070077397	9.93785213406825	9.08268086902968	27.5592195344455	21.8286564074877	36.1225738142987	28.085460478708	10.6092323336437	30.9145923336957	24.2421054227246	16.6330178273007	35.3336662386672	13.2687327835888	13.9812823099807	125.496983486511	27.4865118446156	4.69281884806909	22.1257013970988	13.4275738844194	26.6302709674206	28.1783311027436	12.1816027075228
ABCC3|chr17_48712142_48712342	0.0	0.0	0.0	0.0	0.0	0.0	0.0	0.0	0.0	0.0	0.0	0.0	7.72429692269699	7.94773849413921	9.52181594348841	9.43640259852831	8.55606062071625	9.85663028124544	8.46336674503733	9.82389101414013	10.7954859646128	10.2739682220907	11.0286968823733	11.6818578102825	13.862721948362	14.2372660503125	11.8055989513135	9.04799799979278	9.58041364754261	8.92976881534087	12.066989794197	12.3588284524641	8.73442593428091	8.30625545097573	8.55440693510826	8.21637977938117	8.26113191813761	9.40167610970047	12.9988379228781	12.0006926218568	9.83782322900291	6.49744107579024	14.7382477161304	10.07842139616	13.4145647320028	8.27935746751638	11.4625088770874	13.104833731347	11.733541156804	10.8174708651321	11.0108248932157	12.4272725317846	0.0	13.8985530157246	16.2307361584947	3.19192954398191	5.4041552182136	17.3443610139533	15.1643109048526	6.90808653545185	24.3335427796949	19.299185539719	2.56517624315955	4.88721969150957	8.08517067969387	2.73832140555815	0.0	0.0	3.68855595298804	2.88655371081151	5.03894946881992	3.06325630400678	2.75454027688789	4.09358136975012	25.6166514771485	20.1254492457524	23.8212942922191	40.0293193412522	11.6209884551095	27.0424942471114	10.1319951267324	36.0080327853293	24.0290777943851	30.0222155106746	30.7860900747946	70.1325185523038	27.3486080287339	5.54004103714936	24.0129855716416	9.41801222308964	20.2241881162243	12.1824365344272	23.8945131414102	14.8332919017302	11.7859350516197	13.2696325710815	57.2196957737391	84.506949008055	1.74753097704137	0.0	5.53910654279754	28.2187284748905	65.9480777698554	11.4295274896802	15.6700577286233	21.0716768067423	13.5018385858428	3.52188323075923	10.4811801796794	10.762214876758	14.4084990934408	12.0585619788362	9.46108902411187	7.44903575896219	27.6144505530853	10.8169441132336	10.2838562434977	13.4849132040727	18.0483757280055	11.8208310894021	15.0477392391457	20.3291921987964	13.6775955666155	6.3608426977537	10.6813390067288	14.9900503609644	15.8593715962837	12.1320059420566	15.2049310631364	8.23162352079394	10.2103881828278	12.1425300655084	12.9679018457702	21.1789926212338	11.7103871709721	16.4283663588452	12.4177333467201	13.7962789549896	26.6204266455936	14.4830604517561	14.4262885943811	11.4697672197777	13.1968323480336	14.336937899172	22.011868011675	9.77365962365888	18.5473736402424	15.9592468003184	6.07807226133169	15.3421634030813	14.1062896700827	7.96956835777525	13.5997438708827	12.6597327885364	18.1747288705153	13.0894814616693	8.50373927683574	5.96908164669034	13.2056987915742	7.85135299742152	14.2796294011671	10.8808251216055	15.762462465311	20.8074588149772	22.2360753456236	35.4203835270239	16.0292152793392	20.6680381860056	17.827054822462	0.229240217243853	0.328402357799783	0.393553906568395	15.7345710739562	2.6868057866805	4.02521920621798	23.9877685445635	162.751869431973	100.381306645961	16.5495820406207	23.4940616647035	39.1939250776795	64.2162537339856	0.0	0.0	0.0	0.0	6.64794490238253	9.22504458362652	4.12320654360118	40.9765317859061	28.1787489436512	30.9090681161023	18.9017710413434	13.981409916486	15.2827958548324	11.8538808821899	12.7462045286766	7.43295290148249	8.05538698502021	7.94098190240212	3.31075121844019	7.92915065694222	6.45484683583826	1.35426486594342	18.4477492751753	13.6453075028923	11.6856211911444	8.57034898638528	7.06043859567406	8.95071976118659	10.5552416059749	7.38015533200037	5.96714650745771	8.70627715885752	10.7803192691317	6.22822248995575	7.5374599577023	5.73631210262222	3.47502151528187	3.02699751316685	4.41933163185078	2.21523671208619	8.23895616616573	7.86635909870662	15.0954224766031	3.81917345898083	2.55300717830561	8.036279334854	25.9361596804536	17.5046675935199	37.8114798292792	0.0	0.0	0.0	0.0	0.0	0.0	0.0	0.0	0.0	0.587237189370938	0.0	1.31555925987561	0.261435451024901	0.0	0.0	0.0	0.0	0.0	0.0	0.0	0.0	0.0	0.185480736805778	0.0	0.473447805734733	0.0	0.0	0.0	0.0	0.0	0.0	0.0	0.0	0.0	0.0	0.0	0.0	0.0	0.0	0.0	0.0	0.0	0.0	0.0	0.0	0.0	0.0	0.301150238155546	0.255973222308837	0.0	0.473554504088035	0.821127996921047	0.0	0.0	0.0	0.0	0.0	0.0	0.0	0.0	0.0	0.0	0.0	0.0	0.0	0.0	0.0	0.0	0.0	0.0	0.0	0.0	0.0	0.0	0.0	0.0	0.448952970923647	0.0	0.0	0.0	0.0	0.0	70.7039912310489	8.0484103164436	3.45228916977533	16.2647618573055	23.0615438892509	49.8272025225234	17.4962908351242	34.5510757914871	10.3042950708834	14.8558696299917	21.2560181377365	13.9492715405064	28.0507371985257	10.8211747534027	18.1684376964371	164.22098118927	181.094926791238	33.7127184539896	126.177104532403	0.715471872916023	0.0	0.742915002659128	8.54678351676834	6.02164216574288	9.37279354340503	3.39184765154405	6.71199097935848	5.2272427968613	15.8836174567976	1.03366703667732	0.711532525373418	0.33472061276467	6.04243975663718	0.760272105718516	3.66093086322253	0.735326160691737	4.05070973940879	0.535798369704477	0.898117490504682	0.563057402416613	0.0	0.94926565956813	0.183201743930408	0.0	0.0	0.0	23.1129847635543	18.6197250230746	24.6983379007488	3.47880366186723	3.68866770290961	0.500524777060516	1.51956613997496	5.16395805171553	3.17258279560518	9.17877186396204	3.54668382198358	11.7742296029884	2.1349799145941	23.186749551213	15.8717628053881	3.77189881795126	2.28846664358842	8.93008823105092	5.18558332031998	4.40405688801871	20.1516431377065	10.5237064939949	19.6660848403102	10.8389646093445	29.5908387492566	4.93224894303812	4.53244244230769	3.08991774744946	34.297900770822	15.2044821133979	7.00155608677078	49.9063523078948	8.31602000097436	10.6324779589779	35.4840236712825	15.4448716935202	32.6092327939379	17.9607033149011	11.3051675765711	8.06322169334674	5.4096210549675	23.6909835844531	12.7851710717683	26.2204219702272	87.3754907460507	38.0191004233983	95.5762128615597	35.353991107855	20.5973762321315	8.59331237411622	8.08013346979516	7.88246675193372	9.14311581097804	5.26773145057007	14.098438606755	19.6811857167642	1.36118619792026	55.3496786786289	28.5788682752067	18.7859817825571	29.7786795243511	27.3353457687765	43.0221759353912	56.4171260638676	25.7631323096097	111.558353839757	40.0151241112919	49.451465346691	19.1950900167562	41.6515727502789	29.1798178696088	17.9427123068881	53.6064484700088	11.6872433944062	16.6169380464277	11.4685530633698	0.0	15.7673301289541	22.6115198201057	23.7289124914027	36.9977928051816	0.0	0.0	0.0	0.0	0.0	0.0	0.184269344633085	0.0	0.0	0.232387885739036	0.414644220061481	0.252320850875628	0.55261625225739	1.21308218898334	0.207367294367416	1.12074533566326	0.833435706588929	2.19984576742973	0.827034181258938	0.98334694902654	1.11413604615784	0.581468071137813	0.0	2.70128313030296	0.574410189461665	0.72523020260534	0.0	2.59055102284561	2.84505043906311	0.591599150842431	0.106353819158505	0.796086129521854	0.0	0.205279096932114	1.41232736292529	0.603611401612262	0.191929436634774	0.688058925997103	1.22918043060027	0.101466458865503	2.35890002014874	2.93151733239073	0.591490489785081	0.0	0.323379115715687	0.414143587709413	2.00441734624985	1.34850873815959	1.64546567850957	0.0	3.38965987296412	4.71324551541292	5.28559297313561	0.134453767724866	0.0	0.132529768321485	0.0	0.0	0.72995471815166	0.0	0.290086454978687	0.0	0.0	0.275606756248257	0.0	0.0	0.0	0.0	0.0	0.50859003137745	0.0	0.0	0.447641249117681	0.0	0.0	0.0	0.0	0.0	0.0	0.308442809956841	0.0	0.308215449018182	0.0	0.0	0.380314547696299	0.525858945683078	0.0	0.0	0.37922024881028	0.848154816525586	0.0	0.345030735586213	0.0	1.16042977902885	0.0	51.6283456688392	92.6266950997754	56.635317754517	82.6574911896923	33.2064561568009	34.782199211714	31.6939217346831	37.8387316917066	30.7720183923378	34.6428316106926	34.166969151998	28.8538999462753	28.2558909780499	34.6272441251752	1.4763109092493	1.40241773803446	0.0	9.05462824929083	23.5213938216867	3.74542870969679	196.470303973838	173.96041735194	126.42904002982	0.0	62.8470920955308	29.3380955610479	0.0	0.0	0.0	0.0	0.0	0.0	0.0	0.0	0.0	0.0	0.0	0.0	0.0	0.0	0.0	0.0	0.0	0.0	0.0	0.0	0.0	0.0	0.0	0.772582067999871	0.0	0.0	0.0	0.0	0.0	0.0	0.0	0.0	0.0	0.0	0.0	0.0	0.0	0.0	0.0	0.0	0.0	0.0	0.0	0.0	0.0	0.0	0.0	0.0	0.0	0.0	0.0	0.0	0.0	0.0	26.7790696397047	58.4489116939622	35.4867272613058	33.6096055925461	20.8517315398607	51.996739263979	51.2753071998217	294.52276342918	11.5465073620218	8.1151283482554	8.21860859650753	3.897894089549	6.01881166349594	1.71228737011138	1.71249017823499	11.0794638823394	4.10213798418908	1.24788453543739	6.83550880675178	4.91480004832229	3.13845345629392	10.0762892679615	2.07003786013495	2.6362893363267	6.51480888947446	2.91681775574309	4.51676796235425	8.64636731098201	4.31954747602248	1.51124299923345	7.46705894142658	2.50832527442563	3.58466531112845	3.82292512682225	2.23480684436786	6.85660544877858	9.32997018135717	3.54454221437742	1.01611575341586	10.8578290228431	4.25815394806873	7.33771308170232	8.14341663961487	3.51047427574364	10.4055381639609	6.7176362549935	3.45261352493217	3.25778085907911	7.22523513985737	4.87090859329491	3.66979537799423	14.9196420249016	4.16853148838909	2.14083781450365	11.5616556741581	5.24719447453488	5.60709696547212	13.66134680703	0.995634496104587	6.72224972949427	14.2236791632669	18.8866955660872	15.2594403227253	16.7474962562589	15.4403711776469	14.8118857787828	13.7151653315232	16.0647857271077	11.7742811216567	6.50115099244773	17.660443646618	16.1205914080811	11.3807623578011	12.7593190641054	19.5324445713204	11.8893463642231	12.4246476306631	25.0158880370713	13.1360436301055	13.8040369695872	12.8997700199847	10.017623672589	14.2052576612917	10.7054328806465	6.65400251445997	19.6645793638429	18.0044967891578	18.8669228190028	20.5352213454675	21.1871169564651	15.659607263121	19.4654340639194	14.109588044196	15.4045816322637	24.1225591494239	23.9350416867499	18.271332702988	19.345422491672	24.2916079885378	24.0757715180587	19.1315883308466	25.2205309469012	28.474369912245	23.3149161086713	12.5652716381487	25.3286084148246	21.9964458408114	10.6316469712841	23.3016608766951	13.7863751900295	25.4123247990908	14.6164772167038	16.4418090951516	23.6435241264832	13.173812443109	13.0017179172944	18.7250113823231	18.3387526368194	12.9124541575994	19.9796460937657	17.3946432060556	21.1114180042982	22.7271155642471	22.3155328900043	21.8075221681096	29.7185160314613	20.5090987013103	30.3121977633135	25.0336289258007	28.6900782601781	29.9229822221798	34.6239867650038	36.6663751499563	34.6865385866538	32.9357746327274	34.9491576179753	31.1865745213187	26.4579537143265	35.715191316699	41.0141614501456	31.1460757512614	31.4976050897569	24.8476520057238	38.6375985788625	30.1769502634874	36.1020061721246	29.4882607486257	40.2783894134991	29.0154751609025	29.7392606848197	29.168348425439	43.7650855785855	48.5047501992173	91.7296719345808	70.005277437991	17.8094284574875	13.4385702559088	24.5270918229329	55.0784914622516	27.0289562817985	67.4753515330772	0.0	0.0880484340132258	0.207328115540772	0.576479813667846	0.25248486685276	0.0	0.0	0.0	0.0	0.419069886671385	5.69081022763931	0.634978942921692	0.0	0.0	11.9750712215894	0.719792448923266	0.0	0.285826432630578	1.12131084345361	0.871920137666562	1.24675085895615	10.4158680735321	13.1857150072934	246.782947637799	142.353097611698	14.370146793452	42.5500986535791	45.7632722410009	18.261723572612	26.9513350844228	14.6532198458855	10.1995822964703	25.768140648303	16.2994912770288	40.1539987989668	87.6670896238337	27.1669311137655	8.79487697593085	14.5710698984444	15.0470855857351	26.5266651812435	33.1182714268113	35.2904658872662	75.9065874313671	65.8903475498058	89.2890888187356	72.3991768107676	58.4283033128455	71.143532310695	63.6367416771179	61.0765111477881	75.736508320162	89.085411543407	54.2062589372213	70.1827940087639	40.7345360736456	76.002938088817	57.6638783696062	78.3608836605427	58.1180489767276	61.9891681450054	0.0	74.9681611263354	101.236483125359	70.9119273861864	41.3619377325503	55.0804233874021	27.1449063723123	55.3559405519692	60.9052551179735	59.8823510593915	47.6075864198496	72.8585712674327	71.567300199975	50.1486097808265	70.0594628190833	59.4305284223393	53.8227699215046	61.5267295466317	73.2095746992113	41.375337012027	47.2485067536723	63.0442047095451	40.7469506088435	52.8180507252086	34.3681935889233	25.4630387542158	56.2080792497728	41.5461219677255	21.3082666666777	40.8121879396497	26.2351569132667	27.7995771263313	53.5636283428854	14.515218534755	19.8610092760211	30.2772174492638	17.7482988393482	13.773583851467	24.8390398486466	29.8338362797162	16.1176849165791	34.1017402646787	17.7530532380038	15.9429940414344	25.8680352391221	20.5835701334869	18.3654681967472	58.3349537362732	20.0992205289506	15.2081082471325	34.9257361455288	20.0243273482708	16.3305687952394	41.9941762746614	48.2975127895998	24.5386243717884	51.0535272601727	57.8700506744803	35.3213228389979	64.634551482911	30.7644644815436	36.5404815866554	60.8772751650589	43.5328930064527	36.5351562357154	22.3995562408453	54.9097958044388	37.0605265936064	49.8657500628881	40.6828244060023	56.9251636604185	22.2427354384652	60.5178280068054	25.1959726569199	44.2956474488166	11.1181801371496	9.73834435482176	2.10372246740733	21.920241143837	4.77940994907949	5.30659093897251	0.0	0.0	0.479249710983166	1.14861935834114	27.0031046808297	16.3847295771175	7.51636726169914	24.2482738569222	53.4397453340344	0.0	29.2808278910167	6.61160881222562	13.4119624497439	17.4758372409479	0.0	53.4032961982658	10.4212597691123	10.2883015780456	12.4938448091052	19.6717856064898	54.3364335015265	125.236085022897	5.97433682407015	16.6872729108284	13.6667827299253	33.8264946683631	39.4077572984355	22.9381881883383	4.37310111171058	0.0	14.1895305087021	30.7801314923872	17.567205935371	28.2405578934543	0.0	17.4728534343984	42.7557713155642	34.2099339710342	55.3514832147945	15.003336137451	60.6240360724908	29.7424618383501	23.9387205158804	64.5907203627385	33.1804637670764	20.8965671602378	64.9396406195796	8.40163977104193	25.3785350433654	41.6592793763659	0.0	21.5668787749514	55.6081226803562	22.3910088771435	43.1633185442377	15.5772522685725	0.0	25.7710725868292	108.080545661501	53.5392280087286	0.0	0.0	0.0	0.128343036279748	4.8277978602268	0.0	0.773288812777695	1.34013012267479	1.27587750330633	0.0	0.0	0.828831026872071	49.1992881793752	50.5172226270274	23.6000570618769	31.4036000911519	28.3702092187487	51.0955824709948	42.053767982384	15.2238999117862	4.81513759564352	0.0	10.3473071292505	2.97128304359672	1.32845119707087	6.4529208989596	12.0768224110635	14.8808879671683	3.0882908142977	2.63259015837309	7.87071887851249	8.87285243752818	11.3722414367588	9.49142483601914	2.98837161849643	1.81876542867756	6.65741758041988	6.65258645325298	30.7123990580441	26.0513198209716	74.1221330981341	23.2947878379451	23.7057426123047	40.4248726762696	20.7501558275254	53.4305039201967	15.3960428063776	4.16366173267172	13.8498145744239	13.3867264302509	2.07701771673449	9.52925103371662	23.9301710191412	16.2410240945661	28.2688636033201	22.0443740476044	18.7553903046919	18.4885425092788	9.47519187105566	3.31165949548984	32.158340536251	10.2297457257283	11.6106791782163	3.41200152212689	1.53084334748864	4.10240240594063	7.71136263451446	41.9966978192971	28.6283174345618	66.2230501488406	11.4694322870267	11.6350641250021	9.85048920777588	0.25645012511639	3.93617574839646	11.4304425883005	8.7852166559362	41.9376917406229	7.23610089578449	3.02573892008255	4.81279279660183	3.68425393122697	3.20493126864203	4.86806049531468	2.36464233305817	3.61272036408859	3.96272776997031	3.80747966599916	2.74670611683768	3.08465981439316	2.86149137433678	3.15921971074218	5.7798947415227	4.33572039506581	2.83365119095005	4.05449235351074	5.33570097095157	4.58536262669856	4.31556603965748	2.92709600456228	3.72567261989047	5.80669200095903	3.99635118602994	4.83371615562301	2.99460592048363	3.657444356479	3.90076733285612	5.06920324368775	3.67682921972388	3.78652291503239	4.40306447702801	4.09235439858912	2.86603926226064	5.82221704600581	4.7334664405268	3.57445901461017	5.96588606439808	4.43881750941198	3.38753711079193	4.40191504064103	0.958993181656974	1.27132092448421	2.65043322251268	1.13574622506286	1.82842888367564	2.02604933191403	1.38176938780129	4.37389432194311	1.4729586123952	2.26842221216665	6.41439201175128	4.9148959966656	3.06180165582851	3.28259882002376	5.85854729593252	3.61856842921165	0.0	3.16042233170297	12.6338418359158	46.154277468593	18.1762862167299	20.8889108797407	37.924285468031	2.61010939388729	0.0	2.69692117365258	19.4101257564452	12.5873013275427	4.68644346447405	11.386545956037	14.3566526975086	7.15903670295247	0.979352392114108	0.955589966114833	4.69659696787406	21.0343578273231	13.0003861950259	30.0295478375316	26.8782989113755	11.9005139059905	16.1439656586689	69.5489283095484	23.7720785010542	1.85938219718914	26.7590494806044	1.39407454032119	0.924100740528266	2.6615301515851	3.47973196830029	27.3720965904509	1.48259375283136	8.42725615500871	1.28812398067792	2.60510858551768	2.5310353977498	6.48142659341005	19.19233434835	10.2705357128141	10.5007071815559	0.0	2.35484592059769	10.0728576246656	7.13796277313744	4.94812089851882	2.02182481573316	4.75530963519024	0.84251691247796	22.9187857372108	16.3395260155841	18.9530205496599	4.14312932373183	5.28250733783777	1.02933179871484	6.68849565899131	8.20151505331533	8.34717185068698	3.26278044299488	5.65040583101214	4.68311937457247	0.551365343546124	3.3171948762061	3.06915619677634	22.5722458364008	9.77544302208565	28.8593690900519	5.47858017799301	7.12594045629425	1.4084780126612	3.44187245289723	12.6741262906926	67.2454552720637	2.49669736036876	13.6112327214011	2.48332744849418	27.0797245692063	7.37354188205846	13.1993694011205	29.6328925382639	11.2358647718645	9.32229560352236	17.068952804841	20.7004562425927	6.04277759682797	17.6767050832589	10.3898946560374	33.7772216476262	29.3072454734313	34.1525856389143	162.572879014594	61.2385760428721	22.1310859268677	36.1963228789325	14.1558280319719	46.2246061813985	41.9319180987886	27.98284922363	25.2707213501438	45.6733058142776	24.1209570217307	2.53723804616085	2.29391162142712	5.69647187174162	2.1440859791201	1.64544909234478	7.13320642311989	4.86028293514303	8.72437693923699	0.0	7.69983884210685	22.0536194382929	9.70634143112478	0.0	0.0	0.0	0.0	0.0	0.766021480529467	0.0	0.0	0.0	0.0	0.0	0.0	0.0	0.0	0.0	0.0	0.0	2.51989045536024	0.921722292925371	0.447352215784832	1.00109485027145	0.0	0.0	0.0	0.0	0.0	0.0	183.397729600056	9.52303165267311	0.0	0.420342159152331	0.227602597499645	0.641904769839498	0.0	196.771023798961	0.0	19.6053941296426	0.23874448473769	0.296964680832639	0.0	0.0	0.281338832821025	0.361394575694873	1.78093928036649	0.0	0.422250816255987	19.7255508368559	47.7971173868886	3.02319297425131	0.0	38.248487255806	0.0	0.622079175323615	19.6811689012646	258.50657623158	0.0	19.3341075048391	4.7896618469388	78.9072630026923	8.83025059867975	6.78532922266653	0.74214478529481	0.0	10.4171104434094	5.85981999974511	21.7499872630437	78.7450662135657	40.4263303965499	4.75858744465118	26.9481957215447	0.0	30.3949316644125	0.0	0.0	1.77148277162768	0.241192877250816	0.0	0.0	0.0	0.663475559587348	0.886642856860642	3.62060603220886	0.219385397153973	2.95620910101702	14.2709387209877	14.5000694049748	5.61736887077718	56.1734335325715	54.3594147513344	0.0	0.0	0.0	3.50901275705112	12.1824799224477	5.33034776018634	0.0	0.0	0.332423363800313	0.0	0.0	0.0	0.0	0.0	11.1828974199855	4.73375143661527	9.32930271464012	0.0	155.260861248247	64.9278523454512	141.147963479668	0.0	0.0	0.0	0.0	0.0	2.56124305326574	14.629388474641	1.60515529459758	0.0	0.0	23.4797542718508	1.45668227720455	38.2746870763909	87.113315555038	47.0833888058706	12.0054501294127	0.0	0.0	113.655812232929	48.3248255578227	93.2380767669456	94.3832195206373	160.235174414774	0.0	7.81018822508089	25.2820385329094	1.13176968554524	12.4055934451841	0.0	86.7801802590214	28.6398740615691	33.8403538109039	29.3152181679957	13.4814732918903	0.0	4.39049199980904	2.42757704698381	0.0	2.3457327433003	5.52851200828012	1.35588444468319	13.5671505400284	7.15372602130765	0.823040347426426	23.8572686936459	77.9945321047424	148.349831343851	0.0	2.52162350758385	31.7697279235586	73.3420223314398	0.0	0.0	0.171594997861965	66.9854810644898	72.0664706279509	103.233987162157	41.858495470673	37.1340104408784	105.160162383047	17.0480848041896	0.60042028870979	0.547621515567972	0.0	0.0	0.0	0.0	0.0	101.42464417511	0.0	0.0	0.568432980302856	0.0	0.0	0.971389491287652	0.0	1.95497680890578	2.97908551215188	2.87149209830726	1.59743200399193	2.57535628881942	0.89268582976749	0.739018197353989	35.3093885871555	0.0	19.7745787591132	16.812835109758	17.0530965951088	295.676154470306	0.0	0.0	0.136203406111576	0.0	0.0	0.0	0.160753148465019	0.0	0.463859378850255	0.0	0.0	0.215452141184813	0.324834123991015	0.0	0.0	0.376426077566378	1.0140785272705	0.0	0.0	0.0	0.0	0.0	0.0	0.1731960513703	0.0	0.281443583476736	0.0	0.0	0.0	0.582892307583241	0.23170078857187	0.24925417512491	0.0	1.11150577411653	0.244274407328051	0.468876376703446	0.0	1.1897049711682	0.0	0.595186344429341	0.616789813868	0.190109832704831	0.329252972281919	0.0	0.0	0.0	0.0	0.0	0.0	0.313195199653263	0.0	0.0	0.0	16.648067974811	67.3207700465416	0.971992906528397	41.2584665747097	31.049448675884	22.5554728980491	2.85120908602397	122.991114782332	121.29040470589	2.85878130549347	1.32418394073086	25.9353908407846	4.88699641578342	3.45688596480507	6.53174720218818	31.4081518797747	3.59190574687461	0.492555124496036	0.170388021785422	21.4159852973038	138.931517526822	49.0275488975219	0.646414781807753	0.92562821219883	2.66482334904624	2.02139390426387	219.504413005595	305.889719685435	49.2904690175496	13.2416391583941	7.07419372948498	29.4109729296509	24.3121350687856	0.0	0.0	10.8518013820931	4.89616023032526	8.27276650274911	5.20787480497885	0.983617892129414	5.65394746500844	0.886068179966986	1.251909307065	0.873985011268257	0.677631019612466	0.366078794705889	0.691292180758654	0.0	0.0	1.80844225210647	0.0	3.54972964917927	5.21609784707622	1.04781178949568	0.13834863493623	24.2461991446486	0.0	0.0	25.6439743471007	0.468334905806882	0.28984205722165	9.55230738475991	10.7508122529724	4.4384468920209	11.7429863270556	8.05017285608239	27.5841478694926	7.09404212030461	16.1817088426666	1.86524640699337	12.7155428991085	5.89398038505697	68.3700730488678	7.14209601630796	4.97647449409027	10.8995102968778	20.8698024724694	26.8961120105021	7.61610424337591	5.69619026486525	20.5488984898893	7.08909676480425	45.9393422279711	52.5486573082173	6.80047199927361	8.65935458501732	8.58489262956981	5.05124233148881	12.5309179486187	7.8225013794115	6.20363212149828	10.8076303916873	4.64396859850549	0.0	11.7728190357469	7.94707511149701	7.83180700094091	12.4818345203495	9.76776181393001	7.49485927323315	7.5523421966401	7.42022785772107	0.0	8.70929899399799	6.01465490911967	8.13413627383397	10.6551509184514	8.71668140528357	6.18302615382011	5.87925789050775	7.22935966986218	8.37684775876582	3.30688529758927	0.0	7.87413987066302	8.81331869524082	6.5696256823814	20.3100817811954	5.45579346029359	8.88478436004487	12.545968163534	14.2216938248853	7.98830567605721	10.585334482714	10.0727215859283	0.0	8.94093621091868	4.82643674330762	3.18646249892494	0.0	2.04633849897459	5.30380827130803	5.36780951898033	9.82788637941754	14.2456535713695	18.6840228355944	4.62135827559787	7.62248712516117	7.16983974026448	10.094791858292	22.1512804968399	22.0874839116173	4.48808863284321	5.97410338362748	21.9235205250777	99.9773131509125	16.2065732026684	45.7657637427096	15.2225514919265	55.8930619361362	26.7526540486023	2.29695889729645	4.43702288023105	40.0393584347783	95.5780864333045	8.98118888501119	55.606371980461	2.53318401491205	7.44043105754833	3.59843867362857	10.8111250119316	77.910012074929	177.290871497889	0.0	0.0	0.0	20.998090281973	0.920529751259202	19.5831310807222	15.0068896516349	28.6155539615167	0.0	0.539124056983409	0.0	0.764467467344095	0.0	0.743614585554013	0.509197589862075	0.0	16.2182218833243	0.0	0.0	0.0	0.0	24.0171224485642	11.6383061417926	60.6366045159336	0.513833800771678	0.0	1.59633859057151	3.13894273550735	0.41023272848151	0.0	0.829887029570615	0.161475645631851	1.42769420259155	1.37406805901436	70.7818340086443	35.7685767117274	22.0654022347147	12.5856091504166	0.0	0.0	3.1588337906688	7.46308754203027	43.7647846290532	0.0	4.9131575253029	49.9753571413615	0.405225507710367	0.686012726103261	0.0	1.2401207790071	0.887821342714692	0.0	1.80911413918777	1.64477330057155	5.95453414067153	0.0	87.3895005054835	0.535701835878287	0.336283722218824	0.571064864424138	2.42786241694653	1.36597314810779	0.610673106575097	7.98321331463746	0.0	238.539821127449	0.40781839786099	1.05236437700558	0.0	0.0	0.0	37.112866037566	63.7355932841558	15.3061531058502	0.0	0.0	0.0	0.0	0.729832826779657	26.0653111881823	80.3579674048356	83.7799053928248	35.8313765915287	2.50167904618298	0.0	0.0	0.0	61.7317750842295	119.563726722072	33.6315399875083	38.7105410615891	4.30227358820277	0.118332000730566	0.170426809518316	63.5080575286393	59.7968926899973	58.0085941192279	34.3994018031875	2.46081949955144	75.870130584583	276.022182159858	0.647428837187894	0.821302454849976	0.0	14.5351946995771	1.45713297917742	0.0	0.0	0.0	2.93659813301296	0.0	3.62310824560017	95.5416077376353	28.4127428655143	4.70317296361523	6.86415300910936	36.2941882536504	1.37415926980462	11.2877632124293	5.965069109548	0.0	4.22964076798955	27.5281925794263	10.8081505676832	9.15302009224796	0.0	56.780152476599	1.2174320992315	1.41157948686277	39.4787524110707	43.9687849198785	19.2961142186826	151.179632367029	2.29364641702271	0.0	1.86341458096887	0.0	0.0	0.0	0.475940431336402	0.0	0.0	36.4555117803416	63.7802367511357	17.7376890470753	0.0	0.0	0.0	0.305966489225945	0.26721740526556	0.0918948995348445	0.0	4.16782840200317	3.21556956187414	0.0	0.517164979309476	0.0	1.4932898773328	0.0	6.39701945702942	2.85677317756489	0.0	2.0668451147522	2.42091385753846	25.0286646339497	18.5017573258012	10.5654282741754	5.05292972395548	59.3442284092051	19.8122240586235	3.08009970976753	19.6667994802596	32.1315480159191	3.65926392200615	50.5829327206183	28.816757088285	13.3409182347144	57.921684686082	375.82864561396	7.03922827210363	4.88965776731466	2.84827324821017	10.6521083869682	10.6675110603244	0.320568492303233
ABCC4|chr13_95953600_95953800	7.39188932468288	9.07068875526601	8.64372756213086	8.09517281716353	7.6989429746498	8.68684487506703	9.59808717280483	9.59699050109831	9.4173537868334	6.10732261476298	4.86037854596963	6.95900147755781	17.1187120989501	18.8235911703297	16.3656211528707	15.8531563655276	13.689696993146	13.1421737083272	21.1584168625933	17.6011380670011	19.431874736303	18.4931427997633	21.8704666989436	15.2218147224893	18.8390836734151	15.127095178457	18.8889583221017	15.5512465621438	19.394495920635	19.3076082493857	17.7988099464405	25.2794218345857	21.6854712851112	14.7436034254819	15.8126916073213	21.4686052299959	15.6961506444615	20.8599688683979	17.214677249217	22.7040130683777	19.6756464580058	17.3265095354406	19.2730931672475	19.2193152205842	20.8671006942266	20.698393668791	19.9775154714951	18.5009417383723	20.0705309261121	19.2603749549914	21.2351622940588	17.6053027533615	0.0	14.3949299091433	14.8395302020523	14.3636829479186	18.3741277419262	20.0127242468692	20.3770427783957	12.7799600905859	19.0436421754134	22.8081283651225	16.2461162066771	11.1073174807036	20.4507258368727	18.6205855577954	10.8018958037706	8.65526179032498	13.2788014307569	10.1029379878403	11.5175987858741	14.4410654331748	8.72271087681164	16.3743254790005	12.717486548939	9.84862409898522	16.4916652792286	12.0087958023757	6.70441641640932	4.36169262050184	7.59899634504932	6.3171987342683	1.30592814099919	8.18787695745671	13.9936773067248	15.510076218298	4.00223532127813	2.45344674502329	4.72386601409342	7.84834351924137	2.99617601721841	1.58901346101224	2.81111919310708	5.56248446314882	3.43756439005575	4.66894479352866	6.97801167972428	6.25977400059667	0.218441372130172	0.0	1.31883489114227	5.32195317728199	4.97096063591875	4.03395087871065	7.2323343362877	14.0477845378282	8.71086360376953	15.8484745384165	9.31660460415946	9.73724203135244	9.60566606229387	10.0488016490302	8.34801972715754	8.51318372452822	6.90361263827133	11.898638524557	12.3406274921972	13.2483357794398	14.1248157871348	12.6455402351744	8.94730441246501	10.9464881070442	9.44997511875252	6.3608426977537	0.0	9.65460870706183	7.92968579814183	9.99106371698782	7.86461951541538	12.3474352811909	5.10519409141388	11.5034495357448	16.9924231082506	7.30310090387373	9.7586559758101	12.6372048914193	10.5073128318401	9.34586638886389	9.50729523056914	15.9313664969317	8.65577315662863	4.58790688791108	5.93857455661514	10.5137544593928	8.90956562377321	6.98118544547063	8.62061028349297	15.9592468003184	9.11710839199754	8.81358323155736	15.1138817893743	3.41552929618939	10.6144342406889	0.0	9.84464480486244	5.97563284119686	11.0048390641404	3.97938776446023	6.93299186557648	5.23423533161435	9.23976020075519	6.99481614960352	9.09372834537175	5.29420549730189	7.3440248847931	4.70182082217131	15.4567433050771	14.23494020758	15.1906593909711	31.0238427336682	35.0569516951268	36.3643809669197	1.57345710739562	8.0604173600415	2.47705797305722	1.12442665052642	0.0	9.12557333145102	1.83884244895785	8.73497164456926	4.43704812200145	2.74855560729121	7.20444965396804	27.2964926375849	15.267222845412	9.59628574230907	3.32397245119126	4.61252229181326	5.85929350932799	9.62836539231674	9.3929163145504	8.49999373192813	2.4717700592526	3.02300754951048	3.88134497900506	1.62700325833979	2.87817521615278	1.85823822537062	2.3015391385772	3.33008918487831	4.02019790810595	1.37898272294647	0.645484683583826	2.70852973188684	1.50593871634084	0.818718450173537	0.898893937780338	2.14258724659632	2.56743221660875	1.91801137739713	2.63881040149373	4.58766412529753	5.96714650745771	0.290209238628584	1.70215567407342	0.622822248995575	2.76373531782418	2.60741459210101	2.17188844705117	3.02699751316685	2.20966581592539	1.26584954976354	2.74631872205524	2.12604299965044	6.28975936525128	2.92054440980887	3.30389164251314	3.05378614724452	5.70025487482497	2.58591680358817	4.38393969035121	8.79981222306612	6.00752472388345	5.33705552318132	5.54749289336459	6.40633579257622	4.59801951963585	5.94940385506378	6.67837628174758	7.96898156753228	9.98303221930595	13.7618362125082	36.835659276517	32.6794313781126	23.7908391442246	11.7706798226123	19.2270381885806	18.7879987628387	9.24535919535015	10.2182798314783	7.81285696198135	5.85152733867372	7.07380663470662	7.60471020903689	5.86660079940463	5.6813736688168	5.84480185223734	4.67923918917729	3.97083091149593	9.88451041455071	4.41908861212256	5.53834736459053	11.3737622781306	6.08586480043612	3.78207180588455	9.39590060471881	5.78317596332036	5.35081656179426	10.4535523804977	5.21222976408805	2.98140533232231	7.52457815546898	5.74830740402882	8.24705869158312	5.81945291644857	5.41561204350966	9.11516835398983	6.65316431113861	7.52875595388865	7.67919666926512	8.74515085866423	6.6297630572325	2.46338399076314	9.27391018833769	8.82552646085574	9.99288386791313	23.8207447644697	21.5552809437855	19.3980172685239	14.687102541486	22.8221194464901	16.4581419011602	18.3161784137501	20.5827905183929	19.9477722626169	18.2823332074901	21.7125265966948	20.8603057292919	20.5250555582281	17.1807316637361	17.1591161034068	26.5565292491533	21.7244774741157	18.689812269297	14.0244291018311	21.0308078801186	20.6147365694172	16.1623069532513	15.9105744249204	8.89942784635106	20.1245768136883	14.6028271161813	11.6302539577907	21.9426179682565	10.0605128955545	8.95037932904715	8.31310050484503	7.01873074890245	4.05570253090307	7.95285947051099	16.058950719987	10.3988298880475	8.20398770611483	7.4659567839157	14.1457401537529	1.45718115317017	2.70529368835068	3.33705998505987	14.9291801081155	16.890584518029	19.2644105451369	10.3707209204715	3.57735936458011	4.0039643754609	7.80060752792085	15.3047053672363	14.6239881168041	14.2327605659113	10.7408508965561	14.6824802673467	11.2798397195428	15.0476375906504	9.81983684843451	17.076780608962	6.69441225529339	4.83395180530975	4.5616326343111	1.95249646038535	9.92690316933845	6.48113558305407	10.7159673940895	16.8397029469628	18.4682827992649	10.7321646226118	11.3911879148176	13.5569290508502	20.7613330845059	0.0	0.0	2.18047026071267	0.0	0.0	8.44852317882041	6.14777950484935	2.50262388530258	9.75054939817268	19.5965587603564	10.5272065490536	28.6836620748814	8.5120411727606	15.1382952038422	5.33744978648525	7.15335890409763	14.3157076283892	9.02561502866908	10.2980998961479	4.23800797405806	8.64263886719997	7.34009481336452	5.62371436401112	8.41896519519596	16.2323239951767	11.9799082524334	15.9910088190427	10.5691048779388	14.7304379375	11.6574169562866	20.8237254679991	12.8451659233879	16.2141298851534	24.694861701008	15.4440371446667	25.9630275742485	15.7242928425683	16.9893588628722	6.94950862821628	13.4340219916333	12.1126795463262	14.5337082373904	18.0835903837485	49.7510655273514	36.7573668313338	30.9877714193594	8.19145225744225	9.50477510584957	14.3723628363248	12.6014225730968	8.8274469566278	8.59331237411622	10.7735112930602	13.1374445865562	17.7321033909877	17.9980824561144	14.098438606755	24.3385655428687	7.82682063804147	12.645432207477	10.2067386697167	12.523987855038	20.9885873755969	10.6778694409283	7.84148034290382	30.3092007045246	12.2632509793742	12.8820270022815	8.56137539125316	18.9029492110218	5.45647228902714	19.4374006167968	11.690337127572	3.87950536365148	22.7206139210633	7.15339897416243	8.13890843090338	5.84247042850917	8.75171872495614	3.31943792188508	7.15065156704198	9.81886034127008	7.74372407550313	5.99880307926009	4.67380313302563	4.09509693032165	7.35471038589697	10.0295641422829	3.20597025038349	6.26515771752488	8.7100380001853	4.77448165413681	3.95059405756361	4.87206958572241	3.78481276313442	7.95767403250641	9.34073285517174	5.39154965355281	5.37957761118365	6.66748565271143	9.45933679994784	5.78923926881257	7.7262974566371	5.79350744002078	4.45792187872324	5.9322948736459	6.39777583492806	6.15439488708927	4.20633517511097	9.80192901251704	8.4017871011209	5.33446957324332	5.1271926406344	8.08289025604639	10.1899024578797	7.59734623803622	8.72436161961485	10.513992590666	6.03611401612262	6.42963612726494	10.4928986214558	7.06778747595158	6.3923869085267	13.9175101188776	6.74248986449868	8.28086685699113	13.2688542020076	9.21630479789709	10.3535896927353	12.5991947478562	6.54989958534656	6.58186271403826	13.9018354962863	6.92669626214408	6.83420599734874	5.49701669206103	3.36134419312164	5.61079048196139	4.77107165957348	2.63171070185019	3.90741032567912	6.93456982244077	9.5655363749025	3.48103745974424	8.66090716117714	10.781044060802	6.3389553937099	3.20592314767386	0.0	4.07234563416748	5.09284090285292	8.65180016264037	3.81442523533088	4.83401685082545	3.2827135845394	4.47641249117681	4.03326105864867	5.962144324361	3.17068068790478	3.24661287265196	4.45661772540203	2.55325264522144	3.7013137194821	2.60534876198599	3.69858538821818	4.26654109390246	10.2375272572289	3.80314547696299	2.10343578273231	3.18362937785613	2.22711321509296	3.03376199048224	9.32970298178145	1.93053742605884	3.79533809144834	0.771320366032897	3.48128933708656	4.53291296995327	21.9029345261742	12.8648187638577	5.52539685409922	11.6091982007995	11.5500717067134	4.73227200159375	4.38320194203064	6.74830883673748	4.41175890929575	5.44698610231015	4.03360052488865	3.64044532032445	4.70931516300832	5.38646019724948	2.21446636387395	5.60967095213783	9.83292307236272	6.58518418130242	8.82052268313252	9.98780989252476	0.0	5.89696330006576	2.95394953340702	3.97316789473186	19.9241270439843	6.34800898104544	25.06132980507	15.3120604349657	29.7296651015845	22.1507615340185	10.1477276153783	23.7779996993755	12.5547263286569	15.8003116447622	24.7787882265854	9.30942735846416	31.911217508613	21.8910438630725	14.5913379556235	5.52116307318218	20.5262592115838	31.2446758449879	35.5660153466048	20.6576770663182	21.0177833433996	11.5882223871707	16.8479689926557	23.0950154551915	117.049618848358	23.950044107996	16.7690186434648	36.8953157349388	19.1977982468611	20.178344470052	16.795771204407	25.2101460093648	16.2469029272628	0.0	22.9827308837496	22.3980774876522	19.373999916666	16.8269132533297	20.1771579790966	0.0	19.1579413111157	12.5836938898331	10.2168245726257	20.8493866618339	29.33678479506	23.9790412255508	31.1089029138521	30.470725842821	21.2678899586784	18.5506711055615	20.0070472339309	12.0609836287744	18.42643442921	19.5971569517679	6.42823345775218	22.2459742190529	8.99952340350731	3.37205259772859	6.83597012399093	5.55530670951176	2.93227474779292	12.479217423355	9.04858362349795	0.0	10.1031939417691	11.0133884726323	4.46153038096123	3.03169540298256	3.70388410061288	3.23432058798816	2.56873526735248	4.22074814565309	2.3929138241103	2.49576907087477	1.82280234846714	2.01060001976821	5.64921622132906	6.22359043021152	1.72503155011246	4.21806293812272	3.06579241857622	2.91681775574309	4.06509116611882	4.32318365549101	2.96968888976546	6.04497199693379	2.13344541183616	4.59859633644699	2.86773224890276	5.09723350242966	3.35221026655179	0.857075681097323	6.53097912695002	3.07193658579376	1.01611575341586	4.65335529550417	1.77423081169531	1.46754261634046	6.98007140538417	1.03249243404225	6.62170610433876	6.7176362549935	1.97292201424695	4.65397265582731	6.37520747634474	3.70189053090413	6.29107779084725	3.72991050622539	1.66741259535564	2.67604726812957	4.20423842696658	2.62359723726744	3.7885790307244	1.01195161533556	1.99126899220917	3.36112486474714	3.1608175918371	1.71697232418974	0.897614136630898	2.39249946517985	3.30865096663862	1.28799006772025	0.0	1.21702922175058	1.59111907049414	1.39310378409594	1.72899448288568	2.2235298493905	1.83560683190341	2.39237232451976	3.08407019547164	2.58464051396155	2.16080828359358	3.12698600463391	1.45956040334505	1.44221281771807	2.29329244799728	3.00528710177671	2.27284122580667	1.62203528494643	2.77250104769165	2.94968690457643	1.91537199884658	5.03117941840075	1.52112750707167	0.0	1.73995636256899	4.17116444226844	3.13546400982133	2.20065451889481	1.14869329282971	0.488470238505101	2.61019038614115	2.00125060258676	2.55701136721451	3.10655116362048	1.08292009419887	2.34609590203732	2.92044819612769	2.15214610233889	0.0	1.20612421022975	1.59974151569537	1.51880671018344	2.74137186784649	0.475392247932053	0.0	2.28382456510997	2.66623931272728	0.0	1.19761931300991	2.22886592867904	1.44038549094793	0.940448853170228	2.82459934697487	2.85423515625225	2.07079085786376	3.27590969032213	2.6426878563078	3.18793327000062	3.1720032244523	5.16843757068893	1.57762297702387	2.92165761574106	5.736873295496	1.91267188401188	3.35870208616303	3.67224102053071	2.9569657378997	1.92702992148077	2.10228348719537	3.38217654367503	3.59845090630601	3.20702469264564	6.88485615743596	2.27856452500809	3.53932678991606	1.57488025448784	3.82271569318827	1.93187992894312	0.887557360690807	3.66252236528801	3.88003430902969	1.67826622556246	3.46453434757045	3.37946144145678	1.86180947396419	3.80565961552917	9.84868024349589	9.36017060556948	10.9987060093659	7.49870671894213	5.54341023056236	7.5140801538465	2.5971971583826	2.90633938513963	7.66765358330423	69.465516543328	70.8789893806468	30.4772329844935	31.9946296585654	32.9492751242852	58.1902743307541	88.8771242459509	51.5462227117729	169.98332612758	1.67627954668554	9.63060192369729	15.1124988415363	9.54971063895691	3.51652341630141	10.2643467613623	9.56295682140911	4.80548892550267	13.1480159010066	7.84917590417527	8.71920137666562	12.0274788746358	12.8195299366549	22.6225502576112	10.7296933755565	3.31053715376043	9.298330278116	18.0837919277711	18.7213386440458	5.40135485950496	9.92943924162947	5.8612879383542	4.24982595686264	7.45919860871928	16.1565132833707	1.62786481617433	0.0	6.58592269424617	11.4007664502807	15.637245744672	12.6712299669348	5.72734816413211	5.22920075160178	5.19859554146698	5.99262532352899	6.778842340515	11.2978030750237	0.0	8.40695011695619	9.57087878619215	21.212247225706	5.77340155128346	12.0216679873273	0.0	3.33576978075208	9.1294691393514	0.0	0.0	6.29060491304795	12.5377413856868	5.06843450378438	13.9975540972593	0.0	4.88922789954361	7.78742177887375	0.0	6.33090883661484	11.0982942646258	9.5007172303093	4.38068594296159	8.40072484385841	7.62832497571867	3.24597180135338	8.85573794410783	71.567300199975	5.32551608291963	10.0084946884405	12.7351132333584	8.71416274919598	18.4580188639895	33.5543884038052	10.7935661770505	5.32377540886448	15.7610511773863	11.8845272609127	52.8180507252086	51.5522903833849	14.146132641231	17.1068067281917	42.9787468631644	13.8316818713522	18.1387501953999	52.4703138265334	5.66287682203045	19.639997059058	33.1776423651542	9.32251455813235	13.2924369289451	29.1579195217864	9.69252196955084	9.0874536031634	59.6676725594325	8.05884245828957	8.93140816455872	12.2196340469377	6.94951022318934	6.94020457634984	12.3501420800921	13.1854643463826	9.60392531024009	12.8635011385284	9.81168274008548	7.60479738652642	24.1672916272234	7.34875595785775	9.19580502364848	14.48925383688	10.3320523670688	8.67576280238228	11.6852986938854	13.1923013013125	5.87586831662827	5.59353899664429	7.46525967899411	10.1462125275098	11.136321466767	12.5589599560272	9.33314843368555	9.28621546692715	8.77351241807825	4.86495122564762	8.03611346291403	6.32501818449095	4.76630045109968	7.56472850085067	5.92846415456939	5.00112148615672	6.67090808228976	0.0	4.20744493481466	3.13146302054814	14.3382298472385	7.95988640845877	0.0	24.0434890273079	5.27174682081483	3.44585807502343	14.1444834042441	20.4809119713969	12.9127335008678	22.821904806515	27.6412475865695	16.2090339059429	15.1126853631054	13.2232176244512	20.9226614216005	14.56319770079	7.74012137781423	10.8616873623591	18.5770282840697	12.9722063375358	25.9740457873503	16.6453570516452	17.1059142504806	19.923922617279	7.96578243209354	29.7468777975637	21.6783450198815	21.1415591677269	20.5605690252707	19.1151568236153	15.1070765677275	7.16376739706272	21.6067850927963	19.9654906977647	12.1297374315657	12.0022371047181	12.1030427598053	16.3079965387719	21.7665744879236	12.5158295015979	19.640848882669	7.50166806872552	10.1040060120818	24.9452905741001	16.3791245634971	14.3534934139419	8.93320178344364	15.0455283553712	15.8186304073335	17.5338569134788	11.5649020450779	11.1091411670309	21.4204640487589	17.6456280885966	8.94843353476997	16.3393848562939	9.2492825451938	6.49052177857188	8.60566749098906	12.8855362934146	21.7804901903406	19.5176449931485	12.6656212712685	6.89607660706745	8.40947541952117	9.88241379354062	9.40150109623115	9.10978977003351	0.0	3.18280904135263	2.55175500661266	0.0	0.0	0.828831026872071	3.92612773501248	9.50323990013386	8.13795071099205	6.23912584592422	6.60187258549498	12.4584907876808	7.1456263145555	14.0962036220243	3.31040709700492	4.5481500811197	7.24311499047534	2.97128304359672	9.29915837949612	11.6152576181273	16.855421206808	2.15381273209015	1.37257369524342	7.37125244344465	6.57851130144328	9.26286792928766	7.44364894042397	6.68714022537712	7.47092904624107	0.0	0.0	0.604780586659361	9.87184255437133	16.1270075082205	22.098524153481	11.7877239661891	15.2485587614284	17.3980464682679	10.1337970320473	8.90508398669946	9.9866223608936	12.9536142794231	8.70052454034322	13.0582178061956	19.212413879794	9.2968302767967	27.9185328556647	3.00759705454927	2.02578175658972	29.16286983381	21.6688489927994	40.2551953925432	9.47519187105566	17.7905428711199	25.0991926136594	14.6139224653261	27.0212169965762	6.82400304425378	5.95327968467805	12.523123133924	7.71136263451446	11.3797503768418	26.8390475949017	11.5388647986616	15.2925763827023	14.959368160717	17.0144813588856	4.8725523772114	4.59220503979587	9.7975222185433	5.53143270929317	4.32772248920433	6.33158828381143	0.0	0.0	4.87621843838864	5.58573735391896	5.28060799491761	2.81938124326167	3.51236702064169	7.23628549298927	4.85781888420582	3.98272386941463	5.4682605800606	5.20271158970324	3.94902463842772	5.23802960950494	6.0323066366133	5.83903881771525	7.54974438239931	5.2086604716432	4.93142773060034	5.08620283245346	5.14765159423021	5.85462840268503	6.99780830884806	5.90764957934861	5.86951247468508	9.09076797289674	6.6694573559323	4.07807493889503	6.69859000058739	2.9414633757791	5.18155767320221	6.51653542600146	4.66073695394872	6.9388318981047	9.12671861265776	5.47307057185911	6.90240361441965	6.23103655614911	4.1100162124185	4.39125181028584	6.11377088977921	4.10997077852989	4.87339687718947	7.63948399430125	2.93401108141239	4.57107220918909	4.34153428267293	1.95750663271849	5.75086105292519	3.92788963305385	3.11908054172915	3.49875927913706	2.34042666507886	2.46919488373267	3.10023221891133	5.85854729593252	7.23713685842331	13.1511631888277	12.37832079917	3.44559322797703	7.15066270640173	3.57566286230752	17.6752322828575	26.5469998276217	8.70036464629098	1.5391597251759	7.19178979640688	12.0157921349423	9.82423518247231	14.0593303934221	11.2791257111687	10.2961852679102	16.2782858364753	5.60901824574444	11.467079593378	11.3145290589693	11.6857543485128	5.95851033938685	21.0206834862721	4.04363788932197	4.13212288402447	6.53446229041359	16.7172653367905	4.85557348106639	0.464845549297286	20.4628025439916	4.18222362096359	4.62050370264133	5.85536633348722	7.82939692867565	26.1279103817941	5.18907813490975	4.46148855265167	10.4481167321654	11.5369094501497	11.7060387145928	12.2003324111248	5.37385361753799	11.9822916649498	7.0004714543706	9.79464606047566	5.49464048139461	32.1971699074133	24.708332676245	24.9762292972855	5.25674452090622	4.75530963519024	8.00391066854062	3.90106991271673	10.6078598216357	5.08495673283557	4.14312932373183	4.22600587027022	11.5285161456063	24.9794837876614	42.8458458819749	11.5270468414249	8.85611834527182	1.13008116620243	4.68311937457247	6.06501877900736	7.96126770289464	6.13831239355268	5.20897980840019	11.2379108757835	11.1502107847928	6.29022168584383	9.2947049429925	5.91560765317706	20.0775893085672	13.7548657418369	16.4682747605054	3.56671051481252	8.3051589486515	14.1904425628239	22.0758624205486	14.3133460063488	15.4949119056632	25.9857673027853	46.1918885065542	11.1867547242268	20.9482602604867	23.1358040358389	11.4141354606751	22.259554549289	6.07710819504072	8.44430541190656	7.24448764511784	6.83051712778286	4.39386159498903	8.74836800612459	6.15821521443275	8.04362730642945	4.3556393944529	4.89547764039251	27.4170233722849	2.58303223602738	3.36942951335251	4.87773168890343	8.49976580765747	9.13405696617906	9.17564648570849	11.3929437434832	6.90872148827588	5.34770955012053	5.83625980073445	5.94034580961926	8.72437693923699	9.61416640147261	20.2120769605305	1.96032172784826	16.9860975044684	12.6346159085489	14.1383828716916	10.9558438756557	10.0438551819158	16.7646672003566	0.0	1.69338866179107	14.9326092526296	32.5724726611612	18.7152436807218	25.5388230110028	22.5571029381061	9.14175600128661	10.7594010319479	21.3907689622511	51.9532409982196	18.8927939615671	7.19968701531496	8.90998216494525	7.82866377623456	7.84190966045971	18.1710928723898	21.1588692160384	13.5396138842483	12.7114168883712	57.2883784956251	145.216615240485	0.0	3.80921266106924	4.18209720635022	2.10171079576165	6.82807792498936	3.85142861903699	10.0729233052096	4.18661752763747	21.8429033183858	20.1736664232554	0.0	0.0	0.0	3.97659059106519	6.75213198770461	2.52976202986411	5.34281784109946	10.8770556989662	6.75601306009579	5.18044769452781	17.1296027629312	1.76352923497993	5.23130096635161	10.7382116627263	21.9090953720703	6.53183134089796	12.4018324583311	7.33986816169999	15.3471711068061	16.2761619300941	7.1844927704082	14.4478087188028	4.41512529933988	2.90799823828565	4.54563680993071	3.99227596002389	1.82299432759664	0.437299999980978	3.62499787717396	12.5172793114049	17.2892482199081	8.27580425156727	14.1832609060761	7.23961083807075	4.83098251619801	2.04123229368277	3.99337488346571	3.54296554325536	5.06505042226714	2.60414098079494	4.88784583928166	1.52581736317083	0.884634079449797	1.18219047581419	1.55168829951808	2.4132393686937	12.8102394377404	8.71507708151918	3.9038648398009	7.5411253333721	26.6624410681982	20.1331165745683	0.89757644409772	1.62971057883012	7.60860884480599	0.31900115973192	9.61774730719556	1.06606955203727	7.15353087370155	19.7795123057731	82.2747825405774	26.6202879528273	24.7038793240351	30.3757072426276	25.0474927195925	59.2833439596811	29.9617251629799	17.4659104730287	28.9773796439579	22.9371958126617	26.8720721391196	14.595498143051	10.3875124638716	72.3453332643079	0.0	23.7216902944498	24.342095972461	28.8204580635056	13.9520345270002	8.12743804146721	4.01288823649394	5.85661114313348	8.75782988235197	16.4358279902955	5.58394872928411	5.52418163989146	12.0990716048664	12.1676173318542	15.0384059515801	4.20905574360579	7.15448520641006	22.5982316720443	21.1834851760319	12.8712496546962	14.336691572755	7.11523865074483	12.8967445902219	6.07459084172958	1.95984794828755	13.3200586068016	16.7737601512349	0.0	6.15859343773701	10.8367091043775	11.1826655141864	8.8684693617466	3.39461557709468	3.0889644342025	6.58573799971356	4.85515409396763	1.69427434739878	3.51859911495045	3.68567467218674	4.74559555639118	9.59293472527259	11.7241620904764	4.62168810477916	3.51992488922645	8.97778786817179	17.2896925738876	3.60034041071396	7.06054582123477	9.19124204077797	13.5444992124859	12.1408791935871	26.8163364308052	0.514784993585894	4.0335343436682	9.56744523853831	0.942776138467183	17.3957383774226	20.2929521845927	27.0295276736252	19.0707389335002	7.20504346451748	7.11907970238363	3.55707849274165	11.1279606355868	44.7113058234402	0.0	0.0	26.6454573680374	4.69827069737475	5.89265169254104	4.54746384242285	4.54596701839964	3.38806125043885	0.971389491287652	7.09795856554147	6.7027776305341	5.27068975226872	35.1757782042639	4.99197501247478	5.15071257763885	3.57074331906996	8.39793406084078	22.338592779629	10.4846354574708	8.90249960071629	7.41742725430499	7.27958273625199	20.5713436365825	21.5070263447093	3.18091875923721	8.85322139725241	2.0177645502343	6.31478851590729	2.07992899774318	2.5720503754403	2.71667484079551	10.2049063347056	4.81781387381914	6.66172989765892	10.1262506356862	9.25777253374394	6.19181801404914	4.69742431624608	5.89734188187326	5.57743189998776	2.88832816854192	3.73896304226267	2.59136308696592	5.77327497993887	5.51846939045546	4.76611454979289	3.46392102740599	1.17136549270408	2.53299225129063	3.9414493069232	3.56910149435102	4.19902893247706	3.93452307618687	3.93891340572179	4.7358293273733	2.48614264996878	5.0017759835244	3.66411610992076	2.81325826022068	2.38029398471363	2.85529193080369	3.25990815880964	2.97593172214671	4.317528697076	4.56263598491594	3.95103566738302	3.23768560764343	4.54802024155854	3.75651365306199	4.31727173605149	10.2141683220615	5.16456526469324	7.20348959202506	3.44659225386927	7.92286481243882	7.121199415921	57.3683423456326	61.130354410078	5.04221320261606	15.094560941967	23.0112665313658	17.3100140845493	9.39842995022716	8.60579228797658	5.37362552494448	2.85878130549347	2.64836788146173	13.221963958047	8.6879936280594	6.04955043840887	10.1242081633917	31.4081518797747	15.5649249031233	34.9714138392185	18.9130704181818	53.5966192890195	1.02586563574658	6.62534444561106	4.26633755993117	7.00832789236257	5.03355521486513	4.85134537023329	32.5064991980226	9.16259529011671	12.136849155075	15.2705999971803	20.4365596629566	24.8543433208317	13.3964825889227	5.53312569314246	1.33971858218986	12.1284838976335	1.08803560673895	1.5041393641362	0.306345576763462	0.0	8.32386710126243	0.886068179966986	4.6320644361405	3.78726838216245	4.0657861176748	3.05065662254908	6.22162962682788	6.45341038230416	7.87573821277632	2.89350760337034	10.8947747181113	9.09618222602189	14.406365482401	11.8752002809511	18.2620198115824	7.37384406976427	5.76266646658261	16.8424546791531	9.64589860762504	0.0	0.724605143054125	10.1493265963074	12.1530921120557	7.76728206103657	7.76552321627867	5.53449383855664	6.22867855117575	13.7304041038154	10.73739558719	8.23817163088738	7.68846779946097	11.4693672357865	12.5944871405809	7.91841080068926	11.611773819544	9.57030172408786	15.1306067925403	5.86004675089151	12.1857667894015	13.8336049289585	16.7300766466355	9.12989734861154	12.9929452765979	15.9238355479446	5.200360940621	13.6075572050272	15.7962024384084	14.1434785281687	18.3786796579741	17.9265656611513	20.3833626849229	17.2922086266997	15.9221780520188	0.0	13.0809100397188	18.5431752601597	16.2901585619571	25.8552286492953	9.76776181393001	16.1427738192714	20.9141783906957	18.5505696443027	7.17840424635888	21.3377825352951	8.01953987882622	18.9796513056126	36.701075385777	15.2541924592462	34.0066438460106	16.1679591988963	28.9174386794487	22.6174889486677	19.8413117855356	97.6921635161399	23.6224196119891	13.4791932986036	3.2848128411907	6.77002726039845	0.0	4.10066970463609	8.78217771447382	5.07917636603046	3.49488373327503	4.23413379308561	3.35757386197611	0.0	2.6822808632756	1.80991377874036	0.0	1.62548760829344	0.511584624743647	2.65190413565402	0.0	6.80392133959676	4.74855119045651	7.26600888050895	4.62135827559787	1.42921633596772	0.0	3.78554694685952	20.0324623623596	2.35885750512418	8.97617726568642	5.97410338362748	9.13480021878239	19.95012144508	12.2706911391632	7.58683783970053	14.5061961276005	30.2625418217754	12.4991908259863	24.7364804324233	18.9055757505497	11.3191435237559	74.8225234276807	6.21774615116159	8.5080787729667	59.2375338871741	66.8310146776216	69.0245963759662	7.20741667462107	6.14432271884298	0.211312123358628	22.598575731607	18.137594048004	0.0	6.81019144280205	0.0	2.09819261579167	1.8916247460044	1.86623178009891	13.8125921007944	10.0277074598914	10.3795521624892	8.081513226209	6.1646726829488	3.34626563499306	6.44983613825295	10.6142534414917	19.3982653898585	0.0	0.0	0.0	16.7186899402658	8.8062782311402	3.52675943690684	65.2302866762316	4.56027498184864	1.41696576325585	7.34315751662896	5.23157122584558	3.07674546361132	4.78936222821264	3.31954811828246	3.55246420390073	2.85538840518309	19.9239868557082	17.6954585021611	6.05314375121541	11.0904639504325	8.00902400481054	18.6397180036227	13.1284706596741	9.70213235705417	15.1278801527641	3.90757005616546	1.04762677792569	11.791578060727	2.51355346568978	4.79516850790601	2.05803817830978	2.34323429584154	4.54710952302605	4.05861185241002	2.7348740450911	2.89458262270044	0.548257766857182	12.4052794597324	3.86916737591166	9.96546935588847	2.67850917939143	2.69026977775059	2.85532432212069	6.06965604236632	4.09791944432337	4.27471174602568	2.74977347504179	13.1366745813589	9.94630454737027	6.86494303066	4.01213918733379	26.7149911306629	8.23672023360034	0.0	13.2377101790044	8.78728074947349	17.3469735199636	2.35673384874003	1.45227649466535	1.15532567695117	3.67480968478856	0.729832826779657	1.12108865325515	17.3500156896804	37.7873284632586	20.5433225791431	9.29195074296535	9.63883031569632	2.789794208835	2.60787408453868	42.4907023307034	5.38762026823893	2.21934020222136	0.691259661814092	2.15113679410139	15.6198240964347	15.3384128566484	6.77419280305486	4.35303050233697	10.8572234982512	10.5109283287517	18.7917125420292	7.75386845560421	15.7274123227128	7.76914604625473	4.51716350167487	3.4794432940146	0.0	4.85710993059139	8.18788122117372	8.55488333193884	10.464967988426	11.294608203896	21.4384007653587	0.301925687133347	8.02611244322623	10.053739783182	1.41095188908457	14.9540476269882	12.2551804492846	7.26341328325297	12.4759488137376	6.62785456616444	8.87577027925141	9.51669172797648	14.1039505190888	6.95480993050917	15.405435225685	23.5861127982833	6.24938785119801	7.0002345705811	6.35210769088244	1.28386186702669	11.698117088775	13.0039030604165	16.0674005414234	6.42220996766358	0.0	10.3204499869045	4.05762902049391	7.42307454197167	9.15075060720473	5.50731070546408	5.23620828408453	4.89716418608784	9.67187047233554	7.85698568673411	6.92202499398062	8.19491789727716	1.39368351112581	9.71481471230111	5.50739680606701	8.81817437376347	4.59474497674223	10.028301571695	5.98651715924091	4.28742608249885	4.1458471972939	9.82613460688005	5.64643750696146	6.39981375999771	4.98788554723269	6.82348742083139	8.33225510123092	21.9658424584336	4.52122368852043	5.09012657226036	10.3059207316263	14.4650102728991	3.05506359735192	9.70162506999453	12.9009192193924	5.22520194952707	3.42233301085281	9.2945833160131	9.68249772801132	9.31448998328837	44.6319994593691	13.1873295149779	8.85836970785037	36.6837336345186	20.7496216866216	0.0	10.1460398671779	13.8344700627351	19.9727032255654	7.44713036286795	27.2483218457748
ABCG1|chr21_43639128_43639328	1.58397628386062	2.17696530126384	1.69484854159429	0.852123454438266	2.35245479780966	2.07728899186386	1.11977683682723	0.417260456569492	2.71654436158656	3.75835237831568	4.16603875368825	1.73975036938945	0.208764781694513	0.0	0.0	0.754912207882265	0.34224242482865	0.0	0.0	0.204664396127919	0.359849532153759	0.22831040493535	0.373854131605874	0.0	0.71090881786472	0.0	0.0	0.282749937493524	0.467337251099639	0.241345103117321	0.603349489709849	0.561764929657459	0.602374202364201	0.207656386274393	0.777673357737114	1.06017803604918	1.10148425575168	0.0	0.0	0.973029131501903	0.339235283758721	0.590676461435476	0.850283522084448	0.0	0.24841786540746	0.295691338125585	0.0	0.385436286216089	0.926332196589791	0.0	1.04864998983007	0.51780302215769	0.0	0.0	1.3912059564424	0.0	0.0	0.0	0.473884715776645	0.690808653545185	0.0	0.877235706350866	0.855058747719849	0.444292699228143	0.95119655055222	0.0	0.0	0.0	0.737711190597607	0.0	0.0	0.0	0.459090046147981	0.0	0.0	5.99481466894753	1.55049844505568	0.0	2.68176656656373	0.0	12.6649939084155	5.05375898741464	7.57438321779531	7.40807915198464	22.0400417580916	6.06916025933398	8.67150986276927	1.82029919792051	13.3842870399314	11.772515278862	9.73757205595983	8.47473845873193	20.7320040491647	35.6926086385383	27.9915957475969	2.9488072380181	2.09340350391728	21.9092090020883	0.0	0.0	0.263766978228455	0.0	0.0	15.4634783683908	12.0538905604795	21.0716768067423	17.8572703877275	28.1750658460738	15.1394824817591	16.3995655264883	10.977904071193	16.0780826384482	15.0264355088836	13.8339235523584	13.8072252765427	12.7639940536157	20.5677124869953	11.5922938070098	7.84711988174154	15.9443768182633	15.0477392391457	17.2016241682124	15.1696969011554	14.8419662947586	16.0220085100932	15.4981876613361	15.8593715962837	12.1320059420566	14.1563151277477	16.4632470415879	14.4647165923393	13.4206911250356	11.1792257291123	16.7971320789096	18.5414463540392	13.9009253805613	13.3729436041601	12.9061964417644	15.2116723689106	13.0347544065805	11.9016880903644	17.2046508296666	8.57794102622187	12.1067475593008	17.2950391520303	16.7548450691295	13.5839919618677	15.9592468003184	18.2342167839951	15.6685924116575	19.1442502665408	19.3546660117399	17.2484556411195	8.43982185902427	7.19416351124563	14.7968051305827	14.0061588089059	19.2337075282244	21.7894030060975	13.0855883290359	14.2796294011671	22.5388520376113	16.3687110216691	0.246242116153576	0.0	0.0	0.0	0.136874425072885	0.0	5.04328477936478	5.58284008259631	5.50975469195753	41.3032490691349	18.4238111086663	54.6500915305748	14.9923553403522	19.1472787567027	18.251146662902	12.871897142705	10.5422071572388	30.3198288336766	7.24619205558592	19.0569313427542	1.13735385989937	18.2032272387605	57.5777144538544	96.9491964930785	122.933746299197	78.99195694057	8.73270349535705	10.0407036465884	12.6212028140751	36.4949579336707	72.1743052445626	69.1364574385276	28.8212005763049	43.5837961303135	50.4821384559019	14.6723120084297	63.0155338061588	57.7016640928148	7.92915065694222	25.819387343353	32.5023567826421	58.9198522768353	73.4117543655605	68.7653862401959	22.038040250705	42.6835606011205	53.7043185671195	33.9746839192318	97.9366558922212	113.802008392229	10.447532590629	36.8800396049241	22.4216009638407	19.597395890026	75.093540252509	64.7222757221248	7.8701935342338	39.773984686657	28.1651524822387	13.0978277513404	9.99240209835705	24.7397201699884	22.1287403358595	14.1166279271016	19.2870704036496	3.13514018115373	2.38700012638908	6.94123784305609	40.4791362261041	23.4839602842717	32.0223331390879	27.737464466823	35.2348468591692	30.4618793175875	35.6964231303827	28.6216126360611	232.808104365764	109.226117222995	163.612941637598	0.0	0.0	101.77192300585	126.674935233827	10.535363391003	8.89957836134466	74.3562931030289	108.863981281519	82.4462010988032	2.67498392625084	3.60908501770746	6.49182578820222	75.9398881256266	44.9775415447997	77.9306913631645	22.6163227476902	17.4204194826918	18.2083086583829	58.6265755874926	35.0023553442122	66.6177504861938	4.3470462860258	2.13769275984779	9.67225062250466	75.6261472126508	43.6091549786232	80.4923533298321	12.4640276967323	5.8058945945224	8.40982264434769	68.9796888483458	39.5171562305024	54.1462140921736	16.8839669591772	10.4173352617027	9.50452044448373	19.1230401228772	17.9181255616186	26.2354525759927	15.1537441308171	5.74789597844733	69.352719669308	102.1621547893	68.9364162482123	4.48390489684135	3.4363491359658	4.23229467676884	8.04293710605184	7.40176846913193	8.08470128478044	11.7746861231251	10.6130013610464	8.264077080227	10.1568517819389	9.30536854144063	10.8836377718045	57.8433383913701	57.6781705853999	58.3409947515831	12.1898822782999	10.5118439390882	11.2138873615782	10.945895884356	13.101159007287	7.25333323738754	12.5706831858621	11.5713268544876	16.8100303764409	69.6619966627671	61.7301328093121	61.7298094682738	0.0	7.37770945673997	3.06870148424474	0.0	0.501337910635889	0.144846518960824	0.0	0.0	0.0945348171640678	0.0	0.263504357079378	20.3017567021454	2.18577172975525	0.0	2.59549109949101	17.8501066510076	20.8955684759121	9.63220527256845	23.7994749328769	62.4845435679993	38.8956539330488	81.7206502925041	18.6836662924703	15.4842227119103	15.2741820707341	13.5673906061762	40.2719458761509	27.2366861520668	15.8836174567976	1.29208379584665	3.20189636418038	9.37217715741075	66.466837323009	83.6299316290367	50.764907970019	13.6035339727971	34.0259618110338	2.14319347881791	2.02076435363553	1.91439516821648	19.9311628705648	11.3911879148176	20.5185953202056	20.7613330845059	98.8353130770475	77.556052829665	11.3384453557059	97.7535563711414	0.0	0.0	0.0	0.333683184707011	1.13967460498122	0.662045904066094	0.721041544455723	5.16305917347865	1.41867352879343	0.560677600142305	17.0798393167528	0.49333509683432	0.0	15.8958593042231	4.90385709340376	30.1201281013412	39.7561387891199	0.0	0.0	0.175395108233249	0.312160076830321	1.71141546463334	0.0	0.0	0.0	0.0	0.0	0.0	0.0	0.0	0.0	0.0	0.0	0.0	0.0	0.0	0.0	0.0	0.0	0.0	0.0	0.238367472456611	0.0	0.0	0.0	1.05011854775807	2.94248231887594	0.0	0.0	0.0	0.0	0.0	0.0	0.300476117813193	5.89847352432111	0.621906502007067	0.0	0.0	0.0	0.0	0.0	0.0	0.0	0.0	0.0	0.0	0.0	0.0	0.0920498986422991	0.0	0.0	0.0	0.169560592310487	0.0	0.0	17.4270490898967	25.1239109112286	21.0014512854943	19.7895170818413	1.99960102642003	1.55793437767521	0.982823263277195	0.175112152045166	0.53729807905087	1.39390010886239	0.737077378532339	0.0	1.7904306203013	0.929551542956145	0.414644220061481	0.0	0.773662753160346	0.970465751186674	0.622101883102248	1.56904346992857	0.714373462790511	0.219984576742973	1.37839030209823	2.24765016920352	0.668481627694705	1.16293614227563	2.17035178304118	2.27476474130775	1.06676178042881	0.72523020260534	1.96038580250341	1.19025317265879	1.600340871973	1.97199716947477	2.0207225640116	2.7066928403743	2.37417069938632	1.84751187238903	2.04002841311431	3.01805700806131	2.68701211288684	1.37611785199421	1.53647553825034	1.62346334184805	2.35890002014874	2.05206213267351	0.985817482975135	0.294863426711279	0.808447789289219	0.828287175418825	0.859036005535649	0.385288210902739	0.235066525501366	0.0	0.294753032431663	0.235662275770646	0.211423718925424	0.672268838624328	0.487894824518382	0.530119073285942	0.789513210555057	0.0	0.36497735907583	0.0	1.16034581991475	2.47454490319347	5.39052203040099	0.551213512496513	1.28236925906954	0.0	0.958198972745288	0.848806817142153	0.720983346886697	1.27147507844363	1.81275631905954	0.0	0.447641249117681	0.310250850665282	0.0	0.317068068790478	1.14586336681834	0.0	1.09425113366633	1.54221404978421	0.651337190496498	1.84929269410909	0.711090182317077	0.0	1.5212581907852	2.62929472841539	1.19386101669605	1.90895418436539	2.27532149286168	3.39261926610235	1.44790306954413	2.41521514910349	3.08528146413159	1.16042977902885	2.0146279866459	0.0	0.0	0.0	0.0	0.0	0.118306800039844	0.0	0.0	0.220587945464787	0.217879444092406	0.474541238222194	0.134831308160165	0.196221465125347	0.0	18.4538863656162	12.6217596423101	3.27764102412091	1.64629604532561	1.47008711385542	0.83231749104373	1.26755034821831	10.8110993834539	24.2223861739376	14.1268191812688	0.983907508344905	0.0	0.0	0.0	0.0	0.0	0.0	0.0	0.0	0.0	0.0	0.0	0.0	0.0	0.0	0.0	0.0	0.0	0.0	0.0	0.0	0.0	0.0	0.0	0.0	0.772582067999871	0.0	0.0	0.0	0.0	0.0	0.0	0.0	0.0	0.0	0.0	0.0	0.0	0.0	0.0	0.0	0.0	0.0	0.0	0.0	0.0	0.0	0.0	0.0	1.1594169440976	0.0	0.0	1.02369080162278	0.0	0.0	0.0	4.82901255797953	15.7362454560667	2.01057944823263	14.166032109255	0.651616610620648	0.0	3.77024317645748	16.5669054428914	0.0	3.47791214925231	1.17408694235822	45.9085303880216	27.31614524202	31.0114268142395	40.2435191885222	27.4348629467451	42.217836753946	54.2829772915263	33.7218434466421	50.0416004920088	35.1506787104919	35.8597353359807	49.3359023332164	51.144013124738	39.0888533368467	49.3615312510369	41.1025884574237	34.585469243928	46.4351353672417	43.82604697777	45.3357150015185	52.2567765505339	48.0345151691213	23.3623202194693	45.8135403095412	35.9971786060876	30.1669035863882	48.4420769298247	37.5962828763869	35.3655002458317	42.7589625618569	48.4289063392353	35.4820296440362	47.7011504527518	46.8249217378241	29.3896586155966	54.5019706435721	42.8165484336112	26.7758714006479	37.6034143402367	47.1830834313544	42.893970821592	52.2455946544766	35.8590333929362	42.5679140730366	50.2856137142926	37.4311608235571	43.0079436517612	61.7293387584844	6.72224972949427	14.2236791632669	5.15091697256923	17.5034756643025	9.56999786071938	17.6461384887393	12.8799006772025	15.0866818646755	13.1439155949063	11.137833493459	9.75172648867159	12.8439590157222	17.788238795124	14.6848546552273	11.9618616225988	12.8502924811318	11.1139542100347	11.3442434888663	9.38095801390172	14.5956040334505	11.3316721392134	20.0663089199762	11.0193860398479	12.2165215887109	15.895945792475	11.6445044003049	16.0594064804717	8.04456239515563	23.8981022374035	16.3521207010204	16.8250634654282	14.7896290818365	15.2942696216509	14.109588044196	8.06906656928098	9.95534187119082	10.2578750086071	6.9605076963764	13.3416706839117	15.9813210450907	7.76637790905119	11.9121210361875	12.9035274612053	15.3323530296704	12.5541855969769	5.38511641634943	10.8551178920677	16.7972859148014	14.4286637467427	10.9654874713859	17.1141209255539	20.1180904659469	15.9867719557698	14.2199430012122	9.85146838603465	10.3793673794192	14.1161508816339	20.165396873271	14.5769572241385	11.2983973878995	13.7003287500108	9.11147977460055	10.5557090021491	17.9702774228931	12.7517330800025	9.5160096733569	16.1513674084029	16.5650412587507	10.2258016550937	18.7752216943505	15.301375072095	12.2134621315019	17.3119933825019	14.7848286894985	16.3797543325865	25.2274018463444	19.1656670808252	11.1951805973965	14.4316111169054	17.6424439034296	10.4813968150372	7.07865357983213	15.2238424600492	10.7036039409272	18.3528593249597	16.8635898531253	9.94113213435316	10.0880892034772	11.7478635789372	12.5589370099429	11.940763759814	14.8944757917135	13.3198086543521	3.93947209739836	4.91408956792397	9.36376322418988	46.8669169933883	13.9425166405053	9.49893151523992	10.030554542719	3.19697332365359	1.91691339582606	0.985326475791886	6.33948724895226	15.1349524344764	12.1060760870248	20.1987893482208	0.0838476575371097	0.99861937355001	0.185752153916299	0.129857391999679	34.8875680653928	6.56631949342997	0.126995788584338	4.20187268114104	1.17217447210047	0.0	0.0	0.300343057843917	0.0	4.26098120512372	8.71920137666562	0.1466765716419	0.0	0.517086863031113	0.0	0.0	5.071816515336	0.0	0.0	0.0	0.0	0.0	0.0	3.39054482214513	2.28764789853036	0.542621605391443	29.2223632079446	0.0	1.95441710576241	4.26470338491055	0.791951872933428	0.0	0.0	0.699810938274401	19.9754177450966	12.7442236001682	8.01779573066197	39.4904600786005	11.3493826578909	10.5279666648114	31.8183708385589	21.2704267678864	6.01083399366365	89.085411543407	25.5742349857659	5.13532639088516	61.1018041104685	19.3732979442083	5.76638783696062	15.6721767321085	11.8263471754969	13.9975540972593	0.0	18.470416509387	11.6811326683106	0.0	8.01915119304547	3.28838348581505	16.2869438233874	11.9473252989862	4.20036242192921	14.1124012050795	14.0658778058646	5.6354696007959	35.7836500999875	4.43793006909969	4.4482198615291	21.225188722264	9.22676055797221	5.63995020844124	6.10079789160094	8.99463848087542	3.3273596305403	18.9132614128635	1.69778960870181	52.8180507252086	0.0	10.6095994809233	2.44382953259882	10.0283742680717	6.35509707602669	3.02312503256664	8.74505230442223	30.3736120454361	8.92727139048091	14.515218534755	16.6183955166707	9.60009333757144	17.7482988393482	22.9559730857783	7.26996288253072	29.8338362797162	9.67061094994748	2.4358385903342	12.6807523128599	11.4462521323119	15.7731922189769	23.3280461512851	14.1272832282671	27.7446731184714	32.962721667479	14.226939973124	16.0545722604447	28.310255906176	11.0231339367866	19.3111905496618	70.0313935449198	27.1216374635556	32.3672689165801	47.8540803654356	41.7046944364071	0.0	5.59353899664429	15.7163361663034	2.8989178650028	11.8956161122283	101.613403280583	44.7991124816906	6.05622747843075	3.9329538425868	24.3247561282381	10.0451418286425	2.10833939483032	1.58876681703323	45.388371005104	11.8569283091388	2.14333777978145	0.0	3.8953377419287	2.10372246740733	0.0	4.77940994907949	31.8395456338351	42.078625379593	24.0434890273079	0.0	0.0	0.0	0.0	0.0	0.0	0.0	0.0	0.0	0.0	0.0	0.0	0.0	0.0	0.0	0.0	0.0	0.252202379570382	0.0	0.0	0.0	0.0	0.0	0.0	0.0	0.0	0.0	0.0	0.0	0.831895445740196	0.0	0.0	0.0	0.0	0.0	0.0	0.0	0.0	0.0	0.0	0.0	0.0	0.0	0.0	0.0	0.0	0.321247279029941	1.38864264587886	0.0	0.0	0.0	0.0	0.0	0.0	0.0	0.0	0.0	0.0	0.896681151948215	36.8447521577604	55.847541888615	37.219480521127	4.06551398755941	5.20559415430486	6.95959931499926	10.3860084507296	8.9311425231443	77.896730490507	59.8322918408049	66.7208976632017	0.0	0.0	0.0	0.0	0.0	0.0	0.0	0.563848144880972	0.0	0.0	5.17365356462525	0.0	0.0	0.0	0.0	0.19580115746274	3.43143423810856	4.21214425339694	1.87957465755522	4.48517815523403	52.3123106090907	43.7899827661792	47.1735805491222	0.60625514289252	1.66435439510497	0.302390293329681	0.0	0.248107807818777	0.0	0.0	0.128139149255701	0.0	0.0	0.0	0.0	0.0	0.0	0.0	2.59627214591811	0.0	0.362578348774866	11.228362336984	23.2964902007817	1.03333003348146	0.0	0.917870904715968	0.451199612907412	0.15403067420883	0.0	0.0	0.211103257785752	7.96133688496274	2.55140557914774	6.47747748306416	7.71136263451446	0.270946437543852	0.0	3.51182841698397	0.254876273045039	0.0	0.0	2.30805112604751	1.64007322849853	0.0	3.90454073597165	19.6808332247149	0.0	0.0	0.0	0.0	0.0915694648183436	0.0	0.0	0.0	0.0	0.0	0.0	0.0	0.0	0.0	0.0	0.0	0.0	0.0	0.127040499308371	0.0865162759754446	0.0	0.0	0.0	0.0	0.0	0.0	0.0	0.0	0.0	0.0	0.0	0.0	0.0	0.0	0.0	0.0	0.0	0.0	0.0	0.0	0.0	0.0	0.0	0.0	0.0	0.0946455187552384	0.0	0.0	0.230294897966881	0.161996085997893	0.0	0.0	0.0	0.0	0.0987677953493068	0.0	0.488212274661043	1.29234586757559	0.0	0.0	6.31692091795789	4.55042172225565	2.97971905192293	0.0	7.58485709360619	3.57681657680851	4.6174791755277	0.0	0.0	0.0	0.551346289938123	0.0	0.0	0.426133137080504	0.801288320820634	0.955589966114833	0.426963360715824	23.3715086970256	18.1463723972236	23.4230473132746	8.80085893558311	27.4372959499225	39.0145836751164	13.6545602369205	33.1797521206203	0.464845549297286	2.83331112147576	6.97037270160597	27.1069550554958	2.6615301515851	10.4391959049009	0.0	23.3508516070939	3.22218617691509	13.4537393537472	0.744316738719337	0.0	0.190630193923825	0.255897791311333	2.56763392820352	3.5002357271853	29.383938181427	22.7635105657777	0.179872457583314	0.0	0.235624804691373	2.42618977887979	36.4573738697919	18.5353720745151	10.727942259971	3.76407929154816	1.04010478626182	6.58026422004468	6.33900880540533	0.617599079228906	0.272999822815972	6.50464986987078	0.0	1.55370497285471	3.39024349860728	15.6103979152416	1.65409603063837	17.2494133562717	24.9917004594645	1.15755106853338	0.076971992299887	0.0	7.50768394762005	12.0831164258902	3.09865162785465	0.0	0.294747123039362	0.0	8.20343418406879	0.0	0.709522128141195	0.0	0.0	0.0	0.0	0.0	0.0	0.0	0.0	0.671419732980886	2.61877112344577	0.0	0.844430541190656	0.987884678879706	0.0	0.0	0.699869440489967	21.7461974759657	9.38423185750103	37.0229348528497	22.9710873895341	0.0	20.2337525155478	16.8471475667626	28.3795298263472	34.9179568314577	30.4468565539302	22.1744790071289	28.4823593587081	28.3495812794769	38.2566913970161	33.7206121820213	25.9215089874295	26.9662559940052	0.534120355637367	0.0	5.63592496756374	29.1190242933743	7.98953653040593	19.47634375182	0.0	7.33360854552585	0.0	3.83010740264734	43.8164316238439	0.0	17.128627864921	0.0	0.0	5.01268954180135	0.169291777801604	0.0	0.0	0.851692475380649	23.0148580986362	0.0	0.0	0.223676107892416	0.0	0.0	0.0	0.0	0.0	0.0	0.0	0.0	49.5197645939002	0.0	0.0	0.455205194999291	0.0	9.46612069646203	66.9858804421994	0.0	0.568272293612828	8.83354593529453	9.79983446747709	15.0508744028624	19.882952955326	37.8400730144279	28.9115660555898	6.23328748128271	0.0	1.05562704063997	16.3383350365877	13.8141957765574	5.54252045279406	24.8486795901701	2.35217969754957	4.30796819113742	0.0	0.449341755736634	10.3832281311854	4.60415133204183	30.3821689361757	19.1586473877552	0.0	40.3668598796789	32.9573133672374	25.9750674853184	13.9729658600836	10.1566826823241	33.3222599985506	22.4749868384785	27.3104275885199	0.0	0.0	2.60026449944729	4.48166385213904	88.8699492042259	0.0	3.81974988853242	28.3437243460429	45.7060502390296	47.5255728995077	32.1201298009938	36.6196167161	41.9095395139341	33.987976179658	19.1374890273897	25.4487060698608	10.8394333703957	5.12010778539252	20.3558666646761	11.7733895510809	0.569710279235005	0.0	0.089757644409772	1.84700532267413	0.23056390438806	26.7960974174812	25.280935778914	46.9070602896398	13.2851287654457	0.0	0.664846727600625	0.0	0.0	0.0	0.0	3.01979500062719	0.0	0.489698424477441	0.0	0.0	14.9289289661776	27.3333874315319	51.3265321744245	54.8826666143025	28.3464462777118	6.22694370229307	6.42532482521812	12.4262119911492	43.7433353044596	19.5058512995213	24.8799070662624	44.0417157963637	6.38591762254831	28.1757051262209	4.61282721114775	10.6537788769335	31.4575861726526	35.4447983145318	17.1867496589487	1.35291077473043	0.829505531177977	5.98188485436467	2.31694369112849	5.33685961292281	4.77889719091834	8.82289592692359	6.65638430463067	2.7769558133621	3.13575671726008	0.174118413160806	9.78469342155369	0.0	6.15859343773701	4.25727857671973	7.01657444027381	4.27000376676688	11.4447039456335	18.6220427319065	17.5619679992362	2.42757704698381	13.5541947791902	9.3829309732012	58.9707947549879	39.3206488958126	0.137041924646751	0.0	20.4493870937489	2.15106521008283	2.16428814679141	17.2896925738876	12.1102359269469	19.9208257099124	14.5861014994955	8.64542502924634	3.20702469264564	0.0	0.857974989309823	8.06706868733641	6.21262677827163	47.8458890272095	2.31037150325143	1.77824838730967	0.71398752345425	0.0	47.4332028080734	42.7144782143018	62.8417200384358	32.2125176293303	21.7169199713853	27.3528572606962	7.42446889317432	0.859530882839916	1.95761279057281	2.52542215394616	0.568432980302856	0.0	2.03283675026331	32.0558532124925	0.0	12.5677080572514	12.8329837446543	44.5081275237625	8.38651802095763	23.1782065993748	20.5317740846523	20.4909591084515	0.0	0.0	0.0787831823072238	0.0	0.0	18.6027940062876	0.592713324460493	5.56660782866512	35.957699213456	28.2487037032802	13.892534734996	0.693309665914393	1.12527203925513	2.32857843496758	0.0	0.0	0.0	0.215452141184813	0.324834123991015	0.325885158634165	0.542010498028394	1.00380287351034	0.507039263635251	2.20063098555575	0.415440338029185	0.0	0.274917856187565	0.0	0.0	0.692784205481198	0.0	0.0	1.36434783701188	1.09818507518493	1.11974104866055	1.16578461516648	2.3170078857187	0.498508350249821	0.0	0.277876443529133	0.977097629312204	1.40662913011034	1.19014699235682	0.951763976934563	4.19131048989811	4.16630441100539	2.158764348538	1.71098849434348	1.31701188912767	2.518199917056	0.239369486397818	0.0	0.0	0.0	0.0	0.0	0.0	0.676342118135021	1.31874063257796	35.9958226482401	48.7495231371508	18.2856165540655	10.3984753155772	11.6632446802813	21.5063811353492	0.0	15.2394238432919	5.56554072226392	36.4494616450417	22.5111269924247	0.0	0.0	0.864221491201267	0.653174720218818	10.4693839599249	0.0	2.62696066397886	0.0	13.1442026163346	8.64658178700686	21.2011022259554	24.9516105777793	26.8432181537661	15.1006656445954	10.5112483021721	9.06760240786947	1.40963004463334	0.0	36.4145076855839	39.1438719698169	55.5080334165242	57.0590925083743	8.89252343540753	1.94868157409434	14.6818489287142	6.52821364043369	9.52621597286261	13.4792053775923	7.2131978756157	7.69565071626149	10.6328181596038	31.6733054687445	18.9363419108122	12.8749893726369	22.8189115366671	36.0854518356017	8.60454717640555	15.7514764255526	30.3818298353886	19.4959126534624	22.7404555650547	24.4038863559638	14.320094456441	0.0	13.7478448758317	0.151649117541648	1.42732666772484	17.8802022970611	0.468334905806882	9.85462994553609	0.0	0.0	0.0	0.0	0.0	0.0	1.14420034198462	0.151230923763239	0.155437200582781	6.062061149575	0.79648383581851	2.69881867298163	0.31052591375252	0.0	0.265841714557996	0.0	0.0	0.0	0.0	0.54554597760768	0.644463342254932	0.464033759878496	0.796191777397232	0.0	0.0	0.0	0.0	0.0	0.0	0.0	0.0	0.0	0.0	0.0	0.0	0.0	0.89155960859639	0.0	0.0	0.0	0.0	0.0	0.0	0.0	0.0	1.18390565760571	0.0	0.0	0.0	0.0	0.0	0.0	0.0	0.0	0.0	0.0	0.0	0.0	0.0	0.0	0.0	0.499269104753576	0.0	5.03636079296417	6.72265612929735	4.47046810545934	15.0826148228363	27.084931240862	20.318595103668	42.4615238537227	45.0823703061183	55.4673650294634	46.1154668572669	37.9884095236521	57.0900697754274	7.33980432006721	6.19327078919345	8.60380768831738	0.0	1.92619830407304	0.42888318274985	0.0	0.651720369122998	18.7915890214952	0.226705925512273	0.0	12.7263086343364	0.0	6.48483039038044	0.0	1.76689145945881	1.73622634443824	1.8583668471838	0.0	1.3817213669248	0.0	15.0042437806329	13.2864840313363	27.1518554464701	2.29326894192489	0.0	8.02986068762785	0.599962187564788	2.02714286418868	37.8872955253796	0.0	0.0	34.9698769298611	31.5270791000734	22.394781361187	2.04630994085843	0.431299245586727	57.7166006611141	8.95519033174511	6.58982252315217	0.867550349813015	0.33946505990805	1.67593475391974	0.0	0.0	0.0	0.0	0.0	5.60399523799831	0.0	0.3062454773532	30.1235065702396	15.5866233958143	36.2368860059733	36.6209985809191	17.4348909604642	12.0994414186425	31.3973926187549	30.5188970244199	61.3908507114365	0.0	14.1563668017289	11.1891445098224	2.07946199070609	0.0	6.903599260601	1.19349733269765	14.4403830430574	0.0	3.90757005616546	3.66669372273992	9.82631505060579	1.03499260351932	22.0172525855966	30.8705726746467	14.8404838736631	28.109404324161	22.8296916698064	9.84554656232795	24.6039522929537	23.5750839748588	21.3370806707396	3.51742488719241	27.5966843701527	9.64263304580916	16.1416186665036	11.4212972884828	17.6020025228623	28.6854361102636	25.037597369579	17.4743669220398	10.0253569173528	2.22934412268644	14.6134925900188	27.427246575708	3.81642730438042	8.23672023360034	0.0	0.827356886187776	6.5626527116321	16.954508055711	34.0940830117724	60.9956127759445	21.9511878620722	46.3944722704556	17.5159878427118	0.0	15.5236982486614	0.863710364874483	13.8547989487244	32.8077337770854	10.1128711508945	0.0	5.7373229859851	5.61197955311177	10.3608082081518	21.5105281138378	55.3007729451274	18.0695490704516	0.0	0.085213404759158	8.8911280540095	3.43660302816076	0.0	0.0	18.2324353830402	27.0894644778071	2.19452264968085	7.12171720906684	63.7536030577294	17.397216470073	43.6055840987314	6.31424290976881	56.8472896212918	11.5391449593594	0.237840181555136	0.0	10.8841111577975	81.2180098388705	40.7479554809947	13.7692523117492	54.0864890815752	15.1991959487421	16.9687113913171	19.6308467114945	19.0109696209335	7.95342547939733	13.1023275550854	10.2216318559747	0.0	68.6082601252932	49.5036579637073	0.0	13.2129914568186	3.04358024807874	15.1744794837747	1.36410323371586	6.0507502183319	0.0	10.9550458236978	21.1015470366089	196.603168960664	50.5988728524623	28.9106067710191	21.5269161717179	11.8328671644889	36.0354898011847	8.29066311646718	12.2429104652196	0.0	0.0	0.0	0.0	0.0	0.0	1.52983244612973	2.13773924212448	1.28652859348782	3.0084904715085	8.56299289866106	4.28742608249885	24.8750831837634	49.6478380137097	33.8786250417687	26.6658906666571	11.4008812508176	13.6469748416628	12.3793504361145	0.0	31.583976909807	42.1487310068876	1.22689532519361	0.0	9.2924851086121	12.5312657154096	10.3207353755139	13.4984383696116	22.2451645705433	12.3254257016695	23.9552166011539	16.9656781838467	0.371933328828076	10.5824249194267	0.0	0.0	54.0747716681653	11.7320471201727	12.1019029741038	9.35861210126198	33.9535954834612	35.0216400848385	4.48795889224526
ABCG2|chr4_89079691_89079891	0.351994729746804	0.0	0.0	0.0	0.427719054147211	0.37768890761161	0.319936239093494	0.208630228284746	0.0	0.46979404728946	0.0	0.347950073877891	0.208764781694513	0.418302026007327	0.0	0.0	0.0	0.0	0.0	0.204664396127919	0.0	0.0	0.186927065802937	0.353995691220682	0.35545440893236	0.444914564072265	0.0	0.282749937493524	0.23366862554982	0.482690206234642	0.301674744854924	0.561764929657459	0.0	0.415312772548787	0.518448905158076	0.265044509012296	0.27537106393792	0.29380237842814	1.05395983158471	0.0	0.339235283758721	0.196892153811825	0.283427840694816	0.234381892933953	0.0	0.59138267625117	0.0	0.0	0.308777398863264	0.263840752808101	0.0	0.0	7.71517276595135	0.0	0.0	0.0	0.0	0.0	0.0	0.0	0.0	0.0	0.0	0.0	0.0	0.0	0.0	0.0	0.0	0.0	0.0	0.0	0.0	0.0	0.0	0.0	0.0	0.0	0.0	0.0	0.0	0.63171987342683	0.0	0.0	0.0	0.674351139925998	0.0	0.39571721693924	0.393655501174452	1.56966870384827	0.0	0.0	1.40555959655354	2.78124223157441	0.0	0.245733936501509	0.0	0.0	0.218441372130172	0.0	0.263766978228455	0.0	0.0	0.0	0.602694528023975	0.0	0.0	0.0	0.0	0.0	0.0	0.0	0.0	0.0	0.0	0.0	0.0	0.0	0.0	0.0	0.0	0.0	0.0	0.0	0.0	0.0	0.0	0.0	0.0	0.0	0.0	0.0	0.44716902916449	0.0	0.0	0.0	0.0	0.0	0.0	0.0	0.0	0.0	0.0	0.0	0.0	0.0	0.0	0.0	0.0	0.0	0.0	0.0	0.0	0.0	0.0	0.0	0.500219957460926	0.0	0.0	0.0	0.0	0.0	0.0	0.0	0.204000691244253	0.0	0.0	0.0	0.0	0.0	0.0	0.0	0.0	0.383829398097214	0.0	0.0	0.0	0.0	0.0	0.0	0.0	0.499737383143857	0.0	0.0	0.587200878669693	0.0	0.0	0.0	0.0	0.0	0.323893666018979	0.0	0.0	0.0	0.0	0.0	0.411167888021826	0.309706370895104	0.0	0.0	0.0	0.0	0.0	0.0	0.188242339542605	0.0	0.0	0.0	0.0	0.0	0.0	0.0	0.0	0.0	0.0	0.0	0.0	0.521482918420202	0.0	0.60539950263337	0.0	0.0	0.0	0.0	0.0	0.0	0.0	0.0	0.0	0.0	0.0	0.0	0.0	0.0	0.0	0.0	0.574752439954481	0.0	0.0	0.569212969109448	0.0	0.0	15.3481913652154	16.7318688655936	0.0	0.0	0.0	0.593305224089644	0.0	0.393010762749165	0.0	0.0	0.0	0.0	0.0	0.0	0.0	0.111410456885174	0.0	0.650296737799389	0.294605907474837	0.221533894583621	1.08321545506006	0.0	0.0	0.276350017785847	0.0	0.0	0.0	0.113309342697566	0.156916070122227	0.147540748146451	0.0	0.0	0.506039384039006	0.0	0.651083453856416	0.0	0.301150238155546	0.255973222308837	0.0	0.236777252044018	0.0	0.0	0.267440195783507	0.0	2.80244056052584	2.18676763197824	3.87960345370477	2.79754334123542	1.23362807818865	2.88739331599301	2.35493722462501	4.18087932404857	1.42484087590121	2.36993208245242	1.72321639656308	4.53484907158519	3.10985690276183	1.84079267825744	1.14394107356045	3.48282350808567	1.40157919187843	1.8689812269297	4.10471095663349	1.03430202689108	1.52701752366054	2.24476485461824	1.44641585681095	3.95530126504491	3.09608874056743	2.65505947566934	2.68390475949016	0.0	0.0	0.639312809217654	0.0	0.0	0.0	0.795285947051099	0.0	0.0945348171640678	0.0	0.175669571386252	5.30465255765735	0.0	0.0	0.37078444278443	18.499201438317	12.7114708228465	4.81610263628423	9.17409927580169	0.0	0.0	0.0	1.59009925893364	0.0	1.04142150482278	0.565307941924008	0.419499436209905	1.10047216776027	1.04497483268405	5.42675194255591	4.62496141492722	1.00416183829401	0.0	0.0	0.732186172644505	2.20597848207521	0.0	1.69669483739751	1.12264686313085	1.91439516821648	0.0	0.94926565956813	0.366403487860815	0.0	0.0	0.0	0.0	0.0	0.0	0.0	2.21320062174577	0.333683184707011	0.633152558322901	5.03154887090232	0.432624926673434	1.14734648299525	3.19201543978522	1.12135520028461	0.0	0.24666754841716	0.0	0.134710672069688	0.163461903113459	0.0	0.0	0.0	0.0	0.0	1.24864030732129	0.0	0.298897361103602	0.117434498643765	0.161872944368132	0.140450806702248	0.408308342509786	0.0	0.491337269247073	0.103325781175766	0.0	0.247266929278557	0.556612136020117	1.96571094281166	0.0	0.146021978169927	0.0	0.398183787325765	0.309121203141	0.0	1.59814638397103	0.238367472456611	0.0	0.0	0.0	0.0	0.0	0.0	1.51502502558659	0.500474079487855	0.0	0.0	0.306487795799021	0.600952235626387	0.0	0.0	0.0	0.0	0.179389635688862	0.0	0.0	0.0	0.0	0.515281080091258	0.372233712663181	0.337552664482533	0.0	0.0	0.0920498986422991	0.0	0.355009592516614	0.10075209822764	0.0	0.216387793648488	0.0	0.82985948047127	0.773043412653187	0.272746120590836	1.14721838155602	0.0	0.51931145922507	0.327607754425732	0.175112152045166	0.358198719367247	0.418170032658716	0.0	0.248858228576723	0.0	0.116193942869518	0.414644220061481	0.252320850875628	0.55261625225739	0.485232875593337	0.414734588734832	0.896596268530609	0.595311218992092	1.09992288371487	0.551356120839292	0.28095627115044	1.11413604615784	0.581468071137813	1.01283083208588	5.11822066794245	0.410292992472618	0.72523020260534	0.686135030876193	6.09129564831265	5.69010087812621	0.788798867789908	0.531769095792526	0.955303355426225	0.474834139877264	0.205279096932114	1.41232736292529	0.301805700806131	0.287894154952161	0.688058925997103	0.307295107650069	1.01466458865503	2.12301001813387	0.87945519971722	0.197163496595027	0.294863426711279	0.646758231431375	0.276095725139608	1.1453813407142	0.0	0.235066525501366	0.992988249734736	0.0	0.0	0.211423718925424	0.134453767724866	0.0	0.0	0.263171070185019	0.0	0.0	0.0	0.0	0.0	0.0	0.0	0.641184629534772	0.0	0.0	0.0	0.0	0.254295015688725	0.302126053176591	0.0	0.0	0.310250850665282	0.0	0.634136137580956	0.381954455606113	0.0	0.729500755777555	1.54221404978421	0.651337190496498	0.308215449018182	0.237030060772359	2.04750545144578	0.0	0.525858945683078	0.397953672232016	0.318159030727565	0.758440497620561	0.848154816525586	0.48263435651471	1.03509220675864	0.0	0.0	0.503656996661475	0.0	0.0	0.0	0.0	0.0	3.19428360107578	3.03452442140583	3.13314338848526	3.19852520923942	2.17879444092406	4.98268300133304	2.15730093056264	3.92442930250694	5.38646019724948	2.21446636387395	0.0	3.27764102412091	0.0	0.0	0.208079372760933	0.0	0.0	1.77236972004421	0.0	10.822982591794	0.171567810298526	0.0	0.0	0.0	0.0	0.0	0.0	0.0	0.0	0.0	0.0	0.0	0.0	0.0	0.0	0.0	1.64445662342041	0.0	0.0	0.0	0.0	0.0	0.461900309103829	0.0	0.0	0.0	0.0	0.0	0.0	0.0	0.0	0.0	0.0	0.0	0.0	0.0	0.0	0.0	0.0	0.0	0.0	0.0	0.0	0.0	0.0	0.0	0.0	0.0	0.0	0.0	0.0	0.0	0.0	0.0	0.0	0.329250856225877	0.0	0.603173834469788	0.648119116109705	0.0	2.07986957055916	0.251349545097165	0.0	0.0	0.0	0.0	0.0	0.0	0.190254152234598	0.0	0.0	0.341844832015757	0.0	0.0	0.223400002196468	1.25538138251757	0.0	0.0	0.0	0.0	0.224370596595622	0.0	0.0	0.269971717251405	0.0	0.0	0.0	0.0	0.0	0.223480684436786	0.0	0.0	0.472605628583655	0.0	0.0	0.177423081169531	0.0	0.0	0.206498486808449	0.0	0.0	0.246615251780869	0.0	0.425013831756316	0.194836343731797	0.0	0.0	0.0	0.0	0.0	0.43726620621124	0.151543161228976	0.0	0.0	0.0	1.58040879591855	1.71697232418974	0.897614136630898	0.0	0.0	0.643995033860123	1.37151653315232	3.65108766525175	1.59111907049414	2.3218396401599	1.97599369472649	2.77941231173813	1.46848546552273	3.18982976602635	1.54203509773582	1.29232025698077	3.06114506842424	1.25079440185356	0.729780201672525	2.47236483037383	1.71996933599796	2.00352473451781	2.55694637903251	1.29762822795715	2.77250104769165	1.63871494698691	0.766148799538631	5.03117941840075	2.66197313737542	1.24630099743912	1.73995636256899	3.24423901065323	1.56773200491067	0.73355150629827	0.76579552855314	0.488470238505101	0.87006346204705	2.00125060258676	2.55701136721451	1.55327558181024	0.360973364732955	4.10566782856531	1.46022409806384	1.43476406822593	1.79503880544981	1.20612421022975	1.19980613677153	3.79701677545861	2.05602890088486	1.90156899172821	1.05884686662878	4.56764913021995	0.88874643757576	3.94058735441386	1.59682575067988	2.22886592867904	0.720192745473965	1.88089770634046	2.01757096212491	0.570847031250449	2.48494902943651	2.18393979354808	3.17122542756936	1.82167615428607	1.18950120916961	0.0	2.36643446553581	1.0956216059029	0.521533935954182	0.637557294670625	0.610673106575097	1.57381758022745	1.18278629515988	0.481757480370192	0.700761162398455	0.563696090612505	0.799655756956891	1.60351234632282	0.860607019679495	1.82285162000647	1.41573071596643	2.09984033931712	1.52908627727531	0.965939964471562	0.887557360690807	0.52321748075543	2.32802058541782	2.23768830074995	0.433066793446306	1.35178457658271	0.620603157988063	3.80565961552917	0.0	4.68008530278474	1.33768046059855	1.87467667973553	0.503946384596579	0.283550194484774	0.0895585227028482	0.871901815541888	0.0	0.0	0.0	0.0	0.144119953416961	0.0	0.0	0.499309686775005	0.0	0.0	0.209534943335693	0.0	0.888970520090369	0.381988425558277	1.17217447210047	0.0	0.925447434329914	0.0	0.285826432630578	0.0	0.0	1.0267360014933	0.0	0.387815147273334	0.0	0.0	0.845302752556	0.531876233169739	0.0	0.257207374262141	0.0	0.2664221790161	0.169993038274506	0.0	0.142977993658148	0.0	0.0	0.0	0.325736184293735	0.0	0.0	2.11007563941709	9.58686804460326	0.0999729911820573	1.99754177450966	2.711536936206	5.10223364678489	0.0	4.20347505847809	4.78543939309608	0.0	2.12704267678864	3.00541699683183	0.0	2.50182733556406	6.84710185451355	0.0	4.47076106404806	9.43590736957192	3.13443534642171	3.37895633585625	0.0	0.0	3.25948526636241	0.0	0.0	5.90884824750719	4.5215272929957	0.0	3.98244176632872	4.90042282558408	5.33982748300307	2.52464473438596	3.22026834331194	0.0	3.10655104836978	6.67232979229365	0.0	1.02519561755247	3.07633647733158	0.0	1.79892769617509	3.3273596305403	0.0	0.848894804350905	0.0	0.0	3.53653316030776	2.44382953259882	1.43262489543881	3.73829239766276	0.0	4.37252615221112	2.0592279352838	4.46363569524045	0.0	1.62130687967519	2.95387487309891	0.0	2.04053094095807	1.21166048042179	0.0	0.0	1.62389239355613	0.461118265922177	1.22638415703341	1.89278306627723	0.0	0.941818881884471	1.0671028122489	0.535979214105349	1.47175241101282	0.281659162463942	0.690494046492097	1.63305687952394	0.919580502364848	1.20743781974	0.0	0.667366369414022	1.66932838484078	0.42555810649395	0.0	2.79676949832215	0.392908404157585	1.4494589325014	0.0	1.14172363236611	0.466657421684277	2.01874249281025	0.151267455484108	1.21623780641191	0.0	0.0	2.38315022554984	0.0	1.48211603864235	1.42889185318763	0.0	0.0	0.0	3.13146302054814	0.0	2.65329546948626	0.0	0.0	0.0	0.0	0.0	0.819236478855877	0.0	0.0	0.0	1.80100376732699	0.0	0.34797941116977	0.0	0.0	0.0	0.0	0.453098250830969	0.0	0.0	0.504404759140763	0.0	0.0	1.19486736481403	0.0	0.0	1.40943727784846	0.0	0.0	0.397554646519144	0.0	0.0	0.0	0.0	0.706013947336356	0.0	0.0	0.0	0.0	0.0	0.0	0.0	0.0	0.0	0.0	0.0	0.0	0.0	0.0	0.0	1.38864264587886	0.0	0.0	0.0	0.0	0.0	0.0	0.0	0.0	0.0	0.179060963239895	1.56919201590938	0.0	0.0	0.0	0.0	0.0	0.0	0.167516265334349	0.0	0.0	0.0	0.0	0.12269149171914	0.0	0.0	0.0	0.178428988797162	0.0	0.117141414992713	0.0	0.0	0.0	0.0	0.457120468245649	0.664225598535437	0.184369168541703	0.955719759148909	0.0	0.0	0.0	0.117473416097201	0.0	0.206768026122888	0.0	0.0	0.30312757144626	0.0	0.604780586659361	0.0	0.0	0.0	0.0	0.0	0.0	0.0	0.0	0.832218530074467	0.308419387605312	0.710246901252508	0.657017248110473	0.0	0.232420756919918	8.58102092100516	0.200506470303285	0.0920809889358962	1.8370311706337	0.728364672026869	0.393373244878272	0.0	0.0	0.0	0.0	0.105551628892876	0.0	0.680374821106063	1.07957958051069	1.54227252690289	0.0	0.0	0.0	0.0	0.0	0.0	0.25645012511639	0.0	0.0	0.650756789328608	7.21287081534055	0.0	0.0	0.534754755177981	0.10836040974197	0.0915694648183436	0.165018999841175	0.0909477820406989	0.0	0.17229251173784	0.0	0.0	0.0	0.0	0.098725615960693	0.0	0.0	0.0	0.0	0.0	0.0865162759754446	0.0	0.0	0.0	0.0	0.0	0.0	0.0	0.0	0.0	0.0	0.0	0.0	0.0	0.0	0.0	0.0	0.295841652532925	0.0	0.265150491751026	0.0	0.0	0.244550835591168	0.0	0.211886820747368	0.0	0.0946455187552384	0.0	0.0	0.115147448983441	0.0	0.490986204131732	0.0	0.0	0.0	0.592606772095841	0.364733202224862	0.488212274661043	0.0	0.0	0.263368527641914	0.574265537996172	0.0	0.0	0.0	0.0	0.0	0.0	0.0	0.154048617114644	0.15350367472613	0.275673144969061	0.0	0.0	0.255679882248302	0.0	0.955589966114833	0.213481680357912	0.0	0.0	0.0	0.0	0.0	0.0	0.127612712494584	0.10115778085555	0.0	0.0	0.0	0.0	1.59691809095106	0.869932992075072	0.0	0.0	1.23930237573657	0.429374660225974	1.11647510807901	0.63275884943745	0.0	0.255897791311333	0.0	0.0	0.0	0.78494864019923	0.0	0.0	0.235624804691373	0.404364963146632	1.58510321173008	0.0	0.0	0.0	17.912915763398	0.0	0.0	0.823465438971875	0.0	0.141405431953713	2.78239061689566	0.776852486427353	1.13008116620243	1.56103979152416	0.551365343546124	0.0	0.0	0.0	0.307887969199548	0.0	0.202910376962704	0.30982349809975	0.281695602532241	0.573645408816205	0.196498082026242	0.0	0.0	0.230698859684764	0.354761064070597	0.0	0.0	1.14777125227135	0.455890654434829	0.832286279397374	0.0	1.55172298225827	0.608836948311551	0.671419732980886	1.30938556172288	1.56828598581696	0.0	0.0	0.379473173765715	0.0	0.0	0.192444225451024	0.0	0.0	7.34321646058877	6.45106432289056	0.0	0.0	0.0	0.0	0.0	0.0	0.0	0.0	0.411362273086194	0.648473311192717	0.0	0.0	5.76849984088357	0.0	0.245040215981032	0.0	0.0	2.30830740762312	0.0711418433484139	2.39139409093234	0.0	0.5745161103971	0.0	0.0	0.0	0.0	0.0	0.0	0.338583555603208	0.0	0.0	0.0	0.0	0.0	0.0	0.223676107892416	0.0	0.0	0.0	0.0	4.05683517713973	0.999215903993461	1.4098700508785	0.0	6.44635988796333	0.597442458050032	0.420342159152331	0.227602597499645	0.641904769839498	0.0	0.0	0.0	0.0	0.23874448473769	0.0	0.0	2.9824429432989	3.93874365949435	2.52976202986411	2.22617410045811	0.0	0.0	1.39473591775749	0.828851746593443	2.0154619828342	2.6156504831758	0.0	0.0	0.311039587661808	0.629078458031288	0.358042349351219	0.0	1.57829449019094	0.0	0.0	3.15366092809991	13.5706584453331	6.12269447868219	1.99613798001194	3.90641641627851	0.0	0.724999575434791	1.82069517256799	0.254253650292767	0.0	1.89110145414348	0.0	0.0	0.583209226766507	2.0834999391995	3.54296554325536	3.37670028151142	9.76552867798104	3.14218661096678	1.52581736317083	3.75969483766164	3.84211904639612	1.03445886634539	4.8264787373874	2.95620910101702	0.0	0.0	7.6180755918759	0.227884111694002	0.0	5.02642808694723	12.0598582833429	1.1528195219403	0.957003479195759	1.64875668123352	0.0	0.0	0.0	0.664846727600625	0.0	0.0	0.0	0.0	0.158936578980378	0.210998064528028	0.0	1.83758992864124	0.0	2.98578579323551	3.71521770914026	0.611030144933626	0.0	0.0	5.93042257361244	6.67245270311112	8.35375596043641	11.5929948726765	1.62548760829344	0.0	8.66778449183754	0.0	1.17398771359254	0.242780379534092	61.1605824416555	2.41981432097328	2.645134202577	2.52746318513951	0.300646838828985	0.622129148383483	0.664653872707186	0.0	0.313932918407224	1.19472429772959	0.0	0.138674673013139	0.0	0.881931576729397	0.0	2.44617335538842	0.0	0.0	1.45134496933627	0.877071805034226	1.47807822695777	1.35784623083787	0.0	6.58573799971356	2.42757704698381	1.69427434739878	2.3457327433003	0.0	2.03382666702479	0.822251547880508	0.596143835108971	12.1556728235288	4.69323318563526	0.240476460754602	2.13452994739354	0.327303673701269	0.504324701516769	0.19980960958213	0.0	0.0	0.0	2.4023299700675	0.0	0.0	1.88555227693437	0.271808412147228	0.104602846312334	5.30390731708871	0.577901179803037	5.40378259838811	4.10716136675979	10.671235478225	4.68545710972077	0.0	0.0	0.0	2.14882720709979	1.17456767434369	0.42090369232436	0.568432980302856	0.0	0.67761225008777	8.74250542158887	3.15464825135176	0.279282401272254	1.60412296808178	0.0	7.58780201896166	0.0	0.223171457441872	0.201550417460179	0.0	0.0	0.393915911536119	0.164831716762333	0.741438982396036	0.098427481514749	0.0	3.18091875923721	3.67749196501254	3.53108796291002	2.10492950530243	0.346654832957197	0.482259445395057	0.194048202913965	0.0	0.0	0.277572079069122	0.430904282369625	0.0	0.651770317268331	0.0	0.250950718377585	0.0	0.275078873194469	0.83088067605837	0.0	0.0	0.0	0.0	0.0	0.0	0.0	0.151594204112431	0.0	0.0	0.728615384479051	0.23170078857187	0.24925417512491	1.10495228887501	0.277876443529133	0.244274407328051	0.0	0.0	0.237940994233641	0.0	0.0	0.0	0.380219665409662	0.329252972281919	0.359742845293714	0.239369486397818	0.0	0.215863586802575	0.425590346752561	0.0	0.313195199653263	0.0	0.0	0.263748126515593	0.0	0.0	12.0891617749469	2.01260812559559	1.73372556058236	0.157363764404994	0.0	8.96436696664227	0.0	0.714695326373367	0.662091970365432	0.0	2.71499800876856	4.32110745600634	2.28611152076586	0.0	0.0	0.410462603746696	0.0	3.5126748371239	3.51725360827398	1.32506888912221	3.10279095267721	5.81823447667836	8.88274449682081	5.65990293193884	6.50129983960453	3.52407511158335	0.866917796791073	3.41719720216623	1.57204305099666	2.89967338743037	0.496166021811951	0.0	0.0	0.0	0.544017803369474	0.2506898940227	0.306345576763462	0.327872630709805	0.0	3.54427271986794	3.8809188519015	8.15719343850373	4.0657861176748	3.05065662254908	4.28601152070365	6.45341038230416	39.3786910638816	1.08506535126388	4.58727356552057	3.54972964917927	16.020871958877	2.44489417548993	0.553394539744921	0.249960815924212	0.303298235083295	0.285465333544968	0.470531639396343	0.0	0.0	0.298509605773747	0.0	0.554805861502612	0.0	0.0	0.0	0.0	0.151230923763239	0.0	0.147855149989634	0.0	0.0	0.31052591375252	1.24411862352257	0.531683429115992	0.0	0.300515217994437	0.761610424337591	2.44122439922797	0.36369731840512	0.214821114084977	0.464033759878496	0.0	0.0	0.618525327501237	0.0	0.0	0.0	0.0	0.0	0.0	0.0	0.0	0.0	0.0	0.0	0.0	0.0	0.0	0.0	0.0	0.0	0.0	0.0	0.0	0.0	0.0	0.0	0.0	0.0	0.0	0.0	0.0	0.0	0.0	0.0	0.0	0.0	0.0	0.0	0.0	0.0	0.0	0.0	0.0	0.0	0.0	0.0	0.0	0.0	0.0	0.0	0.0	0.0	0.0	0.0	0.0	0.0	0.0	1.34833881285112	0.42888318274985	0.0	0.217240123040999	0.0	3.62729480819637	14.3543934080777	0.0	0.179088841081488	0.0	21.709120908292	1.23682402162117	1.15748422962549	1.01365464391844	0.0	0.0	0.607719912354765	0.0	0.132864840313363	0.163565394255844	0.655219697692825	4.91545817507438	0.0	4.39972270880844	0.320075189082423	0.861074898304082	0.0	0.0	0.0	0.0	0.0	0.127894371303652	0.0	0.0	0.109209638192014	0.0	0.0	0.0	0.558644917973245	0.318004350653417	0.0	0.0	0.0	1.97154362503134	0.0	1.41070377476274	2.4499638188256	12.9100742443884	2.8339315265117	4.62938191265739	1.74385707528186	5.53814183450038	1.26035848110859	7.26151150874288	6.78197711653775	2.85538840518309	0.0981477185010254	0.11796972334774	2.93485757634686	0.115525666150339	0.0	1.3807198521202	1.19349733269765	1.65462722368366	0.201705068703521	0.0	1.30953347240711	1.14640342257068	0.0	11.0761638774167	8.91816543934239	3.12431239445539	3.30698874401894	9.82945058005552	4.92277328116398	1.44729131135022	0.548257766857182	7.44316767583941	0.0	0.0	3.74991285114801	5.38053955550118	11.9923621529069	4.85572483389305	4.32558163567467	3.66403863945058	9.57985597756495	0.11523398755578	0.171488009437418	21.002647489841	9.33973384592456	0.0	0.0	0.0	1.30013224972365	0.0	7.92780237790192	2.04250266890803	7.26138247332673	4.62130270780468	10.5650778437671	5.83866261423726	24.1034060449858	1.82631744101899	0.431855182437241	0.0	9.36342728714201	0.0	3.13851848493938	0.0	0.0	0.0	0.0	0.0	2.58136415292166	0.236664001461131	0.085213404759158	61.8145093278756	0.0	0.0	0.0	0.111855431797793	0.196300467230486	0.12191792498227	0.0	0.0	0.0	0.0	2.4285549652957	0.935757853848425	0.198950775161368	0.0	0.0	0.0	0.0	21.2228934796847	0.874238242015825	0.0	0.735444965261717	0.0	2.94462700672418	7.72320640850423	10.6045673058631	2.9585900930838	10.2216318559747	0.169927114687817	0.375935671919415	0.515663103788618	0.0	0.0	12.4786790171228	0.352894871715691	0.0	2.01691673944397	0.0	0.0	4.12856355064087	0.0	5.16022499345225	11.66568343392	1.48461490839433	0.0	8.22697031310067	1.30905207102113	1.53036380815245	0.371995018166751	0.0	0.432626562123789	0.109265571963695	0.0	0.378499274505238	0.61193297845189	0.53443481053112	0.367579598139378	1.0028301571695	0.833565680400634	0.535928260312357	4.1458471972939	4.86135080550908	16.9393125208844	8.9597392639968	1.4251101563522	1.91910583710883	0.714193294391221	0.0	0.322944549180031	0.0620747142958581	4.17144410565828	2.35476911419288	2.48223917284844	0.606351566874658	0.0	1.30630048738177	0.342233301085281	0.538816424116701	1.14755528628282	0.0	0.371933328828076	0.325613074443898	0.0	0.0	0.808426818959282	4.69281884806909	16.502594964687	2.44137706989443	2.66302709674206	1.00636896795513	0.0
[truncated: 55,711,757 more chars]
