# Supplementary material for: A computational modeling of pri-miRNA expression
Source: PLoS One. 2024 Jan 2;19(1):e0290768. doi: 10.1371/journal.pone.0290768 (PMC10760784; doi:10.1371/journal.pone.0290768)
Supplement: S3 Table — (tab delimited txt) available at https://doi.org/10.6084/m9.figshare.21578847.v5. (TXT) [file pone.0290768.s003.txt]

miRNA_name|pri_miRNA_TSS|mature_id	SRhi10011.CGATGT.11376	SRhi10013.GGCTAC.11327	SRhi10012.CGATGT.11473	SRhi10014.GGCTAC.11474	SRhi10002.GTGAAA.11475	SRhi10013.CGATGT.11476	SRhi10014.CGATGT.11259	SRhi10015.GGCTAC.11336	SRhi10003.GTGAAA.11408	SRhi10015.CGATGT.11510	SRhi10002.CTTGTA.11590	SRhi10004.GTGAAA.11671	SRhi10002.TTAGGC.11533	SRhi10003.CTTGTA.11613	SRhi10005.GTGAAA.11694	SRhi10004.TTAGGC.11248	SRhi10004.CTTGTA.11463	SRhi10005.TTAGGC.11500	SRhi10006.GTGAAA.11661	SRhi10006.TTAGGC.11235	SRhi10006.CTTGTA.11316	SRhi10007.GTGAAA.11392	SRhi10007.TTAGGC.11511	SRhi10007.CTTGTA.11591	SRhi10008.GTGAAA.11453	SRhi10008.TTAGGC.11224	SRhi10008.CTTGTA.11305	SRhi10009.GTGAAA.11381	SRhi10010.TGACCA.11229	SRhi10009.AGTCAA.11310	SRhi10009.GTGGCC.11386	SRhi10066.TAGCTT.11544	SRhi10066.GGCTAC.11624	SRhi10066.CTTGTA.11705	SRhi10009.TTAGGC.11225	SRhi10009.CTTGTA.11306	SRhi10010.GTGAAA.11382	SRhi10010.TTAGGC.11226	SRhi10010.CTTGTA.11307	SRhi10011.GTGAAA.11383	SRhi10066.CCGTCC.13553	SRhi10066.GTAGAG.13554	SRhi10066.GTCCGC.13555	SRhi10066.GTGAAA.13562	SRhi10066.GTGGCC.13563	SRhi10066.GTTTCG.13564	SRhi10066.CGTACG.13574	SRhi10066.GAGTGG.13575	SRhi10066.GGTAGC.13576
hsa-mir-1181|chr19_10514132_10514332|hsa-mir-1181	0.0	0.0	0.0	0.0	0.0	0.0	0.0	0.0	0.0	0.0	0.0	0.0	0.0	0.0	0.86221	0.0	0.0	0.0	0.0	0.0	0.0	0.0	0.0	0.0	0.0	0.0	0.0	0.0	0.0	0.0	1.19707	0.33742	0.355789	0.250886	0.649049	0.0	0.0	0.0	0.0	0.0	0.0	0.741915	0.0	0.0	0.0	0.0	0.0	0.0	0.0
hsa-mir-1183|chr7_21467669_21467869|hsa-mir-1183	0.0	0.0	0.0	0.0	0.0	0.0	0.0	0.0	0.0	0.0	0.0	0.0	0.0	0.0	0.0	0.0	0.0	0.0	0.0	0.0	0.0	0.0	0.0	0.0	0.0	0.0	0.0	0.0	0.0	0.0	0.0	0.0	0.0	0.0	0.0	0.0	0.0	0.0	0.0	0.0	0.0	0.0	0.0	0.0	0.0	0.0	0.0	0.0	0.0
hsa-mir-1204|chr8_128806644_128806844|hsa-mir-1204	0.0	0.0	0.0	0.0	0.0	0.0	0.0	0.0	0.0	0.0	0.0	0.0	0.0	0.0	0.0	0.0	0.0	0.0	0.0	0.0	0.0	0.0	0.0	0.0	0.0	0.0	0.0	1.06071e-06	0.0	0.0	0.0	0.0	6.56833e-05	2.08991e-06	0.0	0.0	0.0	0.0	0.0	0.0	0.0	0.0	0.0	0.0	0.0	0.0	0.0	0.0	0.0
hsa-mir-1237|chr11_64126578_64126778|hsa-mir-1237-5p	0.0	0.0	0.0	0.0	0.0	0.0	0.0	0.0	0.0	0.0	0.0	0.0	1.00176	0.0	2.58663	0.0	0.0	0.0	0.0	0.0	0.0	0.0	1.4873	0.0	0.0	0.763836	2.02307	2.01216	0.0	0.0	0.0	0.0	0.0	0.0	0.0	0.0	0.0	0.0	0.0	0.0	0.0	0.0	0.0	0.0	0.0	0.0	0.0	0.0	0.0
hsa-mir-1248|chr3_186501289_186501489|hsa-mir-1248	0.0	0.0	0.0	0.0	0.0	0.0	0.0	0.0	0.0	1.23685	4.6335	3.09359	0.0	4.25934	1.72442	0.0	0.0	2.47125	0.0	0.0	4.54771	3.46419	7.43652	5.02311	0.0	8.40219	6.06921	7.04256	5.59651	4.52205	4.7883	26.3188	20.28	22.078	9.08668	4.07089	22.5109	6.40138	3.15687	19.802	0.0	0.0	0.0	0.0	1.89334	0.0	0.838687	0.0	0.0
hsa-mir-1277|chrX_117479945_117480145|hsa-mir-1277-3p	0.453872	1.12438	0.736121	0.0	0.379531	0.820425	0.0	0.0	0.0	1.23685	0.0	0.0	1.00176	0.0	1.72442	0.0	0.0	0.0	0.0	0.0	0.0	0.0	1.4873	1.25578	0.0	2.29151	2.02307	2.01216	0.799501	0.0	0.0	1.01226	0.0	1.00354	1.2981	3.48933	0.0	1.60035	4.73531	1.23762	0.0	0.0	0.798218	1.01807	0.946671	0.865553	0.0	2.28414	0.863897
hsa-mir-1278|chr1_193091056_193091256|hsa-mir-1278	0.0	0.0	0.0	0.0	1.51812	0.0	0.0	0.0	0.0	0.0	2.7801	1.5468	3.00528	1.41978	0.0	0.0	0.0	1.23563	3.54151	0.0	2.27385	0.0	1.4873	2.51156	4.13479	3.81918	0.0	3.01824	2.3985	0.90441	0.0	0.67484	1.77894	1.7562	0.649049	2.90778	0.0	1.60035	3.94609	1.23762	0.580887	0.741915	0.798218	1.01807	0.0	6.05887	0.0	1.52276	0.863897
hsa-mir-1281|chr22_41487710_41487910|hsa-mir-1281	0.0	0.0	0.0	0.0	0.0	0.0	0.0	0.0	0.0	0.0	0.0	0.0	0.0	0.0	0.0	0.0	0.0	0.0	0.0	0.0	0.0	0.0	0.0	0.0	0.0	0.0	0.0	0.0	0.0	0.0	0.0	0.0	0.0	0.0	0.0	0.0	0.0	0.0	0.0	0.0	0.0	0.0	0.0	0.0	0.0	0.0	0.0	0.0	0.0
hsa-mir-1303|chr5_154062222_154062422|hsa-mir-1303	0.0	1.68657	0.736121	1.21784	8.72922	0.410213	0.0	0.558813	1.44914	1.23685	3.7068	6.18719	1.00176	4.25934	8.6221	17.6148	0.0	4.94251	3.54151	11.7968	6.82156	12.702	5.94922	5.02311	2.06739	3.05534	1.01153	5.0304	29.5815	24.4191	25.1386	0.0	1.06737	0.250886	0.0	0.0	1.02322	0.0	0.0	0.0	0.0	0.0	0.0	0.0	0.0	0.0	0.0	0.76138	0.0
hsa-mir-1306|chr22_20067688_20067888|hsa-mir-1306-3p	0.453872	0.0	0.0	0.0	0.0	0.410213	0.0	0.0	2.89828	1.23685	4.6335	1.5468	4.00704	2.83956	2.58663	11.7432	7.66581	4.32469	1.77075	0.0	4.54771	4.61892	0.0	0.0	2.06739	3.05534	0.0	0.0	1.599	2.71323	2.39415	1.01226	0.355789	0.250886	0.0	0.0	0.0	2.40052	0.789218	0.0	2.32355	0.741915	1.59644	1.01807	1.89334	2.59666	1.67737	1.52276	0.0
hsa-mir-1343|chr11_34938098_34938298|hsa-mir-1343-3p	2.72323	6.74629	2.94448	2.43568	0.759062	2.46128	3.31945	6.14694	23.1862	13.6054	4.6335	13.9212	9.01585	26.9758	12.9331	17.6148	22.9974	9.88502	23.0198	11.7968	15.917	10.3926	5.94922	12.5578	18.6065	6.11069	16.1845	2.01216	6.39601	2.71323	3.59122	0.33742	0.355789	0.501772	0.0	0.0	1.02322	0.800173	1.57844	0.0	1.74266	0.0	0.0	1.01807	2.84001	0.0	0.838687	0.76138	0.0
hsa-mir-1469|chr15_96873847_96874047|hsa-mir-1469	0.0	0.0	0.0	0.0	0.0	0.0	0.0	0.0	0.0	0.0	0.0	0.0	0.0	0.0	0.0	0.0	0.0	0.0	0.0	0.0	0.0	0.0	0.0	0.0	0.0	0.0	0.0	0.0	0.0	0.0	0.0	0.0	0.0	0.0	0.0	0.0	0.0	0.0	0.0	0.0	0.0	0.0	0.0	0.0	0.0	0.0	0.0	0.0	0.0
hsa-mir-148b|chr12_54718810_54719010|hsa-mir-148b-5p	62.1804	68.0251	72.876	52.367	62.6227	57.84	94.0512	31.2935	66.6603	158.317	284.497	173.241	334.588	259.82	284.529	70.4593	61.3265	139.626	104.474	110.104	147.8	180.138	211.197	161.995	210.874	205.472	157.799	171.034	150.306	143.801	167.59	42.1775	43.4063	40.8944	51.2748	55.8293	33.7664	70.4152	68.6619	51.9802	113.854	221.091	222.703	194.451	179.868	141.085	190.382	153.799	161.549
hsa-mir-149|chr2_241375066_241375266|hsa-mir-149-5p	40.3946	47.7862	43.4311	53.5849	80.0811	57.0196	66.3891	120.145	1372.33	435.373	581.041	1092.04	1164.05	3001.41	3162.58	2383.87	2514.39	578.891	517.06	3153.69	1518.93	1951.49	3728.67	3373.02	1738.68	9.16603	6.06921	5.0304	0.799501	1.80882	2.39415	2.02452	0.355789	0.250886	3.89429	0.581555	3.06967	4.00086	3.94609	0.0	6.97064	7.41915	7.98218	4.07228	7.57337	6.05887	9.22556	3.04552	6.04728
hsa-mir-15a|chr13_50656022_50656222|hsa-mir-15a-3p	0.0	0.0	0.0	0.0	0.379531	0.410213	0.0	0.558813	0.0	0.0	0.9267	0.0	1.00176	0.0	0.0	0.0	0.0	2.47125	0.0	0.0	0.0	2.30946	0.0	0.0	2.06739	0.763836	3.0346	2.01216	0.799501	0.90441	1.19707	0.0	0.355789	1.7562	1.94715	1.16311	0.0	1.60035	2.36765	1.23762	0.580887	4.45149	3.99109	1.01807	5.68003	3.46221	5.03212	4.56828	2.59169
hsa-mir-16-1|chr13_50656022_50656222|hsa-mir-16-1-3p	0.0	1.12438	0.0	1.21784	0.0	0.0	1.10648	0.0	0.0	1.23685	0.9267	1.5468	3.00528	1.41978	2.58663	5.87161	0.0	3.08907	3.54151	7.86456	4.54771	2.30946	2.97461	0.0	0.0	6.11069	10.1153	3.01824	1.599	1.80882	5.98537	3.7127	6.0498	6.27215	0.649049	2.32622	0.0	1.60035	1.57844	0.0	5.81032	3.71098	3.99206	1.01807	5.68302	4.32776	8.38687	2.28414	4.31948
hsa-mir-17|chr13_91999948_92000148|hsa-mir-17-5p	27.6829	37.6286	23.5515	8.52189	39.4678	13.9454	30.9744	77.086	360.77	343.304	1057.42	939.192	1201.31	1200.8	1247.26	240.677	176.256	1088.67	896.542	537.507	1125.69	1555.21	1389.43	1076.54	907.517	1426.85	1248.39	976.755	333.824	323.773	404.784	528.177	521.572	715.489	398.119	367.484	260.848	387.82	357.884	260.379	1668.24	2151.06	2384.29	1873.89	1957.41	1606.02	1707.54	1769.36	1621.37
hsa-mir-1825|chr20_30795614_30795814|hsa-mir-1825	0.0	0.0	0.0	0.0	0.0	0.0	0.0	0.0	0.0	0.0	0.0	0.0	0.0	0.0	0.0	0.0	0.0	0.0	0.0	0.0	0.0	0.0	0.0	0.0	0.0	0.0	1.01153	0.0	0.0	0.0	0.0	0.0	0.0	0.0	0.0	0.0	0.0	0.0	0.0	0.0	0.0	0.0	0.0	0.0	0.0	0.0	0.0	0.0	0.0
hsa-mir-185|chr22_20008530_20008730|hsa-mir-185-5p	44.9333	43.2887	61.098	43.8422	22.3923	47.5847	21.0232	48.0579	27.5336	71.7376	33.3612	21.6552	55.0969	55.3714	57.768	0.0	0.0	30.2729	23.0198	19.6614	22.7385	56.5817	31.2334	41.4407	175.728	415.527	352.014	265.605	334.991	295.742	398.626	46.564	53.7241	48.6719	69.4482	44.7593	46.0451	82.4178	99.4414	152.228	24.3972	38.5796	30.3323	23.4156	30.2935	28.5632	19.2898	23.6028	21.5974
hsa-mir-186|chr1_71546645_71546845|hsa-mir-186-5p	4268.66	4847.21	4253.31	3802.09	6936.69	4806.46	5512.5	5552.92	6758.78	6060.59	9407.86	5024.0	6234.96	4512.06	4919.77	2689.2	2775.02	3322.6	3869.1	3798.58	4440.83	4140.86	5015.19	4812.14	7004.33	11752.4	11399.0	13432.2	9641.98	9479.13	8805.68	17178.4	19277.4	19131.8	13410.0	11319.4	9643.88	18877.7	17546.7	25138.6	10375.2	14189.9	14924.3	14046.3	14527.6	14736.0	14360.8	14081.7	13782.6
hsa-mir-188|chrX_49687125_49687325|hsa-mir-188-3p	1.81549	1.12438	2.94448	0.0	1.51812	2.87149	0.0	1.11763	0.0	0.0	4.6335	1.5468	9.01585	14.1978	6.89768	0.0	0.0	1.23563	0.0	0.0	0.0	0.0	5.94922	1.25578	2.06739	4.58301	3.0346	2.01216	3.99751	0.90441	5.98537	0.0	0.0	0.501772	0.649049	0.0	0.0	0.0	0.0	0.0	8.7133	16.3221	12.7715	13.2349	10.4134	9.52099	15.0964	12.1821	6.91118
hsa-mir-18a|chr13_91999948_92000148|hsa-mir-18a-5p	1.35577	6.15363	4.40299	3.35421	5.29719	4.50368	18.6492	7.24813	13.011	50.453	245.425	216.4	180.244	130.437	141.921	0.0	0.0	180.448	81.3989	78.5429	164.629	178.351	228.872	190.729	239.704	734.081	451.536	255.382	57.4492	52.1193	82.4322	43.7516	34.997	46.2315	40.5487	25.5758	13.1581	34.8576	32.967	16.1622	170.996	286.183	323.896	186.033	233.972	185.759	216.962	225.094	212.803
hsa-mir-193b|chr16_14396050_14396250|hsa-mir-193b-3p	726.648	871.395	700.787	669.811	551.079	474.206	656.145	880.13	2285.29	521.953	240.015	624.906	2837.99	4171.31	2526.27	640.005	697.589	205.114	338.214	74.7133	106.871	148.96	1002.44	823.791	940.664	7.63836	9.10381	7.04256	5.59651	13.5662	4.7883	15.8587	30.9536	20.0709	35.6977	28.4962	14.3251	18.404	7.10296	58.1683	221.899	389.506	415.073	334.945	319.028	305.54	349.732	361.655	330.873
hsa-mir-19a|chr13_91999948_92000148|hsa-mir-19a-5p	0.453872	0.562191	0.736121	0.0	0.0	0.0	2.21297	0.0	0.0	3.71056	3.7068	1.5468	3.00528	1.41978	3.44884	0.0	0.0	5.56032	3.54151	0.0	4.54771	5.77364	2.97461	3.76734	14.4717	3.05534	4.04614	1.00608	0.0	0.0	0.0	2.02452	2.49052	4.26506	5.19239	2.90778	0.0	3.20069	3.15687	7.42574	20.9119	46.7407	55.8753	52.9396	55.8536	41.5465	56.192	67.7628	51.8338
hsa-mir-19b-1|chr13_91999948_92000148|hsa-mir-19b-1-5p	0.0	0.0	0.0	0.0	0.361125	0.0	0.0	0.0	0.0	1.23685	2.7801	0.0	2.00352	2.83956	0.86221	0.0	0.0	4.31655	1.77075	0.0	2.27385	8.06705	1.4873	2.51156	6.16488	12.9852	9.08635	5.0304	0.799501	1.80882	1.19707	0.0	0.355789	0.752658	4.51382	1.14064	0.0	1.60035	0.789218	0.0	4.63838	10.3723	4.778	6.09374	4.73336	2.57916	5.01043	5.27638	6.01207
hsa-mir-20a|chr13_91999948_92000148|hsa-mir-20a-5p	32.2249	53.9713	22.8197	20.7032	45.9233	13.537	64.1761	100.027	314.566	344.323	974.018	1028.19	1201.84	863.561	1103.0	58.7161	114.987	1359.33	1004.03	554.479	1545.82	1872.07	1762.07	967.787	797.904	1774.63	1446.09	1255.82	396.562	379.896	350.749	1525.97	1494.16	2075.25	866.149	822.912	452.199	806.294	654.304	573.217	3213.53	3641.02	4097.46	3122.58	3206.48	2405.66	2428.08	2524.86	2469.04
hsa-mir-22|chr17_1619440_1619640|hsa-mir-22-5p	166.117	186.085	213.475	133.962	141.945	199.774	302.07	88.8512	156.507	77.9218	97.3035	61.8719	133.234	124.941	159.509	23.4864	30.6632	85.8761	61.9764	23.5937	56.8463	64.6648	66.9287	76.6025	124.044	184.084	107.223	85.5168	182.286	167.316	232.233	8.4355	7.47157	7.2757	33.1015	29.0778	27.627	60.8131	96.2845	55.693	18.5884	28.9347	20.7537	31.5601	19.8801	13.8488	26.838	20.5573	19.8696
hsa-mir-221|chrX_45629535_45629735|hsa-mir-221-5p	1027.57	743.216	970.207	870.754	63.3817	571.836	702.618	2246.99	797.026	1672.23	142.712	593.97	138.243	491.243	376.786	839.64	743.583	834.666	626.847	558.384	807.218	924.938	663.338	581.425	810.418	374.28	282.218	257.556	103.136	102.198	74.2186	115.398	104.958	143.507	82.4292	90.1411	94.1366	116.825	152.319	118.812	205.053	172.124	197.958	145.584	157.147	171.379	145.093	152.276	169.324
hsa-mir-222|chrX_45629538_45629738|hsa-mir-222-5p	6.3542	3.37314	4.41672	7.30703	2.65672	4.92255	6.63891	29.0583	8.69483	32.1582	53.7486	18.5616	63.1109	59.6307	50.0082	0.0	22.9974	53.7498	26.5613	51.1196	50.0248	49.6533	37.1826	36.4176	111.639	30.5534	36.4152	21.1277	0.799501	3.61764	0.0	1.01226	3.55789	1.00354	5.19239	2.32622	7.16257	8.8019	7.89218	1.23762	144.06	107.578	126.118	14.253	9.46671	9.52108	10.9029	10.6593	16.414
hsa-mir-2276|chr13_24734778_24734978|hsa-mir-2276-3p	0.453872	0.0	0.0	0.0	0.0	0.0	0.0	0.558813	0.0	0.0	0.9267	1.5468	0.0	0.0	0.0	5.87161	7.66581	4.94251	3.54151	7.86456	4.54771	9.23783	0.0	0.0	2.06739	0.0	0.0	1.00608	0.0	0.0	0.0	0.0	0.0	0.0	0.0	0.0	0.0	0.800173	0.0	0.0	1.74266	1.48383	1.59644	0.0	0.0	0.0	0.838687	0.76138	0.863897
hsa-mir-23a|chr19_13953542_13953742|hsa-mir-23a-3p	3250.81	2962.65	3531.77	2705.6	2229.51	3042.03	822.167	1810.56	1182.27	2436.1	1685.57	2171.15	3520.51	3088.64	4996.25	1095.66	1160.23	1025.5	1066.49	734.341	1015.0	1533.75	5008.05	3868.44	4663.65	4049.88	3523.19	3584.76	3352.73	3064.74	4029.09	224.597	329.128	317.403	1307.26	1509.51	1554.99	2541.91	2949.09	2839.29	712.789	1081.76	1165.34	990.857	948.016	938.423	1006.79	1029.03	971.081
hsa-mir-23b|chr9_97767080_97767280|hsa-mir-23b-3p	962.017	1487.39	1026.27	1522.69	637.848	1857.08	328.561	314.034	258.165	1354.85	1091.75	971.945	2264.66	2708.3	3117.13	812.613	886.535	1262.26	2381.17	893.618	1349.8	2066.7	2264.85	1340.53	1315.24	333.766	253.863	200.101	142.68	143.195	194.181	80.7612	108.482	87.5183	119.337	139.776	143.544	245.882	251.176	270.815	477.403	639.426	713.598	510.724	437.851	419.558	549.748	503.566	493.162
hsa-mir-24-1|chr9_97767080_97767280|hsa-mir-24-1-5p	4.08543	4.49752	4.41778	6.08919	5.31344	10.6655	0.0	1.11763	0.0	2.47375	4.6335	9.28078	9.01585	8.51867	7.75989	0.0	0.0	6.17814	5.31226	0.0	4.54771	5.77364	5.94922	2.51156	4.13479	0.763836	1.01153	1.00608	1.599	0.90441	1.19707	0.33742	1.06737	0.501772	1.2981	0.00333671	1.02322	0.800173	0.0	0.00440727	5.80887	8.16107	6.38575	1.01807	1.89334	2.59666	6.7095	8.37518	6.04728
hsa-mir-24-2|chr19_13953542_13953742|hsa-mir-24-2-5p	181.548	172.03	194.335	133.962	182.175	166.546	43.1529	47.4991	33.3302	153.37	332.685	140.758	600.055	265.499	343.159	35.2297	22.9974	50.0429	56.6641	55.0519	68.2156	102.771	345.055	281.294	427.95	232.97	216.468	223.35	108.732	113.051	131.678	5.73614	13.1642	12.7952	17.5243	31.9822	24.5574	64.0138	67.0835	60.6391	49.3754	88.2879	86.2076	100.789	83.3071	99.5385	106.513	92.8883	82.0702
hsa-mir-26b|chr2_219264489_219264689|hsa-mir-26b-3p	10.8929	7.87067	9.56957	4.87135	22.0128	8.61446	12.1713	7.26456	81.1517	13.6054	42.6282	41.7635	54.0951	70.9889	57.768	41.1013	61.3265	46.9538	40.7273	90.4424	29.5601	55.427	52.0556	72.8352	86.8305	369.697	398.545	340.055	133.517	133.853	172.379	48.9259	52.6568	44.9086	138.247	160.509	119.717	270.458	280.961	71.7821	15.1031	41.5473	34.3234	41.7408	40.7069	33.7566	51.1599	44.16	43.1948
hsa-mir-27a|chr19_13953542_13953742|hsa-mir-27a-3p	4210.38	3729.07	4044.25	3186.68	4541.09	3097.05	1257.86	1666.6	2588.83	3270.55	4433.46	5778.07	5019.83	5172.03	6080.78	479.237	297.582	1327.38	1343.13	693.882	1174.33	1813.36	11775.4	11320.9	12992.2	6057.61	6184.29	6657.91	8571.77	6882.94	8497.03	716.532	1097.46	1341.67	4569.12	6520.75	3482.05	8397.73	11005.9	4868.59	856.227	2313.72	2580.83	1991.4	1973.09	1662.16	2110.18	1997.75	1758.38
hsa-mir-27b|chr9_97767080_97767280|hsa-mir-27b-5p	30.8633	43.2887	29.4448	59.674	52.7548	62.3523	13.2778	5.58813	14.4914	70.5007	241.869	105.182	420.74	370.562	206.068	305.324	214.643	436.794	428.522	173.02	411.567	229.791	356.953	205.948	349.389	6.11069	13.1499	9.05471	8.79451	4.52205	8.37952	10.46	13.8758	12.2934	7.13953	10.468	7.16257	15.2033	6.31374	3.71287	203.31	135.77	153.258	135.403	126.854	150.606	213.865	225.368	239.299
hsa-mir-2861|chr9_130547663_130547863|hsa-mir-2861	0.0	0.0	0.0	0.0	0.0	0.0	0.0	0.0	0.0	0.0	0.0	0.0	0.0	0.0	0.0	0.0	0.0	0.0	0.0	0.0	0.0	0.0	0.0	0.0	0.0	0.0	0.0	0.0	0.0	0.0	0.0	0.0	0.0	0.0	0.0	0.0	0.0	0.0	0.0	0.0	0.0	0.0	0.0	0.0	0.0	0.0	0.0	0.0	0.0
hsa-mir-301a|chr17_57232348_57232548|hsa-mir-301a-3p	21.716	34.2936	31.6532	41.4065	133.215	28.7149	15.4908	5.58813	24.6353	186.765	1422.49	825.989	1008.77	936.676	708.522	11.7432	7.66581	423.202	699.448	106.172	522.252	1121.43	1210.41	1060.92	938.596	1745.98	1607.33	1364.06	180.687	189.022	227.444	75.8338	111.362	89.5663	68.1501	86.5877	41.9522	102.422	132.589	22.2772	756.32	889.556	917.951	696.359	678.763	600.688	698.453	719.969	672.112
hsa-mir-30b|chr8_135844460_135844660|hsa-mir-30b-5p	350.634	555.312	450.441	283.792	1366.33	412.157	606.356	390.676	1960.83	3022.49	11668.2	2968.49	2377.12	2462.32	2078.79	88.0741	84.3239	1113.32	1220.08	1014.53	1034.57	1085.47	1878.47	1528.32	1274.21	4444.03	4160.46	3810.3	3479.96	3304.29	3852.27	3112.02	3579.42	4500.12	3934.62	3621.47	2462.76	4204.77	4055.31	2928.36	329.963	635.064	639.51	543.618	432.682	428.686	579.7	556.644	520.181
hsa-mir-30d|chr8_135844468_135844668|hsa-mir-30d-5p	1959.36	3489.51	2471.79	1520.81	4359.11	2780.82	1515.47	2509.73	7961.96	40544.1	78552.8	20919.7	20806.1	15222.7	14500.8	7467.34	6644.26	5743.34	7153.95	8280.75	7585.19	6232.93	11137.0	8941.14	6037.82	10895.8	10932.4	11181.9	11570.5	10583.8	12714.9	18202.3	17924.6	18903.4	5936.87	6239.21	8732.71	7713.82	8561.35	10797.7	4652.75	5142.13	5277.02	5118.18	4910.96	4886.19	4525.82	4520.91	4222.17
hsa-mir-3115|chr1_23345898_23346098|hsa-mir-3115	0.0	0.0	0.0	0.0	0.0	0.0	0.0	0.0	0.0	0.0	0.0	0.0	0.0	0.0	0.86221	0.0	0.0	0.0	0.0	0.0	0.0	0.0	0.0	0.0	0.0	0.0	0.0	0.0	0.799501	0.0	0.0	0.0	0.0	0.0	0.0	0.0	0.0	0.0	0.0	0.0	0.0	0.741915	0.0	0.0	0.0	0.0	0.838687	0.0	0.0
hsa-mir-3122|chr1_212209022_212209222|hsa-mir-3122	0.0	0.0	0.0	0.0	0.0	0.0	0.0	0.0	0.0	0.0	0.0	0.0	0.0	0.0	0.0	0.0	0.0	0.0	0.0	0.0	0.0	0.0	0.0	0.0	0.0	0.0	1.01153	0.0	0.0	0.0	0.0	0.0	0.0	0.0	0.0	0.0	0.0	0.0	0.0	0.0	0.0	0.0	0.0	0.0	0.0	0.0	0.0	0.0	0.0
hsa-mir-3125|chr2_12856974_12857174|hsa-mir-3125	0.0	0.0	0.0	0.0	0.0	0.0	0.0	0.0	1.44914	0.0	0.0	0.0	0.0	0.0	0.86221	0.0	0.0	0.617814	1.77075	0.0	0.0	3.46419	0.0	0.0	0.0	0.0	0.0	0.0	0.0	0.0	0.0	0.33742	0.0	0.250886	0.0	0.0	0.0	2.40052	0.0	0.0	0.0	0.0	0.0	0.0	0.0	0.0	0.0	0.0	0.0
hsa-mir-3150a|chr8_96037204_96037404|hsa-mir-3150a-3p	0.0	0.0	0.0	0.0	0.0	0.0	0.0	0.0	0.0	1.23578	0.926124	0.0	0.0	0.0	0.0	5.85536	0.0	0.616688	0.0	0.0	4.54771	0.0	0.0	0.0	2.06526	0.0	0.0	0.0	0.0	0.0	0.0	6.9491	4.88271	3.18801	0.0	0.0	0.0	0.0	0.0	0.0	0.0	0.740207	0.0	0.0	0.944294	0.865553	0.838687	0.0	0.0
hsa-mir-3155a|chr10_6186788_6186988|hsa-mir-3155a	0.0	0.0	0.0	0.0	0.0	0.0	0.0	0.0	0.0	3.71056	0.9267	0.0	1.00176	0.0	0.0	0.0	0.0	0.617814	3.54151	0.0	0.0	1.15473	0.0	1.25578	0.0	3.04792	1.01153	1.00608	0.799501	0.90441	2.39415	1.01226	0.0	0.250886	0.0	0.581555	0.0	0.0	0.0	0.0	0.991638	2.21856	1.59644	1.01807	0.946671	4.32776	1.67737	0.76138	2.59169
hsa-mir-3157|chr10_97849882_97850082|hsa-mir-3157-3p	0.907743	0.562191	0.0	0.0	0.379531	0.0	1.10648	1.11763	2.89828	2.47371	2.7801	3.09359	2.00352	5.67912	3.44884	0.0	0.0	1.23563	0.0	0.0	4.54771	2.30946	1.4873	1.25578	2.06739	3.05534	3.0346	5.0304	1.599	3.61764	2.39415	5.0613	8.89472	4.26506	1.94715	0.581555	2.04645	3.20069	6.31374	3.71287	0.580887	0.741915	4.78931	3.05421	1.89334	2.59666	2.51606	3.04552	1.72779
hsa-mir-3164|chr11_68816318_68816518|hsa-mir-3164	0.0	0.0	0.0	0.0	0.0	0.0	0.0	0.0	0.0	0.0	0.0	0.0	1.00176	0.0	0.0	0.0	0.0	0.0	0.0	0.0	0.0	0.0	0.0	0.0	0.0	0.0	0.0	0.0	0.0	0.0	0.0	0.0	0.0	0.0	0.0	0.0	0.0	0.0	0.0	0.0	0.580887	0.0	0.0	0.0	0.0	0.0	0.0	0.0	0.0
hsa-mir-3181|chr16_50775926_50776126|hsa-mir-3181	0.0	0.0	0.0	0.0	0.0	0.410213	0.0	0.0	0.0	1.23685	2.7801	0.0	4.00704	2.83956	0.86221	0.0	0.0	0.0	0.0	0.0	0.0	0.0	0.0	0.0	6.20218	0.0	1.01153	0.0	0.0	0.0	0.0	0.0	0.0	0.0	0.0	0.0	0.0	0.0	0.789218	0.0	1.16177	0.0	0.0	2.03614	0.946671	0.0	0.0	1.52276	2.59169
hsa-mir-3192|chr20_18447954_18448154|hsa-mir-3192-3p	0.0	0.0	0.0	0.0	0.0	0.0	0.0	0.0	0.0	0.0	0.9267	0.0	0.0	0.0	0.0	0.0	0.0	0.0	0.0	0.0	0.0	0.0	0.0	0.0	0.0	0.0	0.0	0.0	0.0	0.0	0.0	0.0	0.0	0.0	0.0	0.581555	0.0	0.0	0.0	0.0	0.0	0.0	0.0	0.0	0.0	0.0	0.0	0.0	0.0
hsa-mir-326|chr11_75062640_75062840|hsa-mir-326	1.36161	14.617	5.15285	7.30703	7.97016	3.69191	14.3843	7.26456	52.169	42.053	61.1622	34.0295	11.0194	22.7165	9.4843	0.0	7.66581	4.32469	8.85377	0.0	4.54771	4.61892	0.0	0.0	28.9435	688.216	553.309	389.353	232.655	181.787	362.714	2.02452	1.77894	2.50886	25.9619	20.3544	13.3019	24.0052	25.255	32.1782	5.22798	12.6126	10.3768	15.271	12.3067	17.3111	15.0964	4.56828	10.3668
hsa-mir-339|chr7_1067780_1067980|hsa-mir-339-3p	54.0107	50.035	75.0843	57.2384	108.925	65.634	100.69	41.9109	199.981	111.317	291.911	165.507	169.298	156.176	148.3	281.837	168.648	234.769	285.091	361.77	356.995	256.35	203.761	198.413	128.178	297.132	373.256	486.942	199.076	463.963	268.145	385.671	323.056	368.552	872.97	920.02	706.024	941.003	995.993	545.792	141.155	188.446	156.451	172.054	191.228	186.094	180.318	152.276	164.14
hsa-mir-33b|chr17_17726796_17726996|hsa-mir-33b-3p	0.0	5.05972	0.736121	0.0	0.759062	0.410213	7.74539	7.26456	17.3897	9.89483	14.8272	6.18719	12.0211	5.67912	4.31105	29.358	0.0	12.3563	1.77075	7.86456	22.7385	17.3209	7.43652	6.27889	57.887	25.2066	29.3345	24.1459	3.198	2.71323	5.98537	4.38646	9.6063	5.77038	7.78858	2.32622	0.0	8.8019	11.049	8.66336	18.0075	20.7736	15.9644	28.5059	27.4535	29.4288	31.0314	29.6938	23.3252
hsa-mir-34a|chr1_9242234_9242434|hsa-mir-34a-5p	526.945	582.429	687.537	420.154	776.9	603.423	494.598	2309.01	2557.73	257.266	185.34	431.556	400.704	377.661	507.841	228.993	360.293	124.798	139.89	220.208	295.601	229.791	603.846	398.082	159.189	7.63836	7.08074	11.0669	1154.48	933.352	925.339	27.6684	20.9915	9.0319	16.8753	34.8933	39.9057	13.6029	11.8383	12.3762	1171.07	1620.34	1642.73	1332.65	1345.22	1187.54	1220.29	1238.0	1212.05
hsa-mir-3607|chr5_85913667_85913867|hsa-mir-3607-5p	0.0	0.0	0.0	0.0	0.379531	0.0	0.0	0.0	0.0	1.23685	3.7068	0.0	0.0	1.41978	0.0	0.0	0.0	1.23563	1.77075	0.0	2.27385	2.30946	2.97461	0.0	0.0	6.11069	5.05767	6.03648	1.599	4.52205	0.0	4.38646	3.55789	4.26506	10.3848	5.81555	16.3716	10.4022	7.89218	2.47525	0.0	0.741915	0.798218	0.0	0.0	0.0	0.0	0.0	0.0
hsa-mir-3618|chr22_20067688_20067888|hsa-mir-3618	0.0	0.0	0.0	0.0	0.0	0.0	0.0	0.0	0.0	0.0	0.0	0.0	0.0	0.0	0.0	0.0	0.0	0.0	0.0	0.0	0.0	0.0	0.0	0.0	0.0	0.763836	0.0	0.0	0.0	0.0	0.0	0.0	0.0	0.0	0.0	0.0	0.0	0.0	0.0	0.0	0.0	0.0	0.0	0.0	0.0	0.0	0.0	0.0	0.0
hsa-mir-362|chrX_49687125_49687325|hsa-mir-362-5p	14.9778	10.1194	26.5003	8.52486	9.10875	11.0757	16.5973	9.49981	13.0422	25.9739	31.5078	17.0148	50.088	52.5318	50.8704	0.0	0.0	6.79595	7.08302	3.93228	6.82156	2.30946	8.92383	12.5578	24.8087	113.048	59.6805	56.3404	75.9526	56.9779	79.0069	17.5458	19.2126	18.5656	5.84144	5.81555	3.06967	4.80104	7.89218	8.66336	83.0668	120.19	127.715	113.006	93.7205	80.4964	84.7074	57.1035	74.2951
hsa-mir-3620|chr1_228270292_228270492|hsa-mir-3620-3p	0.907743	1.12438	0.736121	0.0	0.379531	0.410213	0.0	0.558813	2.89828	13.6054	5.5602	6.18719	14.0247	11.3582	7.75989	5.87161	0.0	0.617814	3.54151	3.93228	2.27385	2.30946	8.92383	3.76734	8.26957	6.11069	7.08074	7.04256	1.599	1.80882	3.59122	0.67484	0.355789	1.25443	0.0	0.581555	1.02322	0.800173	0.0	0.0	1.74266	2.96766	3.19287	8.14455	2.84001	6.92442	2.51606	2.28414	3.45559
hsa-mir-3656|chr11_118889388_118889588|hsa-mir-3656	0.0	0.0	0.0	0.0	0.0	0.0	0.0	0.0	0.0	0.0	0.0	0.0	0.0	0.0	0.0	0.0	0.0	0.0	0.0	0.0	0.0	0.0	0.0	0.0	0.0	0.0	0.0	0.0	0.0	0.0	0.0	0.0	0.0	0.0	0.0	0.0	0.0	0.0	0.0	0.0	0.0	0.0	0.0	0.0	0.0	0.0	0.0	0.0	0.0
hsa-mir-365a|chr16_14396033_14396233|hsa-mir-365a-3p	162.032	264.511	166.28	140.66	100.948	136.396	369.566	326.626	445.688	171.923	44.945	80.4334	377.163	452.2	430.243	67.5235	53.6607	72.2842	82.3401	29.4921	48.8878	39.8381	113.648	83.5093	99.2349	37.428	35.9095	19.6185	27.9825	34.8198	37.1093	3.71162	4.98105	4.26506	8.76216	1.36849	3.06967	4.00086	0.789218	8.04455	40.3716	56.7565	67.0503	62.6113	57.7469	62.3198	50.7406	54.4387	61.3367
hsa-mir-3677|chr16_2318320_2318520|hsa-mir-3677-3p	2.26936	3.93533	2.94448	1.21784	1.51812	2.05106	8.85187	0.0	2.89828	16.0791	6.4869	13.9212	19.0335	7.09889	8.6221	0.0	0.0	14.2097	12.3953	19.6614	25.0124	16.1662	4.46191	11.302	2.06739	6.87452	2.02307	2.01216	1.599	0.0	0.0	0.67484	1.42316	0.752658	0.649049	1.74467	0.0	0.800173	1.57844	2.47525	9.87508	14.8383	19.9555	22.3975	15.1467	16.4455	24.3219	15.2276	21.5974
hsa-mir-3679|chr2_134877400_134877600|hsa-mir-3679-3p	0.0	0.0	0.0	0.0	0.0	0.0	0.0	0.0	0.0	0.0	0.0	0.0	1.00176	1.41978	0.86221	0.0	0.0	0.0	0.0	0.0	0.0	0.0	0.0	0.0	0.0	0.0	0.0	0.0	0.0	0.0	1.19707	0.0	0.0	0.0	0.0	0.0	1.02322	0.0	0.0	0.0	0.0	0.0	0.0	0.0	0.0	0.0	0.0	0.0	0.0
hsa-mir-3684|chr4_99916744_99916944|hsa-mir-3684	0.0	0.562191	0.0	0.0	0.379531	0.410213	0.0	1.11763	0.0	0.0	2.7801	1.5468	1.00176	0.0	1.72442	5.87161	0.0	0.617814	0.0	0.0	2.27385	1.15473	1.4873	1.25578	2.06739	2.29151	2.02307	1.00608	1.599	0.0	0.0	0.0	0.0	0.250886	0.0	0.0	0.0	0.800173	1.57844	0.0	0.580887	0.741915	0.0	0.0	0.0	0.865553	0.838687	0.76138	0.0
hsa-mir-374a|chrX_73512205_73512405|hsa-mir-374a-5p	70.7241	68.5861	80.9733	46.2778	81.5988	76.3032	56.4272	55.3224	23.1862	59.3678	55.602	60.3251	79.1412	64.3408	69.838	0.0	15.3316	88.3461	54.8934	27.526	43.2032	91.2236	46.1064	59.0216	49.6174	310.117	278.173	199.204	217.464	199.877	272.926	181.186	199.151	262.921	166.156	160.508	42.9723	197.644	253.341	198.026	71.4491	134.249	107.741	107.876	110.75	96.922	104.827	117.221	107.987
hsa-mir-374a|chrX_73513280_73513480|hsa-mir-374a-5p	70.7241	68.5861	80.9733	46.2778	81.5988	76.3032	56.4272	55.3224	23.1862	59.3678	55.602	60.3251	79.1412	64.3408	69.838	0.0	15.3316	88.3461	54.8934	27.526	43.2032	91.2236	46.1064	59.0216	49.6174	310.117	278.173	199.204	217.464	199.877	272.926	181.186	199.151	262.921	166.156	160.508	42.9723	197.644	253.341	198.026	71.4491	134.249	107.741	107.876	110.75	96.922	104.827	117.221	107.987
hsa-mir-374b|chrX_73512207_73512407|hsa-mir-374b-5p	19.1424	30.3591	13.2504	20.7032	50.0985	25.4297	48.6889	18.4408	63.7621	19.7909	48.1884	60.3251	52.0893	53.4548	46.5603	17.6148	22.9974	74.1389	90.3085	55.0519	54.5725	66.9743	41.6445	36.4176	45.4826	546.142	394.475	231.398	233.454	284.808	438.137	63.4356	69.4297	76.2679	122.021	108.17	96.1798	172.836	208.326	83.7555	34.8484	59.3483	51.887	52.9341	58.6857	32.891	53.6612	72.3311	47.506
hsa-mir-3909|chr22_35695786_35695986|hsa-mir-3909	44.0255	53.4081	44.9034	53.5849	53.8934	60.3013	42.0464	16.7644	40.5759	23.5002	19.4607	29.3891	42.074	41.1736	36.2128	52.8445	99.6555	21.6235	23.0198	19.6614	15.917	23.0946	14.873	8.79045	14.4717	49.6493	63.7267	48.2918	88.7446	87.7278	118.51	2.02452	2.13473	1.50532	5.19239	1.74467	10.2322	4.80104	7.89218	4.95049	1.74266	1.48383	0.0	1.01807	3.78668	0.865553	0.838687	0.76138	3.45559
hsa-mir-3960|chr9_130547663_130547863|hsa-mir-3960-5p	0.0	0.0	0.0	0.0	0.0	0.0	0.0	0.0	0.0	0.0	0.0	0.0	0.0	0.0	0.0	0.0	0.0	0.0	0.0	0.0	0.0	0.0	0.0	0.0	0.0	0.0	0.0	0.0	0.0	0.0	0.0	0.0	0.0	0.0	0.0	0.0	0.0	0.0	0.0	0.0	0.0	0.0	0.0	0.0	0.0	0.0	0.0	0.0	0.0
hsa-mir-3975|chr18_33161614_33161814|hsa-mir-3975	0.0	0.0	0.0	0.0	0.0	0.0	0.0	0.0	0.0	0.0	0.0	0.0	0.0	0.0	0.0	0.0	0.0	0.0	0.0	0.0	0.0	0.0	0.0	0.0	0.0	0.0	0.0	0.0	0.0	0.0	0.0	0.0	0.0	0.0	0.0	0.0	0.0	0.0	0.0	0.0	0.0	0.0	0.0	0.0	0.0	0.0	0.0	0.0	0.0
hsa-mir-424|chrX_133683512_133683712|hsa-mir-424-3p	78.0659	70.2738	47.1117	66.9811	118.414	18.8698	63.0696	89.9688	94.194	101.422	95.4501	160.867	375.66	275.437	280.218	411.013	291.301	71.0486	118.641	43.2551	90.9541	48.4986	284.075	212.227	175.728	63.3984	56.6459	54.3283	39.1756	18.0882	40.7005	1.6871	1.06737	0.501772	3.24524	1.74467	1.02322	4.00086	3.15687	12.3762	430.437	375.409	334.453	475.438	431.682	520.197	421.021	451.498	443.179
hsa-mir-4257|chr1_150521782_150521982|hsa-mir-4257	0.0	0.0	0.0	0.0	0.0	0.0	0.0	0.0	0.0	0.0	0.0	0.0	0.0	0.0	0.0	0.0	0.0	0.0	0.0	0.0	0.0	0.0	0.0	0.0	0.0	0.0	0.0	0.0	0.0	0.0	0.0	0.0	0.0	0.0	0.0	0.0	0.0	0.0	0.0	0.0	0.0	0.0	0.0	0.0	0.0	0.0	0.0	0.0	0.0
hsa-mir-4258|chr1_154947056_154947256|hsa-mir-4258	0.0	0.0	0.0	0.0	0.0	0.0	0.0	0.0	0.0	0.0	0.0	0.0	0.0	0.0	0.0	0.0	0.0	0.0	0.0	0.0	0.0	0.0	0.0	0.0	0.0	0.0	0.0	0.0	0.0	0.0	0.0	0.0	0.0	0.0	0.0	0.0	0.0	0.0	0.0	0.0	0.0	0.0	0.0	0.0	0.0	0.0	0.0	0.0	0.0
hsa-mir-4326|chr20_61904064_61904264|hsa-mir-4326	3.1771	0.0	0.0	0.0	13.6631	12.3064	13.2778	6.70575	11.5931	24.7371	68.5758	38.6699	34.0599	31.2351	26.7285	187.891	114.987	59.3101	24.7906	35.3905	38.6555	30.0229	0.0	0.0	45.4826	0.0	0.0	7.04256	18.3885	22.6103	27.5327	1.6871	4.62526	2.00709	4.54334	0.0	6.13934	0.0	0.0	1.23762	26.7208	30.4185	35.1216	28.5059	21.7734	34.6221	25.9993	35.7848	24.1891
hsa-mir-4449|chr4_53578527_53578727|hsa-mir-4449	0.907743	2.81095	0.736121	0.0	0.0	0.410213	0.0	0.0	1.44914	1.23685	0.9267	0.0	0.0	0.0	0.0	0.0	0.0	1.23563	1.77075	0.0	0.0	0.0	2.97461	1.25578	4.13479	0.763836	1.01153	0.0	0.0	1.80882	0.0	1.34968	0.355789	1.50532	1.2981	0.581555	0.0	0.800173	0.0	2.47525	0.580887	0.741915	0.798218	3.05421	0.0	0.865553	0.0	1.52276	0.863897
hsa-mir-4453|chr4_153457376_153457576|hsa-mir-4453	0.0	0.0	0.0	0.0	0.0	0.0	0.0	0.0	0.0	0.0	0.0	0.0	0.0	0.0	0.0	0.0	0.0	0.0	0.0	0.0	0.0	0.0	0.0	0.0	0.0	0.763836	0.0	0.0	0.0	0.90441	0.0	0.0	0.711578	1.50532	0.0	0.0	0.0	0.0	0.0	0.0	0.0	0.0	0.0	0.0	0.0	0.865553	0.0	0.0	0.0
hsa-mir-4458|chr5_8457714_8457914|hsa-mir-4458	0.0	0.0	0.0	0.0	0.0	0.0	0.0	0.0	0.0	1.23685	0.0	0.0	0.0	0.0	0.0	0.0	0.0	0.0	0.0	0.0	0.0	0.0	0.0	0.0	0.0	0.0	0.0	0.0	0.0	0.0	0.0	0.67484	0.355789	0.250886	0.0	0.0	0.0	0.800173	0.0	0.0	0.0	0.0	0.0	0.0	0.0	0.0	0.0	0.0	0.863897
hsa-mir-4479|chr9_139780860_139781060|hsa-mir-4479	0.0	0.0	0.0	0.0	0.0	0.410213	0.0	0.0	0.0	1.23685	1.8534	0.0	0.0	1.41978	0.0	0.0	0.0	1.23563	0.0	0.0	0.0	0.0	0.0	0.0	2.06739	0.0	0.0	0.0	0.799501	0.0	0.0	0.33742	0.355789	0.0	0.0	0.581555	0.0	0.0	0.0	0.0	0.0	1.48383	0.0	1.01807	0.946671	0.865553	1.67737	0.0	0.0
hsa-mir-4489|chr11_65405490_65405690|hsa-mir-4489-3p	0.0	0.0	0.0	0.0	0.0	0.0	0.0	0.0	0.0	0.0	0.9267	0.0	0.0	0.0	0.0	0.0	0.0	0.0	0.0	0.0	0.0	0.0	0.0	0.0	2.06739	0.763836	2.02307	0.0	0.0	0.0	0.0	0.33742	0.711578	0.250886	0.0	0.0	1.02322	0.0	0.0	1.23762	0.0	0.0	1.59644	0.0	0.0	1.73111	0.0	0.0	0.0
hsa-mir-450a-1|chrX_133683512_133683712|hsa-mir-450a-1-3p	0.0	0.0	0.0	0.0	0.0	0.0	0.0	0.0	0.0	0.0	0.0	0.0	0.0	0.0	0.0	0.0	0.0	0.0	0.0	0.0	0.0	0.0	0.0	0.0	0.0	1.52767	1.01153	0.0	0.0	0.0	0.0	0.0	0.0	0.0	0.0	0.0	0.0	0.0	0.0	0.0	0.580887	0.0	0.0	1.01807	0.0	0.0	0.0	0.0	0.0
hsa-mir-450a-2|chrX_133683512_133683712|hsa-mir-450a-2-3p	1.36161	0.562191	3.6806	1.21784	1.51812	1.64085	0.0	0.558813	1.44914	0.0	0.9267	0.0	1.00176	1.41978	2.58663	0.0	0.0	0.617814	3.54151	0.0	0.0	0.0	0.0	0.0	0.0	1.52767	0.0	0.0	0.0	0.90441	0.0	0.0	0.0	0.0	0.0	0.0	0.0	0.0	0.0	0.0	0.0	0.0	0.0	0.0	0.946671	0.0	0.0	0.76138	0.863897
hsa-mir-450b|chrX_133683512_133683712|hsa-mir-450b-5p	118.007	106.816	76.5566	92.5557	159.024	66.4544	109.542	114.557	98.5414	106.369	104.717	320.187	553.974	985.326	803.579	17.6148	7.66581	203.261	205.407	121.901	311.518	239.029	285.562	187.111	250.155	443.789	426.867	394.383	82.3486	15.375	70.6274	1.6871	4.26947	2.00709	1.2981	2.32622	0.0	4.00086	3.15687	4.95049	138.832	143.19	154.056	164.927	112.654	128.102	147.609	148.469	137.36
hsa-mir-4519|chr16_30905199_30905399|hsa-mir-4519	0.0	0.0	0.0	0.0	0.0	0.0	0.0	0.0	0.0	0.0	0.0	0.0	1.00176	0.0	0.0	0.0	0.0	0.0	0.0	0.0	2.27385	0.0	1.4873	0.0	0.0	0.0	0.0	1.00608	0.0	0.0	1.19707	0.33742	0.0	0.0	0.0	0.0	0.0	0.0	0.0	0.0	0.580887	0.741915	0.0	0.0	0.0	0.865553	0.0	0.0	0.863897
hsa-mir-4523|chr17_27717271_27717471|hsa-mir-4523	1.36161	0.562191	0.0	0.0	0.0	0.820425	1.10648	0.558813	0.0	1.23685	0.0	0.0	1.00176	0.0	0.86221	0.0	0.0	0.617814	0.0	0.0	0.0	3.46419	1.4873	0.0	0.0	0.763836	1.01153	2.01216	0.0	0.90441	0.0	0.0	0.355789	0.0	0.0	0.0	0.0	0.0	0.0	0.0	0.0	1.48383	0.0	0.0	0.0	0.0	0.0	0.76138	1.72779
hsa-mir-4534|chr22_38349586_38349786|hsa-mir-4534	0.0	0.0	0.0	0.0	0.0	0.0	0.0	0.0	0.0	0.0	0.0	0.0	0.0	0.0	0.0	0.0	0.0	0.0	0.0	0.0	0.0	0.0	0.0	0.0	0.0	0.0	0.0	0.0	0.0	0.0	0.0	0.0	0.0	0.0	0.0	0.0	0.0	0.0	0.0	0.0	0.0	0.0	0.0	0.0	0.0	0.0	0.0	0.0	0.0
hsa-mir-454|chr17_57232348_57232548|hsa-mir-454-5p	4.08484	3.93533	2.94448	9.7427	3.03625	2.05106	6.63891	2.23525	4.34741	40.8162	72.2826	40.2167	119.21	78.0878	60.3547	5.87161	7.66581	34.5976	38.9566	106.172	81.8587	114.318	50.5683	43.9522	62.0218	40.4833	41.4729	35.2128	15.1905	14.4706	26.3356	7.08582	9.25051	5.77038	7.78858	6.39711	10.2322	10.4022	17.3628	9.90098	34.8532	28.1928	24.7448	44.795	29.3468	47.6054	34.3862	38.8304	38.0115
hsa-mir-4633|chr5_128430329_128430529|hsa-mir-4633-3p	0.0	0.0	0.0	0.0	0.0	0.0	0.0	0.0	0.0	0.0	0.0	0.0	0.0	0.0	0.0	0.0	0.0	0.0	0.0	0.0	0.0	0.0	0.0	0.0	0.0	0.0	0.0	0.0	0.0	0.0	0.0	0.0	0.0	0.0	0.0	0.0	0.0	0.0	0.0	0.0	0.0	0.0	0.0	0.0	0.0	0.0	0.0	0.0	0.0
hsa-mir-4639|chr6_16129224_16129424|hsa-mir-4639-5p	0.0	0.0	0.0	0.0	0.0	0.0	0.0	0.0	0.0	0.0	0.0	0.0	0.0	0.0	0.0	0.0	0.0	0.0	0.0	0.0	0.0	0.0	0.0	0.0	0.0	0.763836	0.0	0.0	0.0	0.0	0.0	0.67484	0.0	0.250886	0.0	0.0	0.0	0.0	0.0	1.23762	0.580887	0.0	0.0	1.01807	0.0	0.865553	0.0	1.52276	0.863897
hsa-mir-4644|chr6_170615758_170615958|hsa-mir-4644	0.0	0.0	0.0	0.0	0.0	0.0	0.0	0.0	0.0	0.0	0.0	0.0	0.0	0.0	0.0	0.0	0.0	0.0	0.0	0.0	0.0	0.0	0.0	0.0	0.0	0.0	0.0	0.0	0.799501	0.0	0.0	0.0	0.0	0.0	0.0	0.0	0.0	0.0	0.0	1.23762	0.0	0.0	0.0	0.0	0.0	0.0	0.0	0.0	0.0
hsa-mir-4648|chr7_2559304_2559504|hsa-mir-4648	0.453872	0.0	0.0	0.0	0.0	0.0	0.0	0.0	0.0	0.0	0.0	0.0	1.00176	1.41978	0.0	0.0	0.0	0.0	0.0	3.93228	0.0	0.0	0.0	0.0	0.0	0.763836	3.0346	0.0	0.0	0.0	0.0	0.33742	0.0	0.0	0.0	0.0	0.0	0.800173	0.0	0.0	0.0	0.0	0.798218	1.01807	1.89334	0.0	0.0	0.0	0.863897
hsa-mir-4653|chr7_100797654_100797854|hsa-mir-4653-5p	0.0	0.0	0.0	0.0	0.0	0.0	0.0	0.0	0.0	0.0	0.9267	0.0	2.00352	1.41978	0.0	0.0	0.0	0.0	0.0	0.0	0.0	0.0	0.0	0.0	0.0	0.0	0.0	0.0	0.0	0.0	0.0	0.0	0.0	0.250931	0.0	0.0	0.0	0.0	0.0	0.0	0.0	0.0	0.0	0.0	0.0	0.0	0.0	0.0	0.0
hsa-mir-4659a|chr8_6566070_6566270|hsa-mir-4659a-3p	0.0	0.0	0.0	0.0	0.0	0.0	0.0	0.0	0.0	1.23685	0.0	0.0	0.0	0.0	0.86221	0.0	0.0	0.0	0.0	0.0	0.0	0.0	0.0	0.0	2.06739	0.75114	0.0	0.0	0.0	0.0	0.0	0.67484	0.0	0.739334	0.0	0.0	0.0	0.0	0.789218	0.0	0.571443	0.0	0.0	0.0	0.0	0.0	0.0	0.0	0.863897
hsa-mir-4667|chr9_35605247_35605447|hsa-mir-4667-3p	0.0	0.0	0.0	0.0	0.0	0.0	0.0	0.0	0.0	0.0	0.0	0.0	0.0	0.0	0.86221	0.0	0.0	0.0	0.0	0.0	0.0	0.0	0.0	0.0	0.0	0.763836	0.0	0.0	0.0	0.0	0.0	0.0	0.0	0.0	0.0	0.0	0.0	0.800173	0.0	0.0	0.0	0.0	0.0	0.0	0.0	0.0	0.0	0.0	0.0
hsa-mir-4668|chr9_114658990_114659190|hsa-mir-4668-3p	0.0	0.0	0.0	0.0	0.0	0.0	0.0	0.0	0.0	0.0	0.0	0.0	0.0	0.0	0.0	0.0	0.0	0.0	0.0	0.0	0.0	1.15473	0.0	0.0	0.0	0.0	0.0	0.0	0.0	0.0	0.0	0.0	0.0	0.0	0.649049	0.0	0.0	0.0	0.0	0.0	0.0	0.0	0.0	0.0	0.0	0.0	0.0	0.0	0.0
hsa-mir-4676|chr10_74451796_74451996|hsa-mir-4676-5p	0.453872	0.0	0.0	0.0	0.0	0.0	0.0	0.0	0.0	0.0	0.0	0.0	1.00176	0.0	0.0	0.0	0.0	0.0	1.77075	0.0	0.0	0.0	0.0	0.0	2.06739	0.0	0.0	0.0	0.0	0.0	0.0	0.0	0.0	0.0	0.0	0.0	0.0	0.0	0.0	0.0	0.0	0.0	0.0	0.0	0.0	0.0	0.0	0.0	0.0
hsa-mir-4680|chr10_112631536_112631736|hsa-mir-4680-5p	0.0	0.0	0.0	0.0	0.0	0.0	0.0	0.0	0.0	0.0	0.0	0.0	0.0	0.0	0.0	0.0	0.0	0.0	0.0	0.0	0.0	0.0	0.0	0.0	0.0	3.05534	1.01153	2.01216	0.0	0.0	0.0	0.33742	0.0	0.250886	0.649049	0.0	1.02322	0.0	0.0	0.0	0.0	0.0	0.798218	0.0	0.946671	0.865553	0.0	0.76138	0.0
hsa-mir-4684|chr1_23037224_23037424|hsa-mir-4684-3p	0.0	0.0	0.0	0.0	0.0	0.0	0.0	0.0	0.0	0.0	0.0	0.0	1.00176	1.41978	0.0	0.0	0.0	0.0	0.0	0.0	0.0	0.0	0.0	0.0	0.0	0.0	0.0	0.0	0.0	0.0	0.0	0.0	0.0	0.0	0.0	0.0	0.0	0.0	0.0	0.0	0.0	0.0	0.0	0.0	0.0	0.0	0.0	0.0	0.0
hsa-mir-4687|chr11_3876820_3877020|hsa-mir-4687-5p	0.907743	0.0	0.0	0.0	0.0	0.410213	0.0	0.0	0.0	0.0	1.8534	0.0	4.00704	4.25934	2.58663	0.0	0.0	0.617814	3.54151	3.93228	11.3693	0.0	1.4873	1.25578	0.0	2.29151	4.04614	3.01824	3.99751	1.80882	2.39415	0.67484	0.711578	0.501772	0.0	1.74467	4.0929	5.60121	6.31374	4.95049	0.580887	1.48383	3.19287	0.0	0.946671	1.73111	0.838687	0.0	4.31948
hsa-mir-4690|chr11_65383162_65383362|hsa-mir-4690-3p	0.0	0.0	0.0	1.21784	0.0	0.0	2.21297	0.558813	0.0	0.0	0.0	1.5468	0.0	0.0	0.86221	0.0	0.0	0.0	0.0	0.0	0.0	1.15473	0.0	1.25578	0.0	0.0	2.02307	3.01824	0.799501	0.90441	3.59122	1.01226	0.355789	0.501772	0.649049	0.581555	0.0	0.0	1.57844	2.47525	2.90443	0.741915	1.59644	1.01807	1.89334	0.0	1.67737	0.76138	0.0
hsa-mir-4700|chr12_121148171_121148371|hsa-mir-4700-3p	0.0	0.0	0.0	0.0	0.0	0.0	0.0	0.0	0.0	0.0	0.0	0.0	0.0	0.0	0.0	0.0	0.0	0.0	0.0	0.0	0.0	0.0	0.0	0.0	0.0	0.0	0.0	0.0	0.0	0.0	0.0	0.0	0.0	0.0	0.0	0.0	0.0	0.0	0.0	0.0	0.0	0.0	0.0	0.0	0.0	0.0	0.838687	0.0	0.0
hsa-mir-4712|chr15_50647688_50647888|hsa-mir-4712-3p	0.0	0.562191	0.0	0.0	0.379531	0.410213	0.0	0.558813	0.0	0.0	0.0	0.0	0.0	0.0	0.0	0.0	0.0	0.0	0.0	0.0	2.27385	0.0	0.0	0.0	0.0	0.763836	0.0	0.0	0.0	0.0	0.0	1.01226	1.06737	0.250886	0.0	1.16311	0.0	1.60035	1.57844	1.23762	0.580887	0.741915	0.0	0.0	0.0	0.0	1.67737	0.76138	0.0
hsa-mir-4721|chr16_28857540_28857740|hsa-mir-4721	0.0	0.0	0.0	0.0	0.0	0.0	0.0	0.0	0.0	0.0	0.0	0.0	0.0	0.0	0.0	0.0	0.0	0.0	0.0	0.0	0.0	0.0	0.0	1.25578	0.0	0.0	0.0	0.0	0.0	0.0	0.0	0.0	0.0	0.0	0.0	0.0	0.0	0.0	0.0	0.0	0.0	0.0	0.0	0.0	0.946671	0.0	0.0	0.0	0.0
hsa-mir-4723|chr17_26684558_26684758|hsa-mir-4723-5p	0.0	0.0	0.0	0.0	0.0	0.0	0.0	0.0	0.0	0.0	0.0	0.0	0.0	0.0	0.0	0.0	0.0	0.0	0.0	0.0	0.0	0.0	0.0	0.0	0.0	0.0	0.0	0.0	0.799501	0.0	0.0	0.33742	0.0	0.0	0.0	0.0	0.0	0.0	0.0	0.0	0.0	0.0	0.0	0.0	0.0	0.0	0.0	0.0	0.0
hsa-mir-4727|chr17_36981566_36981766|hsa-mir-4727-5p	0.0	0.0	0.0	0.0	0.0	0.0	0.0	0.0	0.0	0.0	0.0	0.0	0.0	0.0	0.0	0.0	0.0	0.0	0.0	0.0	0.0	0.0	0.0	0.0	0.0	0.0	0.0	0.0	0.0	0.90441	0.0	0.0	0.355789	0.0	0.0	0.0	0.0	0.0	0.0	0.0	0.0	0.0	0.0	0.0	0.0	0.0	0.838687	0.0	0.0
hsa-mir-4729|chr17_57408954_57409154|hsa-mir-4729	0.0	0.0	0.0	0.0	0.0	0.0	0.0	0.0	1.44914	0.0	0.0	0.0	0.0	0.0	0.0	0.0	0.0	0.617814	0.0	0.0	0.0	0.0	0.0	0.0	0.0	0.0	0.0	0.0	0.0	0.0	0.0	0.0	0.0	0.0	0.649049	0.0	0.0	0.0	0.789218	0.0	0.0	0.0	0.0	0.0	0.0	0.0	0.0	0.0	0.0
hsa-mir-4730|chr17_78388888_78389088|hsa-mir-4730	0.0	0.0	0.0	0.0	0.0	0.0	0.0	0.0	0.0	0.0	0.0	0.0	0.0	0.0	0.0	0.0	0.0	0.0	0.0	0.0	0.0	0.0	0.0	0.0	0.0	0.0	0.0	0.0	0.0	0.0	0.0	0.0	0.0	0.0	0.0	0.0	0.0	0.0	0.0	0.0	0.0	0.0	0.798218	1.01807	0.0	0.0	0.0	0.0	0.0
hsa-mir-4745|chr19_797324_797524|hsa-mir-4745-5p	0.0	0.0	0.0	0.0	0.0	0.0	0.0	0.0	0.0	4.94742	11.1204	3.09359	4.00704	1.41978	2.58663	11.7432	0.0	1.85344	8.85377	11.7968	2.27385	4.61892	1.4873	10.0462	2.06739	0.763836	0.0	0.0	0.0	0.0	0.0	0.67484	0.0	0.250886	0.0	0.0	0.0	0.0	0.0	0.0	0.580887	2.22575	2.39465	6.10841	0.946671	3.46221	3.35475	1.52276	1.72779
hsa-mir-4750|chr19_50381250_50381450|hsa-mir-4750-3p	0.0	0.0	0.0	0.0	0.0	0.0	0.0	0.0	0.0	0.0	0.0	0.0	0.0	0.0	2.58663	0.0	0.0	1.23563	0.0	3.93228	0.0	0.0	0.0	0.0	0.0	0.0	0.0	0.0	0.0	0.0	0.0	0.0	0.0	0.0	0.0	0.581555	0.0	0.800173	0.789218	0.0	0.0	0.0	0.0	0.0	0.0	0.0	0.0	0.0	0.0
hsa-mir-4751|chr19_50432344_50432544|hsa-mir-4751	0.0	0.0	1.47224	0.0	0.0	0.410213	0.0	0.0	0.0	0.0	0.0	0.0	0.0	0.0	0.0	0.0	0.0	0.0	0.0	0.0	0.0	0.0	0.0	0.0	0.0	0.0	0.0	0.0	0.0	0.0	0.0	0.0	0.0	0.0	0.0	0.0	0.0	0.0	0.0	0.0	0.580887	0.0	0.0	0.0	0.0	0.0	0.0	0.76138	0.0
hsa-mir-4761|chr22_19929266_19929466|hsa-mir-4761-5p	0.0	0.0	0.0	0.0	0.0	0.0	0.0	0.0	0.0	0.0	0.0	0.0	1.00176	0.0	1.72442	0.0	0.0	0.0	0.0	0.0	0.0	0.0	1.4873	0.0	0.0	0.0	0.0	0.0	0.0	0.0	0.0	0.0	0.0	0.0	0.0	0.0	0.0	0.0	0.0	0.0	0.0	0.0	0.0	0.0	0.0	0.0	0.0	0.0	0.0
hsa-mir-4765|chr2_32853050_32853250|hsa-mir-4765	0.0	0.0	0.0	0.0	0.0	0.0	0.0	0.0	0.0	0.0	0.0	0.0	0.0	0.0	0.0	0.0	0.0	0.0	0.0	0.0	0.0	0.0	0.0	0.0	0.0	0.0	0.0	1.00608	0.0	0.0	0.0	0.0	0.0	0.0	0.0	0.0	0.0	0.0	0.0	0.0	0.0	0.741915	0.0	0.0	0.0	0.0	0.0	0.0	0.0
hsa-mir-4775|chr2_208576206_208576406|hsa-mir-4775	15.4316	7.87067	12.5141	13.3962	22.0128	17.6391	3.31945	3.91169	4.34741	11.1317	28.7277	6.18719	38.0669	21.2967	14.6576	5.87161	7.66581	11.7385	10.6245	11.7968	6.82156	6.92837	26.7715	27.6271	18.6065	9.16603	9.10381	5.0304	23.985	12.6617	8.37952	3.71162	6.04841	3.26152	0.649049	0.581555	0.0	0.800173	0.0	0.0	2.32355	2.96766	3.19287	4.07228	4.73336	5.19332	5.03212	3.8069	12.9585
hsa-mir-4781|chr1_54519184_54519384|hsa-mir-4781-3p	1.81549	0.0	0.0	1.21784	0.0	0.0	0.0	0.558813	2.89828	0.0	1.8534	1.5468	2.00352	0.0	0.0	0.0	0.0	1.23563	1.77075	0.0	0.0	1.15473	0.0	0.0	0.0	1.52767	1.01153	3.01824	3.99751	1.80882	1.19707	7.76066	5.33683	4.76683	1.2981	6.97866	4.0929	3.20069	3.15687	8.66336	4.06621	1.48383	4.78931	0.0	0.0	0.865553	1.67737	3.04552	0.863897
hsa-mir-4795|chr3_87276224_87276424|hsa-mir-4795-5p	0.0	0.0	0.0	0.0	0.0	0.0	0.0	0.0	0.0	0.0	0.0	0.0	0.0	0.0	0.0	0.0	0.0	0.0	0.0	0.0	0.0	0.0	1.4873	0.0	0.0	0.0	0.0	0.0	0.0	0.0	0.0	0.0	0.0	0.0	0.0	0.0	0.0	0.0	0.789218	0.0	0.0	0.0	0.0	0.0	0.0	0.0	0.0	0.0	0.0
hsa-mir-4804|chr5_72143871_72144071|hsa-mir-4804-3p	0.0	0.0	0.0	0.0	0.0	0.0	0.0	0.0	0.0	0.0	0.0	0.0	0.0	0.0	0.0	0.0	0.0	0.617814	0.0	0.0	0.0	0.0	0.0	0.0	2.06739	0.763836	0.0	0.0	0.799501	0.0	0.0	0.67484	0.0	0.501772	0.649049	0.0	0.0	0.800173	0.0	0.0	0.580887	0.0	0.0	0.0	0.0	1.73111	0.0	0.76138	0.863897
hsa-mir-4999|chr19_8454891_8455091|hsa-mir-4999-3p	0.453872	0.562191	0.0	0.0	0.0	0.0	0.0	0.0	0.0	0.0	0.0	0.0	0.0	0.0	0.0	0.0	0.0	0.0	0.0	0.0	0.0	0.0	0.0	0.0	0.0	0.0	0.0	0.0	0.0	0.90441	0.0	0.0	0.0	0.250886	0.0	0.0	0.0	1.60035	0.789218	0.0	0.0	0.0	0.0	0.0	0.0	0.0	0.0	0.0	0.0
hsa-mir-5009|chr15_90437113_90437313|hsa-mir-5009-3p	0.0	0.0	0.0	0.0	0.0	0.0	0.0	0.0	0.0	0.0	0.0	0.0	0.0	0.0	0.0	0.0	0.0	0.0	0.0	0.0	0.0	0.0	0.0	0.0	0.0	0.0	0.0	0.0	0.0	0.0	0.0	0.0	0.0	0.0	0.0	0.0	0.0	0.0	0.0	0.0	0.0	0.0	0.0	0.0	0.0	0.0	0.0	0.0	0.0
hsa-mir-502|chrX_49687125_49687325|hsa-mir-502-3p	42.4911	31.1987	56.229	15.5039	7.75754	69.8711	13.0897	41.3838	14.3251	204.734	13.486	71.7465	37.4321	192.034	143.817	18.9625	47.1668	23.3687	24.3622	20.3293	23.5808	23.1039	34.2604	27.7664	41.4539	80.6633	61.5194	59.8058	100.349	75.5433	111.662	2.94802	5.7107	4.135	16.4167	12.619	7.95833	15.3751	15.1767	32.2404	11.1438	10.2646	12.4515	5.56485	10.5149	6.04826	5.64776	7.51627	9.64411
hsa-mir-503|chrX_133683512_133683712|hsa-mir-503-5p	13.6161	22.4876	11.0418	4.87135	11.3859	4.10213	19.9167	21.7937	4.34741	68.027	18.534	44.8571	67.118	59.6307	78.4611	17.6148	30.6632	22.2413	15.9368	15.727	18.1908	13.8567	47.5937	35.1618	59.9544	22.1512	11.1269	7.04256	9.59401	0.90441	8.37952	0.0	0.0	0.250886	0.0	0.0	0.0	0.0	0.0	0.0	23.2355	22.2575	29.5341	24.4337	30.2935	29.4288	31.0314	28.9324	28.5086
hsa-mir-505|chrX_139015031_139015231|hsa-mir-505-3p	22.6936	23.0498	13.2502	23.1389	49.7186	13.9472	26.5556	22.3525	189.837	22.2634	117.691	116.01	117.206	106.483	139.678	428.627	375.625	140.861	141.66	180.885	168.265	221.708	127.908	146.926	97.1675	239.081	234.676	226.368	217.464	208.919	329.196	18.2207	26.6842	30.6081	65.5539	52.9215	43.9986	100.822	140.481	45.792	5.22798	8.90298	11.1751	14.253	16.0934	17.3111	20.1285	9.89794	12.9585
hsa-mir-5088|chr19_50180412_50180612|hsa-mir-5088-3p	0.0	0.0	0.0	0.0	0.0	0.0	0.0	0.0	0.0	0.0	0.0	0.0	0.0	0.0	0.0	0.0	0.0	0.0	0.0	0.0	0.0	0.0	0.0	0.0	0.0	0.0	0.0	0.0	0.0	0.0	0.0	0.0	0.0	0.0	0.0	0.0	0.0	0.0	0.0	0.0	0.0	0.0	0.0	0.0	0.0	0.0	0.0	0.0	0.0
hsa-mir-5089|chr17_45000421_45000621|hsa-mir-5089-3p	0.0	0.0	0.0	0.0	0.0	0.0	0.0	0.0	0.0	0.0	0.0	0.0	0.0	0.0	0.0	0.0	0.0	0.0	0.0	0.0	0.0	0.0	0.0	0.0	0.0	0.0	1.01153	0.0	0.799501	0.0	0.0	0.0	0.355789	0.0	0.0	0.0	1.02322	0.0	0.0	0.0	0.0	0.0	0.0	0.0	0.0	0.0	0.0	0.0	0.0
hsa-mir-5094|chr15_90437113_90437313|hsa-mir-5094	0.0	0.0	0.0	0.0	0.0	0.0	0.0	0.0	0.0	6.18427	1.8534	1.5468	1.00176	8.51867	2.58663	0.0	0.0	2.47125	1.77075	7.86456	2.27385	2.30946	2.97461	2.51156	6.20218	0.0	0.0	0.0	1.599	0.0	0.0	0.0	0.0	0.0	0.0	0.0	0.0	0.0	0.0	0.0	4.64709	7.41915	7.98218	6.10841	5.68003	5.19332	7.54818	2.28414	3.45559
hsa-mir-5192|chr2_62423160_62423360|hsa-mir-5192-5p	0.0	0.0	0.0	0.0	0.0	0.0	0.0	0.0	0.0	0.0	0.0	0.0	0.0	0.0	0.0	0.0	0.0	0.0	0.0	0.0	0.0	0.0	0.0	0.0	0.0	0.0	0.0	0.0	0.0	0.0	0.0	0.0	0.0	0.0	0.0	0.0	0.0	0.0	0.0	0.0	0.0	0.0	0.0	0.0	0.0	0.0	0.0	0.0	0.0
hsa-mir-5194|chr8_131028702_131028902|hsa-mir-5194	0.0	0.0	0.0	0.0	0.0	0.0	0.0	0.0	0.0	0.0	0.0	0.0	0.0	0.0	0.0	0.0	0.0	0.0	0.0	0.0	0.0	0.0	0.0	0.0	0.0	0.0	0.0	0.0	0.0	0.0	0.0	0.0	0.0	0.0	0.0	0.0	0.0	0.0	0.0	0.0	0.0	0.0	0.0	0.0	0.0	0.0	0.0	0.76138	0.0
hsa-mir-532|chrX_49687125_49687325|hsa-mir-532-5p	639.959	547.011	898.803	412.847	487.698	966.871	424.89	523.607	608.638	1609.15	1695.86	606.344	4097.2	2767.15	1627.85	328.81	283.635	219.324	207.178	137.63	247.85	214.78	417.933	384.268	376.265	1986.74	1822.78	1516.16	1696.54	1516.7	2220.57	629.626	660.344	716.029	405.006	323.926	250.69	337.673	314.109	743.811	3372.63	2896.44	2610.97	2530.92	2755.76	2705.72	3058.69	3219.11	3211.1
hsa-mir-542|chrX_133683512_133683712|hsa-mir-542-3p	39.033	43.8509	48.584	29.2281	106.648	19.28	18.8102	16.7644	7.24569	28.4476	63.0156	46.4039	360.634	205.868	247.454	0.0	0.0	32.1263	30.1028	7.86456	65.9417	33.4871	43.1318	21.3482	18.6065	55.76	47.5421	46.2797	19.9875	7.23528	10.7737	0.33742	2.49052	0.250886	1.2981	0.0	0.0	0.800173	0.0	2.47525	94.1037	87.546	83.0147	81.4455	73.8404	66.6476	80.514	82.9904	69.1118
hsa-mir-544b|chr3_124449210_124449410|hsa-mir-544b	0.0	0.0	0.0	0.0	0.0	0.0	0.0	0.0	1.44914	6.18427	0.9267	0.0	0.0	0.0	0.86221	0.0	0.0	0.0	0.0	3.93228	4.54771	2.30946	0.0	0.0	0.0	0.0	0.0	0.0	0.0	0.0	3.59122	0.0	0.0	0.0	0.0	0.0	0.0	0.800173	0.0	0.0	0.0	0.0	0.0	0.0	0.0	0.865553	0.0	0.0	0.0
hsa-mir-545|chrX_73512205_73512405|hsa-mir-545-3p	0.453872	1.68657	0.736121	0.0	1.51812	0.0	1.10648	0.0	0.0	0.0	0.0	0.0	1.00176	2.83956	0.0	0.0	0.0	0.0	0.0	0.0	2.27385	1.15473	1.4873	0.0	0.0	1.52767	1.01153	1.00608	0.0	1.80882	0.0	0.0	0.0	0.250886	1.94715	0.581555	0.0	1.60035	0.789218	0.0	0.580887	0.0	0.0	1.01807	0.0	0.865553	3.35475	0.0	0.863897
hsa-mir-545|chrX_73513280_73513480|hsa-mir-545-3p	0.453872	1.68657	0.736121	0.0	1.51812	0.0	1.10648	0.0	0.0	0.0	0.0	0.0	1.00176	2.83956	0.0	0.0	0.0	0.0	0.0	0.0	2.27385	1.15473	1.4873	0.0	0.0	1.52767	1.01153	1.00608	0.0	1.80882	0.0	0.0	0.0	0.250886	1.94715	0.581555	0.0	1.60035	0.789218	0.0	0.580887	0.0	0.0	1.01807	0.0	0.865553	3.35475	0.0	0.863897
hsa-mir-548ar|chr13_115000338_115000538|hsa-mir-548ar-3p	0.0	0.0	0.0	0.0	0.0	0.0	0.0	0.0	0.0	0.0	0.915818	1.53626	1.00176	0.0	1.71748	0.0	0.0	1.22673	3.53035	0.0	0.0	2.29714	0.0	0.0	2.03906	0.761141	3.02682	4.0153	2.39371	0.0	1.19169	0.336139	0.0	1.00122	0.644586	0.577582	0.0	0.0	0.781193	0.0	0.0	0.0	0.795557	1.01109	0.0	1.72454	0.835264	0.0	0.0
hsa-mir-548c|chr12_65004062_65004262|hsa-mir-548c-3p	0.0	0.0	0.0	0.0	0.0	0.0	0.0	0.0	0.0	0.0	0.0	0.0	0.0	0.0	0.0	0.0	0.0	0.0	0.0	0.0	0.0	0.0	0.0	0.0	0.0	0.763836	0.0	0.0	0.0	0.0	0.0	0.0	0.0	0.0	0.0	0.0	0.0	0.0	0.0	0.0	0.0	0.0	0.0	0.0	0.0	0.0	0.0	0.0	0.0
hsa-mir-548u|chr6_57182350_57182550|hsa-mir-548u	0.0	0.0	0.0	0.0	0.0	0.0	0.0	0.0	0.0	2.47315	1.85322	6.18702	2.00323	2.83956	3.44874	0.0	0.0	1.85334	3.54124	3.93052	0.0	2.30923	2.97461	1.25578	2.06739	0.763836	3.24049	2.01193	0.2665	0.0	0.0	0.0	0.355789	0.0	0.0	0.0	0.0	0.800029	0.789218	0.412541	0.0	1.48383	0.798218	1.0167	0.946671	0.865553	0.838687	0.0	0.863897
hsa-mir-553|chr1_100731687_100731887|hsa-mir-553	0.0	0.0	0.0	0.0	0.0	0.0	0.0	0.0	0.0	0.0	0.0	0.0	0.0	0.0	0.0	0.0	0.0	0.0	0.0	0.0	0.0	0.0	0.0	0.0	0.0	0.0	0.0	0.0	0.0	0.0	0.0	0.0	0.0	0.250886	0.0	0.0	0.0	0.0	0.0	0.0	0.0	0.0	0.0	0.0	0.0	0.0	0.0	0.0	0.0
hsa-mir-5585|chr1_32538457_32538657|hsa-mir-5585-5p	0.0	0.0	0.0	0.0	0.0	0.0	0.0	0.0	0.0	1.23685	0.0	0.0	0.0	0.0	0.0	0.0	0.0	0.0	0.0	0.0	0.0	0.0	0.0	0.0	0.0	0.0	0.0	0.0	0.0	0.0	0.0	0.0	0.0	0.250886	0.0	0.0	0.0	0.0	0.0	0.0	0.0	0.0	0.0	0.0	0.0	0.0	0.0	0.0	0.0
hsa-mir-564|chr3_44903298_44903498|hsa-mir-564-3p	0.0	0.0	0.0	0.0	0.0	0.0	0.0	0.0	0.0	0.0	0.0	0.0	0.0	0.0	0.0	0.0	7.66581	0.617814	0.0	0.0	0.0	1.15473	0.0	0.0	0.0	0.0	0.0	0.0	0.0	0.0	0.0	0.0	0.0	0.250886	0.0	0.0	0.0	0.0	0.789218	0.0	0.580887	0.0	1.59644	2.03614	0.0	0.0	0.838687	0.0	0.0
hsa-mir-567|chr3_111805138_111805338|hsa-mir-567	0.0	0.0	0.0	0.0	0.0	0.0	0.0	0.0	0.0	0.0	0.0	0.0	0.0	0.0	0.0	0.0	0.0	0.0	0.0	0.0	0.0	0.0	0.0	0.0	0.0	0.0	0.0	0.0	0.0	0.0	0.0	0.0	0.0	0.0	0.0	0.0	0.0	0.0	0.0	0.0	0.0	0.0	0.0	0.0	0.0	0.0	0.0	0.0	0.0
hsa-mir-5697|chr1_10003422_10003622|hsa-mir-5697	0.0	0.0	0.0	0.0	0.379531	0.0	0.0	0.0	0.0	0.0	0.0	1.5468	1.00176	0.0	0.86221	0.0	0.0	0.0	0.0	0.0	0.0	0.0	0.0	0.0	0.0	0.0	0.0	2.01216	0.799501	0.0	1.19707	0.33742	0.0	0.0	0.649049	0.0	0.0	0.0	0.0	0.0	0.0	0.741915	0.0	0.0	0.0	0.0	0.0	0.0	0.0
hsa-mir-571|chr4_331523_331723|hsa-mir-571-5p	0.0	0.0	0.0	0.0	0.0	0.0	0.0	0.0	0.0	0.0	0.0	0.0	0.0	0.0	0.0	0.0	0.0	0.0	0.0	0.0	0.0	0.0	0.0	0.0	0.0	0.0	0.0	0.0	0.0	0.0	0.0	0.0	0.0	0.0	0.0	0.0	0.0	0.0	0.0	0.0	0.0	0.0	0.0	0.0	0.0	0.0	0.0	0.0	0.0
hsa-mir-574|chr4_38869317_38869517|hsa-mir-574-3p	881.419	834.853	843.594	727.049	652.414	1055.07	390.589	1318.24	1683.9	692.638	415.162	709.98	1250.2	1658.3	1008.79	1667.54	1448.84	462.742	582.578	176.953	211.468	464.201	313.821	449.569	281.165	378.099	420.798	381.304	244.647	289.411	356.728	8.4355	13.8758	11.039	3.24524	2.32622	4.0929	1.60035	0.789218	0.0	9.87508	14.8383	11.9733	4.07228	3.78668	16.4455	7.54818	8.37518	14.6862
hsa-mir-575|chr4_83719825_83720025|hsa-mir-575	0.0	0.0	0.0	0.0	0.0	0.0	0.0	0.0	0.0	0.0	0.0	0.0	0.0	0.0	0.0	0.0	0.0	0.0	0.0	0.0	0.0	0.0	0.0	0.0	0.0	0.0	0.0	0.0	0.0	0.0	0.0	0.0	0.0	0.0	0.0	0.0	0.0	0.0	0.0	0.0	0.0	0.0	0.0	0.0	0.0	0.0	0.0	0.0	0.0
hsa-mir-580|chr5_36151900_36152100|hsa-mir-580-3p	0.0	0.0	0.0	0.0	1.13859	0.820425	0.0	0.0	0.0	1.23685	3.7068	0.0	4.00704	1.41978	0.0	0.0	0.0	2.47125	3.54151	0.0	4.54771	5.77364	1.4873	1.25578	2.06739	9.16603	12.1384	8.04864	5.59651	5.42646	5.98537	5.0613	8.53894	5.77038	7.13953	6.39711	0.0	7.20155	9.47061	3.71287	1.74266	1.48383	4.78931	5.09035	5.68003	2.59666	3.35475	1.52276	2.59169
hsa-mir-589|chr7_5553272_5553472|hsa-mir-589-3p	6.3542	7.87067	7.36121	3.65351	11.3859	7.79404	8.85187	3.91169	13.0422	71.7376	155.686	89.7142	61.1074	26.9758	62.0791	82.2025	61.3265	58.6923	40.7273	82.5779	61.394	78.5216	59.4922	53.9985	57.887	75.6197	88.0035	66.4012	23.1855	24.4191	28.7298	2.02452	4.62526	3.26152	15.5772	11.6311	22.5109	34.4074	47.3531	27.2277	2.90443	19.2898	12.7715	20.3614	17.0401	12.9833	15.9351	19.7959	12.9585
hsa-mir-590|chr7_73588542_73588742|hsa-mir-590-3p	17.701	17.9901	14.7224	14.6141	39.4712	15.9983	17.7037	1.67644	13.0422	29.6845	87.1098	89.7142	76.1338	53.9516	57.768	0.0	0.0	69.8129	54.8934	19.6614	86.4064	88.9141	89.2383	101.718	101.302	204.708	200.284	186.125	118.326	83.2058	101.751	57.3614	66.5325	78.5273	117.478	118.637	11.2555	128.028	183.098	70.5445	44.7283	60.8371	69.445	78.3913	85.2004	61.4542	78.8366	63.1945	67.384
hsa-mir-597|chr8_9413344_9413544|hsa-mir-597-3p	0.0	0.0	0.0	0.0	0.759062	1.23064	0.0	0.0	1.44914	3.71056	0.9267	0.0	0.0	1.41978	0.86221	0.0	0.0	0.0	0.0	0.0	0.0	0.0	0.0	0.0	0.0	0.0	1.01153	0.0	0.0	0.0	0.0	0.67484	0.711578	0.250886	0.0	0.0	1.02322	0.0	0.0	1.23762	0.0	0.741915	0.0	0.0	0.946671	0.865553	0.838687	0.76138	0.0
hsa-mir-611|chr11_61559985_61560185|hsa-mir-611	0.0	0.0	0.0	0.0	0.0	0.0	0.0	0.0	0.0	0.0	0.0	0.0	0.0	0.0	0.0	0.0	0.0	0.617814	0.0	0.0	0.0	0.0	0.0	0.0	0.0	0.0	0.0	2.01216	0.0	0.0	0.0	0.33742	1.06737	2.25797	0.0	0.0	0.0	0.800173	0.0	1.23762	0.580887	0.741915	0.0	0.0	0.946671	1.73111	0.0	0.0	0.863897
hsa-mir-612|chr11_65190170_65190370|hsa-mir-612	0.0	0.0	0.0	0.0	0.0	0.0	0.0	0.0	1.44914	0.0	0.0	0.0	0.0	0.0	0.0	0.0	0.0	0.0	0.0	0.0	0.0	0.0	0.0	0.0	0.0	0.0	0.0	0.0	0.0	0.0	0.0	0.0	0.0	0.0	0.0	0.0	0.0	0.0	0.0	0.0	0.0	0.0	0.0	0.0	0.0	0.0	0.0	0.0	0.0
hsa-mir-616|chr12_57914200_57914400|hsa-mir-616-5p	9.07743	10.6816	9.56957	2.43568	9.48828	9.43489	12.1713	8.941	4.34741	8.65798	7.4136	6.18719	11.0194	7.09889	2.58663	0.0	0.0	8.03158	7.08302	23.5937	6.82156	4.61892	8.92383	13.8136	8.26957	35.1364	20.2307	17.1034	40.7746	28.0367	38.3064	14.5091	15.2988	15.5549	14.2791	13.3758	7.16257	20.8043	19.7303	22.2772	22.0737	29.6766	34.3234	38.686	27.4535	29.4288	37.7409	31.9775	39.7387
hsa-mir-619|chr12_109251266_109251466|hsa-mir-619-5p	0.0	0.0	0.0	0.0	0.0	0.0	0.0	0.0	0.0	0.0	0.0	0.0	0.0	0.0	0.0	0.0	0.0	0.0	0.0	0.0	0.0	0.0	0.0	0.0	0.0	0.0	0.0	0.0	0.0	0.0	0.0	0.0	0.0	0.0	0.0	0.0	0.0	0.0	0.0	0.0	0.0	0.0	0.0	0.0	0.0	0.0	0.0	0.0	0.0
hsa-mir-621|chr13_41363561_41363761|hsa-mir-621	0.0	0.0	0.0	0.0	0.0	0.0	0.0	0.0	0.0	0.0	0.0	0.0	0.0	0.0	0.0	0.0	0.0	0.0	0.0	0.0	0.0	0.0	0.0	0.0	0.0	0.0	0.0	0.0	0.0	0.0	0.0	0.0	0.0	0.0	0.0	0.0	0.0	0.0	0.0	0.0	0.0	0.0	0.0	0.0	0.0	0.0	0.0	0.0	0.0
hsa-mir-623|chr13_99852980_99853180|hsa-mir-623	0.0	0.0	0.0	0.0	0.0	0.0	0.0	0.0	0.0	0.0	0.0	0.0	0.0	0.0	0.0	0.0	0.0	0.0	0.0	0.0	0.0	0.0	0.0	0.0	0.0	0.0	0.0	0.0	0.0	0.0	0.0	0.0	0.0	0.0	0.0	0.0	0.0	0.0	0.0	0.0	0.0	0.0	0.0	0.0	0.0	0.0	0.0	0.0	0.0
hsa-mir-624|chr14_31495448_31495648|hsa-mir-624-3p	0.453872	0.0	0.0	0.0	0.0	0.410213	0.0	0.0	0.0	0.0	4.6335	1.5468	0.0	4.25934	1.72442	0.0	0.0	2.47125	0.0	0.0	2.27385	1.15473	1.4873	0.0	2.06739	6.11069	2.02307	2.01216	3.198	0.0	1.19707	0.0	0.0	1.00354	0.649049	0.0	0.0	0.0	2.36765	1.23762	0.0	0.0	0.0	2.03614	1.89334	0.0	0.0	1.52276	0.863897
hsa-mir-625|chr14_65879242_65879442|hsa-mir-625-5p	21.332	12.3682	9.56957	8.52486	25.4286	10.2553	16.5973	9.49981	11.5931	24.7371	24.0942	35.5763	56.0986	59.6307	75.0122	88.0741	45.9949	61.1635	33.6443	35.3905	45.4771	75.0574	13.3857	16.3251	51.6848	58.0515	35.4037	28.1702	13.5915	16.2794	26.3356	23.6194	27.04	20.5727	31.8034	27.3331	29.6735	39.2085	27.6226	29.7029	19.7502	40.8053	32.7269	31.5601	31.2402	29.4288	51.1599	39.5917	41.4671
hsa-mir-627|chr15_42500402_42500602|hsa-mir-627-5p	2.72323	1.12438	0.0	0.0	4.17484	0.820425	1.10648	0.0	0.0	1.23685	7.4136	9.28078	10.0176	8.51867	5.17326	0.0	0.0	6.17814	3.54151	0.0	2.27385	8.0831	1.4873	11.302	2.06739	12.9852	10.1153	15.0912	9.59401	11.7573	8.37952	7.76066	4.62526	9.28278	7.13953	5.81555	3.06967	11.2024	3.94609	2.47525	0.580887	1.48383	3.99109	4.07228	2.84001	2.59666	5.03212	4.56828	3.45559
hsa-mir-628|chr15_55700404_55700604|hsa-mir-628-5p	2.26936	8.43286	3.6806	6.08919	18.9766	9.02468	11.0648	5.02931	11.5931	8.65798	15.7539	3.09359	25.044	12.778	18.9686	5.87161	0.0	11.1206	24.7906	7.86456	4.54771	16.1662	5.94922	16.3251	12.4044	63.3984	71.8189	37.2249	19.188	20.8014	28.7298	7.08582	11.741	8.78101	7.78858	11.6311	9.20901	10.4022	26.0442	13.6139	9.29419	9.6449	14.3679	8.14455	8.52004	12.9833	19.2898	16.7504	20.7335
hsa-mir-629|chr15_70390016_70390216|hsa-mir-629-3p	0.453872	1.12438	1.47224	0.0	1.13859	0.820425	5.53242	0.0	4.34741	7.42113	3.7068	7.73398	1.00176	4.25934	5.17326	0.0	0.0	11.7385	3.54151	3.93228	0.0	3.46419	8.92383	6.27889	0.0	38.9556	28.323	17.1034	7.99501	15.375	7.18245	5.39872	5.33683	4.26506	18.1734	6.39711	10.2322	16.0035	11.8383	14.8515	6.97064	8.90298	8.7804	19.3433	4.73336	7.78997	7.54818	11.4207	9.50287
hsa-mir-635|chr17_66453515_66453715|hsa-mir-635	0.0	0.0	0.0	0.0	0.0	0.0	0.0	0.0	0.0	0.0	0.0	0.0	0.0	0.0	0.0	0.0	0.0	0.0	0.0	0.0	0.0	0.0	0.0	0.0	0.0	0.0	0.0	0.0	0.799501	0.0	0.0	0.0	0.0	0.0	0.0	0.0	0.0	0.0	0.0	0.0	0.0	0.0	0.0	0.0	0.0	0.0	0.0	0.0	0.0
hsa-mir-636|chr17_74733301_74733501|hsa-mir-636	0.0	0.562191	0.0	1.21784	0.379531	0.410213	0.0	0.0	1.44914	2.47371	2.7801	0.0	5.0088	4.25934	1.72442	5.87161	0.0	1.85344	1.77075	0.0	4.54771	6.92837	1.4873	2.51156	0.0	2.29151	0.0	3.01824	0.0	0.0	0.0	1.34968	0.355789	0.0	2.59619	0.581555	2.04645	0.800173	0.789218	1.23762	12.7795	11.1287	7.18396	13.2349	10.4134	15.5799	4.19344	12.1821	6.91118
hsa-mir-637|chr19_3970940_3971140|hsa-mir-637	0.0	0.0	0.0	0.0	0.0	0.0	0.0	0.0	0.0	0.0	0.0	0.0	0.0	0.0	0.0	0.0	0.0	0.0	0.0	0.0	0.0	0.0	0.0	0.0	0.0	0.0	0.0	0.0	0.0	0.0	0.0	0.0	0.0	0.0	0.0	0.0	0.0	0.0	0.0	0.0	0.0	0.0	0.0	0.0	0.0	0.0	0.0	0.0	0.0
hsa-mir-638|chr19_10828680_10828880|hsa-mir-638	0.0	0.0	0.0	0.0	0.0	0.0	0.0	0.0	0.0	0.0	0.0	0.0	0.0	0.0	0.0	0.0	0.0	0.0	0.0	0.0	0.0	0.0	0.0	0.0	0.0	0.0	0.0	0.0	0.0	0.0	0.0	0.0	0.0	0.0	0.0	0.0	0.0	0.0	0.0	0.0	0.0	0.0	0.0	0.0	0.0	0.0	0.0	0.0	0.0
hsa-mir-639|chr19_14640200_14640400|hsa-mir-639	0.0	0.0	0.0	0.0	0.0	0.0	0.0	0.0	0.0	0.0	0.0	0.0	0.0	0.0	0.0	0.0	0.0	0.0	0.0	0.0	2.27385	0.0	0.0	0.0	0.0	0.0	0.0	0.0	0.0	0.0	0.0	0.0	0.0	0.0	0.649049	0.0	0.0	0.0	0.0	0.0	0.0	0.0	0.0	0.0	0.0	0.865553	0.0	0.0	0.0
hsa-mir-641|chr19_40791092_40791292|hsa-mir-641	9.98518	6.1841	6.62509	3.65351	13.2836	10.2553	18.8102	8.38219	7.24569	21.0265	40.7748	20.1084	33.0581	14.1978	23.2797	70.4593	61.3265	35.2154	44.2689	23.5937	29.5601	40.4155	31.2334	53.9985	68.224	6.87452	8.09227	13.079	3.99751	11.7573	8.37952	9.11034	16.3663	11.2899	3.24524	4.07089	10.2322	14.4031	17.3628	11.1386	15.6839	28.9347	27.9376	21.3795	22.7201	24.2355	20.1285	22.8414	23.3252
hsa-mir-643|chr19_52772723_52772923|hsa-mir-643	0.907743	0.562191	0.0	0.0	0.379531	0.410213	1.10648	0.0	0.0	2.47371	1.8534	3.09359	4.00704	1.41978	0.86221	5.87161	0.0	3.70688	0.0	0.0	2.27385	2.30946	1.4873	0.0	0.0	2.29151	8.09227	1.00608	0.799501	0.0	1.19707	1.6871	1.77894	2.00709	0.649049	1.16311	2.04645	1.60035	5.52452	2.47525	2.90443	2.96766	3.99109	3.05421	5.68003	6.92442	7.54818	5.32966	3.45559
hsa-mir-647|chr20_62587638_62587838|hsa-mir-647	0.0	0.0	0.0	0.0	0.0	0.0	0.0	0.0	0.0	0.0	0.0	0.0	0.0	0.0	0.0	0.0	0.0	0.0	0.0	0.0	0.0	0.0	0.0	0.0	0.0	0.0	0.0	0.0	0.0	0.0	0.0	0.0	0.0	0.0	0.0	0.0	0.0	0.0	0.0	0.0	0.0	0.0	0.0	0.0	0.0	0.0	0.0	0.0	0.0
hsa-mir-652|chrX_109246242_109246442|hsa-mir-652-3p	26.3246	43.8509	22.8197	20.7032	28.4648	9.43489	36.514	27.3818	107.236	63.0796	99.1569	86.6206	81.1426	68.1494	47.4215	76.3309	76.6581	30.2729	31.8736	78.6456	56.8463	65.8195	80.3144	77.8583	126.111	721.825	606.921	526.18	371.768	384.374	463.268	216.286	209.204	177.126	172.647	133.176	210.784	172.037	117.593	178.218	160.325	152.093	180.397	176.126	219.628	186.094	213.027	197.959	192.649
hsa-mir-658|chr22_38240236_38240436|hsa-mir-658	0.0	0.0	0.0	0.0	0.0	0.0	0.0	0.558813	0.0	0.0	0.0	0.0	0.0	0.0	0.0	0.0	0.0	0.0	0.0	0.0	0.0	0.0	0.0	0.0	0.0	0.0	0.0	1.00608	0.0	0.0	0.0	0.0	0.355789	0.501772	0.0	0.0	0.0	0.800173	0.0	0.0	0.0	0.0	0.0	0.0	0.0	0.865553	0.0	0.0	0.0
hsa-mir-659|chr22_38245132_38245332|hsa-mir-659-3p	0.0	0.0	0.0	0.0	0.759062	0.0	0.0	0.0	0.0	1.23685	0.0	1.5468	0.0	0.0	0.0	0.0	0.0	0.0	1.77075	3.93228	0.0	0.0	2.97461	0.0	2.06739	0.0	0.0	0.0	0.0	0.90441	0.0	0.0	0.0	0.0	0.0	1.16311	0.0	0.0	0.0	0.0	0.0	0.0	0.0	0.0	0.0	0.0	0.0	0.0	0.0
hsa-mir-660|chrX_49687125_49687325|hsa-mir-660-5p	453.872	354.742	670.606	306.895	318.047	677.671	224.616	226.878	136.219	964.746	856.271	310.906	2058.62	1624.23	1178.64	5.87161	22.9974	120.474	136.348	102.239	113.693	132.794	234.994	212.227	401.074	1707.17	1369.62	1127.82	1365.55	1167.59	1717.8	283.77	286.766	361.276	220.677	179.701	64.4631	208.845	235.976	483.911	777.807	768.624	779.061	700.432	751.657	688.114	721.271	784.983	688.526
hsa-mir-671|chr7_150929484_150929684|hsa-mir-671-5p	12.7084	12.9304	16.9308	14.6141	8.34969	16.4085	5.53242	10.0586	10.144	27.2108	29.6544	78.8866	53.0933	28.3956	66.3901	64.5877	84.3239	60.5457	44.2689	74.7133	77.311	87.7594	56.5176	59.0216	16.5391	16.8044	26.2999	23.1398	4.79701	5.42646	8.37952	2.69936	6.75999	3.76329	20.7696	11.6311	15.3484	28.8062	18.9412	18.5643	33.6914	41.5473	41.5073	61.0841	50.1736	39.8154	37.7409	49.4897	54.4255
hsa-mir-7-1|chr9_86595004_86595204|hsa-mir-7-1-3p	4.99259	2.81095	4.41672	3.65351	6.45203	5.74298	3.31945	6.14694	5.79655	22.2634	25.0209	24.7487	6.01057	7.09889	10.3465	0.0	0.0	25.9482	8.85377	15.7291	29.5601	16.1662	13.3857	11.302	43.4152	126.033	123.407	97.5897	27.9825	32.5588	31.1239	92.4531	83.9662	84.5478	144.089	94.7935	67.5328	114.425	161.0	175.742	61.574	103.126	104.567	93.6624	77.627	82.2275	85.5461	89.0814	91.5731
hsa-mir-744|chr17_11924034_11924234|hsa-mir-744-3p	0.907743	4.49752	5.15285	4.87135	6.83156	4.92255	0.0	4.4705	26.0845	8.65798	17.6073	12.3744	33.0581	31.2351	20.693	17.6148	0.0	12.9741	7.08302	3.93228	11.3693	12.702	14.873	25.1156	10.337	16.0406	11.1269	10.0608	8.79451	11.7573	9.5766	0.67484	2.13473	2.50886	0.649049	1.16311	1.02322	2.40052	2.36765	1.23762	1.74266	3.70958	4.78931	5.09035	2.84001	4.32776	3.35475	4.56828	5.18338
hsa-mir-762|chr16_30886694_30886894|hsa-mir-762	0.0	0.0	0.0	0.0	0.0	0.0	0.0	0.0	0.0	0.0	0.0	0.0	0.0	0.0	0.0	0.0	0.0	0.0	0.0	0.0	0.0	0.0	0.0	0.0	0.0	0.0	0.0	0.0	0.0	0.0	0.0	0.0	0.0	0.250886	0.0	0.0	0.0	0.0	0.0	0.0	0.0	0.0	0.0	0.0	0.0	0.0	0.0	0.0	0.0
hsa-mir-877|chr6_30539109_30539309|hsa-mir-877-3p	0.907743	0.562191	0.736121	0.0	0.0	0.820425	1.10648	0.558813	0.0	4.94742	3.706	6.18719	5.0088	4.25934	5.17326	17.6148	0.0	3.70644	1.77075	3.93228	2.27385	1.15473	1.4873	3.76734	2.06739	4.58301	6.06921	2.01216	1.599	1.80882	3.59122	0.0	0.355789	0.501772	0.0	1.16311	0.0	2.40052	1.57844	0.0	0.580887	1.48383	2.39465	0.0	1.89334	0.0	0.838687	0.750732	1.71858
hsa-mir-92a-1|chr13_91999948_92000148|hsa-mir-92a-1-5p	1.81549	0.562191	0.0	0.0	0.0	1.64085	7.74539	8.38219	7.24569	37.1056	37.9947	24.7487	13.0229	4.25934	14.6576	70.4593	22.9974	44.4826	28.3321	27.526	45.4771	36.9513	34.208	16.3251	68.224	8.40219	12.1384	8.04864	3.198	4.52205	3.59122	21.5949	15.2989	19.0673	13.63	11.0495	20.4645	13.6029	14.9951	19.802	90.0375	94.2232	108.558	71.2648	81.4137	77.8997	105.675	129.435	136.496
hsa-mir-940|chr16_2318320_2318520|hsa-mir-940	8.62356	9.55724	12.5141	9.7427	6.45203	8.61446	11.0648	4.4705	31.881	19.7897	17.6073	18.5616	32.0563	39.7538	34.4884	88.0741	114.987	29.655	47.8104	23.5937	52.2986	47.3439	10.4111	20.0925	24.8087	13.749	16.1845	18.1094	5.59651	7.23528	3.59122	0.67484	1.06737	1.25443	1.94715	2.32622	1.02322	3.20069	7.10296	1.23762	3.48532	1.48383	2.39465	6.10841	2.84001	4.32776	0.838687	3.04552	0.0
hsa-mir-942|chr1_117602866_117603066|hsa-mir-942-5p	1.36161	1.68657	0.736121	3.65351	1.13859	0.410213	3.31945	1.67644	5.79655	12.3685	25.9476	17.0148	18.0317	12.778	18.9686	5.87161	0.0	17.2988	8.85377	27.526	25.0124	33.4871	25.2842	20.0925	22.7413	32.8449	52.5998	43.2614	16.7895	14.4706	19.1532	12.1471	11.3852	11.2899	14.2791	18.0282	17.3948	14.4031	14.9951	25.9901	74.9344	95.7071	96.5844	114.024	124.014	135.026	109.868	129.435	126.129
[truncated: 329 more columns]
