# Supplementary material for: A computational modeling of pri-miRNA expression
Source: PLoS One. 2024 Jan 2;19(1):e0290768. doi: 10.1371/journal.pone.0290768 (PMC10760784; doi:10.1371/journal.pone.0290768)
Supplement: S4 Table — (tab delimited txt) available at https://doi.org/10.6084/m9.figshare.21578847.v5. (TXT) [file pone.0290768.s004.txt]

miRNA_name|TSS	GO terms(Process)	GO terms(Function)	GO terms(Component)
hsa-mir-1183|chr7_21467669_21467869	N/A	N/A	N/A
hsa-mir-1303|chr5_154062222_154062422	N/A	N/A	N/A
hsa-mir-4730|chr17_78388888_78389088	N/A	N/A	N/A
hsa-mir-659|chr22_38245132_38245332	N/A	N/A	N/A
hsa-mir-532|chrX_49687125_49687325	N/A	N/A	N/A
hsa-mir-30d|chr8_135844468_135844668	N/A	N/A	N/A
hsa-mir-542|chrX_133683512_133683712	N/A	N/A	N/A
hsa-mir-5088|chr19_50180412_50180612	N/A	N/A	N/A
hsa-mir-2276|chr13_24734778_24734978	N/A	N/A	N/A
hsa-mir-658|chr22_38240236_38240436	N/A	N/A	N/A
hsa-mir-548c|chr12_65004062_65004262	N/A	N/A	N/A
hsa-mir-188|chrX_49687125_49687325	N/A	N/A	N/A
hsa-mir-4479|chr9_139780860_139781060	N/A	N/A	N/A
hsa-mir-2861|chr9_130547663_130547863	N/A	N/A	N/A
hsa-mir-652|chrX_109246242_109246442	N/A	N/A	N/A
hsa-mir-4489|chr11_65405490_65405690	N/A	N/A	N/A
hsa-mir-18a|chr13_91999948_92000148	N/A	N/A	GO:0044451(p-value=4.71E-7, FDR Q-value=4.88E-4, nucleoplasm part)
hsa-mir-4712|chr15_50647688_50647888	N/A	N/A	N/A
hsa-mir-19b-1|chr13_91999948_92000148	N/A	N/A	GO:0044451(p-value=4.71E-7, FDR Q-value=4.88E-4, nucleoplasm part)
hsa-mir-1273g|chr1_53392840_53393040	N/A	N/A	N/A
hsa-mir-545|chrX_73513280_73513480	N/A	N/A	N/A
hsa-mir-553|chr1_100731687_100731887	N/A	N/A	N/A
hsa-mir-4449|chr4_53578527_53578727	N/A	N/A	N/A
hsa-mir-597|chr8_9413344_9413544	N/A	N/A	N/A
hsa-mir-17|chr13_91999948_92000148	N/A	N/A	GO:0044451(p-value=4.71E-7, FDR Q-value=4.88E-4, nucleoplasm part)
hsa-mir-567|chr3_111805138_111805338	N/A	N/A	N/A
hsa-mir-503|chrX_133683512_133683712	N/A	N/A	N/A
hsa-mir-3158-1|chr10_103348005_103348205	N/A	N/A	N/A
hsa-mir-3684|chr4_99916744_99916944	N/A	N/A	N/A
hsa-mir-4648|chr7_2559304_2559504	N/A	N/A	N/A
hsa-mir-562|chr2_232826256_232826456	N/A	N/A	N/A
hsa-mir-3680-1|chr16_21531694_21531894	N/A	N/A	N/A
hsa-mir-450a-2|chrX_133683512_133683712	N/A	N/A	N/A
hsa-mir-1181|chr19_10514132_10514332	N/A	N/A	N/A
hsa-mir-4668|chr9_114658990_114659190	N/A	N/A	GO:0005737(p-value=2.12E-5, FDR Q-value=2.2E-2, cytoplasm)
hsa-mir-4729|chr17_57408954_57409154	N/A	N/A	N/A
hsa-mir-4659a|chr8_6566070_6566270	N/A	N/A	N/A
hsa-mir-16-1|chr13_50656022_50656222	N/A	N/A	N/A
hsa-mir-27a|chr19_13953542_13953742	N/A	N/A	N/A
hsa-mir-4458|chr5_8457714_8457914	N/A	N/A	N/A
hsa-mir-1237|chr11_64126578_64126778	N/A	N/A	N/A
hsa-mir-4644|chr6_170615758_170615958	N/A	N/A	N/A
hsa-mir-623|chr13_99852980_99853180	N/A	N/A	N/A
hsa-mir-590|chr7_73588542_73588742	N/A	N/A	N/A
hsa-mir-1825|chr20_30795614_30795814	N/A	N/A	N/A
hsa-mir-339|chr7_1067780_1067980	N/A	N/A	N/A
hsa-mir-3157|chr10_97849882_97850082	N/A	N/A	N/A
hsa-mir-3909|chr22_35695786_35695986	N/A	N/A	N/A
hsa-mir-4999|chr19_8454891_8455091	N/A	N/A	N/A
hsa-mir-149|chr2_241375066_241375266	N/A	N/A	GO:0062023(p-value=1.24e-05, FDR Q-value=0.0023137274547431, collagen-containing extracellular matrix);GO:0030312(p-value=1.63e-05, FDR Q-value=0.00302418127483864, external encapsulating structure);GO:0031012(p-value=1.63e-05, FDR Q-value=0.00302418127483864, extracellular matrix)
hsa-mir-374b|chrX_73512207_73512407	N/A	N/A	N/A
hsa-mir-647|chr20_62587638_62587838	N/A	N/A	GO:0043229(p-value=7.02E-5, FDR Q-value=3.64E-2, intracellular organelle)
hsa-mir-628|chr15_55700404_55700604	N/A	N/A	N/A
hsa-mir-4258|chr1_154947056_154947256	N/A	N/A	N/A
hsa-mir-627|chr15_42500402_42500602	N/A	N/A	N/A
hsa-mir-5009|chr15_90437113_90437313	N/A	N/A	N/A
hsa-mir-612|chr11_65190170_65190370	N/A	N/A	N/A
hsa-mir-574|chr4_38869317_38869517	N/A	N/A	N/A
hsa-mir-7-1|chr9_86595004_86595204	N/A	N/A	N/A
hsa-mir-575|chr4_83719825_83720025	N/A	N/A	N/A
hsa-mir-1306|chr22_20067688_20067888	N/A	N/A	N/A
hsa-mir-15a|chr13_50656022_50656222	N/A	N/A	N/A
hsa-mir-365a|chr16_14396033_14396233	N/A	N/A	N/A
hsa-mir-643|chr19_52772723_52772923	N/A	GO:0003690(p-value=1.7E-5, FDR Q-value=3.62E-2, double-stranded DNA binding);GO:1990837(p-value=2.71E-5, FDR Q-value=2.88E-2, sequence-specific double-stranded DNA binding);GO:0043565(p-value=5.97E-5, FDR Q-value=4.23E-2, sequence-specific DNA binding);GO:0000977(p-value=6.05E-5, FDR Q-value=3.22E-2, RNA polymerase II regulatory region sequence-specific DNA binding);GO:0001012(p-value=6.05E-5, FD…	N/A
hsa-mir-23b|chr9_97767080_97767280	N/A	N/A	N/A
hsa-mir-4700|chr12_121148171_121148371	N/A	N/A	N/A
hsa-mir-505|chrX_139015031_139015231	N/A	N/A	N/A
hsa-mir-545|chrX_73512205_73512405	N/A	N/A	N/A
hsa-mir-619|chr12_109251266_109251466	N/A	N/A	N/A
hsa-mir-193b|chr16_14396050_14396250	N/A	N/A	N/A
hsa-mir-548ar|chr13_115000338_115000538	N/A	N/A	N/A
hsa-mir-621|chr13_41363561_41363761	N/A	N/A	GO:0044439(p-value=9.27E-5, FDR Q-value=4.8E-2, peroxisomal part);GO:0042579(p-value=1.3E-4, FDR Q-value=4.5E-2, microbody);GO:0031907(p-value=2.37E-4, FDR Q-value=4.92E-2, microbody lumen)
hsa-mir-571|chr4_331523_331723	N/A	GO:0044212(p-value=5.97E-5, FDR Q-value=4.23E-2, transcription regulatory region DNA binding);GO:0003700(p-value=7.55E-5, FDR Q-value=4.01E-2, DNA-binding transcription factor activity);GO:0043565(p-value=7.8E-5, FDR Q-value=3.32E-2, sequence-specific DNA binding);GO:0000977(p-value=1.03E-4, FDR Q-value=3.67E-2, RNA polymerase II regulatory region sequence-specific DNA binding);GO:0001012(p-value…	N/A
hsa-mir-1469|chr15_96873847_96874047	GO:0048754(p-value=1.11E-06, FDR Q-value=0.00238538273654827, branching morphogenesis of an epithelial tube)	N/A	N/A
hsa-mir-362|chrX_49687125_49687325	N/A	N/A	N/A
hsa-mir-3115|chr1_23345898_23346098	GO:0006259(p-value=2.61E-6, FDR Q-value=2.45E-2, DNA metabolic process);GO:0006310(p-value=4.03E-6, FDR Q-value=1.89E-2, DNA recombination);GO:0006974(p-value=7.73E-6, FDR Q-value=2.41E-2, cellular response to DNA damage stimulus)	N/A	N/A
hsa-mir-5096|chr4_79697330_79697530	N/A	N/A	N/A
hsa-mir-222|chrX_45629538_45629738	N/A	N/A	N/A
hsa-mir-221|chrX_45629535_45629735	N/A	N/A	N/A
hsa-mir-4667|chr9_35605247_35605447	N/A	N/A	N/A
hsa-mir-611|chr11_61559985_61560185	N/A	N/A	N/A
hsa-mir-4326|chr20_61904064_61904264	N/A	N/A	N/A
hsa-mir-4680|chr10_112631536_112631736	N/A	N/A	N/A
hsa-mir-186|chr1_71546645_71546845	N/A	N/A	N/A
hsa-mir-877|chr6_30539109_30539309	N/A	N/A	N/A
hsa-mir-26b|chr2_219264489_219264689	N/A	N/A	GO:0031528(p-value=2.89E-5, FDR Q-value=2.99E-2, microvillus membrane)
hsa-mir-5194|chr8_131028702_131028902	GO:0002376(p-value=2.24E-7, FDR Q-value=2.1E-3, immune system process);GO:0002682(p-value=4.53E-6, FDR Q-value=2.12E-2, regulation of immune system process);GO:0002366(p-value=1.01E-5, FDR Q-value=3.15E-2, leukocyte activation involved in immune response);GO:0002263(p-value=1.01E-5, FDR Q-value=2.36E-2, cell activation involved in immune response);GO:0065007(p-value=1.28E-5, FDR Q-value=2.39E-2, …	N/A	N/A
hsa-mir-301a|chr17_57232348_57232548	N/A	N/A	GO:0005815(p-value=1.72E-6, FDR Q-value=1.78E-3, microtubule organizing center);GO:0044441(p-value=2.83E-6, FDR Q-value=1.46E-3, ciliary part);GO:0036064(p-value=9.43E-6, FDR Q-value=3.26E-3, ciliary basal body);GO:0005813(p-value=1.06E-5, FDR Q-value=2.74E-3, centrosome)
hsa-mir-3620|chr1_228270292_228270492	N/A	N/A	N/A
hsa-mir-5095|chr1_53392840_53393040	N/A	N/A	N/A
hsa-mir-5192|chr2_62423160_62423360	N/A	N/A	N/A
hsa-mir-550a-1|chr7_30324248_30324448	N/A	N/A	N/A
hsa-mir-24-1|chr9_97767080_97767280	N/A	N/A	N/A
hsa-mir-4745|chr19_797324_797524	N/A	N/A	N/A
hsa-mir-3164|chr11_68816318_68816518	N/A	N/A	N/A
hsa-mir-4804|chr5_72143871_72144071	N/A	N/A	N/A
hsa-mir-4761|chr22_19929266_19929466	N/A	N/A	N/A
hsa-mir-942|chr1_117602866_117603066	N/A	N/A	N/A
hsa-mir-616|chr12_57914200_57914400	N/A	N/A	N/A
hsa-mir-5697|chr1_10003422_10003622	N/A	N/A	N/A
hsa-mir-3130-2|chr2_207630268_207630468	N/A	N/A	N/A
hsa-mir-92a-1|chr13_91999948_92000148	N/A	N/A	GO:0044451(p-value=4.71E-7, FDR Q-value=4.88E-4, nucleoplasm part)
hsa-mir-4690|chr11_65383162_65383362	N/A	N/A	N/A
hsa-mir-4514|chr15_81292923_81293123	N/A	N/A	N/A
hsa-mir-762|chr16_30886694_30886894	N/A	N/A	N/A
hsa-mir-374a|chrX_73513280_73513480	N/A	N/A	N/A
hsa-mir-544b|chr3_124449210_124449410	N/A	N/A	N/A
hsa-mir-4453|chr4_153457376_153457576	N/A	N/A	N/A
hsa-mir-3679|chr2_134877400_134877600	N/A	N/A	N/A
hsa-mir-4765|chr2_32853050_32853250	N/A	N/A	N/A
hsa-mir-5692c-2|chr7_97601442_97601642	N/A	N/A	N/A
hsa-mir-4687|chr11_3876820_3877020	N/A	N/A	N/A
hsa-mir-640|chr19_19516490_19516690	N/A	N/A	N/A
hsa-mir-4257|chr1_150521782_150521982	N/A	N/A	N/A
hsa-mir-637|chr19_3970940_3971140	N/A	N/A	N/A
hsa-mir-1343|chr11_34938098_34938298	N/A	N/A	N/A
hsa-mir-635|chr17_66453515_66453715	N/A	N/A	N/A
hsa-mir-3122|chr1_212209022_212209222	GO:0006270(p-value=1.14E-7, FDR Q-value=1.07E-3, DNA replication initiation);GO:0006302(p-value=2.44E-6, FDR Q-value=1.14E-2, double-strand break repair);GO:0006259(p-value=6.31E-6, FDR Q-value=1.97E-2, DNA metabolic process)	GO:0008094(p-value=3.06E-8, FDR Q-value=6.5E-5, DNA-dependent ATPase activity);GO:0016887(p-value=1.78E-6, FDR Q-value=1.89E-3, ATPase activity);GO:0042623(p-value=2.44E-5, FDR Q-value=1.73E-2, ATPase activity, coupled);GO:0004003(p-value=7.06E-5, FDR Q-value=3.75E-2, ATP-dependent DNA helicase activity);GO:0043142(p-value=7.06E-5, FDR Q-value=3E-2, single-stranded DNA-dependent ATPase activity);…	GO:0044454(p-value=1.67E-5, FDR Q-value=1.73E-2, nuclear chromosome part);GO:0071162(p-value=7.06E-5, FDR Q-value=3.66E-2, CMG complex);GO:0031261(p-value=7.06E-5, FDR Q-value=2.44E-2, DNA replication preinitiation complex);GO:0042555(p-value=7.06E-5, FDR Q-value=1.83E-2, MCM complex);GO:0030496(p-value=1.96E-4, FDR Q-value=4.06E-2, midbody)
hsa-mir-454|chr17_57232348_57232548	N/A	N/A	GO:0005815(p-value=1.72E-6, FDR Q-value=1.78E-3, microtubule organizing center);GO:0044441(p-value=2.83E-6, FDR Q-value=1.46E-3, ciliary part);GO:0036064(p-value=9.43E-6, FDR Q-value=3.26E-3, ciliary basal body);GO:0005813(p-value=1.06E-5, FDR Q-value=2.74E-3, centrosome)
hsa-mir-625|chr14_65879242_65879442	N/A	N/A	N/A
hsa-mir-636|chr17_74733301_74733501	N/A	N/A	N/A
hsa-mir-3975|chr18_33161614_33161814	N/A	N/A	N/A
hsa-mir-629|chr15_70390016_70390216	N/A	N/A	N/A
hsa-mir-641|chr19_40791092_40791292	N/A	N/A	N/A
hsa-mir-3125|chr2_12856974_12857174	N/A	N/A	N/A
hsa-mir-34a|chr1_9242234_9242434	N/A	N/A	N/A
hsa-mir-554|chr1_151512680_151512880	N/A	N/A	N/A
hsa-mir-502|chrX_49687125_49687325	N/A	N/A	N/A
hsa-mir-580|chr5_36151900_36152100	N/A	N/A	N/A
hsa-mir-589|chr7_5553272_5553472	N/A	N/A	N/A
hsa-mir-639|chr19_14640200_14640400	N/A	N/A	N/A
hsa-mir-940|chr16_2318320_2318520	N/A	N/A	N/A
hsa-mir-5094|chr15_90437113_90437313	N/A	N/A	N/A
hsa-mir-20a|chr13_91999948_92000148	N/A	N/A	GO:0044451(p-value=4.71E-7, FDR Q-value=4.88E-4, nucleoplasm part)
hsa-mir-19a|chr13_91999948_92000148	N/A	N/A	GO:0044451(p-value=4.71E-7, FDR Q-value=4.88E-4, nucleoplasm part)
hsa-mir-22|chr17_1619440_1619640	N/A	N/A	N/A
hsa-mir-3192|chr20_18447954_18448154	N/A	N/A	N/A
hsa-mir-3199-2|chr22_28315362_28315562	GO:0090030(p-value=1.47E-6, FDR Q-value=1.38E-2, regulation of steroid hormone biosynthetic process);GO:0031946(p-value=2.18E-5, FDR Q-value=4.09E-2, regulation of glucocorticoid biosynthetic process)	N/A	N/A
hsa-mir-4639|chr6_16129224_16129424	GO:0044271(p-value=2.68-07, FDR Q-value=0.000380523865738294, cellular nitrogen compound biosynthetic process);GO:0034641(p-value=6.34e-07, FDR Q-value=0.000901675609996046, cellular nitrogen compound metabolic process);GO:0009889(p-value=1.55e-06, FDR Q-value=0.00220638311736542, regulation of biosynthetic process);GO:1901362(p-value=2.68e-06, FDR Q-value=0.00380437460035842, organic cyclic comp…	GO:0003677(p-value=5.36e-05, FDR Q-value=0.00991555846031822, DNA binding)	N/A
hsa-mir-3155a|chr10_6186788_6186988	N/A	N/A	N/A
hsa-mir-3618|chr22_20067688_20067888	N/A	N/A	N/A
hsa-mir-5585|chr1_32538457_32538657	N/A	N/A	N/A
hsa-mir-671|chr7_150929484_150929684	N/A	N/A	N/A
hsa-mir-4723|chr17_26684558_26684758	N/A	N/A	N/A
hsa-mir-626|chr15_41952544_41952744	N/A	N/A	N/A
hsa-mir-1248|chr3_186501289_186501489	N/A	N/A	N/A
hsa-mir-3607|chr5_85913667_85913867	N/A	N/A	N/A
hsa-mir-4721|chr16_28857540_28857740	N/A	N/A	N/A
hsa-mir-548o-2|chr20_37101341_37101541	N/A	N/A	N/A
hsa-mir-4750|chr19_50381250_50381450	N/A	N/A	N/A
hsa-mir-33b|chr17_17726796_17726996	N/A	N/A	N/A
hsa-mir-4781|chr1_54519184_54519384	N/A	N/A	N/A
hsa-mir-1273f|chr1_53392840_53393040	N/A	N/A	N/A
hsa-mir-624|chr14_31495448_31495648	N/A	N/A	N/A
hsa-mir-4633|chr5_128430329_128430529	N/A	N/A	N/A
hsa-mir-24-2|chr19_13953542_13953742	N/A	N/A	N/A
hsa-mir-1204|chr8_128806644_128806844	N/A	N/A	N/A
hsa-mir-374a|chrX_73512205_73512405	N/A	N/A	N/A
hsa-mir-3960|chr9_130547663_130547863	N/A	N/A	N/A
hsa-mir-564|chr3_44903298_44903498	N/A	N/A	N/A
hsa-mir-3656|chr11_118889388_118889588	N/A	N/A	N/A
hsa-mir-4519|chr16_30905199_30905399	N/A	N/A	N/A
hsa-mir-4523|chr17_27717271_27717471	N/A	N/A	N/A
hsa-mir-4727|chr17_36981566_36981766	N/A	N/A	N/A
hsa-mir-1281|chr22_41487710_41487910	N/A	N/A	N/A
hsa-mir-3181|chr16_50775926_50776126	N/A	N/A	N/A
hsa-mir-148b|chr12_54718810_54719010	N/A	N/A	N/A
hsa-mir-4684|chr1_23037224_23037424	N/A	N/A	N/A
hsa-mir-4775|chr2_208576206_208576406	N/A	N/A	N/A
hsa-mir-4717|chr16_2318336_2318536	N/A	N/A	N/A
hsa-mir-1277|chrX_117479945_117480145	N/A	N/A	N/A
hsa-mir-23a|chr19_13953542_13953742	N/A	N/A	N/A
hsa-mir-424|chrX_133683512_133683712	N/A	N/A	N/A
hsa-mir-660|chrX_49687125_49687325	N/A	N/A	N/A
hsa-mir-1303|chr5_154062514_154062714	N/A	N/A	N/A
hsa-mir-4676|chr10_74451796_74451996	N/A	N/A	N/A
hsa-mir-4795|chr3_87276224_87276424	N/A	N/A	N/A
hsa-mir-638|chr19_10828680_10828880	N/A	N/A	N/A
hsa-mir-3150a|chr8_96037204_96037404	N/A	N/A	N/A
hsa-mir-30b|chr8_135844460_135844660	N/A	N/A	N/A
hsa-mir-4534|chr22_38349586_38349786	N/A	N/A	N/A
hsa-mir-1278|chr1_193091056_193091256	N/A	N/A	N/A
hsa-mir-185|chr22_20008530_20008730	N/A	N/A	N/A
hsa-mir-548u|chr6_57182350_57182550	N/A	N/A	N/A
hsa-mir-450a-1|chrX_133683512_133683712	N/A	N/A	N/A
hsa-mir-450b|chrX_133683512_133683712	N/A	N/A	N/A
hsa-mir-326|chr11_75062640_75062840	N/A	N/A	N/A
hsa-mir-3688-2|chr4_160024166_160024366	N/A	N/A	N/A
hsa-mir-4653|chr7_100797654_100797854	N/A	N/A	N/A
hsa-mir-4751|chr19_50432344_50432544	N/A	N/A	N/A
hsa-mir-744|chr17_11924034_11924234	N/A	N/A	N/A
hsa-mir-5089|chr17_45000421_45000621	N/A	N/A	N/A
hsa-mir-3677|chr16_2318320_2318520	N/A	N/A	N/A
hsa-mir-27b|chr9_97767080_97767280	N/A	N/A	N/A
hsa-mir-3202-1|chrX_153238140_153238340	N/A	N/A	N/A
