# Supplementary material for: A computational modeling of pri-miRNA expression
Source: PLoS One. 2024 Jan 2;19(1):e0290768. doi: 10.1371/journal.pone.0290768 (PMC10760784; doi:10.1371/journal.pone.0290768)
Supplement: S5 Table — (tab delimited txt) available at https://doi.org/10.6084/m9.figshare.21578847.v5. (TXT) [file pone.0290768.s005.txt]

miRNA_name|TSS	the_number_of_associate_mRNAs	associate_mRNAs	the_number_of_target_mRNAs_in_2312_mRNAs(mirTarBase)	target_mRNAs_in_2312_mRNAs(mirTarBase)	the_number_of_target_mRNAs_in_2312_mRNAs(TargetScan)	target_mRNAs_in_2312_mRNAs(TargetScan)
hsa-mir-1181|chr19_10514132_10514332	174	ABCC1;ABHD3;ABHD4;ABI3;ACTN4;ADH1C;ALDH1A3;AMOTL1;ANKRD13A;ANO6;APH1B;APLP2;ARAP1;ARPC5L;ARRDC3;ATP1A1;BLVRB;BVES;C14orf132;C15orf65;C1GALT1;CCDC69;CCND1;CEP120;CHST7;CKLF;CNRIP1;COL5A3;CORO1C;CORO6;CREB3L2;CYTH3;DBN1;DCLRE1C;DERL3;DHX40;DNMBP;DSG2;ECSCR;EFS;ELF4;ENPP1;EPB41L4B;EPHX1;ERCC6L2;ERRFI1;ETFRF1;FAM102A;FAM216A;FDX1;FERMT2;FLNA;FNDC3A;FOXF2;FOXM1;FOXQ1;FRA10AC1;FRMD3;FRS2;FXYD5;GALNT18;…	1	FOXP1	23	CDKN2B;CLCN2;CLIP2;COTL1;FOXP1;GPR153;ID3;ISLR;KLC2;LGI4;LNX1;MARVELD1;NABP1;PDLIM4;PPM1F;PPP1R15A;RGMA;STMN3;SYNM;TBC1D10C;TEF;TMPRSS2;ZNF703
hsa-mir-1183|chr7_21467669_21467869	16	ABCG1;BEX5;CCDC181;CEP135;CPOX;CST7;FAM13C;FILIP1L;KLF3;LGI4;PLCE1;RHOH;SCNN1B;SP4;TMEM98;ZNF708	13	AMACR;CEP135;CRLF3;DDR2;FAM107B;GRAP2;HOXA7;HSPA4L;MEOX2;RACGAP1;SYNM;TMEM164;TNFSF15	489	ABAT;ABCA6;ABCG1;ACAT1;ACOT13;ACSL5;ADAM28;ADAP1;ADH1B;ADH5;ADNP2;AGMAT;AHCYL2;AKR1C1;AKT3;AMACR;ANK3;ANKRD22;ANKRD29;ANO6;ANXA2;AR;ARG2;ARHGAP29;ARHGAP32;ARL14EP;ARL5A;ARSJ;ART4;ASAP2;ATG5;ATP2B1;B3GALNT1;B3GNT5;BCAS1;BCL2;BDH2;BDNF;BHLHE41;BICC1;BID;BIRC3;BMP7;BNIP3;BNIP3L;BTLA;BTN3A3;C14orf132;C16orf54;C1GALT1;C1orf116;C3orf52;C3orf70;C9orf40;CA12;CASC4;CASP10;CAV2;CCDC170;CCDC6;CCDC8;CCDC80;C…
hsa-mir-1204|chr8_128806644_128806844	186	ADH1C;AGMAT;AHCYL2;AKAP5;AKAP9;AKR1C3;AL163636.2;AMACR;AP2B1;APCDD1;ARAP1;ARG2;ARHGAP6;ARHGEF37;ARL4A;ATG5;ATP1A1;B3GALNT1;BARX2;BHMT2;BICDL2;BMP4;BMP5;C11orf52;C15orf65;C4orf19;CA4;CAPN5;CCDC14;CCDC6;CCDC8;CCR4;CDS1;CELF2;CLIP3;COTL1;CRAT;CSDC2;CSRP1;CXCL14;CYB5A;CYP3A5;CYP4F12;DDAH1;DEPDC7;DEPTOR;DNAAF4;DNAJC12;DNAJC28;DNMBP;DUSP4;EFS;EGFLAM;EPHA4;EPHB6;EYA2;EZH2;FA2H;FAM13A;FAM161A;FAM210B;FDX…	1	ZBTB46	134	ADAP1;AFAP1;ARHGAP27;ARHGEF37;BCL2;BNIP3;BOC;BSG;C1orf21;CA12;CACNB3;CAMK2N2;CCDC8;CCDC92;CCNG2;CD40;CDC42BPA;CDH13;CDS2;CFL2;CHKA;CHMP7;CHST3;CLIC4;COL1A1;CORO2A;CYB5R3;DHCR7;DPYSL3;DUSP6;EDN3;EFNA1;EID2B;EIF4EBP1;FADS3;FAM83H;FBLN2;FBXL2;FBXO21;FMN1;FMNL2;FOXF1;GALNT10;GATA3;GNAI2;GNG4;GNG7;GOT1;GPX3;GYS1;HEBP2;HLX;HSPG2;ICA1;IGSF3;IKZF3;IL16;IL2RB;ITGA3;JAM3;KCNG1;KCNIP3;LAX1;LGALS3BP;LGI4;LRR…
hsa-mir-1237|chr11_64126578_64126778	163	ABR;ACADL;ACSM3;ADAM28;ADAMTSL1;ADGRG6;AFAP1L2;AFF4;AMN1;ANXA2;APH1B;APOBEC3D;ARHGAP10;ARHGAP25;ARPC1B;ARPC5L;BASP1;BCL10;BDNF;BTC;C11orf52;C1orf216;C3orf70;C8orf88;CAMK1;CAPN1;CASP10;CAVIN1;CCDC6;CCNG2;CD69;CD82;CD83;CD9;CEP135;CEP55;CLEC14A;CLEC2D;CMTM3;CMTM4;CROT;CRTC3;CST7;CTF1;CXCR3;CYTH3;DAPK2;DEFB1;DERL3;DNAJB5;EPN3;FAM76B;FAM83H;FDXR;FLI1;FLVCR2;FMN1;FMOD;FOXM1;FZD1;GALNT3;GDPD3;GPR39;GPS…	37	BDKRB2;CALM3;CDH5;CLIC5;CLU;EFNB1;EMCN;FMNL2;FXYD1;GNAI2;KCNIP3;LSP1;MYH11;NDRG1;NEGR1;NFIX;NONO;NR3C1;PC;PCDHB2;PRRG4;PRSS8;RGS5;RNF157;RPS6KA3;SLC1A1;SPIB;SPOP;STAMBPL1;STMN3;TACC3;TNS1;TRIB3;TSKU;WAS;WASL;ZNF385A	978	ABCC1;ABCC4;ABCG1;ABHD4;ABI3;ABR;ABTB2;ACADL;ACAT1;ACOT11;ACSM3;ACTN4;ACVR1B;ADAM19;ADAM28;ADAMTS1;ADAMTSL1;ADAMTSL4;ADAP1;ADARB1;ADCY5;ADIRF;ADRA2A;AFAP1;AIF1L;AIG1;AK3;AKAP5;AKNA;AKT3;ALDH4A1;AMACR;AMOTL1;ANGPTL2;ANK3;ANKRD29;ANO6;ANO9;ANTXR1;ANTXR2;ANXA11;AP2B1;APBB1;APOBR;APOL6;AR;ARAP1;ARHGAP27;ARHGAP29;ARHGAP32;ARHGAP6;ARHGEF19;ARHGEF2;ARID3B;ARL14EP;ARL4C;ARPC1B;ARPC2;ARRDC2;ARRDC3;ART4;AS…
hsa-mir-1248|chr3_186501289_186501489	131	ABCA6;ABRAXAS1;ACVR1B;ADGRD1;AK3;AKAP5;APOBEC3D;ARHGAP27;ARHGAP32;ARL14EP;ARPC1B;ATP6V1E1;BEX5;BTN3A3;C11orf74;CAMK2N2;CCDC14;CCDC8;CD69;CDKN1C;CEP55;CFAP36;CHST10;CLEC1A;CLEC2D;CMBL;CORO1C;CRTC3;CYYR1;DDX50;DOK6;DSG2;DYNC2LI1;EPHA3;EPHA4;FADS3;FBXL2;FBXO32;FGFR1;FILIP1L;FRMD3;FYN;GAB2;GABARAPL1;GCSAM;GSTM2;H2AFY2;IER5;IFT22;IREB2;KCTD10;KCTD14;KPNA5;LMO3;LRRC8C;MATR3;MBOAT2;MECOM;METTL7B;MMP14;M…	22	BDKRB2;EMCN;FMNL2;KCNIP3;MFAP5;NEGR1;NONO;PRKCB;PRRG4;RGS5;RNF128;RNF157;RPS6KA3;SLC1A1;SPIB;SPOP;ST3GAL1;STAMBPL1;TNS1;TSKU;WAS;WASL	678	A4GALT;ABCC4;ABCG1;ABHD4;ABR;ACADL;ACSM3;ACSS3;ACTN4;ADAM28;ADAMTS1;ADAMTSL4;ADARB1;ADH1B;AFAP1;AFF4;AHCYL2;AIF1L;AIG1;AKAP5;AKT3;AMACR;AMOTL1;ANGPTL2;ANK3;ANKRD29;ANTXR1;ANTXR2;ANXA11;AP2B1;APBB1;APOL6;AR;ARAP1;ARHGAP32;ARL14EP;ARL4A;ARL4C;ARPC2;ARPC5L;ARRDC2;ARRDC3;ART4;ASS1;AZGP1;B3GALNT1;B3GNT5;BACE1;BAG2;BAMBI;BBS7;BBX;BCAS1;BCAS4;BCL11A;BCL2;BDKRB2;BDNF;BHLHE41;BID;BIRC3;BLVRA;BMPR2;BNIP3;C…
hsa-mir-1273f|chr1_53392840_53393040	104	ABAT;ACAT1;ACOT13;ACSF2;ADAM19;ADH1B;ADRA1A;AIF1L;ALDH1L1;ANO6;ANXA11;APLP2;APOE;ASAH1;ATP1A1;BCAR3;BIRC3;BTC;C1QA;CAB39L;CCDC6;CD74;CFAP36;CLEC10A;CLIP4;COQ9;CPEB1;CTSA;CYP3A5;CYTH3;DCAF15;DEPDC7;DNASE1L3;DUSP4;EPB41L4B;EPN3;FAM111A;FAM189A2;FDX1;FNDC3A;FUOM;FXYD1;G0S2;GALNT12;GOLIM4;GPSM2;GPT;HOOK2;HPN;HSD11B2;HSD17B14;HSPA12B;HTATIP2;IGSF1;KIAA1324L;KLF4;KLF5;LARP1;LRRC42;LTA4H;MAPK13;MARC2;MC…	0	NA	723	ABAT;ABCA6;ABCC1;ABCG1;ABCG2;ABTB2;ACSF2;ACSS3;ACTN1;ACVR1B;ADAM19;ADAM28;ADAMTS1;ADARB1;ADH1B;ADHFE1;ADIRF;AFAP1;AGMAT;AGR2;AIG1;AK1;AK3;AKAP5;ALDH2;AMOTL1;ANGPTL2;ANKRD13A;ANO6;ANXA11;ANXA3;AP1S3;AP2B1;APCDD1;APOBEC3C;APOBEC3D;APOBEC3G;APOL6;AR;ARAP1;ARAP2;ARHGAP25;ARHGAP29;ARHGAP32;ARID3B;ARL14EP;ARPC2;ART4;AS3MT;ASAH1;ATP6V1E1;ATP8A1;AZGP1;BACE1;BAG3;BAMBI;BAZ2A;BBIP1;BCAS1;BCAS4;BCL10;BCL2;B…
hsa-mir-1273g|chr1_53392840_53393040	104	ABAT;ACAT1;ACOT13;ACSF2;ADAM19;ADH1B;ADRA1A;AIF1L;ALDH1L1;ANO6;ANXA11;APLP2;APOE;ASAH1;ATP1A1;BCAR3;BIRC3;BTC;C1QA;CAB39L;CCDC6;CD74;CFAP36;CLEC10A;CLIP4;COQ9;CPEB1;CTSA;CYP3A5;CYTH3;DCAF15;DEPDC7;DNASE1L3;DUSP4;EPB41L4B;EPN3;FAM111A;FAM189A2;FDX1;FNDC3A;FUOM;FXYD1;G0S2;GALNT12;GOLIM4;GPSM2;GPT;HOOK2;HPN;HSD11B2;HSD17B14;HSPA12B;HTATIP2;IGSF1;KIAA1324L;KLF4;KLF5;LARP1;LRRC42;LTA4H;MAPK13;MARC2;MC…	0	NA	980	ABCA6;ABCC4;ABCG1;ABCG2;ABHD3;ABHD4;ABL1;ABR;ACADL;ACAT1;ACOT11;ACSF2;ACSL5;ACSM3;ACSS3;ACTN1;ACTN4;ACVR1B;ADAM19;ADAM28;ADAMTSL1;ADAP1;ADCY5;ADH1B;ADH5;ADHFE1;ADRA1A;ADRA2A;AFF4;AGMAT;AHCYL2;AIG1;AK3;AKAP5;AKR1C1;AKT3;ALDH1B1;ALDH7A1;AMOTL1;ANKRD29;ANO6;ANTXR2;AP2B1;APCDD1;APOBEC3C;APOD;APOL6;AQP3;ARAP2;ARHGAP29;ARHGAP32;ARHGEF2;ARHGEF6;ARID3B;ARL14EP;ARL5A;ARPC2;ARRDC2;ARSJ;AS3MT;ASRGL1;ATF7IP;…
hsa-mir-1277|chrX_117479945_117480145	199	ABHD3;ADAMTS1;ANKRD29;ARHGAP21;ARHGEF10;ARPC5L;ARRDC2;AS3MT;B9D1;BARX2;BBX;BCAM;BIK;BMP2;BVES;C1QTNF7;C1orf21;C3orf52;CA4;CALHM2;CAMK2N1;CBR3;CCDC9B;CCNJL;CCR6;CCSER2;CD163L1;CD4;CD9;CDC42BPA;CFAP69;CILP;CLDN10;CORO2A;CPOX;CYP2S1;CYTH3;DACT1;DENND2A;DNMBP;DOK2;DPY19L4;EIF4EBP1;EPS8;FADS3;FAM161A;FAM83F;FBXL2;FERMT2;FGF2;FHOD1;FRMD6;FZD1;G0S2;GAPDH;GNAL;GPR55;GSPT2;H2AFY2;HDGFL3;HEY1;HHEX;HHLA3;HO…	100	ABCC4;AHCYL2;ANTXR2;APOL6;AQP3;AR;ARHGAP21;ARSJ;BBX;BTG3;BTN3A3;BVES;C11orf74;C2;CA12;CA8;CAPN5;CCDC14;CCDC8;CCDC80;CCL11;CERCAM;CFL2;CLEC2D;COL8A1;COPS8;CRIM1;CSRP1;CYGB;DCLRE1C;DEPTOR;DUSP7;ENPP5;EPDR1;EPHA1;EPM2AIP1;EPOR;F2RL1;FAR2;FMNL2;FOXP1;FZD5;GIMAP7;HERPUD2;HIGD1A;HOOK1;HOXA9;IL6R;IRS1;KCNK1;KIAA1522;LARP1;LPAR3;MAP3K12;MARCH3;MCAM;MFAP5;MTURN;MYADM;NABP1;NEGR1;NONO;NR3C1;NRIP1;PALM;PALM…	922	ABCA6;ABCC1;ABCC4;ABCG1;ABCG2;ABHD3;ABHD4;ABR;ACSS3;ACTN4;ADAM28;ADARB1;ADCY5;ADH1B;ADH5;ADHFE1;ADRB1;AFAP1;AFF4;AHCYL2;AHNAK;AJUBA;AK3;AKAP5;AKAP7;AKAP9;AKT3;ALDH7A1;AMACR;ANGPTL2;ANK3;ANKRD22;ANO6;ANTXR2;ANXA4;AP1S3;APH1B;APOL6;AQP3;AR;ARAP1;ARAP2;ARHGAP21;ARHGAP29;ARHGAP32;ARHGAP6;ARHGEF6;ARL14EP;ARL4A;ARL4C;ARL5A;ARMCX1;ARPC2;ARRDC3;ARSJ;ASAP2;ASRGL1;ATF7IP;ATP2B1;ATP2C2;ATP8A1;B3GNT5;BAG2;BA…
hsa-mir-1278|chr1_193091056_193091256	147	ABCC1;ABRAXAS1;AFF4;AHCYL2;AIM2;AMN1;ANO6;APOBEC3D;APOD;APOL6;ARHGAP10;ARPC5L;ASPN;ATP2C2;B3GNT3;BAG2;BARX2;BASP1;BATF;BEX5;BHLHE41;BTG3;C14orf132;C15orf48;CALHM2;CCDC181;CCNJL;CDC42BPA;CENPH;CES2;CFLAR;CISD1;CMTM3;CORO6;CPED1;CPOX;CRTAP;DAPK2;DDX50;DPY19L4;ECM2;ETFRF1;EXOC6B;EZH2;FAM216A;FDXR;FGF7;FGFR4;FILIP1L;FLNC;FLT3LG;FLVCR2;FMNL2;FOXF2;FRA10AC1;GANC;GDF10;GIMAP6;GIMAP8;GNA14;GNAI2;HELLS;HK…	6	CEP135;HERPUD2;LBR;TM4SF1;TMEM164;YWHAZ	299	ACAT1;ACOT13;ACSS2;AFF4;AKAP5;AKNA;AKT3;ANKRD29;APLP2;APOBEC3G;AR;ARG2;ARHGAP29;ARHGAP8;ARHGEF6;ARL14EP;AS3MT;ASAH1;ATF7IP;BBX;BCL10;BDNF;BICC1;BIRC3;BLVRA;BTLA;BVES;C11orf74;C1GALT1;C1orf21;C3orf70;C6orf141;CA12;CA8;CALD1;CASC4;CASP10;CAV2;CCDC14;CCDC80;CCNG2;CD38;CD3D;CD58;CDC37L1;CDKN2B;CEP135;CEP68;CFL2;CHRDL1;CLCN4;CLUAP1;CNPY4;COPS8;CPM;CRTAP;CX3CL1;CXCL14;CXXC4;CYP3A5;CYTIP;DCBLD2;DCLRE1C;…
hsa-mir-1281|chr22_41487710_41487910	133	ABR;AKAP5;ARID3B;ART4;ATP1A1;BBS10;BICDL2;BMPR2;C16orf54;C1orf115;C1orf216;C2orf72;C3orf70;CA4;CAVIN2;CCDC6;CCNG2;CD47;CDKN2D;CEP135;CEP55;CHST11;CHST3;CLIP1;CLUAP1;CNGA1;COPS8;CPOX;CRLF3;CST7;CTSA;DEFB1;DERL3;DOCK11;DOK6;DPY19L4;DSE;EAF2;EFHC2;ELOVL4;EMB;EPHA4;EPOR;EZH2;FAM210B;FAM76B;FLVCR2;FMN1;FZD5;GGT1;GJA1;GYPC;HDGFL3;HOXA1;HTRA3;IFI27L2;IL6R;IMPA2;KALRN;KANK2;KCTD8;KIAA1217;KLHL20;LBR;LDHD…	26	APOL6;AR;CAMK2N1;CCDC6;CCDC69;CLU;CLUAP1;CYTH3;FAM216A;FGFR1;IFT22;MARVELD3;MPZ;PC;PCYOX1;PHLDA3;PRRT2;RHBDL2;RND2;SIT1;SMAGP;SPIB;TMEM154;TSHZ2;VSTM4;ZNF844	232	ABCG1;ABR;ACSF2;ADAP1;ADH1B;AK3;ANXA11;APLP2;APOL6;ARAP1;ARHGAP29;ARPC2;ART4;AS3MT;ATF7IP;AZGP1;B3GNT3;BHLHE41;BHMT2;BMPR2;C11orf96;C1orf21;CA12;CAMK2N1;CASP8;CCDC170;CCDC69;CCDC80;CCL5;CCND1;CD247;CD3D;CDR2L;CEP135;CEP68;CERCAM;CLEC10A;CLUAP1;CMBL;CMTM4;CORO2A;CRTC3;CXCR5;CYGB;CYTH3;DBN1;DBNDD1;DENND2A;DMKN;DNAJC18;DSG2;ECHDC3;EHD3;EID2B;EIF4EBP1;ELF3;EMP2;ETNK2;EXOC6B;EZR;FAM216A;FAM83D;FAM83F;…
hsa-mir-1303|chr5_154062222_154062422	218	ACOT11;ACSM3;ADAM19;ADARB1;ADGRD1;ADRB1;ALDH1A1;ALDH1B1;ALDH1L1;ALDH2;APLNR;APOD;ARL4A;ASAH1;ATG5;BAG3;BBS7;BBX;BCAR3;BEX5;BTC;BTLA;BVES;C11orf52;C12orf75;C15orf65;C1QA;C8orf88;CA4;CACNB3;CAMK1;CAMK2N2;CCDC69;CCDC92;CD109;CD200;CD34;CD68;CDH13;CENPV;CENPW;CEP55;CES2;CIP2A;CLCN2;CLCN4;CLEC10A;CLEC1A;CMBL;CMTM3;CNN2;COL4A5;CRTC3;CSF2RB;CST6;CYGB;CYP39A1;CYTH3;DBNDD2;DDX5;DGUOK;DMPK;DPCD;DPY19L4;DSE…	19	AHNAK;AR;ART4;ATF7IP;COLEC12;FNDC3A;FRS2;ILDR1;KREMEN1;MACC1;MET;MSRB3;NXPE3;PAG1;PGRMC1;PPIC;RHOBTB3;UBE2S;ZNF708	578	ABCA6;ACADL;ACOT13;ACSL5;ACSS3;ADAM19;ADAM28;ADAMTSL1;ADAP1;ADARB1;ADCY5;ADH1B;ADH5;ADHFE1;ADNP2;AFAP1L2;AGMAT;AHCYL2;AK3;AKT3;ALDH1A2;AMACR;ANK3;ANKRD13A;ANTXR2;AOC3;AP1S3;APOBEC3G;AR;ARHGAP29;ARL14EP;ARL4A;ARL5A;ART4;AS3MT;ASAH1;ASAP2;ATF7IP;ATG5;ATP2B1;ATP8A1;B3GALT2;BACE1;BAG2;BAMBI;BBX;BCAS1;BCL2;BICC1;BMP2;BMP5;BMPR2;BNIP3;BNIP3L;BTLA;C1GALT1;C1QTNF7;C1orf115;C1orf21;C1orf216;C3orf18;C3orf7…
hsa-mir-1303|chr5_154062514_154062714	177	ABCC4;ABCG2;ACOT13;ACSS2;ADAM28;ADARB1;ADGRE5;ALDH1A1;AMOTL1;ANO6;ANTXR2;ANXA2;ARHGEF19;BLVRA;BTC;C1QTNF7;C1orf116;CAMK1;CBS;CBSL;CCL5;CD163L1;CD34;CDKN2D;CEBPA;CHRDL2;CIPC;CKLF;CLCN2;CLCN4;CLEC10A;CLIP2;COL4A5;COPS8;COTL1;CPEB1;DOCK11;EDN3;EFEMP1;EFHD2;EID2B;ELF4;EOGT;ERRFI1;FADS3;FBXL2;FCGRT;FGL2;FHOD1;FILIP1L;FLRT3;FLVCR2;FZD10;GCNT1;GDA;GFOD1;GIPC2;GNAL;GNG12;GPX3;GSTA4;HCAR1;HDAC10;HELLS;HEY…	19	AHNAK;AR;ART4;ATF7IP;COLEC12;FNDC3A;FRS2;ILDR1;KREMEN1;MACC1;MET;MSRB3;NXPE3;PAG1;PGRMC1;PPIC;RHOBTB3;UBE2S;ZNF708	578	ABCA6;ACADL;ACOT13;ACSL5;ACSS3;ADAM19;ADAM28;ADAMTSL1;ADAP1;ADARB1;ADCY5;ADH1B;ADH5;ADHFE1;ADNP2;AFAP1L2;AGMAT;AHCYL2;AK3;AKT3;ALDH1A2;AMACR;ANK3;ANKRD13A;ANTXR2;AOC3;AP1S3;APOBEC3G;AR;ARHGAP29;ARL14EP;ARL4A;ARL5A;ART4;AS3MT;ASAH1;ASAP2;ATF7IP;ATG5;ATP2B1;ATP8A1;B3GALT2;BACE1;BAG2;BAMBI;BBX;BCAS1;BCL2;BICC1;BMP2;BMP5;BMPR2;BNIP3;BNIP3L;BTLA;C1GALT1;C1QTNF7;C1orf115;C1orf21;C1orf216;C3orf18;C3orf7…
hsa-mir-1306|chr22_20067688_20067888	89	ABHD3;ABTB2;AIM2;ALDH1A2;AMOTL1;ANO9;ARAP1;ARHGAP27;ARMCX1;ATP2A3;BAZ2A;BBS7;CA2;CA8;CAV1;CAV2;CBS;CCDC121;CDC37L1;CDK13;CEP135;CHST10;CLIC4;CMTM3;CPED1;CPOX;DCLRE1C;DERL3;DGUOK;EEF1AKMT4;ELF1;EPCAM;EPOR;FAM114A1;FAM76B;FDXR;FHOD1;FLT3LG;GCAT;GEM;HHEX;HIST1H2BF;HOMER1;IGSF3;IQCE;KATNAL1;KCNN4;LBR;LPCAT4;LTBP1;MST1R;MYO1D;NDC80;NDOR1;NECAB3;NR4A1;PFKFB2;PIP5K1B;POGZ;PRRX1;RAB23;RAI14;RAPH1;RCAN2;R…	30	AGMAT;APCDD1;APOBEC3D;AR;BCL10;C2;C6orf132;CMBL;CSRP1;DNAJC28;GJB1;LAX1;MBOAT2;MCC;PACS1;PARVB;PC;PEA15;RAB11FIP1;RNF157;RTN2;SAMD5;SMO;SMOC1;SOX7;TMEM109;TNFAIP2;XRCC2;ZNF431;ZNF486	643	ABAT;ABCA6;ABCG1;ABTB2;ACTN4;ACVR1B;ADAP1;ADARB1;ADCY5;AFF4;AGMAT;AHCYL2;AIF1L;AK1;ALDH1A3;ALDH2;AMACR;AMOTL1;ANO6;ANTXR2;ANXA11;AP2B1;APCDD1;APH1B;APOBEC3D;APOL6;AR;ARAP1;ARHGAP10;ARHGAP32;ARHGEF37;ARID3B;ARL4C;ARL5A;ARRDC2;ART4;AS3MT;ASRGL1;ATP2A3;ATP8A1;AZGP1;B3GNT3;B3GNT5;BACE1;BAMBI;BAZ2A;BCAS1;BCAS4;BCL10;BDNF;BID;BIK;BMP7;BNIP3;BOC;BTN3A1;BVES;C11orf52;C1QTNF1;C1QTNF2;C1orf116;C1orf21;C1or…
hsa-mir-1343|chr11_34938098_34938298	179	ABAT;ABCC4;ABRAXAS1;ACOT13;ADGRE5;ADIRF;ADRA2A;AGPAT2;ANTXR1;ANXA3;AOC3;ARG2;ARL14EP;ARL4D;ARL5A;ATF7IP;ATG5;ATP6V1E1;AZGP1;BBIP1;BCL10;BHLHE41;BIK;BLVRA;BNIP3;C1QA;C4orf19;CALHM2;CAP2;CASP8;CAV2;CCDC80;CCL5;CCSER2;CD302;CD9;CDKN2C;CELF2;CEP135;CIP2A;CKAP2;CUTC;DCLRE1C;DEF6;DERL3;DNAJC12;DOCK11;EFNA1;EFNA4;EHF;ELF4;ELK3;ENPP2;EPB41L2;EPHB4;EPOP;ETFRF1;ETV1;F10;FDXR;FLT3LG;FOXF1;FRA10AC1;FUT2;GNAI…	60	AR;AS3MT;C2;C6orf132;CAPN1;CBS;CCDC6;CCDC69;CDCP1;DNAJC28;EFNA1;FAM229B;GEM;GNAI2;GPRC5B;HAND2;IER5;IKZF3;KCNK1;KLC2;KPNA5;LARP1;LGALS3;LGALS3BP;LIMD2;LXN;MARCKSL1;MDK;MOB3A;NCS1;NEK9;NPR1;PAG1;PLCXD2;PLXNA2;PXDC1;QSOX1;RPRM;RRAGD;RTL8A;SAMD5;SASH1;SECISBP2;SECISBP2L;SFRP1;SH3BP1;SIN3A;SLC47A1;SLC9A3R2;SMAGP;SOWAHA;SYNGR1;TGFBR1;TMEM109;TNFAIP8;TNFAIP8L3;XRCC2;YWHAZ;ZNF486;ZNF488	1140	A4GALT;ABAT;ABCA6;ABCC1;ABCC4;ABCG1;ABCG2;ABHD4;ABL1;ABR;ABTB2;ACSF2;ACSS2;ACTN4;ACVR1B;ADAM19;ADAMTSL1;ADAMTSL4;ADAP1;ADH5;ADNP2;ADRA2A;AFAP1;AFF4;AGMAT;AGPAT2;AGR2;AHCYL2;AIF1L;AIG1;AJUBA;AK3;AKNA;ALDH1L1;ALDH7A1;AMACR;AMN1;AMOTL1;ANKRD13A;ANXA11;ANXA4;AP1S3;AP2B1;APBB1;APLNR;APLP2;APOBEC3C;APOBEC3D;APOBR;APOL6;AQP3;ARAP1;ARAP2;ARG2;ARHGAP27;ARHGAP29;ARHGAP32;ARHGAP4;ARHGEF37;ARHGEF6;ARID3B;ARL…
hsa-mir-1469|chr15_96873847_96874047	200	ABTB2;ADH1C;ADRB1;AJUBA;AK3;AKAP9;APCDD1;APOD;ARHGAP29;ARL4C;ARL4D;BAG3;BBS7;BCAM;BCAS1;BCL11A;BDNF;BMP5;BMP7;BOC;C1QTNF1;C6orf141;CA12;CACNB3;CALHM2;CAMK2N1;CAPN5;CCL14;CDC42BPA;CENPV;CETP;CFAP69;CHST9;CLDN1;CLDN11;CLDN23;CLIC5;CLU;CMBL;CROT;CTNNAL1;CYP39A1;CYTH3;CYYR1;DLG1;DNMBP;DSEL;EDNRA;EEF1AKMT3;EFNA1;EGFLAM;ELOVL4;EMCN;ENG;ENPP1;EPHB4;EPHB6;FAM13A;FAM162B;FAM216A;FBLN1;FBLN7;FLRT2;FNDC3A;F…	1	MCL1	31	ARHGAP32;BCL11A;BCL2;CAPN1;CEP135;DENND2A;EHBP1L1;FAAH;FAXC;GLIPR2;GNG7;HOXA1;IFI6;IL17RE;IL2RB;INHBB;IQCE;MCL1;NAPEPLD;NDRG1;NPHP1;PRRG2;RAB37;RAI1;RHOD;SCARF1;ST3GAL1;TMEM173;TMSB10;TRIM14;WASF2
hsa-mir-148b|chr12_54718810_54719010	168	A4GALT;ACSL5;ADAMTS1;ADAMTSL4;ADGRD1;ADH5;ADNP2;ANTXR2;ANXA4;APLP2;APOBEC3C;AZGP1;B3GALNT1;BAZ2A;BLVRB;C11orf49;C11orf74;C12orf75;C15orf65;C1orf115;CA4;CAV2;CBLC;CCDC121;CCDC170;CCDC69;CCDC80;CCDC9B;CCNG2;CD109;CD38;CD47;CELF2;CEP55;CEP68;CETN2;CFL2;CIP2A;CLDN11;CLDN23;CMTM8;COL3A1;COQ9;COTL1;DCBLD2;DDX5;DGUOK;DHCR7;DMKN;EEF1AKMT4;EIF4EBP1;EML2;EOGT;EPB41L2;EPDR1;EPHA4;FAM114A1;FAM76B;FAS;FBLN2;F…	74	APBB1;APLP2;AR;BCL11A;BIK;BOC;C1GALT1;C2;CCDC92;CCL11;CCL28;CEP55;CLU;CLUAP1;COLEC12;CPA3;CPNE5;CRIM1;CTHRC1;EOGT;FOXP1;FZD5;GNAI2;HEY2;IGSF1;ITGB8;KCTD1;KCTD14;KIF23;LAMC2;LCA5;LOX;LOXL1;MCL1;NCS1;NDN;NDRG1;NME5;NONO;NXPE3;OVOL1;PIK3CG;PLS3;PPP1R15A;PRNP;PROX1;PTGER2;RAB34;RAPH1;RASSF6;RBM38;RGMA;RHOF;ROCK1;RORC;RTN4;SECISBP2;SECISBP2L;SESTD1;SLC12A7;SLC22A3;SMARCA1;SNAI2;STX6;TACC1;TMEM246;TMEM…	899	ABAT;ABCA6;ABCC1;ABCG1;ABCG2;ABI3;ABL1;ACSL5;ACVR1B;ADAM19;ADAM28;ADAMTS1;ADAMTSL1;ADAMTSL4;ADARB1;ADCY5;ADH1B;ADH5;ADHFE1;ADNP2;ADRA2A;AFAP1L2;AFF4;AGMAT;AIG1;AJUBA;AK3;AKAP7;AKNA;AKT3;AMOTL1;ANGPTL2;ANKRD13A;ANO6;ANO9;ANTXR2;ANXA11;ANXA4;AP1S3;AP2B1;APBB1;APCDD1;APLNR;APLP2;APOBEC3D;AR;ARAP1;ARAP2;ARHGAP10;ARHGAP21;ARHGAP29;ARHGAP32;ARHGEF37;ARL4A;ARL5A;ARPC2;ARPC5L;ARRDC2;ARRDC3;AS3MT;ASPHD1;A…
hsa-mir-149|chr2_241375066_241375266	155	ABCC1;ABCC3;ABCC4;ADIRF;AEBP1;AGR2;AHCYL2;AJUBA;AKR1C1;ALDH7A1;AMOTL1;ANKRD29;ARL4D;ARMH4;ASPN;BCAR3;BDKRB2;BICDL2;BMP2;C1GALT1;CBLC;CCDC121;CCDC3;CCDC6;CCN4;CD34;CDC37L1;CEP55;CHST3;CHST7;CISD1;CNGA1;COL5A2;COL6A3;COL8A1;COLEC11;CRAT;CREB3L1;CRIM1;CRYL1;CSPG4;CTHRC1;CYYR1;DHCR7;DIPK2B;DLG3;DMPK;DNMBP;DUSP7;ECM2;EFEMP2;EFNB1;EMILIN1;EOGT;EPDR1;ESAM;FADS3;FBLIM1;FBLN7;FGFBP2;FOXC2;FUT3;FXYD3;FZD8;…	139	ABL1;ACADL;AR;ARPC2;ATP2A3;BCL10;BID;BVES;C2;CALD1;CAPN1;CBS;CCDC8;CCDC80;CCSER2;CD3D;CD4;CD40;CD40LG;CD5;CDCP1;CGN;CGNL1;CHRDL1;COL5A1;CPM;CRLF3;CRTAP;DBN1;DHX40;DMKN;DSE;DSEL;DUSP7;EFNB1;ERCC6L2;EZR;F2RL2;FAM216A;FAM83B;FAM83H;FBXL2;FGFR1;FHOD1;FLNA;FN3K;FOXM1;FSTL1;FZD5;GAPDH;GNG4;GOLIM4;GPC1;IER5;IKZF3;ITGA3;JCAD;KLC2;KREMEN1;LASP1;LAX1;LRRC42;MARCKSL1;MATR3;MICAL1;MOB3A;MORN4;MSL2;MYADM;MYH9…	1247	ABAT;ABCC1;ABCG1;ABCG2;ABHD4;ABI3;ABL1;ABR;ABTB2;ACADL;ACOT11;ACOT13;ACSF2;ACSS2;ACSS3;ACTN4;ACVR1B;ADAM19;ADAM28;ADAMTSL1;ADAP1;ADARB1;ADCY5;ADH1B;ADH5;ADHFE1;ADIRF;ADRA1A;ADRA2A;ADRB1;AEBP1;AFAP1;AFF4;AGPAT2;AHCYL2;AIF1L;AIG1;AJUBA;AK3;AKAP5;AKNA;AKT3;ALDH1A2;ALDH1B1;ALDH1L1;ALDH4A1;ALOX5;AMACR;AMN1;AMOTL1;ANGPTL2;ANKRD13A;ANKRD22;ANO6;ANO9;ANTXR1;ANTXR2;ANXA11;AOC3;AP1S3;AP2B1;APBB1;APCDD1;APH…
hsa-mir-15a|chr13_50656022_50656222	146	ABCG1;ABRAXAS1;ACOT13;ACSM3;ACTN4;ADAMTSL1;ADGRE5;AEBP1;AIG1;AK3;APOBEC3D;ARHGEF6;ARL4A;ARPC5L;ART4;B3GALNT1;BCL10;BCL11A;BEX2;BIK;BIRC3;BLVRB;BTN3A1;C1GALT1;C6orf141;C9orf40;CAPN2;CBSL;CCDC3;CCL28;CDCA7;CENPW;CEP68;CHKA;CIP2A;CKAP2;CLDN10;CMTM3;CNRIP1;COL1A1;COL6A3;CPOX;CXCR5;CYP2S1;DCLRE1B;DENND2A;EAF2;EEF1AKMT4;EFHC2;EIF4EBP1;ELK3;EPHA3;EPHB6;EPOR;EZH2;F2RL1;FAM180A;FCRL5;FGFBP2;GDA;GGT1;GRAMD…	117	ACVR1B;AK1;AKT3;AMOTL1;AP2B1;AR;ARHGAP32;BACE1;BCL2;BDNF;BSG;BSPRY;BTN3A3;C2;CA8;CALD1;CARD8;CCDC8;CCDC80;CCND1;CD4;CDC37L1;CDKN2B;CDS2;CEP55;CHIC1;CLEC2D;CLIP4;CLU;CMTM4;CRIM1;DECR1;DMPK;DOCK11;ECHDC3;EPM2AIP1;EPOP;ETFRF1;FAM229B;FGF2;FGF7;FZD6;GABARAPL1;GNAL;GNG12;GRAMD2B;HEBP2;HEYL;HIGD1A;HSDL2;HSPA4L;IRAK1BP1;ITGA2;KIF23;KLC2;KLF4;LAMC1;LANCL1;LPP;LRIF1;LSM11;MCL1;MN1;NEGR1;NUCKS1;OCLN;OSBPL3…	940	ABCC1;ABCG1;ABCG2;ABI3;ABL1;ABTB2;ACOT11;ACOT13;ACSL5;ACSS2;ACSS3;ACTN4;ADAM19;ADAM28;ADAMTS1;ADAMTSL1;ADAP1;ADARB1;ADCY5;ADNP2;ADRA2A;AFAP1;AFF4;AGPAT2;AHCYL2;AIG1;AJUBA;AKNA;AKT3;ALDH1A2;ALDH1A3;ALDH7A1;AMACR;AMOTL1;ANKRD13A;ANKRD29;ANO6;ANTXR2;ANXA11;AOC3;AP1S3;AP2B1;APCDD1;APH1B;APLNR;APLP2;APOL6;AR;ARAP1;ARAP2;ARHGAP10;ARHGAP29;ARHGAP32;ARHGEF37;ARHGEF6;ARL14EP;ARL4C;ARL5A;ARMCX1;ARPC2;ARSJ;…
hsa-mir-16-1|chr13_50656022_50656222	146	ABCG1;ABRAXAS1;ACOT13;ACSM3;ACTN4;ADAMTSL1;ADGRE5;AEBP1;AIG1;AK3;APOBEC3D;ARHGEF6;ARL4A;ARPC5L;ART4;B3GALNT1;BCL10;BCL11A;BEX2;BIK;BIRC3;BLVRB;BTN3A1;C1GALT1;C6orf141;C9orf40;CAPN2;CBSL;CCDC3;CCL28;CDCA7;CENPW;CEP68;CHKA;CIP2A;CKAP2;CLDN10;CMTM3;CNRIP1;COL1A1;COL6A3;CPOX;CXCR5;CYP2S1;DCLRE1B;DENND2A;EAF2;EEF1AKMT4;EFHC2;EIF4EBP1;ELK3;EPHA3;EPHB6;EPOR;EZH2;F2RL1;FAM180A;FCRL5;FGFBP2;GDA;GGT1;GRAMD…	13	ATF7IP;BCL2;CCND1;DUSP5;GNG12;GNG2;GOLIM4;KITLG;MATR3;PLS1;TP53INP1;TWIST1;VEGFA	1220	ABCA6;ABCC4;ABCG2;ABHD3;ABI3;ABL1;ABTB2;ACOT13;ACSF2;ACSL5;ACSM3;ACSS2;ACSS3;ACTN1;ADAM19;ADAM28;ADAMTS1;ADAMTSL1;ADAP1;ADARB1;ADCY5;ADH1B;ADH5;ADNP2;ADRA2A;AFAP1;AFF4;AGMAT;AGPAT2;AGR2;AHCYL2;AIG1;AJUBA;AK3;AKAP5;AKAP7;AKAP9;AKNA;AKT3;ALDH1A2;ALDH1A3;ALDH1L1;ALDH2;ALDH7A1;AMACR;AMN1;AMOTL1;ANK3;ANKRD13A;ANKRD29;ANO6;ANTXR1;ANTXR2;ANXA11;AP1S3;AP2B1;APCDD1;APH1B;APLNR;APLP2;APOL6;AR;ARAP1;ARAP2;A…
hsa-mir-17|chr13_91999948_92000148	96	ACSM3;ACVR1B;ADAMTSL4;ALDH1A2;ARG2;ARL14EP;ATP2A3;BAZ2A;BCAR3;BCL2;CA8;CFLAR;CHKA;CHST10;CLCN2;CSRP2;DGUOK;DNAJC12;DPCD;EEF1AKMT4;ELF3;ELF4;EPOR;FBLIM1;FBXO36;FCRL5;GCAT;GJA1;GPR153;GRAMD1C;GRK2;HDAC10;HSPA4L;ID1;IQCE;KAZN;KCNK5;KLF3;LIMA1;LPXN;LRRC1;LSM11;MAP3K12;MAPK11;MED28;MEX3B;MRAP2;MST1R;MUS81;NAA16;NDOR1;ORC6;P2RY2;PABPC4L;PACS1;PHF12;PIAS3;PIP5K1B;PNP;PPP1R15A;PRDM1;PRPF38B;PTPN3;RAI1;RA…	203	ABL1;ACVR1B;ADARB1;AGMAT;AK1;AR;ARAP2;ARHGAP10;ARL5A;ARPC2;ARSJ;ATP2B1;BACE1;BBX;BCAS4;BCL2;BHMT2;BLVRA;BMPR2;BSCL2;BTG3;BTN3A1;BTN3A3;C2;C9orf40;CAMK2N2;CAPN1;CAV1;CAVIN1;CCDC6;CCL5;CCND1;CCSER2;CERCAM;CETN2;CFL2;CHIC1;CKAP2;CLIC4;CLIP4;CLU;CPE;CPOX;CROT;CRTC3;CTSA;CYB5A;CYBRD1;DCBLD2;DDX5;DNAJC28;DNMBP;DPYSL2;ENPP2;ENPP5;EPAS1;EPB41L2;ETV1;F10;F2RL1;FAM102A;FAM83D;FAS;FAXC;FBXL7;FBXO21;FMNL2;FN…	1174	ABAT;ABCA6;ABCC1;ABCG2;ABHD4;ABI3;ABL1;ABR;ACOT13;ACSF2;ACSS2;ACSS3;ACVR1B;ADAM19;ADAM28;ADAMTS1;ADAMTSL1;ADAP1;ADARB1;ADH1B;ADH5;ADHFE1;ADNP2;ADRA2A;AFAP1;AFF4;AGMAT;AHCYL2;AHNAK;AIF1L;AJUBA;AK1;AK3;AKAP5;AKAP9;AKT3;ALDH1A1;ALDH1A3;ALDH2;ALDH7A1;AMOTL1;ANGPTL2;ANKRD22;ANKRD29;ANO6;ANTXR1;ANTXR2;ANXA11;AP1S3;AP2B1;APCDD1;APH1B;APLNR;APOBEC3C;AQP3;AR;ARAP1;ARAP2;ARHGAP29;ARHGAP32;ARHGEF10;ARHGEF6;…
hsa-mir-1825|chr20_30795614_30795814	190	ABCC1;ADHFE1;AFAP1;AIF1L;AK3;AKR1C3;AMACR;ANXA4;ARAP2;ARHGEF10;ARID3B;ARL4A;ATG5;ATP2A3;ATP6V1E1;BAG2;BASP1;BAZ2A;BDNF;BEX4;BMPR2;BSPRY;BTG3;BVES;C1orf21;C9orf40;CAST;CCDC121;CCN4;CD9;CDR2L;CEACAM1;CETP;CHST10;CHST11;CLDN11;CLDN23;CLIC2;COL6A2;COQ9;CORO2A;CROT;CRTAP;CTF1;CTSK;CYC1;DCLRE1C;DGCR6;DGUOK;DLG3;ECI2;EDNRA;EEF1AKMT3;EHF;ELF1;EMP3;EPS8L2;ERCC6L2;FAAH;FBLN7;FDXR;FMN1;FOXJ3;FOXM1;FZD1;GDPD…	14	ABCC1;ETS1;PLEKHG2;PPM1F;PPP2R1A;QSOX1;RAB40C;SNTB1;TTLL1;UBE2S;VAV3;VPS37B;ZNF772;ZNF791	524	A4GALT;ABAT;ABCA6;ABCC1;ABCG1;ACTN4;ACVR1B;ADAM19;ADRA1A;ADRA2A;AFAP1;AIF1L;AKAP7;AKNA;AKT3;ALDH2;ALDH7A1;AMOTL1;ANK3;ANKRD13A;ANO6;AOC3;AP1S3;AP2B1;APBB1;APH1B;APLNR;AQP3;AR;ARAP2;ARHGAP10;ARHGAP21;ARHGAP29;ARHGEF6;ARID3B;ARL14EP;ARL4A;ARPC5L;ARRDC3;AS3MT;ASAH1;ASRGL1;ATF7IP;AZGP1;B3GNT3;BAZ2A;BCAM;BCAS1;BCL10;BCL2;BICC1;BID;BMPR2;BNIP3L;BTC;C1GALT1;C1orf115;C1orf21;C3orf70;CA12;CAPN5;CBS;CCDC80…
hsa-mir-185|chr22_20008530_20008730	116	ABTB2;ACOT11;ADNP2;APOBEC3D;ARL4A;ARL5A;ARPC1B;ARRDC2;ART4;ASS1;BLVRB;BSCL2;C19orf33;C1orf21;C2orf81;CA8;CACNB3;CALD1;CAMK2G;CAND2;CAVIN1;CBS;CCDC6;CD163L1;CDC42BPA;CHST10;CPEB1;CST7;CTSA;CYGB;DCAF15;DCLRE1B;DCLRE1C;DDX5;EFNB1;EHBP1L1;ETFRF1;FAM210B;FUOM;FXYD5;GGT1;GYPC;HHLA3;HIST1H2BF;HSD17B14;IGFBP7;IL17RE;IMPA2;KCNJ8;KCNN4;KIAA0930;KIF2A;LACTB2;LASP1;LGALS3;LGI4;LMO7;MARVELD3;MBOAT2;MKRN3;MYCL…	64	ABL1;ACTN4;AHCYL2;APOBEC3C;AQP3;AR;ARHGEF6;BASP1;C11orf74;CALM3;CGN;CHRDL1;CHST11;COL1A1;CREB3L2;DENND2A;DUSP7;EFNA1;ENPP5;EPAS1;EZH2;FGFR1;FSCN1;GSTA4;KITLG;LASP1;LDHB;LPP;MATR3;MDK;MRAS;MZB1;OAS2;PALM;PALM2-AKAP2;PFKFB3;PLAC8;PLPP3;PRRT2;PTK7;RAB40C;RALBP1;RAPH1;RBM38;SEMA3F;SLC9A1;SPR;SPRY4;STK38;STX6;TES;TESPA1;TGFB1;TIGIT;TMEM109;TMEM184A;TMEM9;TMOD3;TSPYL4;VAV3;VEGFA;ZNF25;ZNF251;ZNF385A	1096	A4GALT;ABAT;ABCC1;ABCG1;ABCG2;ABHD4;ABI3;ABL1;ABR;ABTB2;ACSF2;ACSS2;ACTN4;ACVR1B;ADAM19;ADAMTSL1;ADAMTSL4;ADAP1;ADARB1;ADIRF;ADRA1A;ADRA2A;ADRB1;AFAP1;AFAP1L2;AGMAT;AGR2;AHCYL2;AIF1L;AIG1;AIM2;AK1;AKAP5;AKNA;AKT3;ALDH1B1;ALDH4A1;AMACR;AMOTL1;ANGPTL2;ANK3;ANKRD13A;ANKRD22;ANO6;ANTXR1;ANXA11;ANXA2;AOC3;AP1M2;AP1S3;AP2B1;APCDD1;APH1B;APLNR;APOBEC3C;APOBEC3D;APOBR;APOE;APOL6;AQP3;AR;ARAP1;ARHGAP25;AR…
hsa-mir-186|chr1_71546645_71546845	74	ADRA2A;BBX;BEX5;BTN3A3;CCDC14;CEP68;CETN2;COL5A2;CSRP2;DERL3;DOK6;DPYD;ELF1;EPB41L2;FILIP1L;FXYD6;HELLS;HSPA12B;IFT22;IREB2;KHDRBS3;KLHL20;LGI4;MAML2;MAP9;MBOAT2;MIA3;MOCS2;MYOCD;NUAK2;PALM2-AKAP2;PCDHB12;PDE4D;PEA15;PINK1;PNCK;POLR3GL;PSAT1;PTBP2;RASL12;RBM24;RBMS2;RECQL;RFXAP;SALL2;SERINC5;SEZ6L2;SLC12A6;SLFN5;SMAD4;SOBP;ST13;STARD4;STON1;TCAF1;TCEAL5;TCEAL7;TCTN2;TMEM35A;TMEM47;TNS1;TOP1;TRAF3…	139	ADRB1;AGMAT;ALDH1B1;ANTXR2;AR;ARL4D;ATF7IP;BBS10;BCAS4;BHLHE41;BHMT2;BTLA;BTN3A3;C11orf74;C2;CAVIN1;CBR1;CCDC8;CCDC80;CCL5;CD109;CD9;CD96;CDH1;CGN;CHST11;CLDN23;CMTM4;CYBRD1;DBN1;DCBLD2;DLG3;DNAJB5;DSE;DSEL;DSP;ECHS1;EMP2;EZR;F2RL1;FBLIM1;FGF1;FGF2;FOXM1;FRS2;FXYD5;GAB2;GAREM1;GCSAM;GCSAML;GJA1;GNAI1;GNB5;GNG12;GOLIM4;HS3ST1;HSPA4L;ID4;ITGB8;JCAD;KIAA0930;KIAA1522;KLRD1;LBR;LDHB;LDHD;LIMA1;LPCAT1…	1301	ABCA6;ABCC1;ABCC4;ABCG2;ABL1;ABR;ACSF2;ACSS3;ACVR1B;ADAM19;ADAM28;ADAMTS1;ADAMTSL4;ADCY5;ADH1B;ADH5;ADRB1;AFAP1;AFAP1L2;AFF4;AGMAT;AHCYL2;AHNAK;AIG1;AJUBA;AK1;AK3;AKAP5;AKAP7;AKNA;AKT3;ALDH1A3;ALDH1B1;ALDH2;ALDH4A1;ALDH7A1;ALOX5;AMACR;AMOTL1;ANGPTL2;ANK3;ANKRD13A;ANKRD29;ANO6;ANTXR1;ANTXR2;ANXA11;ANXA4;AOC3;AP1S3;APCDD1;APLNR;APLP2;APOBEC3C;APOBEC3G;APOBR;APOL6;AQP3;AR;ARAP1;ARAP2;ARG2;ARHGAP21;A…
hsa-mir-188|chrX_49687125_49687325	207	ACTN1;AK3;AKT3;ANKRD22;ANTXR1;APOL6;ARHGAP32;ARMC9;ARPC1B;ASRGL1;BAG2;BARX2;BCAR3;BNIP3;BTC;C1GALT1;C1QTNF3;C8orf88;CACNB3;CAVIN2;CCDC6;CCN4;CD200;CD4;CD69;CDC37L1;CDC42BPA;CDC42EP1;CDH11;CEP135;CFAP300;CLCN2;CNN2;COL3A1;COL4A5;COLEC12;CORO1C;CROT;CSDC2;CXCR3;DAPP1;DDR2;DERL3;DMKN;EFHC2;EHF;EIF4EBP1;ELF4;EPM2AIP1;ETFRF1;EZR;FAM102B;FAM76B;FBXO36;FCGRT;FCMR;FGL2;FKBP7;FRS2;FZD1;FZD6;FZD8;GALNT3;GC…	39	ADRB1;AP2B1;AR;ART4;C2;C3orf52;CA8;CCR4;CDCA8;CISD1;ENPP5;FCMR;FZD8;GALNT10;GDPD5;HID1;ID1;IREB2;KREMEN1;MAP3K3;MBNL1;MN1;OSBPL1A;P4HB;PRNP;PXDN;REEP4;SEL1L3;SLC16A4;SLC1A5;SMO;SMOC1;SPOP;STK38;TMTC1;WAS;WASF3;ZCCHC24;ZNF791	852	A4GALT;ABCA6;ABCG1;ABHD4;ABL1;ACAT1;ACOT11;ACTN1;ACVR1B;ADAM19;ADAM28;ADAMTS1;ADAMTSL1;ADAP1;ADARB1;ADCY5;ADH1B;ADH5;ADRB1;AFF4;AHCYL2;AIF1L;AIG1;AJUBA;AK3;AKNA;ALDH1A2;ALDH1A3;ALDH1B1;ALDH4A1;ALDH7A1;ALOX5;AMOTL1;ANGPTL2;ANK3;ANKRD29;ANTXR2;ANXA11;AP1S3;AP2B1;APH1B;APOL6;AQP3;AR;ARG2;ARHGAP29;ARHGAP32;ARHGEF25;ARHGEF37;ARL4A;ARL4C;ARL5A;ARPC2;ARPC5L;ARRDC3;ART4;ASRGL1;ATP2C2;ATP6V1E1;AZGP1;B3GAL…
hsa-mir-18a|chr13_91999948_92000148	96	ACSM3;ACVR1B;ADAMTSL4;ALDH1A2;ARG2;ARL14EP;ATP2A3;BAZ2A;BCAR3;BCL2;CA8;CFLAR;CHKA;CHST10;CLCN2;CSRP2;DGUOK;DNAJC12;DPCD;EEF1AKMT4;ELF3;ELF4;EPOR;FBLIM1;FBXO36;FCRL5;GCAT;GJA1;GPR153;GRAMD1C;GRK2;HDAC10;HSPA4L;ID1;IQCE;KAZN;KCNK5;KLF3;LIMA1;LPXN;LRRC1;LSM11;MAP3K12;MAPK11;MED28;MEX3B;MRAP2;MST1R;MUS81;NAA16;NDOR1;ORC6;P2RY2;PABPC4L;PACS1;PHF12;PIAS3;PIP5K1B;PNP;PPP1R15A;PRDM1;PRPF38B;PTPN3;RAI1;RA…	83	ABR;AGMAT;APOL6;AR;ARAP1;AS3MT;ATP1A1;ATP6V1E1;BCL2;BSCL2;BVES;CA12;CCND1;CES2;CLU;COL4A1;CRIM1;DBN1;DDAH1;DDX5;DHCR24;ERRFI1;ETFA;EZR;FAM83F;FAS;FAXC;GCH1;GDF11;GPR55;HOXA9;HS3ST1;HSF2;HSPA4L;ID4;ITGA2;KIAA0930;LRIG3;MAPK13;MATR3;MCM5;MFAP2;MFSD2A;MYLK;NAA16;NDOR1;NEDD9;NEO1;NR3C1;P4HB;PDE4D;PIAS3;PMAIP1;PON2;PSAT1;PTEN;RAB23;RBM38;RNF157;ROBO4;RTL8A;SDC4;SERTAD3;SMAD4;ST6GAL1;STK4;STX12;SVIL;SY…	883	A4GALT;ABAT;ABCG1;ABL1;ABR;ABTB2;ACOT13;ACSF2;ACSS2;ACTN4;ADAMTSL4;ADAP1;ADARB1;ADCY5;ADH1B;ADH5;ADRA2A;ADRB1;AEBP1;AFAP1;AGMAT;AGPAT2;AIF1L;AJUBA;AKT3;ALDH1A2;ALDH4A1;ALDH7A1;AMACR;AMOTL1;ANK3;ANKRD13A;ANO6;ANTXR1;ANXA11;ANXA3;AP1M2;APBB1;APH1B;APLNR;APOL6;AQP3;AR;ARAP1;ARHGAP10;ARHGAP25;ARHGAP8;ARHGEF25;ARHGEF6;ARID3B;ARL4C;ARRDC2;AS3MT;ATP2C2;ATP6V1E1;ATP8A1;B3GALNT1;B3GNT3;BAG2;BAZ2A;BBS7;BBX…
hsa-mir-193b|chr16_14396050_14396250	206	ACOT13;ACTA2;ACVR1B;ADAMTSL4;ADGRD1;AHNAK;AKR1C3;ALDH1A3;ALDH1L1;AMN1;ANXA2;ANXA4;AOC3;AQP3;ARHGEF25;ARHGEF37;ARMC9;ART4;ASS1;ATF7IP;B3GNT3;BAG2;BBIP1;BCAS4;BMPR2;BNIP3;C14orf132;C19orf33;C3orf52;C8orf88;CALHM2;CAPN5;CBLN1;CCDC6;CCDC80;CDC42EP1;CH25H;CLIP1;CRB3;CROT;CSDC2;CUTC;DBNDD1;DCBLD2;DDO;DIPK1A;DLG1;DNAJC12;DNMBP;DSEL;DSG2;EEF1AKMT4;EFNA4;ELF4;EML2;EPB41L4B;EPHX1;EPOR;EPS8;ERBB2;ERRFI1;ETN…	131	A4GALT;ACTN1;ACTN4;ADARB1;ALDH1A2;ALDH7A1;AMACR;APCDD1;AR;ART4;ATP1A1;BASP1;BMP7;C1QTNF2;C2;C6orf132;C9orf40;CAVIN1;CBS;CCND1;CD4;CDCA7;CDH1;CHDH;CLIC4;CMBL;COL4A1;COTL1;CRIM1;DDAH1;DOK2;EFHD1;EFS;ELK3;EPDR1;EPHX1;EPOP;ERRFI1;ETS1;EZH2;FAM111A;FLNA;FOXC1;FXYD5;GDF11;GIMAP2;GSTK1;HACD4;HASPIN;HELLS;IQCA1;KANK2;KCTD1;KCTD10;KREMEN1;KRT19;LAMC1;LASP1;LMCD1;LOX;LOXL1;LPCAT1;LXN;MACC1;MAP3K3;MCL1;MCM5…	783	A4GALT;ABAT;ABCG2;ABL1;ACADL;ACOT11;ACSF2;ACSS2;ACSS3;ACTN4;ACVR1B;ADAM19;ADAM28;ADAMTS1;ADAP1;ADARB1;ADH1B;ADH5;ADHFE1;ADNP2;AFAP1;AFF4;AGMAT;AHCYL2;AIF1L;AJUBA;AK1;AK3;AKAP5;ALDH1A3;ALDH1B1;ALDH4A1;ALDH7A1;ALOX5;AMOTL1;ANK3;ANKRD13A;ANKRD22;ANKRD29;ANTXR1;ANTXR2;ANXA11;ANXA4;AP1S3;APCDD1;APLP2;APOBEC3C;AR;ARHGAP25;ARHGAP27;ARHGAP29;ARHGAP32;ARHGEF37;ARHGEF6;ARID3B;ARL4C;ARL4D;ARPC2;ARRDC3;ARSJ;…
hsa-mir-19a|chr13_91999948_92000148	96	ACSM3;ACVR1B;ADAMTSL4;ALDH1A2;ARG2;ARL14EP;ATP2A3;BAZ2A;BCAR3;BCL2;CA8;CFLAR;CHKA;CHST10;CLCN2;CSRP2;DGUOK;DNAJC12;DPCD;EEF1AKMT4;ELF3;ELF4;EPOR;FBLIM1;FBXO36;FCRL5;GCAT;GJA1;GPR153;GRAMD1C;GRK2;HDAC10;HSPA4L;ID1;IQCE;KAZN;KCNK5;KLF3;LIMA1;LPXN;LRRC1;LSM11;MAP3K12;MAPK11;MED28;MEX3B;MRAP2;MST1R;MUS81;NAA16;NDOR1;ORC6;P2RY2;PABPC4L;PACS1;PHF12;PIAS3;PIP5K1B;PNP;PPP1R15A;PRDM1;PRPF38B;PTPN3;RAI1;RA…	126	ADRB1;ALOX5;AR;ARAP2;ARRDC3;ATG5;BAMBI;BMPR2;C2;C6orf132;CALM1;CASP1;CASP10;CCDC8;CCDC80;CCND1;CCSER2;CD38;CDH1;CEP55;CERCAM;CFL2;CLIC4;CLIP1;CMBL;CORO1C;CREB3L2;CXCR6;DBN1;DCBLD2;DHX40;DPYSL2;DSE;DSEL;EHD1;ENPP5;EOGT;ETS1;F10;FAM102A;FAM161B;FAM83D;FAS;FBLIM1;FNDC3A;FOXP1;FOXQ1;FRMD6;FRS2;FZD6;HOMER1;ITGA2;KCNJ2;KCTD1;KCTD10;KITLG;KLHL20;LOX;LPP;LXN;MAP3K3;MBNL1;MCC;MOB3B;MTF2;MTUS1;MYO10;NDRG1;…	966	ABCA6;ABCC1;ABCG1;ABCG2;ABHD3;ABHD4;ABL1;ABR;ACAT1;ACOT13;ACSS3;ACTN1;ACTN4;ADAM19;ADAM28;ADAP1;ADARB1;ADCY5;ADH1B;ADH5;ADRB1;AFAP1;AGMAT;AHNAK;AIF1L;AIG1;AJUBA;AK1;AK3;AKAP5;AKAP7;ALDH1A2;ALDH7A1;ALOX5;AMACR;AMOTL1;ANK3;ANKRD22;ANKRD29;ANTXR1;ANTXR2;ANXA11;ANXA4;AP2B1;APCDD1;APH1B;APLNR;APOBR;APOL6;AR;ARAP1;ARAP2;ARHGAP21;ARHGAP27;ARHGAP32;ARHGEF6;ARL14EP;ARL5A;ARRDC2;ARRDC3;ARSJ;ART4;AS3MT;ASAP…
hsa-mir-19b-1|chr13_91999948_92000148	96	ACSM3;ACVR1B;ADAMTSL4;ALDH1A2;ARG2;ARL14EP;ATP2A3;BAZ2A;BCAR3;BCL2;CA8;CFLAR;CHKA;CHST10;CLCN2;CSRP2;DGUOK;DNAJC12;DPCD;EEF1AKMT4;ELF3;ELF4;EPOR;FBLIM1;FBXO36;FCRL5;GCAT;GJA1;GPR153;GRAMD1C;GRK2;HDAC10;HSPA4L;ID1;IQCE;KAZN;KCNK5;KLF3;LIMA1;LPXN;LRRC1;LSM11;MAP3K12;MAPK11;MED28;MEX3B;MRAP2;MST1R;MUS81;NAA16;NDOR1;ORC6;P2RY2;PABPC4L;PACS1;PHF12;PIAS3;PIP5K1B;PNP;PPP1R15A;PRDM1;PRPF38B;PTPN3;RAI1;RA…	20	CASP1;CASP10;CASP8;CCND1;CD38;CMBL;CORO1C;CXCR6;EOGT;ETS1;FAM161B;ITGB8;LPP;MAP3K3;MOB3B;MYO10;P2RY1;RHOBTB3;TCN2;ZFAND1	968	ABCA6;ABCC1;ABCG1;ABCG2;ABHD3;ABHD4;ABL1;ABR;ACAT1;ACOT13;ACSS3;ACTN1;ACTN4;ADAM19;ADAM28;ADAP1;ADARB1;ADCY5;ADH1B;ADH5;ADRB1;AFAP1;AGMAT;AHNAK;AIF1L;AIG1;AJUBA;AK1;AK3;AKAP5;AKAP7;ALDH1A2;ALDH7A1;ALOX5;AMACR;AMOTL1;ANK3;ANKRD22;ANKRD29;ANTXR1;ANTXR2;ANXA11;ANXA4;AP2B1;APCDD1;APH1B;APLNR;APOBR;APOL6;AR;ARAP1;ARAP2;ARHGAP21;ARHGAP27;ARHGAP32;ARHGEF6;ARL14EP;ARL5A;ARRDC2;ARRDC3;ARSJ;ART4;AS3MT;ASAP…
hsa-mir-20a|chr13_91999948_92000148	96	ACSM3;ACVR1B;ADAMTSL4;ALDH1A2;ARG2;ARL14EP;ATP2A3;BAZ2A;BCAR3;BCL2;CA8;CFLAR;CHKA;CHST10;CLCN2;CSRP2;DGUOK;DNAJC12;DPCD;EEF1AKMT4;ELF3;ELF4;EPOR;FBLIM1;FBXO36;FCRL5;GCAT;GJA1;GPR153;GRAMD1C;GRK2;HDAC10;HSPA4L;ID1;IQCE;KAZN;KCNK5;KLF3;LIMA1;LPXN;LRRC1;LSM11;MAP3K12;MAPK11;MED28;MEX3B;MRAP2;MST1R;MUS81;NAA16;NDOR1;ORC6;P2RY2;PABPC4L;PACS1;PHF12;PIAS3;PIP5K1B;PNP;PPP1R15A;PRDM1;PRPF38B;PTPN3;RAI1;RA…	173	ACVR1B;AGMAT;AR;ARAP2;ARPC2;ARSJ;ATP2B1;BAMBI;BBX;BCAS4;BCL2;BHMT2;BID;BMPR2;BSCL2;BTG3;BTN3A1;BTN3A3;C2;C9orf40;CAMK2N2;CAV1;CAVIN1;CCDC6;CCL5;CCND1;CCSER2;CEP120;CERCAM;CFL2;CHIC1;CKAP2;CLIC4;CLIP4;CLMP;CMTM4;CPOX;CRIM1;CROT;CRTC3;CTSA;CYB5A;CYBRD1;DCBLD2;DDX5;DNAJC28;DPYSL2;ENPP5;EPAS1;ETV1;F10;F2RL1;FAM102A;FAM83D;FAXC;FBXL7;FBXO21;FGF7;FLNA;FMNL2;FNBP1;FNBP1L;FOXC1;FOXJ3;FOXL1;FOXQ1;FRMD6;FR…	1075	ABAT;ABCA6;ABCG1;ABCG2;ABHD4;ABR;ACADL;ACOT13;ACSF2;ACSS3;ACVR1B;ADAM19;ADAM28;ADAMTSL1;ADAP1;ADARB1;ADH1B;ADH5;ADHFE1;ADNP2;ADRA2A;AFAP1;AFF4;AGMAT;AHCYL2;AHNAK;AJUBA;AK1;AK3;AKAP5;AKAP9;AKT3;ALDH1A2;ALDH1A3;ALDH2;ALDH7A1;AMACR;AMOTL1;ANK3;ANKRD13A;ANKRD22;ANKRD29;ANO6;ANTXR1;ANTXR2;ANXA11;AP1M2;AP1S3;AP2B1;APCDD1;APH1B;APOBEC3C;AQP3;ARAP2;ARHGAP29;ARHGAP32;ARHGEF10;ARHGEF37;ARHGEF6;ARL14EP;ARL4…
hsa-mir-22|chr17_1619440_1619640	130	ABCC1;ABL1;ACSF2;AFAP1L2;APOBEC3C;ARAP1;ARHGAP8;ARL4D;ART4;ASS1;ATG5;ATP2B1;B3GNT5;BARX2;BATF;BCL2;C1QTNF7;C1orf54;C2orf81;C4orf19;CCDC3;CCDC9B;CD82;CDCA8;CDS2;CEP78;CFP;CHST10;CLBA1;CMBL;COL16A1;COL3A1;COL5A1;COL6A2;CRISPLD1;DCLRE1C;DMPK;DSE;DUSP6;EDNRA;EHD1;ENTPD2;EPOR;ETFA;FADS3;FAM76B;FAR2;FDXR;FLNA;FRMD6;FSTL1;G0S2;GABARAPL1;GYS1;HCAR2;HOMER1;HOXA1;HTRA3;IER5;IRAK1BP1;ITGA8;ITGB8;JAM3;KAZN;L…	36	AR;ARHGAP21;ARSJ;BDNF;BMP7;BSG;BTN3A3;CAMK2N1;ERBB2;ERBB3;F2RL2;FOXP1;HIST1H2BF;KCTD1;KCTD10;LGALS1;LRRC1;MAOA;MMP14;NET1;NR3C1;PMAIP1;PTEN;RCOR1;RGS2;SOGA1;ST13;TACC1;TBX3;TCEAL1;TNS1;TRAF3IP1;VCAM1;WWC1;YWHAZ;ZNF431	911	ABAT;ABCA6;ABCC1;ABHD3;ABHD4;ABI3;ABL1;ABR;ABTB2;ACOT13;ACSF2;ACSS2;ACSS3;ACVR1B;ADAM19;ADAM28;ADAMTS1;ADAMTSL1;ADAP1;ADARB1;ADH5;AFAP1;AFAP1L2;AFF4;AGMAT;AGR2;AIF1L;AIG1;AK3;AKNA;AKT3;ALDH1B1;ALDH7A1;AMOTL1;ANGPTL2;ANK3;ANKRD13A;AOC3;AP2B1;AR;ARHGAP21;ARHGAP27;ARHGAP29;ARHGAP32;ARHGAP4;ARHGEF2;ARHGEF37;ARID3B;ARL4A;ARL5A;ARRDC2;ARRDC3;ARSJ;ART4;AS3MT;ASAP2;ASRGL1;ASS1;ATF7IP;ATP2B1;ATP6V1E1;ATP8…
hsa-mir-221|chrX_45629535_45629735	87	ABCG1;ADAMTSL1;ADGRG6;ANO9;ARG2;ARL14EP;BARX2;C1QTNF1;CD302;CD40;CDC37L1;CDCA7;CHST7;CKAP2;COL8A1;CSPG4;CSRP2;CST7;CYTH4;DDX5;DEFB1;DSEL;DUSP4;DUSP5;DUSP6;EAF2;EDNRA;EFHC2;EHF;ELF1;ELK3;ETV1;FAM111A;FAM124B;FAM216A;GBP5;GIMAP8;HASPIN;HCAR2;HERPUD2;HEYL;HOXA9;KCNJ2;LPXN;MFNG;MYOCD;NCS1;NEDD9;NFATC4;NFKB1;NFKBIZ;NR4A1;NRP1;OOEP;P2RY2;PALM2-AKAP2;PARP4;PIK3R5;PNP;PPP1R15A;PTGS2;RAB37;RND3;RRBP1;SDC4…	55	ABHD3;ABL1;AKT3;AR;ATP6V1E1;BAG3;BNIP3;BNIP3L;CARD8;CDKN1C;CLIC5;CNRIP1;CROT;CTSA;CXCL12;DDAH1;EFEMP2;EMP2;ENPP1;ETS1;EVL;FLNA;FNBP1;FSCN1;GALNT3;GJA1;IL6R;IQCE;LDHB;LDOC1;LPP;MAPK10;MBD2;MBNL1;MEOX2;MMP2;MYLIP;NRIP1;PLEKHG2;PPP1R14C;PRNP;PTEN;RACGAP1;RBMS2;RCOR1;RECK;RRAGD;SDC4;SLC39A10;TCEAL1;TIMP3;TNKS2;UNC5B;ZKSCAN8;ZNF486	958	A4GALT;ABAT;ABCG1;ABCG2;ABHD3;ABI3;ABL1;ABR;ABTB2;ACADL;ACOT11;ACOT13;ACSS2;ACTN4;ACVR1B;ADAM28;ADAMTS1;ADAMTSL1;ADARB1;ADCY5;ADH1B;ADH5;ADHFE1;ADNP2;ADRA1A;ADRA2A;AFAP1;AFF4;AGMAT;AGPAT2;AGR2;AIG1;AKAP5;AKNA;AKT3;ALDH1A1;ALDH1A2;ALDH1B1;ALDH7A1;AMACR;AMOTL1;ANGPTL2;ANK3;ANTXR2;ANXA11;ANXA3;AOC3;APLP2;APOBEC3C;APOL6;AQP3;AR;ARAP1;ARAP2;ARHGAP27;ARHGAP29;ARHGAP32;ARHGEF10;ARHGEF37;ARID3B;ARL14EP;A…
hsa-mir-222|chrX_45629538_45629738	87	ABCG1;ADAMTSL1;ADGRG6;ANO9;ARG2;ARL14EP;BARX2;C1QTNF1;CD302;CD40;CDC37L1;CDCA7;CHST7;CKAP2;COL8A1;CSPG4;CSRP2;CST7;CYTH4;DDX5;DEFB1;DSEL;DUSP4;DUSP5;DUSP6;EAF2;EDNRA;EFHC2;EHF;ELF1;ELK3;ETV1;FAM111A;FAM124B;FAM216A;GBP5;GIMAP8;HASPIN;HCAR2;HERPUD2;HEYL;HOXA9;KCNJ2;LPXN;MFNG;MYOCD;NCS1;NEDD9;NFATC4;NFKB1;NFKBIZ;NR4A1;NRP1;OOEP;P2RY2;PALM2-AKAP2;PARP4;PIK3R5;PNP;PPP1R15A;PTGS2;RAB37;RND3;RRBP1;SDC4…	51	ABCG2;AKT3;C2;CAST;CDKN1C;CEP55;CKAP2;CLDN23;COL4A5;COL5A2;DBN1;DUSP5;EFHD2;EPB41L2;ETS1;EZR;FBXO21;FGF2;FLNA;GALNT3;GJA1;GNAI2;GNG2;GOLIM4;KITLG;LGALS3;LGALS3BP;LXN;MAP1B;MKRN3;MYLIP;OSBPL10;PKP2;PLXNC1;PPP1R14C;PPP2R1A;PRDM1;PRNP;PTEN;RBMS2;RECK;SLC25A10;SORT1;TCEAL1;TIMP3;TLN1;VCL;ZMYND11;ZNF131;ZNF708;ZNF772	790	ABAT;ABCA6;ABCC4;ABCG2;ABHD3;ABTB2;ACADL;ACOT11;ACSL5;ACSS3;ACVR1B;ADAM28;ADAMTS1;ADAMTSL1;ADARB1;ADH1B;ADH5;ADHFE1;ADNP2;AFAP1;AFF4;AGMAT;AHCYL2;AHNAK;AIG1;AJUBA;AK3;AKAP5;AKAP9;AKT3;ALDH1A1;ALDH1A2;ALDH1B1;ALDH1L1;AMACR;AMN1;AMOTL1;ANGPTL2;ANK3;ANTXR1;ANTXR2;ANXA3;AP1S3;APLNR;APOL6;AQP3;AR;ARAP1;ARAP2;ARHGAP29;ARHGEF10;ARHGEF37;ARL4A;ARL4C;ARL5A;ARRDC2;ARSJ;ASAP2;ATF7IP;ATP1A1;ATP6V1E1;ATP8A1;B…
hsa-mir-2276|chr13_24734778_24734978	158	ABAT;ABCC3;ADCY5;AMN1;ANO9;APLNR;ARAP1;ARHGAP21;ARHGEF37;BBS10;BCL2;BEX5;BMP7;BSG;C1QTNF3;CACNB3;CCL28;CCN4;CCND1;CH25H;CLSTN3;CXCR3;CYYR1;DAPK2;DERL3;DHCR24;DPCD;DSG2;EFCAB1;EPAS1;EPB41L2;ETFRF1;F2RL1;FA2H;FAAH;FAM102A;FAM189A2;FBLIM1;FBXL2;FDX1;FLT3LG;FMOD;FNDC3A;FOLH1;FOXA1;FOXF2;FOXQ1;FXYD5;GATA3;GDF10;GNG7;GYG1;HABP4;HCAR1;HHLA3;HOMER1;HPN;HS3ST1;IL4R;IP6K3;IQCE;ISYNA1;ITGA3;KAZN;KITLG;KLHDC…	60	ACADL;AK3;ANTXR1;ANTXR2;APCDD1;AR;ATP2B1;BDKRB2;C1orf21;C1orf210;C2;CCDC6;CCDC69;CDH5;CLIC5;CLU;CLUAP1;CMBL;COL5A3;CXCL14;DHCR24;DNAJC28;ERCC6L2;ETS1;FAM210B;FAM83D;FOXL1;FRMD6;GALNT10;GYS1;HEYL;MACC1;MATR3;MSL2;MYADM;MYOC;MYOCD;NUCKS1;PC;PFKM;PHLDA3;PIGR;PPIC;PTGIS;PYCARD;QPRT;RGS5;RND2;SGPP2;SLC1A5;SPOP;VANGL2;VAT1;VSIG2;VSTM4;WNT4;WWC1;ZNF391;ZNF431;ZNF488	1008	A4GALT;ABAT;ABCA6;ABCG1;ABCG2;ABR;ABTB2;ACADL;ACAT1;ACSF2;ACSS2;ACTN4;ACVR1B;ADAM19;ADAM28;ADAMTSL1;ADAMTSL4;ADARB1;ADHFE1;AEBP1;AFAP1;AFF4;AGPAT2;AHCYL2;AHNAK;AIF1L;AIG1;AJUBA;AK3;AKAP5;AKAP7;AKT3;ALDH1A2;ALDH1L1;ALDH7A1;AMACR;AMOTL1;ANKRD13A;ANKRD22;ANO6;ANTXR1;ANTXR2;ANXA11;AOC3;AP1M2;APBB1IP;APCDD1;APH1B;APLNR;APLP2;APOBEC3C;APOL6;AR;ARAP1;ARHGAP10;ARHGAP25;ARHGAP27;ARHGAP32;ARHGEF10;ARHGEF19…
hsa-mir-23a|chr19_13953542_13953742	91	A2M;AJUBA;AP1S3;AR;ARL5A;ASPHD1;ATF7IP;ATP2C2;BCL10;C3orf70;CAMK1;CCDC170;CCNG2;CD69;CDK13;CDS1;CIPC;CXCR3;CXCR5;CYTIP;DOCK10;DUSP4;EFHC2;EHD1;EPOR;EYA2;FAM102A;FAM102B;FAM13A;GALNT10;GRASP;GRK2;HDAC10;HS3ST1;ID3;IFI16;IRF8;KAZN;KCNMB1;KCNQ1;KIF2A;KLF3;LATS2;LAX1;LIMA1;LPAR5;LY9;MAOA;MCL1;MGLL;MYLIP;NR2F2;NRIP1;P2RY2;PCIF1;PLEKHG2;PLK3;PNCK;PPP3CA;PTGER2;PYGL;RAB40C;RASSF10;RCOR1;SASH1;SCN7A;SDCB…	63	ACSS3;ACTN4;ADAM28;AR;AS3MT;BTLA;C2;C6orf132;CAMK2N2;CCDC6;CCDC69;CD302;CDH1;CNN2;CXCL12;DDX5;DNAJC28;DSTN;DYNC2LI1;FAM229B;FAS;FLNA;FOXA1;FOXM1;FZD5;GJA1;GJC1;GRK2;HIP1R;HNF1B;IKZF3;IL6R;KLF3;LDHB;MAP1B;MYH10;NAV2;NEK9;PPARG;PPARGC1A;PPIC;PTEN;RGS5;SAMD5;SERPING1;SLC1A5;SLC22A3;SMAGP;SPR;SPRY2;STAMBPL1;SWAP70;TLR6;TNFAIP3;TNFAIP8;TOP1;VAV3;VCAM1;XRCC2;ZBTB46;ZNF25;ZNF253;ZNF385A	975	ABCA6;ABCC1;ABCC4;ABCG2;ABHD4;ACSS2;ACSS3;ACTN4;ACVR1B;ADAM19;ADAM28;ADAMTSL4;ADARB1;ADCY5;ADH1B;ADH5;ADNP2;ADRA2A;AFF4;AGMAT;AIF1L;AIG1;AJUBA;AKAP5;AKT3;ALDH1A1;ALDH1A2;ALDH7A1;AMACR;ANK3;ANKRD29;ANTXR2;ANXA11;ANXA2;ANXA4;AP1S3;AP2B1;APBB1IP;APCDD1;APH1B;APLNR;APLP2;APOL6;AR;ARHGAP27;ARHGAP32;ARHGAP6;ARHGEF10;ARHGEF2;ARHGEF37;ARHGEF6;ARID3B;ARL14EP;ARPC2;ARRDC2;ARRDC3;ARSJ;ART4;AS3MT;ASAH1;ASPN;…
hsa-mir-23b|chr9_97767080_97767280	165	ABCC3;ABHD4;ABL1;ABRAXAS1;ACOT11;ADGRD1;ADH5;ADRA2A;ADRB1;AFAP1;APLP2;ARG2;ARHGAP27;ARMC9;ATG5;BAMBI;BBIP1;BCAM;BICC1;BICDL2;BNIP3L;BOC;BVES;C1QTNF2;C3orf18;CALM1;CAND2;CASC4;CAST;CAV1;CCDC6;CCDC92;CCDC9B;CHIC1;CHST3;CLEC1A;CLIC5;CLIP4;CLUAP1;CRIM1;CRISPLD1;CXCL14;CYGB;DCN;DPT;DPY19L4;DPYSL3;DSP;DSTN;EDIL3;EDN3;EFS;EGFR;ENPP1;ERCC6L2;ETFRF1;EYA2;F2RL1;FAM124B;FAM162B;FBLN2;FBLN7;FDXR;FLRT3;FOXQ1;…	71	ABCC1;ABCC4;ACAT1;ACSS3;ACTN4;ADAM28;AMOTL1;AS3MT;ATF7IP;ATP1A1;BTLA;C2;C6orf132;CA2;CA8;CAMK2N2;CCDC6;CCDC69;CD302;CDCA8;CLU;CLUAP1;CMTM4;CNN2;DNAJC28;DNMBP;DSTN;DYNC2LI1;ETS1;FAM229B;FLNA;GAPDH;GJA1;GJC1;GRK2;HK1;IKZF3;ITPR3;KIF1BP;LASP1;LBR;MAP1B;MET;NAV2;NEK9;PPIC;PRKACB;PTEN;RBPMS;RBPMS2;RGS5;RRAGD;SAMD5;SERPING1;SLC1A5;SLC22A3;SMAGP;STAMBPL1;STAT5B;SWAP70;TLR6;TNFAIP3;TNFAIP8;VAV3;VCAM1;WDR…	975	ABCA6;ABCC1;ABCC4;ABCG2;ABHD4;ACSS2;ACSS3;ACTN4;ACVR1B;ADAM19;ADAM28;ADAMTSL4;ADARB1;ADCY5;ADH1B;ADH5;ADNP2;ADRA2A;AFF4;AGMAT;AIF1L;AIG1;AJUBA;AKAP5;AKT3;ALDH1A1;ALDH1A2;ALDH7A1;AMACR;ANK3;ANKRD29;ANTXR2;ANXA11;ANXA2;ANXA4;AP1S3;AP2B1;APBB1IP;APCDD1;APH1B;APLNR;APLP2;APOL6;AR;ARHGAP27;ARHGAP32;ARHGAP6;ARHGEF10;ARHGEF2;ARHGEF37;ARHGEF6;ARID3B;ARL14EP;ARPC2;ARRDC2;ARRDC3;ARSJ;ART4;AS3MT;ASAH1;ASPN;…
hsa-mir-24-1|chr9_97767080_97767280	165	ABCC3;ABHD4;ABL1;ABRAXAS1;ACOT11;ADGRD1;ADH5;ADRA2A;ADRB1;AFAP1;APLP2;ARG2;ARHGAP27;ARMC9;ATG5;BAMBI;BBIP1;BCAM;BICC1;BICDL2;BNIP3L;BOC;BVES;C1QTNF2;C3orf18;CALM1;CAND2;CASC4;CAST;CAV1;CCDC6;CCDC92;CCDC9B;CHIC1;CHST3;CLEC1A;CLIC5;CLIP4;CLUAP1;CRIM1;CRISPLD1;CXCL14;CYGB;DCN;DPT;DPY19L4;DPYSL3;DSP;DSTN;EDIL3;EDN3;EFS;EGFR;ENPP1;ERCC6L2;ETFRF1;EYA2;F2RL1;FAM124B;FAM162B;FBLN2;FBLN7;FDXR;FLRT3;FOXQ1;…	10	ANGPTL2;AR;FOXM1;GPT;LARP1;NFIX;PARVA;RACGAP1;SKAP2;TPM4	922	A2M;ABAT;ABCA6;ABCG1;ABCG2;ABHD4;ABR;ACADL;ACOT11;ACOT13;ACSF2;ACSS3;ACTN4;ACVR1B;ADAM19;ADAM28;ADH1B;ADH5;ADHFE1;ADRA1A;AFAP1;AGMAT;AGPAT2;AGR2;AIF1L;AIG1;AJUBA;AK1;AKAP5;AKNA;AKT3;ALDH1A2;ALDH1B1;ALDH1L1;ALDH4A1;ALDH7A1;AMN1;ANK3;ANKRD22;ANO9;AOC3;AP1M2;AP1S3;AP2B1;APCDD1;APH1B;APOBEC3C;APOBEC3D;APOBR;APOL6;AR;ARAP1;ARHGAP27;ARHGAP32;ARHGEF2;ARHGEF37;ARL14EP;ARL5A;ARPC2;ARPC5L;ARRDC2;ART4;AS3MT…
hsa-mir-24-2|chr19_13953542_13953742	91	A2M;AJUBA;AP1S3;AR;ARL5A;ASPHD1;ATF7IP;ATP2C2;BCL10;C3orf70;CAMK1;CCDC170;CCNG2;CD69;CDK13;CDS1;CIPC;CXCR3;CXCR5;CYTIP;DOCK10;DUSP4;EFHC2;EHD1;EPOR;EYA2;FAM102A;FAM102B;FAM13A;GALNT10;GRASP;GRK2;HDAC10;HS3ST1;ID3;IFI16;IRF8;KAZN;KCNMB1;KCNQ1;KIF2A;KLF3;LATS2;LAX1;LIMA1;LPAR5;LY9;MAOA;MCL1;MGLL;MYLIP;NR2F2;NRIP1;P2RY2;PCIF1;PLEKHG2;PLK3;PNCK;PPP3CA;PTGER2;PYGL;RAB40C;RASSF10;RCOR1;SASH1;SCN7A;SDCB…	10	AR;BCL2;LARP1;NFIX;PARVA;RACGAP1;SKAP2;SPR;SPRY2;TPM4	922	A2M;ABAT;ABCA6;ABCG1;ABCG2;ABHD4;ABR;ACADL;ACOT11;ACOT13;ACSF2;ACSS3;ACTN4;ACVR1B;ADAM19;ADAM28;ADH1B;ADH5;ADHFE1;ADRA1A;AFAP1;AGMAT;AGPAT2;AGR2;AIF1L;AIG1;AJUBA;AK1;AKAP5;AKNA;AKT3;ALDH1A2;ALDH1B1;ALDH1L1;ALDH4A1;ALDH7A1;AMN1;ANK3;ANKRD22;ANO9;AOC3;AP1M2;AP1S3;AP2B1;APCDD1;APH1B;APOBEC3C;APOBEC3D;APOBR;APOL6;AR;ARAP1;ARHGAP27;ARHGAP32;ARHGEF2;ARHGEF37;ARL14EP;ARL5A;ARPC2;ARPC5L;ARRDC2;ART4;AS3MT…
hsa-mir-26b|chr2_219264489_219264689	201	ABCC1;ABCG1;ACOT11;ADH1B;ADNP2;AEBP1;AK3;ANKRD29;APCDD1;ARHGAP21;ASPN;ASRGL1;ATP2A3;AZGP1;B9D1;BBS7;BTLA;C11orf52;C11orf74;C2;C9orf40;CA8;CALD1;CCDC3;CCDC6;CCNG2;CCR4;CD109;CD82;CDC42EP1;CEACAM1;CHMP4C;CHST11;CISD1;CLBA1;CLDN1;CLIP4;CMTM3;CNN2;CORO1C;CREB3L1;CST7;CTSK;CYP2S1;DBNDD2;DCP1B;DENND2A;DMPK;DNAJB5;DPCD;DSEL;ECI2;ECM2;EEF1AKMT3;EIF4EBP1;EMB;EOGT;EPB41L4B;EPOR;F2RL2;FAM161B;FAM3B;FAM49A;F…	273	ABCA6;ABCG2;ACSF2;ACVR1B;ADAMTS1;ADARB1;ADGRE5;ADGRG6;ADRA2A;AFAP1;AGMAT;AKAP5;ANXA3;AP1S3;AR;ARAP2;ARID3B;ARL4A;ARL4C;ARL5A;ASPN;ATP1A1;ATP2B1;BACE1;BAG3;BATF;BID;BLVRB;BMPR2;BTN3A3;C1QTNF1;C1orf21;C1orf210;C2;CA2;CAB39L;CASP8;CAV1;CAV2;CBLC;CCDC170;CCDC181;CCND1;CCR6;CCSER2;CDH1;CDH5;CDKN2D;CES2;CHMP7;CHST7;CISH;CKS2;CLIC2;COL15A1;COL4A2;COL4A5;COL5A1;COLEC12;COPZ2;COQ9;CPM;CRIM1;CRYL1;CXCR6;CY…	884	ABAT;ABCA6;ABCC1;ABCC4;ABHD4;ABR;ACADL;ACAT1;ACOT13;ACSS2;ACSS3;ADAM19;ADAM28;ADAMTS1;ADH5;ADNP2;AFAP1;AFAP1L2;AGMAT;AGR2;AHCYL2;AIF1L;AIG1;AJUBA;AK1;AK3;AKAP5;AKAP7;AMACR;AMOTL1;ANGPTL2;ANK3;ANKRD22;ANO9;ANTXR1;ANTXR2;ANXA11;APCDD1;APOBEC3C;APOL6;ARAP1;ARAP2;ARHGAP21;ARHGAP29;ARHGAP32;ARHGEF37;ARHGEF6;ARL14EP;ARL4A;ARL4C;ARPC2;ARRDC2;ARSJ;AS3MT;ASPN;ASRGL1;ATG5;ATP2A3;ATP2B1;ATP6V1E1;ATP8A1;B3GA…
hsa-mir-27a|chr19_13953542_13953742	91	A2M;AJUBA;AP1S3;AR;ARL5A;ASPHD1;ATF7IP;ATP2C2;BCL10;C3orf70;CAMK1;CCDC170;CCNG2;CD69;CDK13;CDS1;CIPC;CXCR3;CXCR5;CYTIP;DOCK10;DUSP4;EFHC2;EHD1;EPOR;EYA2;FAM102A;FAM102B;FAM13A;GALNT10;GRASP;GRK2;HDAC10;HS3ST1;ID3;IFI16;IRF8;KAZN;KCNMB1;KCNQ1;KIF2A;KLF3;LATS2;LAX1;LIMA1;LPAR5;LY9;MAOA;MCL1;MGLL;MYLIP;NR2F2;NRIP1;P2RY2;PCIF1;PLEKHG2;PLK3;PNCK;PPP3CA;PTGER2;PYGL;RAB40C;RASSF10;RCOR1;SASH1;SCN7A;SDCB…	74	AR;ARL4C;BAG2;BMPR2;BNIP3;C2;CAB39L;CCND1;CEP55;CYB5A;DPYD;DUSP5;DYNC2LI1;EFHD2;EGFR;EZH2;FHL2;FNDC3A;FOXJ3;FSTL1;GATA3;GCSAM;GLCCI1;GNB5;GNG12;GREM1;GYS1;ID4;KCTD1;KCTD14;LBR;LIMA1;LPCAT1;MACC1;MAP1B;MET;MXI1;NR2F2;OSBPL10;PC;PIK3CG;PINK1;PLA2G2D;PMAIP1;PPARG;PPIC;RABGAP1;RARA;REM1;SEMA6A;SEMA7A;SERTAD3;SFRP1;SLC46A3;SLC6A8;SMAD4;SNCG;SP4;SPIB;SPR;SPRY2;TBC1D9;TGFBR1;TIGD2;TMSB10;TP53INP1;TUBB2A…	939	ABAT;ABCC1;ABCC4;ABCG1;ABHD4;ABL1;ABTB2;ACADL;ACAT1;ACOT11;ACOT13;ACSL5;ACTA2;ADAM19;ADAM28;ADAMTSL1;ADAP1;ADH1B;ADH5;ADRB1;AFAP1;AFAP1L2;AFF4;AGMAT;AIF1L;AKAP5;AKAP7;AKT3;ALDH1A2;ALDH1A3;ALDH1B1;ALDH4A1;ALDH7A1;AMACR;AMOTL1;ANK3;ANKRD13A;ANKRD22;ANO6;ANO9;ANTXR2;ANXA11;AP2B1;APCDD1;APH1B;APLNR;APOE;APOL6;AR;ARAP1;ARHGAP10;ARHGAP21;ARHGAP27;ARHGAP29;ARHGAP32;ARHGEF37;ARHGEF6;ARID3B;ARL4C;ARL4D;AR…
hsa-mir-27b|chr9_97767080_97767280	165	ABCC3;ABHD4;ABL1;ABRAXAS1;ACOT11;ADGRD1;ADH5;ADRA2A;ADRB1;AFAP1;APLP2;ARG2;ARHGAP27;ARMC9;ATG5;BAMBI;BBIP1;BCAM;BICC1;BICDL2;BNIP3L;BOC;BVES;C1QTNF2;C3orf18;CALM1;CAND2;CASC4;CAST;CAV1;CCDC6;CCDC92;CCDC9B;CHIC1;CHST3;CLEC1A;CLIC5;CLIP4;CLUAP1;CRIM1;CRISPLD1;CXCL14;CYGB;DCN;DPT;DPY19L4;DPYSL3;DSP;DSTN;EDIL3;EDN3;EFS;EGFR;ENPP1;ERCC6L2;ETFRF1;EYA2;F2RL1;FAM124B;FAM162B;FBLN2;FBLN7;FDXR;FLRT3;FOXQ1;…	69	ADAM19;AR;BAG2;BMPR2;BNIP3;C2;CAB39L;CALM3;CDH1;CDH11;CDH2;CDH5;CX3CL1;DPYD;DUSP5;DYNC2LI1;EDNRA;EFHD2;EGFR;FHL2;FNDC3A;FOXJ3;FOXP1;GCSAM;GLCCI1;GNG12;GYS1;HIP1R;ID4;LBR;LPCAT1;LRIG3;MACC1;MAP1B;MET;NR2F2;OSBPL10;PC;PINK1;PLA2G2D;PLK2;PMAIP1;PPARG;PPIC;PTGER3;RABGAP1;SEMA6A;SERTAD3;SLC25A5;SLC46A3;SMAD4;SNCG;SNX10;SPIB;ST14;TBC1D9;TGFBR1;TIGD2;TMSB10;TMTC1;TP53INP1;VDR;VEGFC;WAS;WASL;YWHAZ;ZFP36;…	915	ABAT;ABCC1;ABCC4;ABL1;ABTB2;ACADL;ACOT11;ACOT13;ACSL5;ACSS3;ACTA2;ADAM19;ADAM28;ADAMTSL1;ADAP1;ADARB1;ADH1B;ADH5;ADHFE1;ADRA1A;ADRB1;AEBP1;AFAP1;AFAP1L2;AFF4;AGMAT;AIF1L;AJUBA;AKAP5;AKAP7;AKT3;ALDH1A3;ALDH4A1;ALDH7A1;AMOTL1;ANK3;ANKRD22;ANO6;ANTXR1;ANTXR2;AP1S3;AP2B1;APCDD1;APH1B;APLNR;APOL6;AR;ARAP1;ARHGAP10;ARHGAP21;ARHGAP29;ARHGAP32;ARHGEF37;ARHGEF6;ARID3B;ARL4C;ARL4D;ARPC2;ARRDC2;ARRDC3;ARSJ;…
hsa-mir-2861|chr9_130547663_130547863	172	ABCG1;ACSF2;ADNP2;AGPAT2;ANTXR2;ANXA11;APBB1IP;ARG2;ARHGAP4;ARRDC2;ASPHD1;ASS1;B3GNT3;B9D1;BBS7;BIK;C1QTNF1;C3orf18;CA4;CALM3;CAMK1;CBR1;CCDC6;CCNG2;CCR4;CD163L1;CDCA7;CFP;CIP2A;CLBA1;CLIC5;COBL;CPM;CST7;CUTC;CXCR3;CXCR5;CXCR6;DERL3;DPY19L4;ECHDC3;EFHC2;EFNA4;EHD3;ELOVL6;EMP3;EPB41L2;EPB41L4B;ERG;ESAM;FAM102B;FAM107B;FAM111A;FAM13A;FAM216A;FAM229B;FAM3B;FCRL5;FLVCR2;FMN1;FNDC4;GALNT18;GFOD1;GIPC2…	12	CCND1;CLU;CREB3L2;EFHD2;EGFR;EMB;LASP1;LY6E;PACS1;PHLDA3;VDR;ZNF488	570	A4GALT;ABAT;ABCA6;ABCG1;ABHD4;ABL1;ABR;ABTB2;ACADL;ACOT13;ACSF2;ADAMTSL4;ADAP1;ADARB1;ADCY5;ADRA2A;AFAP1;AFAP1L2;AGPAT2;AK1;AK3;AKNA;ALDH1A2;ALDH1B1;ALDH4A1;ALDH7A1;ANKRD13A;ANKRD29;ANO6;ANXA11;APH1B;APOBR;APOL6;AR;ARAP1;ARAP2;ARHGAP25;ARHGAP32;ARHGAP4;ARHGEF37;ARL4C;ARPC5L;ARRDC2;AS3MT;ASRGL1;ASS1;ATF7IP;ATP2A3;ATP2C2;AZGP1;B3GALNT1;B9D1;BAG2;BATF;BCAM;BCAS4;BDH2;BDNF;BMP7;BTLA;C11orf74;C14orf13…
hsa-mir-301a|chr17_57232348_57232548	97	ABCC4;ADAMTSL1;AMN1;ANXA2;ARL4D;ASPN;B9D1;BAG3;BBIP1;BDH2;BNIP3L;C11orf74;C1GALT1;CCDC14;CCDC8;CCL28;CENPW;CEP55;CETN2;CFAP36;CFAP69;CHKA;CLUAP1;COL5A2;COL6A3;DCLRE1B;DCN;DHX40;DNAAF4;EFHC2;EIF4EBP1;EMP2;FBLN5;FGFBP2;FILIP1L;FOXL1;FRMD6;GATA3;GDF11;GOLIM4;GRAMD2B;HDGFL3;HIGD1A;IFT57;IREB2;ISYNA1;JPT1;KIAA1217;KIF23;KLHL20;LDB2;LDOC1;LMO3;LRIG3;LZTFL1;MAATS1;MARK1;MEAK7;MINDY4;MOCS2;MPC2;NEK9;NPHP…	77	ACTN4;ATF7IP;C3orf18;CCR6;CEP55;CERCAM;CFL2;CHIC1;CLIC4;CLIP1;CYBRD1;DCBLD2;DEPTOR;DPYSL2;ENPP5;EOGT;ERBB2;ERBB3;F10;F2RL1;FAM114A1;FOXQ1;FZD6;HABP4;HLA-DOA;KCTD1;KCTD10;KIF1BP;KLRD1;KREMEN1;MBNL1;MCC;MEOX2;MOCS2;MYH11;MYLIP;NABP1;NDRG2;NUCKS1;OCLN;PPP1R14C;PRNP;PRRG4;PRSS23;PRUNE2;PTEN;QSOX1;RAB11FIP1;RAB34;RACGAP1;RBM43;RFXAP;RRAGD;SECISBP2;SECISBP2L;SLC12A7;SLC9A3R2;SLFN5;SMAD4;SMO;SMOC1;SNTB1…	884	ABAT;ABCA6;ABHD3;ACTG2;ACTN4;ACVR1B;ADAM19;ADAM28;ADAMTS1;ADARB1;ADH1B;ADH5;ADNP2;AFAP1;AIF1L;AIG1;AKAP7;AKNA;ALDH1A3;ALDH1B1;ALDH2;ALDH4A1;AMN1;AMOTL1;ANKRD22;ANTXR1;ANTXR2;ANXA11;ANXA4;AP2B1;APCDD1;APLP2;APOL6;AR;ARAP1;ARAP2;ARHGAP10;ARHGAP21;ARHGAP29;ARHGAP32;ARHGEF19;ARHGEF37;ARL14EP;ARL4A;ARL5A;ARPC2;ARRDC2;ARRDC3;ART4;ATF7IP;ATP2A3;ATP2B1;ATP6V1E1;ATP8A1;AZGP1;B3GNT3;B3GNT5;BACE1;BAG2;BAG3;…
hsa-mir-30b|chr8_135844460_135844660	182	ACOT11;ADH1C;ADRA1A;ADRB1;AFF4;AP2B1;ARRDC3;BAZ2A;BBS10;BCAM;BCAR3;BIRC3;BSPRY;C2orf72;CASP8;CBR1;CCNG2;CCR6;CD69;CD82;CENPH;CES2;CFLAR;CGN;CGNL1;CIP2A;CLBA1;CLDN7;CLUAP1;CMTM8;CPED1;CREB3L2;DCP1B;DEFB1;DNAJC18;EFHC2;EHHADH;EMB;EMP2;EPB41L4B;EPHA3;EPHB6;ERCC6L2;FAM76B;FAM83D;FGFBP2;FLNA;FMN1;FNBP1;FOXJ3;FOXM1;FOXQ1;FYB1;FYN;FZD10;GAREM1;GCNT1;GDF10;GDPD3;GLCCI1;GMFG;GNB5;GNG2;GOLT1A;GPX2;GRASP;GS…	134	ACADL;APLP2;AR;B3GNT5;BCL10;BCL2;BVES;C2;C6orf132;CD3D;CD5;CDC37L1;CDCA7;CDCP1;CDH1;CGN;CGNL1;COL5A1;CPM;CRLF3;CRTAP;CTHRC1;CXXC4;DDAH1;DHX40;DMKN;DSE;DSEL;EFNB1;ELOVL4;ERCC6L2;ERG;F2RL2;FAM83B;FERMT2;FOXA1;FRS2;FUT2;GCSAM;GNAI2;GNG4;HABP4;HEY1;HOXA1;IER5;IKZF3;IREB2;ITGA3;KCNK5;KLC2;KLF4;KREMEN1;LARP1;LAX1;LMBR1L;LPCAT1;MARCKSL1;MATR3;MBNL1;MBOAT2;MIA3;MKRN3;MORN4;MSL2;MTF2;MYADM;MYH11;MYH9;MYLI…	1162	ABAT;ABCA6;ABCC1;ABCC4;ABCG1;ABCG2;ABHD4;ABI3;ABL1;ABR;ABTB2;ACADL;ACOT13;ACSF2;ACSM3;ACSS3;ACTN1;ACTN4;ACVR1B;ADAM19;ADAM28;ADAMTSL1;ADAP1;ADARB1;ADH1B;ADH5;ADHFE1;ADIRF;ADNP2;ADRA1A;ADRA2A;ADRB1;AFAP1;AFAP1L2;AFF4;AGMAT;AHCYL2;AHNAK;AIF1L;AIG1;AJUBA;AK3;AKAP5;AKNA;AKT3;ALDH1B1;ALDH1L1;ALDH2;ALDH4A1;AMOTL1;ANKRD13A;ANKRD22;ANO9;ANTXR1;ANTXR2;ANXA11;ANXA2R;AP1S3;AP2B1;APBB1;APCDD1;APH1B;APLNR;APL…
hsa-mir-30d|chr8_135844468_135844668	182	ACOT11;ADH1C;ADRA1A;ADRB1;AFF4;AP2B1;ARRDC3;BAZ2A;BBS10;BCAM;BCAR3;BIRC3;BSPRY;C2orf72;CASP8;CBR1;CCNG2;CCR6;CD69;CD82;CENPH;CES2;CFLAR;CGN;CGNL1;CIP2A;CLBA1;CLDN7;CLUAP1;CMTM8;CPED1;CREB3L2;DCP1B;DEFB1;DNAJC18;EFHC2;EHHADH;EMB;EMP2;EPB41L4B;EPHA3;EPHB6;ERCC6L2;FAM76B;FAM83D;FGFBP2;FLNA;FMN1;FNBP1;FOXJ3;FOXM1;FOXQ1;FYB1;FYN;FZD10;GAREM1;GCNT1;GDF10;GDPD3;GLCCI1;GMFG;GNB5;GNG2;GOLT1A;GPX2;GRASP;GS…	77	APLP2;AR;ATG5;ATP1A1;BAMBI;BNIP3;BNIP3L;CDC37L1;CDH1;COLEC12;COPS8;DDAH1;DENND5A;DHX40;ENPP5;EOGT;EPB41L4B;EZH2;FAM107B;FOXA1;FOXP1;FRS2;FZD6;GALNT10;GCSAM;GNAI2;GNAL;GOLIM4;HABP4;HS3ST1;IER5;IREB2;JCAD;KIAA1324L;KREMEN1;LARP1;LMBR1L;LPCAT1;MAATS1;MAP1B;MARCKSL1;MCL1;MIA3;MKRN3;MSL2;MTF2;MYLIP;NCMAP;OLFML2A;PC;PCDH10;PHF13;PLEKHO2;PPP1R14C;PRDM1;PREPL;RAB31;RBMS2;RPA2;SEMA6A;SETD3;SH3GL1;SINHCAF;…	1081	ABAT;ABCA6;ABCC1;ABCC4;ABCG1;ABCG2;ABHD3;ABL1;ABR;ABTB2;ACOT13;ACSL5;ACSM3;ACSS3;ACTN1;ADAM19;ADAM28;ADARB1;ADH1B;ADH5;ADNP2;ADRA2A;ADRB1;AEBP1;AFAP1L2;AFF4;AGMAT;AHCYL2;AHNAK;AIG1;AJUBA;AK1;AKAP5;AKAP9;AKNA;AKT3;ALDH1A3;ALDH1B1;ALDH2;ALDH7A1;AMACR;AMOTL1;ANGPTL2;ANKRD13A;ANKRD22;ANKRD29;ANTXR1;ANTXR2;ANXA11;ANXA2R;AP1S3;AP2B1;APH1B;APLNR;APLP2;APOBEC3C;APOBEC3D;APOL6;AR;ARAP1;ARAP2;ARHGAP29;ARHG…
hsa-mir-3115|chr1_23345898_23346098	160	ACOT13;ACVR1B;ADAP1;ADH1C;AKAP9;ALDH7A1;AMOTL1;ANK3;ANXA3;APOBEC3G;ARAP2;ARHGAP29;ARHGAP8;ARHGEF19;ARMH4;ARPC1B;ARRDC2;BATF;BMP4;BVES;C1GALT1;CBR3;CCDC121;CCR4;CDCA7;CDS2;CEACAM1;CKAP2;CKLF;CLIP1;CLIP4;CORO2A;CROT;DBN1;DCLRE1C;DDX50;DLG3;DNAJC12;DPYSL2;DSG2;DUSP4;ECI2;ELF4;ESRP1;ETFRF1;ETNK2;FAM102A;FAM111A;FAM189A2;FAS;FGFBP2;FN1;FNBP1L;FOXQ1;FSCN1;GJC1;HCST;HDLBP;HELLS;HOOK1;HSF2;IFI27L2;IFT81;…	3	RTL8C;STK4;TLN1	298	ABCA6;ACSS2;ACTG2;ADAM19;ADAMTS1;AFF4;AGMAT;AHCYL2;ALDH1A1;ALDH1A2;AMACR;ANK3;ANKRD29;ANTXR2;AP2B1;APOD;AR;ARHGAP25;ARHGAP29;ARHGAP32;ARHGAP6;ARSJ;ASAH1;ATF7IP;ATG5;B3GALNT1;BACE1;BDKRB2;BDNF;BIRC3;BMP7;BNIP3;BSPRY;BTC;BTN3A3;C11orf52;C11orf74;C1orf116;C1orf21;CA8;CAMK2G;CCDC170;CCDC6;CCDC68;CD40;CD47;CD74;CDC42EP1;CDH11;CDKN2C;CDR2L;CELF2;CFL2;CHIC1;CISD1;CLDN1;CLDN10;CLEC1A;CLEC2D;CLIP3;CMTM3;C…
hsa-mir-3122|chr1_212209022_212209222	97	ADGRG6;AFAP1L2;AIF1L;AKR1C3;ALDH1A2;ATF7IP;ATP2A3;B3GALT2;BBX;BEX4;BMP7;C11orf52;C9orf40;CA8;CCDC121;CCDC14;CCDC6;CCDC92;CEP68;CGN;CIP2A;COQ9;CYYR1;DBN1;DCLRE1C;DDAH1;DPCD;EPOR;ERBB3;ETNK2;FAM161A;FCRL5;FGFR1;FOXM1;FRA10AC1;GDF11;GEM;GNG4;GSPT2;HLTF;IFT57;KCNK5;KDF1;KIF20B;KIF23;LPAR2;MAP3K12;MAP3K6;MARVELD3;MATR3;MCM2;MCM5;MCM6;MYCL;NANOS1;NDNF;OCLN;OR51E1;ORC6;PFKFB2;PIP5K1B;PLCXD2;POLA2;PRPF38…	52	ACADL;AR;BAMBI;BCL10;CCDC8;CCDC80;CD3D;CD5;CDCP1;CGN;CGNL1;COL1A1;CPM;DSE;DSEL;ERCC6L2;FGF2;FOXC1;FUT2;GALNT10;GNG4;HIST1H2BF;ITGA3;KCNK5;LMBR1L;MOB3A;MORN4;MYH9;NPR1;OSBPL10;PDGFB;PIGR;PLLP;PPP1R16B;PRICKLE1;PRRG4;RASSF9;RBM43;RBMS2;RHOF;SCD5;SIT1;SLC1A5;SP140L;STARD8;STK4;TES;TLN1;TTLL1;TYRO3;ZNF703;ZNF708	688	ABCA6;ABCG2;ABI3;ABR;ACADL;ACAT1;ACOT13;ACSL5;ADAMTSL1;ADH5;ADHFE1;ADIRF;ADRA1A;AFAP1;AGMAT;AHCYL2;AIG1;AJUBA;AKNA;AKT3;ALDH1B1;ALDH1L1;ANK3;ANKRD22;ANKRD29;ANTXR2;AP1S3;APBB1;APH1B;APLNR;APOBEC3C;APOBEC3D;APOL6;ARAP1;ARHGAP29;ARHGAP32;ARID3B;ARL4C;ARL5A;ARPC2;ARRDC2;AS3MT;ASAP2;ATP2B1;ATP6V1E1;ATP8A1;B3GALT2;BAG2;BAMBI;BAZ2A;BBIP1;BBS7;BBX;BCAS1;BCAS4;BCL10;BCL11A;BDH2;BHMT2;BID;BLVRA;BOC;BSPRY;…
hsa-mir-3125|chr2_12856974_12857174	2	NRP1;TRIB2	29	AMOTL1;AQP3;ATP6V1E1;C1QTNF1;C1orf115;C2;CCDC8;CCDC80;CD4;CMTM4;CPE;DBN1;DCBLD2;DDR2;DUSP7;HDGFL3;LGALS3;LGALS3BP;PDGFB;PLA2G5;RPS6KA3;SC5D;SDC2;TSKU;TUBB2A;VAMP8;WAS;WASL;YAP1	725	A4GALT;ABAT;ABCA6;ABHD4;ABL1;ACVR1B;ADAM19;ADAMTS1;ADAMTSL1;ADARB1;ADH1B;ADH5;ADRB1;AFAP1;AFAP1L2;AFF4;AGMAT;AGR2;AHCYL2;AHNAK;AIG1;AK1;AKAP5;AKNA;AKT3;ALDH1A2;ALDH1A3;ALDH7A1;AMOTL1;ANK3;ANKRD29;ANO6;ANTXR1;ANTXR2;ANXA11;AOC3;AP2B1;APCDD1;APH1B;APLNR;APOBEC3C;APOE;APOL6;AQP3;AR;ARHGAP29;ARHGAP32;ARHGEF19;ARHGEF2;ARL14EP;ARL4C;ARL4D;ARL5A;ARMCX1;ART4;ASRGL1;ASS1;ATF7IP;ATP2B1;ATP2C2;ATP6V1E1;ATP8…
hsa-mir-3130-2|chr2_207630268_207630468	181	A4GALT;ACAT1;ACSS3;ADH5;AFF4;AGMAT;ALDH1A2;ALDH1L1;ANXA11;ARAP1;ARHGAP6;ARHGEF2;BACE1;BBS7;BICC1;BMP7;BMPR2;BNIP3;BTN3A3;C1QL1;C3orf52;C9orf40;CALM1;CAMK2G;CASC4;CCND1;CCNG2;CCNJL;CCSER2;CDC42BPA;CDR2L;CH25H;CHST10;CISD1;CKS2;CLIP2;CMBL;CMTM3;COPZ2;CST7;CTSK;CYTH3;DACT1;DAPP1;DGUOK;DLG1;DOCK10;DPCD;DSTN;EFHC2;ETNK2;F10;FAM102A;FAM180A;FBXL2;FIBIN;FOXC1;FOXQ1;FZD1;FZD6;GATA3;GDF11;GGT1;GJC1;GOT1;G…	0	NA	789	ABAT;ABCA6;ABCC4;ABCG1;ABCG2;ABHD4;ABI3;ACADL;ACSF2;ACTN4;ADAM19;ADAM28;ADAMTS1;ADAMTSL1;ADARB1;ADCY5;AGMAT;AGPAT2;AIF1L;AKAP5;AKAP7;AKNA;AKT3;ALDH1A2;ALDH2;ALDH7A1;AMOTL1;ANKRD13A;ANO6;ANTXR1;ANTXR2;ANXA11;AP1S3;AP2B1;APCDD1;APH1B;APLNR;APOBEC3D;APOL6;AR;ARHGAP27;ARHGAP29;ARHGAP32;ARHGAP4;ARHGEF10;ARHGEF37;ARHGEF6;ARID3B;ARL4D;ARL5A;ARPC2;ARPC5L;ARSJ;AS3MT;ATF7IP;ATP2A3;ATP2B1;ATP6V1E1;AZGP1;B3G…
hsa-mir-3150a|chr8_96037204_96037404	185	ACAT1;ACOT13;ADARB1;AK3;AKAP9;ANO6;ANTXR1;APOD;APOE;ARHGEF37;ARID3B;ARL5A;ATP2C2;BAZ2A;BCL10;BMP2;BMP4;BMP5;BMPR2;BTC;C1orf216;C3orf70;CA2;CAMK1;CAST;CBSL;CCDC3;CCDC69;CCN4;CCND1;CCNJL;CD34;CDC37L1;CDCA8;CEP120;CFP;CGNL1;CHDH;CIPC;CLEC10A;CLEC1A;CLIP2;CNPY4;COL5A2;CRTAP;CST7;CUTC;CYC1;DCLRE1C;DDX5;DENND2A;DGUOK;DNAJB5;DPY19L4;DUSP6;EFHC2;EIF4EBP1;ELK3;EPB41L2;ERCC6L2;FAM124B;FAM49A;FBLN1;FBXO21;F…	30	AR;BCL11A;CBS;EFNA1;FAM49A;GPRC5B;HOXA7;IER5;LIMD2;LSAMP;MARCKSL1;MDK;MOB3A;NCS1;PYCR1;RTL8A;SCIN;SECISBP2;SECISBP2L;SESTD1;SFRP1;SH3BP1;SIN3A;SOWAHA;SYNGR1;TMEM109;UNC5B;VAT1;YWHAZ;ZNF507	868	A4GALT;ABAT;ABCA6;ABCC1;ABCC4;ABCG1;ABCG2;ABHD4;ABTB2;ACOT11;ACOT13;ACSF2;ACTN4;ACVR1B;ADAM19;ADAMTSL1;ADAMTSL4;ADAP1;ADHFE1;ADRA2A;AFAP1;AFF4;AGR2;AHCYL2;AIF1L;AK3;AKAP5;AKNA;AKR1C1;AKT3;ALDH1A3;ALDH4A1;ALDH7A1;AMACR;AMOTL1;ANKRD13A;AP1S3;AP2B1;APBB1;APLNR;APOBEC3C;APOBEC3D;APOBR;APOL6;AQP3;AR;ARAP1;ARAP2;ARHGAP27;ARHGAP29;ARHGAP32;ARHGAP4;ARHGEF19;ARHGEF25;ARHGEF37;ARHGEF6;ARID3B;ARL14EP;ARL4D;…
hsa-mir-3155a|chr10_6186788_6186988	100	ACTN4;ADAMTS1;ADH1C;ADNP2;ALOX5;ANO6;APOBR;ARHGAP32;ARHGEF2;ARL5A;ARPC5L;ATP2C2;BATF;C15orf48;C1orf54;CEP135;CLIC2;CROT;CTNNAL1;DAPK2;DDIT4L;DEPDC7;DOK2;DSG2;DSTN;EHD1;ETFRF1;FAM102B;FAM111A;FAR2;FCGRT;FMN1;FNBP1L;GANC;GDPD5;GNG12;HABP4;HCAR2;HLX;HOXA1;KCNJ2;KLHL20;LAMC1;LAMC2;LRRC8C;LTA4H;MAPK11;MEX3B;MGLL;MORN4;NATD1;NCF4;NCS1;NFKB1;NREP;PFKP;PIK3R5;PLEKHG2;PLEKHO1;PNP;PPIC;PRKACB;PTGES;PTGS2;P…	12	AR;ATF7IP;BCAS4;CLU;CLUAP1;CRTAP;GEM;PARVB;PMEPA1;PREPL;RACGAP1;ST6GALNAC1	642	ABAT;ABCA6;ABCC4;ABCG1;ABL1;ABR;ACSM3;ACSS3;ACTN4;ACVR1B;ADAM19;ADAMTSL1;ADAP1;ADCY5;ADH1B;ADH5;AFAP1;AIG1;AKAP7;ALDH1L1;AMOTL1;ANKRD29;ANTXR2;ANXA11;AP2B1;APCDD1;APLNR;APOBEC3C;APOBR;APOL6;ARAP1;ARHGAP29;ARHGAP32;ARHGEF10;ARHGEF19;ARL5A;ART4;AS3MT;ASPN;ATF7IP;ATP2A3;AZGP1;BACE1;BBX;BCAS1;BCAS4;BCL10;BDNF;BHMT2;BLVRA;BMP5;BNIP3L;BSCL2;BTN3A3;BVES;C1QTNF1;C1QTNF2;C1QTNF7;C1orf115;C1orf21;C1orf210;…
hsa-mir-3157|chr10_97849882_97850082	205	ACOT11;ACSL5;ADH5;ALDH1L1;ALDH7A1;AMN1;APH1B;APLNR;ARAP2;ARG2;ARHGAP25;ARL14EP;ARPC2;ARPC5L;ATG5;BAMBI;BBIP1;BCL2;BST2;BTC;C8orf88;CAND2;CASP10;CBR3;CCDC121;CCDC6;CCNG2;CCNJL;CCR6;CFAP300;CLCN4;CLEC1A;CPEB1;CPM;CRLF3;CROT;CSRP2;CXXC4;CYYR1;DCAF15;DCLRE1B;DCLRE1C;DCN;DDX5;DNASE1L3;DPYD;EAF2;ECM2;EMB;EPHA3;EPM2AIP1;FAM111A;FAM124B;FAM161B;FAM210B;FAM229B;FAM49A;FAM76B;FGF1;FLRT3;FNDC3A;GABARAPL1;GA…	20	ABCA6;AR;ARAP1;CCND1;FOXJ3;GPR55;IGFBP3;KCTD1;KCTD10;LAX1;MAATS1;NXPE3;PEA15;PHLDA3;PLA2G4A;PRDM1;PYGB;STK4;TMTC1;YWHAZ	760	ABAT;ABCA6;ABCC4;ABCG1;ABCG2;ABHD4;ABL1;ABR;ACOT13;ACSS3;ADAM19;ADAM28;ADAMTS1;ADAP1;ADH5;ADHFE1;ADRB1;AFAP1;AGMAT;AHCYL2;AIF1L;AKNA;AKT3;ALDH1A3;ALDH2;ALDH7A1;ANKRD22;ANTXR1;ANXA11;ANXA4;AP2B1;APLNR;APOBEC3C;APOL6;AQP3;AR;ARAP1;ARHGAP27;ARHGAP29;ARHGAP32;ARHGAP8;ARRDC2;ARRDC3;AS3MT;ATG5;ATP2A3;AZGP1;B3GALNT1;BACE1;BAG2;BAZ2A;BBX;BCAS1;BCAS4;BCL2;BDH2;BDKRB2;BDNF;BHLHE41;BICC1;BID;BIRC3;BNIP3;BSP…
hsa-mir-3158-1|chr10_103348005_103348205	1	DPCD	0	NA	923	ABAT;ABCC4;ABCG1;ABHD4;ABI3;ABL1;ABTB2;ACOT11;ACSS2;ACSS3;ACTN4;ACVR1B;ADAM19;ADAM28;ADAMTS1;ADAMTSL1;ADAMTSL4;ADAP1;ADARB1;ADNP2;ADRA2A;AFAP1;AFF4;AGMAT;AGR2;AHCYL2;AIF1L;AIG1;AJUBA;AKNA;AKR1C3;ALDH1A1;ALDH1A3;ALDH1L1;ALDH7A1;AMOTL1;ANK3;ANKRD22;ANO6;ANO9;ANTXR1;ANTXR2;ANXA11;AOC3;AP1S3;AP2B1;APH1B;APLNR;APOBEC3C;APOL6;AQP3;AR;ARAP1;ARAP2;ARHGAP27;ARHGAP29;ARHGAP32;ARHGAP4;ARHGEF10;ARHGEF2;ARHGE…
hsa-mir-3164|chr11_68816318_68816518	127	A4GALT;ABCC1;ABR;ANKRD22;APH1B;ARHGAP6;ARRDC2;ATP1A1;BBIP1;BBS10;BBS7;BMPR2;BSCL2;C3orf70;CBLN1;CCL28;CCR4;CDC42BPA;CEP135;CEP68;CFP;CHKA;CHRDL1;CLBA1;CLIC2;CLIP2;CPOX;CROT;CRYL1;CST7;CTHRC1;CXCR5;CYGB;DAPP1;DOCK10;DUSP7;EEF1AKMT4;EFHC2;EHBP1L1;ELF4;EMILIN1;EPAS1;EPOP;ETFRF1;FAM102B;FAM161B;FLT3LG;FMN1;FOXF1;FZD8;GCSAM;GNB5;GPR153;GRASP;GRK2;HDAC10;HIP1R;HLX;HOMER1;JAM3;JCHAIN;KANSL1L;KIF2A;LASP1…	4	CA12;FMNL2;LPP;SMAD6	497	ABCA6;ABI3;ACSM3;ACVR1B;ADAM19;ADAMTSL1;ADAP1;ADARB1;ADH5;AEBP1;AFAP1;ALDH1B1;ALOX5;AMACR;ANGPTL2;ANXA11;ANXA2;APH1B;APOL6;AR;ARHGEF37;ARHGEF6;ARL14EP;ARL4D;ARPC2;ARSJ;ASAP2;ATP2A3;ATP8A1;B3GALNT1;B9D1;BACE1;BAG2;BBX;BCL2;BDH2;BDNF;BHMT2;BICC1;BID;BLVRA;BSG;BTLA;BTN3A1;C1GALT1;C1QTNF1;C1orf115;C1orf116;C1orf216;C3orf70;C6orf132;C6orf141;CA12;CAMK2N1;CAPN5;CASC4;CCDC69;CCDC80;CCDC92;CCND1;CCSER2;C…
hsa-mir-3181|chr16_50775926_50776126	109	ABCC1;ACAP1;ADGRG6;ALOX5;ARAP1;ATP2B1;ATP6V1E1;B3GNT5;BBX;C1QTNF2;C9orf40;CALM1;CASP1;CAVIN2;CCDC92;CCR4;CD200;CD4;CD5;CD58;CDK13;CEACAM1;CEP68;CETN2;CFL2;CISH;CLIP1;CXCR3;CYTIP;DDO;DPYD;ELF3;ELF4;ELK3;EMB;ENPP5;EPM2AIP1;FAM107B;FGFBP2;FGL2;FLRT3;FRMD6;GALNT3;GCH1;GCSAML;GGT1;GLIPR2;GNG2;GPR171;GRAMD2B;GRASP;HIGD1A;HOMER1;HSF2;IER5;IREB2;KBTBD8;LPCAT1;LPCAT4;LPXN;LRRC8C;MACC1;MATR3;MEIS2;METTL7B;…	0	NA	96	A4GALT;ABR;ADAP1;ADARB1;AFAP1;AGMAT;AK1;ANTXR1;ARHGAP32;ARRDC2;ATP2A3;ATP6V1E1;CA12;CCDC80;CD38;CDCA7;CELF2;CLDN1;CNN2;COMT;CRAT;CRTAP;ECHS1;EFCAB1;EIF4EBP1;FAM83H;FBXO36;FCGRT;FLRT2;FOXL1;FZD1;GATA3;GDF7;GPR153;HNF1B;HOXA4;HPN;HTRA3;ICAM2;IER5;IGFBP5;IGSF1;IMPA2;ITIH5;LDHD;LPCAT1;LYNX1;MDK;MED28;MEX3B;MFAP5;MMP19;MMP2;MOB3A;MYH9;NCS1;NECAB3;NEDD4L;NFE2L3;NPR1;OLFML3;OSBPL10;P2RY2;PACS1;PARVG;PDG…
hsa-mir-3192|chr20_18447954_18448154	199	ABCA6;ADCY5;ADGRD1;ADNP2;AIF1L;ALDH1A3;ALDH1L1;AR;ARAP1;ARHGAP27;ARHGEF10;ARL5A;BAZ2A;BBIP1;BBS10;BCAR3;BEX5;BICDL2;BMPR2;BNIP3;C14orf132;C4orf19;CBLN1;CCDC121;CCDC68;CCL5;CCND1;CDR2L;CDS2;CES2;CETP;CHKA;CHRDL2;CIPC;CLIC4;CLIP2;CLIP4;CMBL;CMTM3;COL4A5;CORO2A;CRYL1;CYP2S1;DCLRE1C;DEFB1;DENND2A;DHCR24;DHX40;DSP;DSTN;ECHS1;ENPP1;EPB41L2;ERCC6L2;EZH2;FAM162B;FGF2;FGL2;FNDC4;FUOM;FUT3;GALNT10;GFOD1;GG…	35	A4GALT;AR;ATF7IP;BVES;C2;C6orf132;CFL2;CTSA;DCBLD2;DHX40;DMKN;F2RL2;LPAR2;LPP;MOB3A;MORN4;MYL9;NEGR1;NRIP1;NUCKS1;OSBPL3;PPP1R15A;RBMS2;RCAN3;REEP1;SLC1A5;SPIB;TRIQK;TSKU;ULK2;YWHAZ;ZBTB38;ZCCHC24;ZNF431;ZNF891	1099	A4GALT;ABAT;ABCA6;ABCG1;ABCG2;ABHD4;ABR;ACADL;ACOT13;ACSF2;ACSM3;ACTN1;ACVR1B;ADAMTSL1;ADAP1;ADARB1;ADH1B;ADH5;ADHFE1;ADIRF;AFAP1;AFF4;AGPAT2;AGR2;AHCYL2;AIG1;AK3;AKAP5;AKNA;AKT3;ALDH1B1;ALDH1L1;ALDH4A1;AMACR;AMOTL1;ANGPTL2;ANK3;ANKRD13A;ANKRD22;ANO6;ANTXR1;ANTXR2;ANXA11;AP1M2;AP1S3;AP2B1;APCDD1;APLP2;APOBEC3C;APOBEC3D;APOL6;AQP3;AR;ARG2;ARHGAP21;ARHGAP27;ARHGAP29;ARHGAP32;ARHGEF2;ARHGEF6;ARID3B;…
hsa-mir-3199-2|chr22_28315362_28315562	162	ABRAXAS1;ADGRL4;ADH1C;ADHFE1;AIM2;AKAP7;AMN1;ARHGAP6;ARL4A;ATP1A1;BBIP1;BCAM;BHLHE41;BIK;BMP2;BMP5;BNIP3;BOC;BTN3A3;C11orf74;C11orf96;C1QL1;CA4;CBLN1;CCDC14;CD3G;CELF2;CENPH;CGNL1;CKS2;CLCN2;CLIC4;CLMP;CMTM8;COL4A5;CPEB1;CPOX;CUTC;CXXC4;DCAF15;DCLRE1C;DDO;DENND2A;DGCR6;DLG3;DNAJB5;DOCK11;DPYSL3;DUSP4;DYNC2LI1;EFNA1;EID2B;EIF4EBP1;EPHA4;EPOR;EPS8;ETNK2;F2RL1;F2RL2;FAM216A;FAM229B;FAM76B;FHOD1;FILI…	0	NA	553	ABI3;ACOT13;ACTN4;ADH5;AFAP1;AGMAT;AGPAT2;AIF1L;AK3;AKNA;ALDH4A1;AMOTL1;ANGPTL2;ANTXR1;ANXA11;ANXA2;AP1S3;APCDD1;ARAP1;ARHGAP29;ARHGAP32;ARHGEF37;ARID3B;ARL4A;ARRDC2;AS3MT;ASAP2;ATF7IP;ATP6V1E1;ATP8A1;B3GNT3;BACE1;BAMBI;BATF;BAZ2A;BBS7;BCAS1;BCL11A;BCL2;BHLHE41;BIRC3;BLVRA;BMP5;BMP7;BMPR2;BOC;BTN3A1;BVES;C11orf74;C1QTNF3;C1QTNF7;C1orf116;C2orf72;C6orf132;CA8;CACNB3;CAMK2N1;CAPG;CASP10;CAV2;CBLN1;…
hsa-mir-3202-1|chrX_153238140_153238340	199	ABHD3;ABHD4;ACTN4;AFAP1;AGPAT2;ALDH4A1;AMACR;ANKRD29;APOBEC3D;ARHGAP21;ARMCX1;ARMH4;ASPN;BICC1;BIK;BMPR2;BSCL2;BSG;BST2;BTC;C15orf65;C1GALT1;C1QTNF2;C4orf19;C6orf132;CACNB3;CCDC6;CDC42BPA;CEP68;CH25H;CHST7;CILP;CIP2A;CISH;CLCN2;CPOX;CRTAP;CSRP1;CYGB;DBN1;DCN;DGCR6;DHCR24;DNALI1;DPY19L4;ECHDC3;EFNA1;EFNA4;ELOVL6;EML2;EPHA3;FADS3;FAM124B;FAM161A;FAM229B;FBLIM1;FIBIN;FOXC2;FOXM1;FOXQ1;FRA10AC1;GCAT;…	0	NA	821	A4GALT;ABCG1;ABCG2;ABL1;ABR;ACADL;ACAP1;ACSF2;ACTN4;ACVR1B;ADAM19;ADAMTS1;ADAMTSL1;ADAP1;ADHFE1;ADIRF;ADRA2A;AFAP1;AFAP1L2;AHCYL2;AK1;AKNA;ALDH1A2;ALDH4A1;ALDH7A1;AMACR;AMOTL1;ANGPTL2;ANKRD13A;ANKRD22;ANTXR2;ANXA11;AP1M2;AP1S3;APBB1;APBB1IP;APH1B;APLP2;APOBEC3C;AR;ARAP1;ARG2;ARHGAP10;ARHGAP27;ARHGAP29;ARHGAP32;ARHGAP6;ARHGEF6;ARID3B;ARL4A;ARL4D;ARL5A;ARPC2;ARRDC2;ASAH1;ATF7IP;ATG5;ATP2C2;ATP6V1E1…
hsa-mir-326|chr11_75062640_75062840	161	ABI3;ABR;ACKR1;ACOT11;ADAMTS1;ADAP1;ADCY5;AJUBA;AK3;AP1S3;ARAP1;ARL4D;ASPHD1;ASRGL1;BBX;BICDL2;BLVRA;BOC;BTG3;C11orf96;C1QTNF2;CAMK1;CARD8;CDC37L1;CDH2;CDR2L;CETP;CHST11;CLEC1A;CLIP2;DACT3;DCAF15;DGUOK;DIPK2B;DNALI1;DNASE1L3;DOCK10;DOCK11;ECSCR;ELOVL6;ENG;EPB41L4B;EPOR;ERG;ESAM;EYA2;FAM111A;FAM189A2;FAM3B;FAR2;FLI1;FOXC2;FZD1;FZD5;FZD8;GBP5;GCSAM;GGT1;GIMAP5;GIMAP6;GJA5;GNG11;GPC1;GPX3;HID1;HIGD1…	18	A4GALT;AR;BMP7;BVES;CCND1;CD9;CLU;CTSA;DHX40;ERBB2;FGF1;FSCN1;GYS1;RBM47;RTL8A;SLC47A1;SMO;ZNF772	735	A4GALT;ABAT;ABCC1;ABCG2;ABHD4;ABL1;ABR;ACOT13;ACTN4;ACVR1B;ADAM19;ADAMTSL1;ADRB1;AFAP1;AHCYL2;AHNAK;AIF1L;AJUBA;AKAP5;AKNA;AKT3;ALDH1A2;ALDH1A3;ALDH1B1;ALDH1L1;ALDH4A1;ALDH7A1;AMOTL1;ANGPTL2;ANTXR1;ANTXR2;ANXA11;AOC3;AP1M2;AP2B1;APCDD1;APH1B;APLNR;APOBR;APOL6;AQP3;AR;ARAP1;ARHGAP25;ARHGAP32;ARHGEF37;ARID3B;ARL14EP;ARL4D;ARL5A;ARPC5L;ARRDC2;ARSJ;ART4;AS3MT;ATF7IP;ATP2A3;ATP8A1;B3GNT3;BAMBI;BBX;BCL…
hsa-mir-339|chr7_1067780_1067980	205	ACTN1;ADGRE5;ADGRG6;AEBP1;AHNAK;AK3;AMOTL1;AP1S3;APH1B;APOD;ARAP1;ARHGAP10;ARL14EP;ARMCX1;ARRDC3;BACE1;BAZ2A;BCAS1;BCAS4;BDH2;BDNF;BHLHE41;BLVRB;C15orf65;C9orf116;CAMK1;CASC4;CCDC3;CD79A;CDCA8;CDH13;CDR2L;CEP120;CGNL1;CLIP2;CSRP1;CUTC;CYGB;CYTH3;DCP1B;DDX50;DENND2A;DEPDC7;DHCR24;DNAJC12;DPCD;DPY19L4;ECHS1;EFCAB7;EFNA4;EIF4EBP1;ELOVL4;ERBB2;ETV1;F2RL1;FKBP7;FLNC;FNDC4;FRA10AC1;FRMD3;FUOM;FXYD3;FZD…	23	ABCC1;ACTN4;AMOTL1;AR;BACE1;BAG2;C1GALT1;CARD8;CD3D;CHDH;FHL2;HEYL;LIMA1;MCL1;NANOS1;NOVA1;RILPL1;SEL1L3;SLC12A7;SLC48A1;TSKU;ZNF703;ZNF708	655	A4GALT;ABAT;ABCC1;ABCG2;ABI3;ABTB2;ACOT13;ACSS2;ACTN4;ACVR1B;ADAMTSL1;ADAP1;ADCY5;ADH1B;ADH5;ADHFE1;ADRA2A;AFAP1;AFF4;AGMAT;AGPAT2;AHCYL2;AIF1L;AIG1;AK3;AKAP5;AKNA;AKT3;ALDH1A3;ALDH1B1;ALDH1L1;AMOTL1;ANK3;ANKRD29;ANO6;ANXA11;AP1S3;APOL6;AQP3;AR;ARAP1;ARHGAP29;ARHGAP32;ARHGAP4;ARHGEF2;ARL4C;ARPC2;ARRDC2;ARRDC3;ASPHD1;ASPN;ASS1;ATF7IP;ATP2C2;ATP6V1E1;ATP8A1;BACE1;BAG2;BAMBI;BBIP1;BBX;BCAS1;BCAS4;BC…
hsa-mir-33b|chr17_17726796_17726996	144	A4GALT;ACSF2;ACSL5;ACSS2;ADAMTS1;ADRA2A;AGR2;AHNAK;AOC3;ARAP1;ARG2;ARHGAP10;ATP1A1;B3GNT3;BNIP3;C1GALT1;C1orf115;C1orf21;CADM4;CAPG;CASC4;CCDC181;CCDC8;CCL14;CDKN2C;CEP55;CHRDL2;COX4I2;CREB3L4;CYB5A;CYC1;DDO;DDX50;DGCR6;DHCR24;DHCR7;DPYSL3;ECHDC3;EFS;EGFR;ELF3;FAM13A;FAM229B;FDX1;FDXR;FOXJ3;FXYD3;GPSM2;GPT;GSTM5;H2AFY2;HAND2;HCAR1;HID1;HLTF;HNF1B;HOMER1;HOXA4;ID4;ITIH5;JPH2;KCNG1;KCNK5;KIAA0930;K…	27	APLP2;ATF7IP;BCL2;F2RL2;FAM102B;GLCCI1;HSPA12B;ITGBL1;OSCP1;PALLD;PPIC;PSAT1;REEP1;RNF157;SECISBP2;SECISBP2L;SEMA7A;SLC12A7;SNTB2;SPIN4;SYNM;TMEM9;TMEM98;TNS1;TSKU;TWIST1;ULK2	812	ABAT;ABCA6;ABCC1;ABCG1;ABCG2;ABL1;ABR;ACOT11;ACOT13;ACSF2;ADAM28;ADAMTSL1;ADH5;ADRA2A;AFF4;AGMAT;AHCYL2;AK3;AKAP7;ALDH1A3;ALDH1L1;ALDH7A1;AMOTL1;ANK3;ANKRD13A;ANKRD29;ANTXR1;ANXA11;APCDD1;APH1B;APLP2;APOBEC3C;APOBEC3G;APOL6;AR;ARAP2;ARHGAP29;ARHGEF2;ARHGEF37;ARL4A;ARL4C;ARL5A;ARPC1B;ARSJ;AS3MT;ASPN;ASS1;ATF7IP;ATP2B1;ATP6V1E1;ATP8A1;B3GALNT1;B3GALT2;B3GNT5;BACE1;BAG2;BAMBI;BANK1;BARX2;BATF;BAZ2A;…
hsa-mir-34a|chr1_9242234_9242434	191	ABCC4;ABR;ABTB2;ADIRF;AEBP1;ALDH1A2;ALDH1B1;APCDD1;ARAP1;ARL4D;ATG5;BAMBI;BBX;BIK;BNIP3;C14orf132;C1QL1;C1QTNF2;C1QTNF3;C3orf70;C9orf40;CASP1;CAST;CBR3;CCDC68;CD68;CDH2;CELF2;CEP120;CEP68;CHDH;CKAP2;CKLF;CLCN2;CLEC10A;CLEC14A;CLIP1;CLIP2;CLMP;COL8A1;CREB3L2;CROT;CRTAP;CRYL1;CSDC2;CSPG4;CXCL12;CYC1;DCN;DHCR24;DIPK2B;ECI2;EDIL3;EFNA1;EOGT;EPHA4;EPOR;ESRP1;EVA1A;EZR;F2RL2;FAM162B;FAM180A;FAM76B;FAS;…	103	ADARB1;AFAP1;AFAP1L2;AHNAK;ANK3;ANXA4;AP2B1;AR;ATG5;ATP6V1E1;BAG3;BCL10;BCL2;BIK;BIRC3;BMP7;BNIP3;CACNB3;CALD1;CAPG;CAPN1;CASP1;CASP10;CASP8;CCND1;CD2;CD27;CD4;CD40;CD40LG;CDKN2C;CFLAR;CLIC5;CYTH3;DDAH1;DGUOK;DHCR7;DSP;EFHD2;EFNB1;EHD1;EPB41L2;EPS8;EPS8L2;ERBB2;FOXP1;GFRA3;IER5;IGSF3;IL6R;INHBB;KIF2A;KLF4;LARP1;MAP1B;MAPK3;MCL1;MCM5;MCM6;MET;MYOF;NDRG1;NT5E;NUCKS1;PDGFRB;PEA15;PIK3CG;PKP2;PLA2G2D…	897	ABCA6;ABCC4;ABHD4;ABL1;ABR;ACOT11;ACSM3;ACSS2;ACVR1B;ADAM19;ADAMTS1;ADAMTSL4;ADCY5;ADH1B;ADH5;ADRA2A;AFAP1;AFF4;AGR2;AHCYL2;AIF1L;AIG1;AK3;AKAP5;AKAP7;AKNA;ALDH1A3;ALDH1L1;ALDH7A1;AMOTL1;ANK3;ANTXR1;ANTXR2;ANXA11;AOC3;AP1S3;APH1B;APLNR;APLP2;APOL6;AQP3;AR;ARAP1;ARAP2;ARHGAP29;ARHGAP32;ARHGEF37;ARHGEF6;ARID3B;ARL4A;ARL5A;ARRDC2;ARSJ;ART4;AS3MT;ASAH1;ASAP2;ASS1;ATF7IP;ATG5;ATP2A3;ATP6V1E1;B3GALNT1;…
hsa-mir-3607|chr5_85913667_85913867	181	ABCA6;ABRAXAS1;ABTB2;AFAP1L2;AIF1L;AIG1;AIM2;AJUBA;AKT3;ALDH1B1;AMACR;AP2B1;ARAP1;ARL14EP;BBIP1;BBS7;BIK;BMPR2;BTLA;C11orf96;C1GALT1;C1orf21;C1orf54;C9orf40;CA8;CAPN1;CCDC121;CCDC6;CD37;CD38;CD48;CDC37L1;CDCA7;CDCA8;CENPH;CILP;CISD1;CKS2;CMBL;COL4A1;COL4A5;CORO1C;CPEB1;CTHRC1;CYGB;DBNDD2;DCP1B;DGCR6;DGUOK;DHCR24;DPYD;ECI2;EFNA1;EPDR1;EPHA1;EPHA4;EPM2AIP1;EPOP;EXOC6B;FAM219A;FAM221A;FAM83D;FAS;FBL…	0	NA	918	ABAT;ABCA6;ABCG1;ABCG2;ACAT1;ACOT13;ACSL5;ACTG2;ADAM28;ADAP1;ADARB1;ADCY5;ADH5;ADHFE1;ADNP2;ADRA2A;AFAP1;AFAP1L2;AFF4;AIG1;AK3;AKAP5;AKAP9;AKT3;ALDH1A3;AMACR;AMN1;AMOTL1;ANGPTL2;ANK3;ANKRD13A;ANKRD22;ANO6;ANTXR2;ANXA11;AP1S3;APH1B;APOBEC3C;APOBEC3D;APOL6;AQP3;AR;ARAP2;ARHGAP21;ARHGAP27;ARHGAP29;ARHGAP32;ARHGEF10;ARHGEF6;ARL14EP;ARL4C;ARL5A;ARPC2;ARRDC2;ARRDC3;ARSJ;ART4;AS3MT;ASAH1;ATG5;ATP2B1;ATP…
hsa-mir-3618|chr22_20067688_20067888	89	ABHD3;ABTB2;AIM2;ALDH1A2;AMOTL1;ANO9;ARAP1;ARHGAP27;ARMCX1;ATP2A3;BAZ2A;BBS7;CA2;CA8;CAV1;CAV2;CBS;CCDC121;CDC37L1;CDK13;CEP135;CHST10;CLIC4;CMTM3;CPED1;CPOX;DCLRE1C;DERL3;DGUOK;EEF1AKMT4;ELF1;EPCAM;EPOR;FAM114A1;FAM76B;FDXR;FHOD1;FLT3LG;GCAT;GEM;HHEX;HIST1H2BF;HOMER1;IGSF3;IQCE;KATNAL1;KCNN4;LBR;LPCAT4;LTBP1;MST1R;MYO1D;NDC80;NDOR1;NECAB3;NR4A1;PFKFB2;PIP5K1B;POGZ;PRRX1;RAB23;RAI14;RAPH1;RCAN2;R…	0	NA	298	ABCA6;ABCG2;ACSS3;ADAM19;ADHFE1;AFF4;AGR2;AKT3;ALDH7A1;ANK3;ANKRD13A;ANTXR2;APCDD1;APH1B;APOL6;ARHGAP29;ARSJ;ATP8A1;B3GALNT1;BAG2;BBS7;BCAS1;BID;BMPR2;BOC;BTC;BTN3A1;BTN3A3;C1orf216;CA12;CAB39L;CALHM2;CARD8;CCDC6;CCDC69;CCDC80;CCL28;CCNG2;CD3D;CD69;CD96;CDC37L1;CDC42EP1;CDCA8;CDS1;CDS2;CHDH;CHST10;CISD1;CLIC4;CLIC5;CLUAP1;CMTM4;COL1A1;COPS8;CORO1C;CREB3L2;CYTIP;DENND2A;DENND2D;DNALI1;DNASE1L3;DOK…
hsa-mir-362|chrX_49687125_49687325	207	ACTN1;AK3;AKT3;ANKRD22;ANTXR1;APOL6;ARHGAP32;ARMC9;ARPC1B;ASRGL1;BAG2;BARX2;BCAR3;BNIP3;BTC;C1GALT1;C1QTNF3;C8orf88;CACNB3;CAVIN2;CCDC6;CCN4;CD200;CD4;CD69;CDC37L1;CDC42BPA;CDC42EP1;CDH11;CEP135;CFAP300;CLCN2;CNN2;COL3A1;COL4A5;COLEC12;CORO1C;CROT;CSDC2;CXCR3;DAPP1;DDR2;DERL3;DMKN;EFHC2;EHF;EIF4EBP1;ELF4;EPM2AIP1;ETFRF1;EZR;FAM102B;FAM76B;FBXO36;FCGRT;FCMR;FGL2;FKBP7;FRS2;FZD1;FZD6;FZD8;GALNT3;GC…	76	ALDH1A3;AR;ARHGAP27;ARL4C;ASS1;BAMBI;BEX4;C11orf74;C1orf116;C2;C2orf72;CA8;CASP8;CD82;CEP135;CFL2;CLEC14A;CLIC4;CLSTN3;CPE;CXCL12;EHD3;ETS1;F2RL1;FAXC;FHOD1;FOXL1;GALNT10;GALNT17;GDF7;GLCCI1;GNAI1;GSTM5;IRS1;ITGBL1;JPH2;KCNK1;KCNK5;KIRREL1;LPAR3;MACC1;MTUS1;MYADM;NR2F2;NR3C1;OCLN;PAG1;PIK3CG;PPARG;PPARGC1A;PPIC;PRRG4;PRSS23;PTPN3;RABGAP1;RAPH1;RASSF6;REXO2;SCIN;SEMA4C;SOX9;SP140L;STARD8;TANK;TIGI…	835	ABCA6;ABCC4;ABCG1;ABCG2;ABR;ACADL;ACOT13;ACTG2;ACTN4;ADAM19;ADAM28;ADAMTS1;ADAMTSL4;ADARB1;ADCY5;ADH1B;ADH5;ADHFE1;ADRB1;AFAP1;AFF4;AHCYL2;AHNAK;AIF1L;AIG1;AJUBA;AKAP5;AKAP7;AKT3;ALDH1A2;ALDH1A3;ALDH4A1;ALDH7A1;AMACR;AMOTL1;ANGPTL2;ANK3;ANKRD13A;ANKRD22;ANKRD29;ANO6;ANTXR2;ANXA11;AOC3;AP1S3;APH1B;APOE;AQP3;ARAP1;ARAP2;ARHGAP21;ARHGAP27;ARHGAP29;ARHGAP32;ARHGEF10;ARHGEF19;ARHGEF2;ARHGEF25;ARHGEF37…
hsa-mir-3620|chr1_228270292_228270492	173	ABCC4;ABI3;ACTN4;ADGRG6;AIF1L;AIG1;AIM2;AK3;ALDH1B1;APOBEC3C;APOE;AR;ARHGEF2;ARL14EP;BAMBI;BID;BSG;C12orf75;C1orf54;CAPN5;CAVIN1;CD38;CEP135;CEP68;CFLAR;CH25H;CMTM4;CNPY4;COTL1;CREB3L2;CSF2RB;CSRP1;CTNNAL1;CUTC;CX3CL1;DDX50;DEPDC7;DGCR6;DGUOK;DHCR7;DLG1;DPY19L4;DPYSL3;DUSP5;EEF1AKMT3;EFHD2;EIF4EBP1;EMILIN1;EMP3;EOGT;EPB41L2;EPHX1;ERCC6L2;FMOD;FNBP1;FRA10AC1;FUT3;FXYD5;GABARAPL1;GAPDH;GJC1;GNGT2;G…	26	ANO6;AR;BARX2;CHST3;CLDN7;COL1A1;FAM83F;FAXC;FOXF2;FSTL1;FUT2;GALNT17;GPR55;GRAP2;HOXA9;IPCEF1;LAX1;LIMA1;ORC6;PC;PIGR;RETSAT;SLAMF1;SLC12A7;SLC6A8;TUBB2A	895	A2M;ABAT;ABCC1;ABCG1;ABHD4;ABI3;ABL1;ABR;ACOT13;ACSS2;ACTN4;ACVR1B;ADAM19;ADAMTSL1;ADAMTSL4;ADAP1;ADARB1;ADH5;ADRA1A;AEBP1;AFAP1;AFAP1L2;AFF4;AGPAT2;AHCYL2;AHNAK;AIF1L;AJUBA;AK1;AK3;AKNA;AKT3;ALDH1A2;ALDH1A3;ALDH1B1;ALDH7A1;AMACR;ANKRD13A;ANXA11;ANXA2;AOC3;APH1B;APOBR;APOL6;AQP3;AR;ARG2;ARHGAP25;ARHGAP27;ARHGAP32;ARHGAP4;ARHGAP6;ARHGEF10;ARHGEF19;ARHGEF37;ARID3B;ARL4C;ARL4D;ARPC2;ARRDC3;ART4;AS3M…
hsa-mir-3656|chr11_118889388_118889588	194	ACTN4;ADH5;ADNP2;AFF4;AGR2;AK1;ALDH1A2;ANXA11;ANXA3;ARHGAP8;ARL5A;ATF7IP;B3GALNT1;BDKRB1;BIK;BNIP3;C2orf81;CA8;CBR3;CCDC121;CCDC181;CCDC6;CCN4;CCND1;CCR4;CD34;CD68;CD79A;CDC42EP1;CDCA7;CEACAM1;CENPH;CENPW;CH25H;CISD1;CKAP2;CLDN11;COL3A1;COQ9;COTL1;CRAT;CROT;CRTC3;CXCR5;CYBA;DBNDD1;DCLRE1C;DGUOK;DHCR24;DNAAF4;ECI2;EEF1AKMT4;EFEMP1;EFHC2;EHD3;ELF4;EMP3;EPOR;F2RL2;FAM102A;FAM124B;FAM219A;FAS;FGFR1;F…	0	NA	154	ABCG2;ABR;ADH1B;AIG1;AK3;ALDH1B1;AP1M2;ARAP1;ASS1;ATF7IP;ATP2A3;BAZ2A;BCAS1;BMP7;BTLA;C11orf96;C1QL1;C1QTNF1;C1QTNF3;C4orf19;CAPN5;CARD8;CBLN1;CCL28;CCL5;CCND1;CCNJL;CCR4;CD3G;CDS2;CELF2;CERCAM;COPS8;CPE;CRTAP;CST7;CX3CL1;CXCL12;CYB5R3;DBNDD1;DOCK11;DPYSL2;EIF4EBP1;ELOVL6;F10;FA2H;FAM219A;FERMT1;FKBP7;FLNB;FOXF1;FOXL1;FZD8;GAB2;GDF11;GGT6;GNAL;GNG4;HEYL;HOXA7;HS1BP3;HSPB6;IQCE;ITGB4;JPH2;KCNIP3;K…
hsa-mir-365a|chr16_14396033_14396233	200	ACOT13;ACTA2;ACVR1B;ADAMTSL4;ADGRD1;AHNAK;AKR1C3;ALDH1A3;ALDH1L1;AMN1;ANXA2;ANXA4;AOC3;AQP3;AR;ARHGEF25;ARHGEF37;ARMC9;ART4;ASS1;ATF7IP;B3GNT3;BAG2;BBIP1;BCAS4;BMPR2;BNIP3;BOC;C14orf132;C19orf33;C3orf52;C8orf88;CALHM2;CASC4;CBLN1;CCDC6;CCDC80;CDC42EP1;CH25H;CLIP1;CRB3;CROT;CSDC2;CUTC;DBNDD1;DCBLD2;DLG1;DNAJC12;DNMBP;DSEL;DSG2;EEF1AKMT4;EFNA4;ELF4;EML2;EPB41L4B;EPHX1;EPOR;EPS8;ERBB2;ERRFI1;ETNK2;F…	35	APOL6;BCL2;CAV2;CCND1;CDH1;CDS2;CPE;CSRP1;DEPTOR;DNAJC18;DOK2;IL7;IL7R;KLRD1;KREMEN1;LIMA1;LPP;MACC1;MYLIP;NUCKS1;PC;PCDH10;PLPP3;PROSER2;RAB17;RHOH;SLC1A5;STK10;TIGD2;TLR3;TMOD3;TTC38;WNT2B;ZBTB46;ZMYM4	779	ABAT;ABCC4;ABCG1;ABCG2;ABI3;ABTB2;ACOT13;ACTN4;ACVR1B;ADAMTS1;ADAMTSL1;ADARB1;ADRA2A;AFAP1;AGMAT;AGPAT2;AIG1;AK1;AK3;AKAP5;AKAP7;AKNA;AKT3;ALDH1L1;AMOTL1;ANK3;ANKRD29;ANO6;AP1S3;AP2B1;APCDD1;APH1B;APLNR;APOL6;AR;ARAP1;ARHGAP29;ARHGAP32;ARHGEF6;ARID3B;ARL4A;ARL4C;ARL4D;ARL5A;ARPC2;ARRDC2;ARRDC3;AS3MT;ASAP2;ATF7IP;ATP8A1;B3GNT3;BACE1;BAG2;BAMBI;BATF;BBS7;BBX;BCAS1;BCL11A;BCL2;BDNF;BEX4;BICC1;BID;BI…
hsa-mir-3677|chr16_2318320_2318520	183	ABCC1;ACSS2;ACVR1B;ADAM19;ADAMTSL4;AK3;AKR1C3;ALDH1A2;ANGPTL2;AQP3;ATF7IP;BAG2;BBS7;BMP4;CBSL;CCDC170;CCDC68;CCDC80;CD34;CDC37L1;CDC42EP1;CDH13;CFAP69;CHST10;CISD1;CKLF;CLBA1;CLDN1;CLIC2;COPS8;CORO2A;CRIM1;CSRP2;CUTC;CYYR1;DCAF15;DCP1B;DHCR7;DHX40;DOK6;DPCD;DPY19L4;DUSP6;EDNRA;EEF1AKMT3;EEF1AKMT4;EFCAB1;EPHA1;EPHB6;EPM2AIP1;EPOR;ERCC6L2;ETFRF1;FADS3;FAM124B;FAM216A;FAM3B;FAM83D;FAXC;FBLN1;FBLN7;F…	9	CD9;DUSP7;EZR;FBXO36;NCMAP;PEA15;PHF13;PPIC;TMOD3	486	A4GALT;ABCG1;ABHD4;ABL1;ACSS3;ACVR1B;ADAM19;ADARB1;ADHFE1;ADRA2A;AFAP1;AGMAT;AIF1L;AKT3;ALDH1A2;ALDH4A1;ANGPTL2;ANK3;ANTXR2;ANXA11;APLP2;APOBEC3C;AQP3;AR;ARAP1;ARHGAP27;ARHGAP4;ARHGAP6;ARID3B;ARL14EP;ARL5A;ARPC2;ATP2A3;ATP2C2;BACE1;BBX;BCAS1;BCL2;BHLHE41;BICC1;BID;BMP5;BMPR2;BNIP3;BVES;C11orf74;C12orf75;C16orf54;C1QTNF7;C1orf115;C1orf116;C1orf21;CA12;CA8;CALM1;CALM3;CAMK2N1;CAPG;CARD8;CASP10;CASP…
hsa-mir-3679|chr2_134877400_134877600	195	ABCC1;ABR;ABRAXAS1;ACVR1B;ADAM19;ADGRE5;ADRB1;ALDH1A1;ALDH1A3;ALDH2;ALDH7A1;ANO6;ANXA3;APCDD1;APLNR;APLP2;ARHGAP25;ARHGAP27;ARL5A;ATF7IP;ATP2A3;ATP8A1;B9D1;BANK1;BCL11A;BDKRB1;C11orf96;C15orf65;C1orf115;C8orf88;CAMK1;CCDC69;CCL14;CD302;CD79A;CDS2;CEACAM1;CEP135;CHRDL1;CLBA1;CNPY4;COBL;COLEC12;COTL1;CSF2RB;CXCL12;CXCL14;CYP4F12;DCLRE1B;DECR1;DPCD;DUSP4;ECHDC3;EHBP1L1;EMB;ENPP2;EPHB6;EPS8;ERG;ETFRF…	28	ALDH1A2;CD2;CD200;CYGB;ENPP1;ERBB3;EZH2;FAM13A;GEM;GRAP2;HSPA4L;MCL1;MITF;MRAS;PKIA;PRR15L;PYCR1;SC5D;TMEM109;TMEM45B;TMOD3;TNFAIP3;TNS1;TPM1;TWIST1;VASP;VDR;ZNF385A	907	A2M;ABAT;ABCA6;ABCG1;ABCG2;ACOT11;ACOT13;ACSL5;ACVR1B;ADAM19;ADAM28;ADAMTSL1;ADAP1;ADARB1;ADH5;ADRA2A;AFAP1;AFAP1L2;AFF4;AGMAT;AHCYL2;AHNAK;AIF1L;AIG1;AJUBA;AK3;AKAP5;AKAP7;AKT3;ALDH1A2;ALDH2;ALDH4A1;ALDH7A1;AMN1;AMOTL1;ANKRD29;ANO6;ANTXR1;ANTXR2;AP1S3;AP2B1;APLNR;AR;ARAP1;ARHGAP25;ARHGAP27;ARHGAP29;ARHGAP4;ARHGEF37;ARL14EP;ARL4A;ARPC2;ARPC5L;ARRDC2;ARRDC3;ART4;AS3MT;ASRGL1;ATF7IP;ATG5;ATP2A3;ATP…
hsa-mir-3680-1|chr16_21531694_21531894	178	ABCC1;ABCC4;ABR;ACAT1;ADGRD1;ADNP2;ADRB1;AK3;APBB1;APOE;ARAP2;ARL14EP;B3GALT2;BAMBI;BBIP1;BCAR3;BHLHE41;BIK;BLVRB;BTC;C15orf65;C2;C3orf70;CALHM2;CAPG;CASC4;CBR1;CCN4;CCNJL;CD82;CEP135;CEP68;CHKA;CHST10;CHST7;CIPC;CISD1;CLCN2;CLEC10A;CLIP1;CLIP4;CPM;CYP39A1;DACT3;DCAF15;DNAAF4;DPY19L4;ENPP2;ENTPD1;EPM2AIP1;ETFRF1;EZH2;FAM221A;FARP1;FDX1;FGFR4;FRA10AC1;GAB2;GEM;GIMAP6;GRASP;GSPT2;HASPIN;HDAC10;HIP1…	0	NA	920	A4GALT;ABAT;ABCA6;ABCG2;ABHD3;ABL1;ABR;ACOT13;ACSS3;ACTN1;ACTN4;ACVR1B;ADAM19;ADAM28;ADAMTS1;ADARB1;ADCY5;ADH1B;ADH5;ADNP2;ADRA1A;AFF4;AGMAT;AHNAK;AIG1;AJUBA;AK3;AKAP5;AKT3;ALDH2;AMN1;AMOTL1;ANK3;ANKRD13A;ANKRD22;ANKRD29;ANO6;ANTXR2;ANXA11;AP2B1;APCDD1;APH1B;APOBEC3G;APOD;APOL6;AR;ARAP2;ARHGAP27;ARHGEF37;ARID3B;ARL4C;ARL5A;ARRDC3;ARSJ;ART4;AS3MT;ASAH1;ASAP2;ASRGL1;ASS1;ATF7IP;B3GALNT1;B3GNT5;BAG2…
hsa-mir-3684|chr4_99916744_99916944	232	ABCC4;ABCG2;ABRAXAS1;ABTB2;ACSL5;ACTN1;ADARB1;ADH1C;ADH5;AFF4;AGPAT2;AGR2;AHNAK;ALDH1A1;AP1S3;ARAP1;ARHGEF10;ARHGEF19;ARL14EP;ARL5A;ARRDC2;ASAP2;B3GNT3;BCL11A;BIRC3;BMP4;BNIP3;BTC;C19orf33;C1QL1;C9orf40;CA2;CASP1;CASP10;CASP8;CCDC170;CCDC3;CD109;CD47;CDCA7;CDKN2B;CENPH;CEP135;CKAP2;CKS2;CLDN1;CLIP4;CORO1C;CPEB1;CRTAP;CSF2RB;CST6;CUTC;CYP2S1;DCLRE1B;DDX50;DENND2A;DERL3;DLG1;DPY19L4;DSP;DSTN;ECI2;E…	3	IFI16;KITLG;PMAIP1	217	ABCG2;ACSM3;ADNP2;AGR2;AIF1L;AIM2;AJUBA;ANXA2;ARHGAP29;ATG5;BBX;BDKRB2;BDNF;BID;BLVRA;BMPR2;BTLA;C1orf21;C2orf72;CA8;CALM1;CAMK2G;CAMK2N1;CASC4;CAV1;CCDC14;CCDC6;CCDC68;CCSER2;CD200;CD38;CD5;CDC42SE1;CEACAM1;CEP120;CEP135;CHIC1;CISD1;CLDN11;CMTM3;CMTM4;COBL;COPS8;CPE;CPM;CRIM1;CRLF3;CRTAP;CRTC3;CXCR6;CYGB;CYTIP;DCBLD2;DDR2;DDX5;DNALI1;DOK6;DPYSL2;DSE;DSP;EDIL3;EHHADH;EIF4EBP1;ELF1;ELF3;ENTPD1;ETV…
hsa-mir-3688-2|chr4_160024166_160024366	123	ABCC1;ABCC4;ADAM19;AGR2;APOBEC3C;ARG2;ARHGEF25;ARHGEF37;ARID3B;ARL4A;ARMH4;ART4;ATP2C2;BEX5;BLVRB;BTLA;BVES;CAVIN2;CBSL;CCNG2;CD69;CD82;CDK13;CDKN2D;CHMP7;CNRIP1;CORO2A;CPOX;DLG1;DMPK;ECM2;EDNRA;EPHB4;EPOR;EYA2;F2RL2;FAM102B;FAM210B;FAM219A;FAM76B;FGL2;FHOD1;FZD1;FZD5;GAB2;GALNT17;GNG7;GPR55;GRK2;IFI16;KAZN;KCNQ1;KHDRBS3;LAMC1;LATS2;LAX1;LYPD6B;MBOAT2;MEOX1;MEOX2;MUS81;NEGR1;NELL2;NFE2L3;NRIP1;OL…	0	NA	1005	A2M;ABCC4;ABCG1;ABL1;ACAT1;ACOT11;ACSS3;ACTN4;ACVR1B;ADAM28;ADAMTS1;ADAMTSL1;ADAP1;ADARB1;ADCY5;ADH1B;ADH5;ADHFE1;ADIRF;AFAP1;AFF4;AGMAT;AHCYL2;AIG1;AJUBA;AK1;AK3;AKT3;ALDH1A2;ALDH1B1;ALOX5;AMACR;AMN1;ANGPTL2;ANK3;ANKRD13A;ANKRD22;ANO6;ANTXR1;ANXA11;ANXA2R;ANXA4;AP1M2;AP1S3;AP2B1;APCDD1;APH1B;APLP2;APOBEC3D;APOL6;AR;ARAP2;ARHGAP27;ARHGAP29;ARHGAP32;ARHGEF2;ARHGEF6;ARID3B;ARL14EP;ARL4C;ARL4D;ARL5A…
hsa-mir-374a|chrX_73512205_73512405	177	ACOT11;ADH1C;AHCYL2;AIF1L;AJUBA;AK3;ALDH1B1;AMN1;APLNR;APOBEC3D;ARL4C;ARMC9;ARSJ;ATF7IP;BACE1;BAZ2A;BBX;BMP5;BST2;BTC;BTG3;BTN3A3;C1GALT1;C2;CAVIN2;CBLN1;CCDC6;CCDC68;CD27;CDH2;CFAP36;CLIC5;COL4A5;COLEC12;CPOX;CREB3L1;CROT;CSF2RB;DCP1B;DERL3;DGKA;DIPK1A;DNAJC28;DNMBP;EDN3;EGFR;ENTPD1;ERBB2;FAM13C;FCRL5;FIBIN;FLRT2;FMN1;FNDC3A;FNDC4;FZD10;GANC;GGT1;GIMAP4;GPR160;GRAMD1C;GYG1;HHLA3;HIGD1A;HLTF;HOOK…	43	ABCG2;ACTN4;AKT3;APOL6;AR;ARHGAP6;CA8;CCDC8;CCDC80;CCND1;CLIC4;CREB3L2;EPDR1;FAM229B;FOXC1;FZD5;FZD6;GIMAP4;LARP1;MAL2;MFAP5;MPP5;MTF2;MYLIP;NR3C1;PARP11;PMEPA1;PRDM1;RAI1;RIPOR2;SCARF1;SESTD1;SMTN;ST3GAL5;TACC1;TMEM246;TMTC1;TNFAIP3;TOP1;TRIM2;TTC8;VEGFA;ZNF616	952	A4GALT;ABAT;ABCA6;ABCG2;ABHD3;ABR;ACADL;ACOT13;ACSL5;ACSM3;ACTN1;ACTN4;ADAM28;ADAMTSL1;ADARB1;ADH5;ADNP2;ADRA2A;ADRB1;AFAP1L2;AFF4;AGPAT2;AIF1L;AIG1;AJUBA;AK3;AKAP5;AKAP7;AKAP9;AKT3;ALDH1A3;ALDH2;ALDH7A1;AMACR;AMOTL1;ANK3;ANKRD29;ANO6;ANTXR2;ANXA4;AP1S3;AP2B1;APCDD1;APH1B;APOL6;AR;ARAP2;ARHGAP29;ARHGAP6;ARHGEF37;ARL4A;ARL4D;ARL5A;ARRDC3;ARSJ;ART4;ASAP2;ASPN;ATF7IP;ATP1A1;ATP8A1;B3GALNT1;B3GALT2;B…
hsa-mir-374a|chrX_73513280_73513480	147	ABCC4;ABCG1;ABCG2;ACVR1B;AJUBA;AK1;AK3;AMN1;ANO9;APLNR;ARHGAP8;ARPC5L;B9D1;BST2;BTG3;C11orf96;C3orf70;CACNB3;CAV1;CAV2;CCSER2;CDC42BPA;CDH2;CEP135;CLIP1;CLUAP1;COL4A5;CRISPLD1;CXXC4;CYYR1;DACT1;DENND2A;DNAAF4;DNAJC18;DNALI1;EDN3;EFCAB7;EFHC2;ERCC6L2;FAM161A;FAM162B;FAXC;FBXL2;FBXO36;FGFR1;FLRT2;FNBP1L;FUOM;FZD10;H2AFY2;HDAC10;HDGFL3;HTATIP2;ID4;IGSF1;IL17B;IREB2;KANSL1L;LDB2;LFNG;LGI4;LRRC42;LRRC…	43	ABCG2;ACTN4;AKT3;APOL6;AR;ARHGAP6;CA8;CCDC8;CCDC80;CCND1;CLIC4;CREB3L2;EPDR1;FAM229B;FOXC1;FZD5;FZD6;GIMAP4;LARP1;MAL2;MFAP5;MPP5;MTF2;MYLIP;NR3C1;PARP11;PMEPA1;PRDM1;RAI1;RIPOR2;SCARF1;SESTD1;SMTN;ST3GAL5;TACC1;TMEM246;TMTC1;TNFAIP3;TOP1;TRIM2;TTC8;VEGFA;ZNF616	952	A4GALT;ABAT;ABCA6;ABCG2;ABHD3;ABR;ACADL;ACOT13;ACSL5;ACSM3;ACTN1;ACTN4;ADAM28;ADAMTSL1;ADARB1;ADH5;ADNP2;ADRA2A;ADRB1;AFAP1L2;AFF4;AGPAT2;AIF1L;AIG1;AJUBA;AK3;AKAP5;AKAP7;AKAP9;AKT3;ALDH1A3;ALDH2;ALDH7A1;AMACR;AMOTL1;ANK3;ANKRD29;ANO6;ANTXR2;ANXA4;AP1S3;AP2B1;APCDD1;APH1B;APOL6;AR;ARAP2;ARHGAP29;ARHGAP6;ARHGEF37;ARL4A;ARL4D;ARL5A;ARRDC3;ARSJ;ART4;ASAP2;ASPN;ATF7IP;ATP1A1;ATP8A1;B3GALNT1;B3GALT2;B…
hsa-mir-374b|chrX_73512207_73512407	177	ACOT11;ADH1C;AHCYL2;AIF1L;AJUBA;AK3;ALDH1B1;AMN1;APLNR;APOBEC3D;ARL4C;ARMC9;ARSJ;ATF7IP;BACE1;BAZ2A;BBX;BMP5;BST2;BTC;BTG3;BTN3A3;C1GALT1;C2;CAVIN2;CBLN1;CCDC6;CCDC68;CD27;CDH2;CFAP36;CLIC5;COL4A5;COLEC12;CPOX;CREB3L1;CROT;CSF2RB;DCP1B;DERL3;DGKA;DIPK1A;DNAJC28;DNMBP;EDN3;EGFR;ENTPD1;ERBB2;FAM13C;FCRL5;FIBIN;FLRT2;FMN1;FNDC3A;FNDC4;FZD10;GANC;GGT1;GIMAP4;GPR160;GRAMD1C;GYG1;HHLA3;HIGD1A;HLTF;HOOK…	47	ABCG2;AK1;APOL6;AR;ARHGAP6;BAMBI;CA8;CCDC8;CCDC80;CCND1;CDKN2B;DDAH1;DECR1;DHCR7;EPDR1;FAM229B;FOXC1;FZD5;FZD6;FZD8;GABARAPL1;GIMAP4;KBTBD8;LRIG3;MAP3K8;MBNL1;MFAP5;MPP5;MYLIP;NAA16;NR3C1;PMEPA1;RAPH1;RECK;RHOU;SALL1;SEMA3C;SESTD1;SLCO3A1;TACC1;TEF;TMTC1;TRAK1;TRIM2;TTC8;VEGFA;ZNF507	910	A4GALT;ABAT;ABCA6;ABCC4;ABCG2;ABHD3;ABI3;ABL1;ABR;ACADL;ACOT13;ACSM3;ACTN1;ACTN4;ADAM28;ADAMTS1;ADAMTSL1;ADH1B;ADH5;ADNP2;ADRA2A;ADRB1;AFAP1L2;AFF4;AGMAT;AHCYL2;AIF1L;AIG1;AJUBA;AKAP5;AKAP7;AKAP9;AKT3;ALDH1A3;ALDH7A1;AMOTL1;ANK3;ANKRD29;ANTXR2;ANXA11;ANXA4;AP1S3;AP2B1;APCDD1;APOL6;AR;ARAP1;ARAP2;ARHGAP29;ARHGAP32;ARHGAP6;ARL4A;ARL5A;ARRDC3;AS3MT;ASAP2;ASPN;ATF7IP;ATP1A1;ATP6V1E1;ATP8A1;B3GALNT1;B…
hsa-mir-3909|chr22_35695786_35695986	127	ABCC4;ABCG1;ABHD4;ALDH2;ANKRD22;AP1S3;AQP3;ARAP1;ARHGAP21;ARL5A;ARPC5L;ARRDC3;ATG5;ATP1A1;B3GNT5;BID;BMP2;C1orf115;C3orf52;CAST;CAVIN2;CCDC6;CERCAM;CKS2;CLCN2;CLIP1;COL5A1;COL6A1;COLEC11;CORO6;CRAT;CREB3L1;CYB5R3;CYTIP;DSE;DUSP4;EFS;ELF4;EMB;FAM49A;FBXO32;FMOD;FOXF2;FOXQ1;G0S2;GAB2;GABARAPL1;GALNT18;GNGT2;HASPIN;HCAR2;HOMER1;HS1BP3;IL6R;IP6K3;JPT1;KBTBD8;KLK11;LAMB2;LATS2;LCP2;LPCAT4;LY6E;MAP3K3;…	10	ADRB1;ANTXR1;C11orf49;C1orf115;CDS2;NR3C1;OLFML2A;PMEPA1;SLC1A5;TNFRSF1B	469	A4GALT;ABAT;ABI3;ACOT13;ACTN4;ADAM19;ADAMTSL1;ADAP1;ADARB1;ADCY5;ADRB1;AFAP1;AFF4;AIG1;AJUBA;AKNA;AKR1C3;ALDH1B1;ANTXR1;AOC3;APOL6;AR;ARAP1;ARHGAP27;ARHGAP32;ARHGEF37;ARID3B;ARL14EP;ARL4C;ARRDC2;ARRDC3;AS3MT;ASS1;ATP8A1;BBS7;BCAS4;BDH2;BEX5;BLVRA;BSG;BSPRY;BVES;C11orf49;C14orf132;C16orf54;C1QTNF1;C1QTNF3;C1orf115;C1orf116;C1orf21;C1orf210;C1orf216;C3orf70;C6orf132;CA12;CACNB3;CAND2;CAPG;CARD8;CCD…
hsa-mir-3960|chr9_130547663_130547863	172	ABCG1;ACSF2;ADNP2;AGPAT2;ANTXR2;ANXA11;APBB1IP;ARG2;ARHGAP4;ARRDC2;ASPHD1;ASS1;B3GNT3;B9D1;BBS7;BIK;C1QTNF1;C3orf18;CA4;CALM3;CAMK1;CBR1;CCDC6;CCNG2;CCR4;CD163L1;CDCA7;CFP;CIP2A;CLBA1;CLIC5;COBL;CPM;CST7;CUTC;CXCR3;CXCR5;CXCR6;DERL3;DPY19L4;ECHDC3;EFHC2;EFNA4;EHD3;ELOVL6;EMP3;EPB41L2;EPB41L4B;ERG;ESAM;FAM102B;FAM107B;FAM111A;FAM13A;FAM216A;FAM229B;FAM3B;FCRL5;FLVCR2;FMN1;FNDC4;GALNT18;GFOD1;GIPC2…	8	AR;CLIP2;FXYD1;GNAI2;MARVELD1;NANOS1;SLC47A1;VAV3	58	ADAP1;AIG1;ARAP1;ATP2A3;BAMBI;BSG;C11orf96;CA12;CAMK2N2;CBLN1;CD7;CLIP2;COTL1;CXCL12;DMPK;EHBP1L1;EMILIN1;FLNB;FXYD1;GNAI2;GNG7;GPC1;GRB7;HOXA9;IL17RE;KANK2;LPCAT1;MARVELD1;MOB3A;MOCS2;NANOS1;NDOR1;NEO1;NFIX;OSR2;PARP10;PCDHB2;PDLIM4;PLLP;PLVAP;PRELP;PRRG2;RAI1;RALBP1;RBM38;RBPMS2;RTN2;SDC1;SIT1;SLC47A1;SORBS2;SP4;SYNGR1;TLR6;TMEM184A;TRIM14;VAV3;ZNF423
hsa-mir-3975|chr18_33161614_33161814	208	A4GALT;ACOT13;ADGRD1;ADGRG6;ADGRL4;ANTXR2;AP1S3;AR;ARHGAP27;ARL5A;ARPC2;ATP2C2;BACE1;BBIP1;BDNF;C12orf75;C1GALT1;C4orf19;CAB39L;CARD8;CCDC6;CCDC68;CCN4;CCNG2;CDC42EP1;CDCP1;CDR2L;CEP135;CLDN23;CLIC5;CLMP;CNPY4;COL6A3;COPS8;CORO2A;CSRP1;CST6;CTF1;CTNNAL1;CX3CL1;CYP2S1;DACT3;DBNDD2;DDX50;DEPDC7;DIPK1A;DOCK10;DPY19L4;DPYSL2;DSEL;DSP;ECHS1;EDIL3;EFEMP1;EFHD1;EMCN;ENPP1;EPB41L4B;EPDR1;EPHB6;EPS8L2;ERG…	12	AR;ARL5A;GRASP;KIAA0408;PLLP;PYCARD;QSOX1;RBMS2;RHOF;RRAS;TFCP2L1;ZNF385A	524	ABCC1;ABL1;ABR;ACOT13;ACSS2;ACVR1B;ADAMTSL4;ADH1B;ADH5;ADHFE1;ADIRF;AFAP1;AFF4;AGMAT;AIG1;AKNA;AKT3;AMOTL1;ANGPTL2;ANK3;ANO6;ANXA11;AP1S3;APLNR;APLP2;APOBEC3C;APOBEC3D;APOBEC3G;APOE;APOL6;ARAP1;ARHGAP25;ARHGAP29;ARHGAP32;ARL5A;ARPC2;ARRDC2;ART4;AS3MT;B9D1;BACE1;BAZ2A;BCAS1;BCAS4;BCL11A;BCL2;BDH2;BHLHE41;BNIP3;BSG;BTN3A1;C16orf54;C1QTNF1;C1QTNF2;C1orf21;C1orf210;C2orf72;C6orf132;C9orf40;CA12;CALD1…
hsa-mir-424|chrX_133683512_133683712	193	A4GALT;ABTB2;ACADL;ADAMTS1;ADAMTSL1;ADGRD1;ADGRG6;AK3;AKR1C1;ANGPTL2;ANK3;ANKRD29;ANXA2;ARMH4;ARPC5L;BARX2;BBS7;BIK;BSG;BTC;C1QTNF1;C1QTNF7;C1orf21;C3orf18;C3orf52;C9orf40;CCDC68;CCDC8;CCSER2;CD34;CH25H;CMBL;CNN2;COL1A1;COL6A3;COL8A1;CST6;CTHRC1;DGUOK;DNAJB5;DOK6;DPYSL3;DSTN;EDIL3;EEF1AKMT3;EMP3;ENPP2;EPHA3;EPS8;F2RL1;FADS3;FAM180A;FAM189A2;FARP1;FBLIM1;FBXL7;FBXO32;FDXR;FIBIN;FLNC;FNBP1L;FNDC4;G…	77	AK1;AKT3;AMOTL1;AP2B1;AR;ARHGAP32;BSPRY;BTN3A3;C2;CA8;CCDC8;CCDC80;CCND1;CDC37L1;CEP55;CHIC1;CLEC2D;CLIP4;CLU;CMTM4;CRIM1;DECR1;DMPK;DOCK11;EPM2AIP1;FAM229B;FGF2;FGFR1;FZD6;GABARAPL1;GNAL;GNG12;GRAMD2B;HEYL;HIGD1A;HSPA4L;ITGA2;KIF23;LAMC1;LANCL1;LGALS3;LPP;LSM11;NEGR1;NUCKS1;OSBPL3;PAG1;PDE4D;PLPP3;PRICKLE2;PSAT1;RAB23;RACGAP1;RAPH1;RASEF;RASSF2;RCAN3;RECK;RTN4;SALL1;SESTD1;SIAH1;SLC25A12;SLCO3A1…	813	ABI3;ABL1;ABTB2;ACADL;ACOT13;ACSL5;ACSS2;ACSS3;ADAM28;ADAMTS1;ADAMTSL1;ADAP1;ADARB1;ADCY5;ADH5;ADHFE1;ADNP2;ADRA2A;AFAP1;AFF4;AGPAT2;AHCYL2;AIG1;AJUBA;AKNA;AKT3;ALDH1A3;ALDH7A1;AMOTL1;ANKRD13A;ANKRD29;ANO6;ANXA11;AP1S3;AP2B1;APBB1IP;APCDD1;APH1B;APLNR;APLP2;APOL6;AR;ARAP2;ARHGAP10;ARHGAP21;ARHGAP32;ARHGAP6;ARL14EP;ARMCX1;ARPC2;ARRDC3;ART4;ASAP2;ASRGL1;ATP6V1E1;ATP8A1;B3GALNT1;B3GNT3;B3GNT5;BACE1;…
hsa-mir-4257|chr1_150521782_150521982	143	ABHD3;ACSM3;ACSS3;ACTN4;ADRA2A;AHCYL2;ALDH1A2;ALDH1L1;AMACR;ANK3;ARHGAP6;ARHGEF19;B3GNT3;BIK;BMP2;C1orf115;CAST;CBSL;CCL28;CCNJL;CDC42BPA;CDKN1C;CKS2;CLEC10A;COX4I2;CPED1;CSPG4;CXCL14;CYC1;DCP1B;DNAJB5;DNAJC12;DSG2;EGFLAM;EGFR;EML2;EPHA1;EPM2AIP1;EPS8;EYA2;FADS3;FAM83F;FARP1;FBLN1;FGL2;FHOD1;FLT3LG;FLVCR2;FMOD;FOXM1;FZD10;GCAT;GDF11;GDPD3;GGT1;GGT6;GIPC2;GPR160;GSTA4;HASPIN;HEY2;HIGD1B;HIST1H2BF;…	46	AP1S3;APOL6;AR;ARL5A;ATF7IP;C2;C6orf132;CARD8;CCDC8;CCDC80;CD3G;CDCP1;CEP135;CNN2;COL1A1;CPM;CRLF3;CSDC2;F2RL2;FAM102A;FAM83B;GALNT10;GNG4;HCAR1;IER5;ITGB8;LAT;LATS2;LIPH;LPAR2;MYH9;NEDD4L;PPP1R15A;PRICKLE1;PRSS22;RILPL1;RTL8C;SDC2;SHMT1;STK17B;TIFA;TRIB3;TWIST1;TYRO3;ULK2;VCAM1	688	ABCA6;ABCG1;ABHD4;ACOT13;ACSF2;ACVR1B;ADAM19;ADAMTS1;ADARB1;ADNP2;AFAP1;AFAP1L2;AFF4;AGPAT2;AHCYL2;AIF1L;AJUBA;AKAP5;AKNA;AKT3;ALDH1A2;AMN1;AMOTL1;ANKRD13A;ANO9;ANTXR1;ANTXR2;AOC3;AP1M2;AP1S3;APBB1;APLNR;APOBEC3C;APOL6;AR;ARHGAP29;ARHGAP32;ARHGEF19;ARHGEF2;ARHGEF6;ARL5A;ART4;ASAH1;ASS1;ATF7IP;ATG5;ATP2A3;BACE1;BAMBI;BARX2;BAZ2A;BBIP1;BCAS4;BDNF;BLVRA;BMP2;BMPR2;BSPRY;BTN3A1;C11orf49;C16orf54;C1GA…
hsa-mir-4258|chr1_154947056_154947256	136	ACOT13;ADGRL4;ADNP2;AFAP1L2;AJUBA;AKR1C3;AMN1;ANKRD13A;APOBEC3C;ARHGEF19;ARID3B;ARMCX1;BARX2;BIK;BMP4;C12orf75;C9orf40;CA8;CAV2;CBS;CCDC121;CCDC3;CCDC8;CCSER2;CD3D;CENPV;CEP55;CFAP69;CFL2;CIP2A;CKS2;CLIC2;CPED1;CPOX;CRISPLD1;CTNNAL1;CYC1;DBN1;DDX5;DMKN;DPYD;EDNRA;EGFR;EID1;EMCN;EMILIN1;EPM2AIP1;FGFR1;FOXM1;FZD10;GAPDH;GCSAM;GDA;GFOD1;HDAC10;HDGFL3;HK1;HNF1B;HOXD9;IDH2;IMPA2;IRAK1BP1;ITPR3;KANSL1L…	8	BHMT2;ICAM3;NCS1;TSPAN9;WNT2B;WWC1;ZMYM4;ZNF385A	231	ACSS3;ADCY5;AFAP1;AGMAT;AK1;AK3;ALDH1L1;ALDH4A1;ANTXR2;ARHGAP4;ARPC2;ARRDC2;BACE1;BAZ2A;BHMT2;C1QTNF2;C4orf19;C9orf40;CAMK2N1;CBR1;CBS;CCND1;CCR6;CD58;CD7;CD82;CDH3;CEP135;CGN;CHDH;CLIP2;CLUAP1;CMTM3;CMTM8;CNN1;COBL;COL1A1;CORO6;CPE;CPM;CPOX;CSF2RB;CYB5R3;CYGB;CYP3A5;CYP4F12;DACT3;DCLRE1B;DES;DLG3;DOCK8;DPY19L4;DSE;DSEL;EFHD2;EHD1;EHD3;EMB;EML2;F10;FADS3;FAM102A;FAM83D;FAM83F;FBLN2;FBLN5;FBXL2;FB…
hsa-mir-4326|chr20_61904064_61904264	185	ABCC4;ABI3;ABL1;ACSL5;ADGRG6;AK3;AKAP9;AMOTL1;ANKRD22;APH1B;AR;ARRDC2;BDKRB1;C8orf88;CAVIN2;CCL5;CCSER2;CDC42BPA;CDC42EP1;CDKN1C;CEACAM1;CENPH;CEP68;CEP78;CES2;CHDH;CHST10;CIP2A;CKAP2;CLCN2;CLDN3;CMTM8;COL5A1;CSPG4;CTF1;CTNNAL1;DACT3;DBN1;DCP1B;DHCR7;ENG;EPAS1;ERBB3;ETFA;ETFRF1;EZR;FADS3;FAM161B;FAS;FKBP10;FLRT2;FMN1;FOXJ3;FRMD6;GAMT;GDPD5;GPRC5B;GRAMD1C;GSPT2;HEY2;HHLA3;HIP1R;HK1;HNF1B;ID1;ID3;I…	8	AMOTL1;C1QTNF3;C1orf21;C1orf210;ERBB2;HEY2;MYO10;TNS1	462	ABAT;ABCA6;ABCC4;ABCG2;ACOT13;ACSS2;ACSS3;ACVR1B;ADAM28;ADARB1;ADH5;ADNP2;ADRB1;AFAP1;AFF4;AGMAT;AIF1L;AIG1;AKAP5;ALDH1A1;ALDH2;ALDH4A1;AMACR;AMOTL1;ANTXR2;AP1S3;APBB1;AR;ARHGEF25;ARPC2;ARRDC2;ARRDC3;ART4;ATP1A1;ATP2A3;B3GNT3;BAG2;BAMBI;BATF;BAZ2A;BBS7;BCL10;BCL11A;BCL2;BID;BLVRA;BMP2;BMPR2;C12orf75;C16orf54;C1GALT1;C1QTNF3;C1QTNF7;C1orf21;C1orf210;C1orf216;C3orf52;CAPN1;CASP10;CBS;CCL5;CCNG2;CD1…
hsa-mir-4449|chr4_53578527_53578727	101	ABRAXAS1;ACSF2;AFAP1L2;AHCYL2;AIF1L;AK3;C11orf49;C1orf21;CA8;CADM4;CAPN5;CBSL;CCR4;CDCA7;CDKN2D;CELF2;CES2;CHST10;CKAP2;CKS2;CLIP2;CUTC;CYP2S1;CYP4F12;DCLRE1C;DDIT4L;DGUOK;EEF1AKMT3;EEF1AKMT4;ELF4;EPHA1;FAXC;FBLIM1;FDXR;FGFBP2;FHOD1;FKBP7;FNDC3A;FNDC4;FOXF2;GCAT;GJA1;GPR153;HOMER1;HOXA9;IFI27;JPT1;KAZN;KCNK5;KCTD8;LGALS3BP;LPCAT4;LRRC1;MAPK11;MARC2;MCM2;MFAP5;MICALL2;MPC2;MRAP2;MTF2;MUS81;NDOR1;N…	3	BSG;C6orf141;VPS37B	114	ADHFE1;ALDH1A3;ANGPTL2;ANO6;ANTXR2;ARRDC3;ASAH1;ATP6V1E1;BCAS4;BSG;C11orf96;C6orf141;CALM3;CAPN1;CAPN5;CDH1;CLCN2;CLIP2;CLUAP1;CSPG4;CXCR3;CYGB;CYTH4;DENND5A;DLG3;ELF3;ERG;F10;FADS3;FAM102A;FAM83H;FHL2;FLVCR2;FNBP1;GDF7;GDPD5;GRAP2;HIST1H2BF;HOXA9;IL7R;IRF6;KANK2;KCNK5;KIAA0040;KIAA0930;KREMEN1;LAD1;LURAP1;MAPK11;MARVELD1;MEX3B;MGLL;MRAS;MRGPRF;MT1G;MT1H;MTMR11;MYL9;NCF4;NECAB3;NEK9;NFIX;NLRP1;NN…
hsa-mir-4453|chr4_153457376_153457576	189	ACOT13;ADAMTSL4;ADIRF;ADRB1;AFAP1L2;AIG1;AK3;AKAP5;AMN1;ANKRD29;ANO9;ANXA2R;APOBEC3D;APOD;ARAP2;ARRDC2;ASAP2;BBS10;BIK;BMP2;BSG;CCDC170;CCDC8;CCDC80;CCR4;CD27;CD40LG;CDKN2D;CFAP69;CIPC;CISH;CLCN2;CLIC2;CMTM3;CMTM4;COL5A2;CPEB1;CSRP2;CXCR6;DACT3;DDX50;DEPDC7;DHX40;DNAAF4;DNAJC12;DOCK8;DOK6;DPCD;ECM2;EEF1AKMT4;EFCAB1;EFHC2;EGFLAM;EID2B;EOGT;EPHB4;EPOR;ETNK2;EZR;FAAH;FBXO36;FILIP1L;FLNA;FRA10AC1;FYN…	10	ANXA11;APCDD1;CALM1;CBS;HOOK1;MYH9;NUCKS1;PC;TUBB2A;ZNF772	425	ABCG2;ABR;ABTB2;ACOT13;ADAMTSL1;ADAP1;ADARB1;ADHFE1;AEBP1;AFAP1L2;AHCYL2;AK1;AKNA;ALDH1B1;ANKRD22;ANTXR1;ANTXR2;ANXA11;AP2B1;APBB1IP;APCDD1;APOBEC3C;APOL6;ARHGAP27;ARHGAP29;ARHGEF10;ARHGEF19;ARL4D;ARPC2;ATG5;ATP2B1;BACE1;BAG2;BBX;BCAS1;BCAS4;BCL2;BDKRB2;BLVRA;BMPR2;C11orf49;C11orf74;C16orf54;C1QTNF2;C1QTNF7;C1orf21;C1orf210;C2orf72;C3orf18;C6orf132;C6orf141;CA12;CALD1;CALM1;CALM3;CAMK2N1;CAND2;CA…
hsa-mir-4458|chr5_8457714_8457914	212	ACAT1;ACSF2;ACSS3;ADAMTS1;AEBP1;AK1;ALDH1A3;ALDH1L1;AMACR;ANTXR1;ARID3B;ARL14EP;ARMC9;ARMH4;ASPN;ATP6V1E1;BAG2;BBS10;BCAM;BDKRB2;BIK;BMPR2;BTC;C14orf132;C1GALT1;C1QTNF3;C2orf81;CAPN1;CASC4;CCDC121;CCDC6;CCDC80;CCL11;CD200;CD34;CD47;CDCA8;CENPW;CH25H;CHKA;CHST9;CISD1;CMBL;CNPY4;COL5A2;COPS8;CORO1C;CTNNAL1;CTSK;CXCL14;DBNDD1;DCAF15;DDR2;DDX5;DDX50;DGCR6;DHX40;DPYSL3;DSTN;DYNC2LI1;EFHD1;EID1;ELF1;EM…	44	ADH5;AHCYL2;AR;ARID3B;C1orf21;C1orf210;C2;CCND1;CEP120;CEP135;COL8A1;COLEC12;DNAJC28;EFHD2;FNDC3A;HASPIN;ID3;IKZF3;IL6R;ITGA3;KIAA0930;KPNA5;KREMEN1;LIMD2;LRIG3;MARCKSL1;MBD2;MTUS1;PDGFB;PGRMC1;PLCG2;PLEKHO1;PMAIP1;PRSS22;RAB40C;SEMA4C;SLC12A7;SLC20A1;STK4;TUBB2A;VCL;WAS;WASL;YWHAZ	432	ABCG2;ACSS2;ACSS3;ACVR1B;ADAM28;ADAMTS1;ADH5;ADRB1;AFF4;AHCYL2;AK3;AKAP5;AKNA;AKT3;AMACR;ANGPTL2;ANTXR2;APOL6;ARAP1;ARG2;ARHGAP29;ARHGAP8;ARID3B;ARL4D;ARL5A;ATP2A3;ATP2B1;B3GNT5;BBX;BCAM;BCAS4;BMP2;BMP5;C11orf74;C1GALT1;C1QTNF1;C1QTNF3;C1orf116;C1orf21;C1orf210;C2;C3orf52;C4orf19;C6orf132;C6orf141;C9orf40;CA8;CALD1;CALM1;CCDC68;CCDC80;CCND1;CCNG2;CCNJL;CD200;CD38;CD74;CDC42SE1;CDCA8;CDH1;CDH2;CEP…
hsa-mir-4479|chr9_139780860_139781060	153	ACSM3;ADAMTS1;ADIRF;ADNP2;AHNAK;ALDH1A2;ALDH1B1;ANXA2;APBB1IP;AR;ARL4D;BHLHE41;BSPRY;BTC;C15orf48;C1QA;C1QTNF1;C3orf52;C9orf40;CA8;CAPG;CCDC69;CCDC92;CDC42BPA;CDKN1C;CEP135;CFAP69;CH25H;CLDN7;COPS8;CPEB1;CROT;CST6;DCAF15;DCLRE1B;DGUOK;DHCR24;EAF2;ECI2;EFNA4;ELF4;ERRFI1;EZH2;EZR;F2RL2;FAM83F;FBXO21;FGF2;FRA10AC1;GATA3;GDF11;GDPD5;GLCCI1;HACD4;HIST1H2BF;HOXA1;HOXC9;HSDL2;ISYNA1;ITGB6;ITGB8;JPT1;KCT…	2	ACVR1B;AMOTL1	54	ACVR1B;AMOTL1;APOE;ATP2A3;BID;C11orf96;C6orf141;CAMK2N2;CKLF;COL5A1;COTL1;CYB5R3;DAPK2;DMPK;EHBP1L1;ELF4;EMP3;F10;GDPD5;GNG7;HIP1R;HSPB6;IL17RE;IL32;KLC2;LOXL2;MARVELD1;MEX3B;MMP15;MYL6B;NFIX;NLRP1;NNAT;NXPH3;PCDHGC3;PLXND1;PRRT2;RAI1;REEP6;RHOU;SH3GL1;SHF;SIT1;SLC22A3;SLC25A10;SLC2A10;SLC47A1;SOBP;SPOCK2;TGFB1I1;VSTM2L;WASF2;ZC3HAV1;ZNF703
hsa-mir-4489|chr11_65405490_65405690	148	ABHD3;ADAMTSL4;AHNAK;AKNA;AP1M2;APOBEC3D;ARAP1;ARHGAP25;ARHGAP45;ARHGAP6;CCDC6;CCDC69;CCL5;CD163L1;CD79A;CDC42BPA;CIP2A;CLDN11;CNKSR1;CNN2;COL4A2;CPED1;DBN1;DCAF15;DCLRE1C;DENND2A;DHCR7;DSTN;DUSP7;EFHD2;EHBP1L1;EHD3;EMP3;ENG;EPHB4;ERCC6L2;ESAM;ETFA;F10;FAAH;FAR2;FBLN2;FBLN7;FERMT2;FHOD1;FLNB;FOXM1;FOXP1;GIMAP5;GNG11;GNLY;GYPC;HDAC10;HERPUD2;HIP1R;HIST1H2BF;HOMER1;HOXA1;HS3ST1;IGLL5;ISYNA1;ITGBL1;…	9	APOBEC3C;FSCN1;LMBR1L;MDK;PALM;PALM2-AKAP2;PHLDA3;TES;TESPA1	519	A4GALT;ABCC1;ABHD4;ABI3;ABL1;ABR;ABTB2;ACOT13;ACSS2;ACTN4;ADAM19;ADAMTSL1;ADAMTSL4;ADARB1;ADRA2A;ADRB1;AIF1L;AIG1;AKT3;AMACR;ANKRD13A;ANKRD22;ANO6;ANXA11;AP2B1;APH1B;APOBEC3C;APOBEC3D;APOE;APOL6;ARAP1;ARHGAP25;ARHGAP27;ARL4C;ARL5A;AS3MT;ATF7IP;ATP2A3;ATP2B1;AZGP1;B3GNT3;BCAS1;BCL2;BDNF;BID;BIRC3;BNIP3;BSPRY;BTN3A1;BVES;C11orf49;C14orf132;C1QA;C1QTNF1;C1QTNF7;C1orf115;C1orf21;C2orf72;C6orf132;CA12…
hsa-mir-450a-1|chrX_133683512_133683712	193	A4GALT;ABTB2;ACADL;ADAMTS1;ADAMTSL1;ADGRD1;ADGRG6;AK3;AKR1C1;ANGPTL2;ANK3;ANKRD29;ANXA2;ARMH4;ARPC5L;BARX2;BBS7;BIK;BSG;BTC;C1QTNF1;C1QTNF7;C1orf21;C3orf18;C3orf52;C9orf40;CCDC68;CCDC8;CCSER2;CD34;CH25H;CMBL;CNN2;COL1A1;COL6A3;COL8A1;CST6;CTHRC1;DGUOK;DNAJB5;DOK6;DPYSL3;DSTN;EDIL3;EEF1AKMT3;EMP3;ENPP2;EPHA3;EPS8;F2RL1;FADS3;FAM180A;FAM189A2;FARP1;FBLIM1;FBXL7;FBXO32;FDXR;FIBIN;FLNC;FNBP1L;FNDC4;G…	50	ACADL;BAMBI;BCL10;CCDC8;CCDC80;CD3D;CD5;CDCP1;CGN;CGNL1;COL1A1;CPM;DSE;DSEL;ERCC6L2;FGF2;FOXC1;FUT2;GALNT10;GNG4;HIST1H2BF;ITGA3;LDHD;LMBR1L;MOB3A;MORN4;MPEG1;MYH9;NPR1;OSBPL10;PIGR;PLLP;PPP1R16B;PRICKLE1;PRRG4;RASSF9;RBM43;RBMS2;RHOF;SCD5;SIT1;SLC1A5;STK4;TES;TLN1;TRIM14;TTLL1;TYRO3;ZNF703;ZNF708	1155	A2M;A4GALT;ABAT;ABCA6;ABCC1;ABCC4;ABCG1;ABCG2;ABR;ABTB2;ACADL;ACAT1;ACOT11;ACOT13;ACSF2;ACSL5;ACTN4;ADAM19;ADAMTSL1;ADAP1;ADARB1;ADH5;ADHFE1;ADIRF;ADNP2;ADRA1A;ADRA2A;AEBP1;AFAP1;AFF4;AGMAT;AHCYL2;AIF1L;AIG1;AJUBA;AK3;AKAP5;AKNA;AKR1C1;AKT3;ALDH1B1;ALDH1L1;ALDH4A1;ALDH7A1;AMACR;AMN1;AMOTL1;ANK3;ANKRD29;ANTXR2;ANXA11;ANXA3;AP1S3;APBB1;APH1B;APLNR;APLP2;APOBEC3D;APOL6;AR;ARAP1;ARHGAP10;ARHGAP27;ARH…
hsa-mir-450a-2|chrX_133683512_133683712	193	A4GALT;ABTB2;ACADL;ADAMTS1;ADAMTSL1;ADGRD1;ADGRG6;AK3;AKR1C1;ANGPTL2;ANK3;ANKRD29;ANXA2;ARMH4;ARPC5L;BARX2;BBS7;BIK;BSG;BTC;C1QTNF1;C1QTNF7;C1orf21;C3orf18;C3orf52;C9orf40;CCDC68;CCDC8;CCSER2;CD34;CH25H;CMBL;CNN2;COL1A1;COL6A3;COL8A1;CST6;CTHRC1;DGUOK;DNAJB5;DOK6;DPYSL3;DSTN;EDIL3;EEF1AKMT3;EMP3;ENPP2;EPHA3;EPS8;F2RL1;FADS3;FAM180A;FAM189A2;FARP1;FBLIM1;FBXL7;FBXO32;FDXR;FIBIN;FLNC;FNBP1L;FNDC4;G…	13	APOL6;AR;BCL11A;CCDC6;FAM49A;HOXA7;HOXD9;MAPK10;MARCKSL1;PYCR1;SCIN;UNC5B;VAT1	1155	A2M;A4GALT;ABAT;ABCA6;ABCC1;ABCC4;ABCG1;ABCG2;ABR;ABTB2;ACADL;ACAT1;ACOT11;ACOT13;ACSF2;ACSL5;ACTN4;ADAM19;ADAMTSL1;ADAP1;ADARB1;ADH5;ADHFE1;ADIRF;ADNP2;ADRA1A;ADRA2A;AEBP1;AFAP1;AFF4;AGMAT;AHCYL2;AIF1L;AIG1;AJUBA;AK3;AKAP5;AKNA;AKR1C1;AKT3;ALDH1B1;ALDH1L1;ALDH4A1;ALDH7A1;AMACR;AMN1;AMOTL1;ANK3;ANKRD29;ANTXR2;ANXA11;ANXA3;AP1S3;APBB1;APH1B;APLNR;APLP2;APOBEC3D;APOL6;AR;ARAP1;ARHGAP10;ARHGAP27;ARH…
hsa-mir-450b|chrX_133683512_133683712	193	A4GALT;ABTB2;ACADL;ADAMTS1;ADAMTSL1;ADGRD1;ADGRG6;AK3;AKR1C1;ANGPTL2;ANK3;ANKRD29;ANXA2;ARMH4;ARPC5L;BARX2;BBS7;BIK;BSG;BTC;C1QTNF1;C1QTNF7;C1orf21;C3orf18;C3orf52;C9orf40;CCDC68;CCDC8;CCSER2;CD34;CH25H;CMBL;CNN2;COL1A1;COL6A3;COL8A1;CST6;CTHRC1;DGUOK;DNAJB5;DOK6;DPYSL3;DSTN;EDIL3;EEF1AKMT3;EMP3;ENPP2;EPHA3;EPS8;F2RL1;FADS3;FAM180A;FAM189A2;FARP1;FBLIM1;FBXL7;FBXO32;FDXR;FIBIN;FLNC;FNBP1L;FNDC4;G…	38	ACSS3;ADAM19;AR;BID;CALM1;CD4;CREB3L2;EMB;EOGT;ETS1;FAM210B;GALNT10;GAS7;GLCCI1;HIGD1A;HIST1H2BF;JCAD;KCNIP3;KIAA0408;LMBR1L;MFGE8;MINDY2;MYO10;P2RY1;PACS1;PPM1F;PYCARD;RBM47;REEP1;RPS6KA1;SEMA6A;SHE;SNED1;SPIN4;SPR;SPRY4;ZNF25;ZNF703	995	ABAT;ABCA6;ABCG2;ABHD3;ABTB2;ACAT1;ACOT11;ACOT13;ACSL5;ACSM3;ACSS3;ACTN1;ADAM19;ADAM28;ADAMTS1;ADAMTSL1;ADARB1;ADCY5;ADH1B;ADH5;ADIRF;ADRA1A;AFAP1;AGMAT;AGR2;AHNAK;AIG1;AJUBA;AKAP5;AKNA;ALDH1A3;ALDH1B1;AMACR;AMN1;AMOTL1;ANK3;ANKRD22;ANKRD29;ANTXR2;ANXA11;ANXA4;AP1S3;AP2B1;APCDD1;APLNR;APLP2;APOBEC3C;APOD;APOL6;AR;ARAP2;ARHGAP27;ARHGAP29;ARHGEF37;ARHGEF6;ARL4C;ARL4D;ARL5A;ARPC2;ARSJ;ART4;AS3MT;ASA…
hsa-mir-4514|chr15_81292923_81293123	145	ABCC1;ACSM3;AFF4;AGPAT2;ANKRD22;ARG2;ATG5;BAZ2A;BEX2;BMP7;C1QA;C1QTNF7;C6orf141;CA4;CAMK2N2;CAV2;CDC37L1;CDC42BPA;CDH13;CDKN1C;CDKN2D;CEBPA;CKLF;CLBA1;COLEC11;CROT;CTF1;CTSK;CXCR3;CXCR6;DCAF15;DCLRE1B;DDIT4L;DSG2;DUSP7;EFCAB1;EFNA4;EPOP;EPOR;EZH2;FLNA;FLT3LG;FOXA1;FZD8;GPR160;GSTM2;HACD1;HASPIN;HCAR1;HCAR2;HIGD1A;HIST1H2BF;HOMER1;HSDL2;HTRA3;IGSF1;IL17RE;IMPA2;ITGB7;KBTBD8;KCNK1;KCNMB1;KCNN4;KIF1…	18	APOBEC3C;CALM3;CAV1;CLIC4;CPM;CSRP1;FOXC1;GRK2;KCNK5;MCM5;NDRG1;NONO;RETSAT;SGPP2;TNFAIP8;TNFAIP8L3;TPM4;VPS37B	787	ABCC1;ABCG1;ABHD4;ABL1;ABR;ACTN1;ACTN4;ADAM19;ADAM28;ADAMTSL1;ADAMTSL4;ADARB1;ADH5;ADHFE1;ADRA1A;ADRA2A;AFF4;AHCYL2;AJUBA;AK3;AKAP5;AKNA;ALDH1A3;ALDH1L1;ALDH4A1;ALDH7A1;ALOX5;AMOTL1;ANTXR1;ANXA11;AOC3;AP1S3;AP2B1;APH1B;APLNR;APOBEC3C;APOBEC3D;AR;ARAP1;ARHGAP10;ARHGAP27;ARHGAP29;ARHGAP32;ARHGAP4;ARHGEF19;ARHGEF37;ARL4C;ARRDC2;ARSJ;ASS1;ATG5;ATP1A1;ATP8A1;AZGP1;B3GNT3;BACE1;BAG2;BARX2;BBX;BCAM;BCAS…
hsa-mir-4519|chr16_30905199_30905399	176	ABHD4;ABRAXAS1;ACSM3;ADAMTS1;ADAP1;ADGRD1;ADNP2;AMN1;ANXA2R;AP2B1;APCDD1;ARHGAP29;ARL4C;ARL5A;ASS1;ATP1A1;BAZ2A;BMPR2;BNIP3L;BSCL2;BST2;CCDC8;CD163L1;CD38;CD9;CDR2L;CELF2;CEP135;CLCN2;CLDN11;CLEC10A;CMBL;CNN2;CSRP1;CST7;CTF1;CX3CL1;CYBA;CYC1;DACT1;DCAF15;DGUOK;DNALI1;DNASE1L3;DOCK10;DUSP5;ELF4;EML2;ERRFI1;FAM102B;FCMR;FGFR4;FMN1;FOXC2;FOXF2;FOXM1;FSCN1;FUOM;FYN;FZD1;FZD5;GDF11;GNG4;GPSM2;HCST;HEB…	10	CHIC1;LDOC1;LMBR1L;OSBPL3;OVOL1;PDLIM3;PEA15;SIN3A;STK10;STK4	510	ABCA6;ABCG1;ACSL5;ADAM19;ADAM28;ADARB1;ADRA2A;AHCYL2;AK3;AKAP7;AKT3;ALDH2;AMACR;ANK3;ANKRD13A;ANXA4;AOC3;AP2B1;APBB1;APLNR;APLP2;ARHGAP32;ARHGEF25;ARSJ;ASAP2;ATP2B1;B3GNT5;BACE1;BAMBI;BBS7;BBX;BCAR3;BCAS1;BDNF;BEX4;BIK;BMPR2;BNIP3L;BTC;BTLA;BVES;C14orf132;C1GALT1;C1orf21;C1orf210;C3orf52;C3orf70;CALD1;CALHM2;CAMK2N1;CAPN5;CASP10;CAST;CBLN1;CCDC3;CD200;CD3D;CD4;CD40;CD83;CDC37L1;CDC42BPA;CDCA8;CDC…
hsa-mir-4523|chr17_27717271_27717471	188	ACSS3;ADARB1;ADCY5;ADNP2;AKAP9;ANTXR2;APOBEC3C;APOBEC3G;ARRDC3;ATF7IP;B9D1;BEX5;BMPR2;BSCL2;C1QA;C1QTNF7;C1orf115;C1orf21;C9orf116;CADM4;CAPN2;CASC4;CASP1;CCDC181;CDH13;CDKN2B;CEP120;CETN2;CFAP69;CHST10;CLBA1;COQ9;CROT;CTF1;CYTH3;DACT1;DLG1;DPY19L4;DSTN;DYNC2LI1;EDNRA;EMB;EPB41L2;EPHA3;EPOR;EPS8;EXOC6B;FAM161B;FAM229B;FGF2;FILIP1L;GAS7;GCNT1;GDF11;GDF7;GGT6;GNAL;GNB5;GSTA4;GSTM2;HASPIN;HDGFL3;HIG…	3	GPRC5B;SESTD1;TMEM184A	99	ACVR1B;ADARB1;AGMAT;ALDH1L1;AMOTL1;ARHGAP10;ARHGAP32;ARHGEF6;AS3MT;BAZ2A;BCAS1;BCL10;BLVRA;BMP7;C1orf116;C1orf216;C2orf72;C3orf70;CALM1;CCDC6;CCNJL;CD109;CDS1;CDS2;COL5A1;CORO1C;DAPP1;DCLRE1C;DMPK;DOK6;EDNRA;EHF;ELF4;EPS8;FN1;FNBP1L;FZD8;GDF7;GDPD5;GPRC5B;HEY2;HSPA12B;IGSF3;IL16;ITGA3;KCTD10;KIAA0930;KIAA1671;LRRC8C;LSM11;LYNX1;MAPK10;MARVELD3;MET;MRAS;MXRA7;MYO1D;NDRG1;NFIX;NLRP1;NOVA1;OAS2;PALL…
hsa-mir-4534|chr22_38349586_38349786	176	ABCC4;ABCG2;ABL1;ABR;ABRAXAS1;ACTN4;ACVR1B;ADNP2;AFF4;AIF1L;AKAP5;AMACR;APH1B;ARG2;ARHGAP8;ARHGEF10;ARL14EP;ARSJ;ASRGL1;BBS10;BDNF;BNIP3;C11orf49;C1QA;C2orf81;CBLN1;CBS;CCDC170;CD38;CD4;CENPV;CENPW;CH25H;CISD1;CKS2;CLBA1;CLDN23;CLEC1A;CNPY4;COQ9;CST7;CTNNAL1;CUTC;CYBA;DBN1;DCLRE1B;DNAAF4;DNAJB5;DNAJC18;DPCD;DSTN;DUSP5;EEF1AKMT4;EFHC2;ETFRF1;ETNK2;FAAH;FAM102B;FAM111A;FAM216A;FAM229B;FBXO36;FMOD;F…	26	ABCA6;AR;ARL14EP;C11orf74;C2;CCR6;DOCK11;ENPP5;EPS8;FAXC;FN3K;HSPA4L;IKZF3;JPH2;KIAA0930;MAPK13;PACS1;RBMS2;SEMA7A;SKAP2;TCN2;TIGIT;TMOD3;TTC22;VASH1;ZNF708	606	ABAT;ABCA6;ABCG2;ABHD4;ABR;ACADL;ACOT11;ACSS3;ACTN4;ACVR1B;ADAM19;ADAP1;ADARB1;ADCY5;ADH5;AFAP1;AGMAT;AIF1L;AIG1;AJUBA;AK3;ALDH2;ALDH7A1;ANGPTL2;ANK3;ANKRD13A;ANO6;AP1S3;APBB1;APCDD1;APLNR;APOBEC3D;APOE;AR;ARAP1;ARAP2;ARHGAP29;ARHGAP32;ARHGEF6;ARID3B;ARL14EP;ARL5A;ARPC2;ASAP2;ATF7IP;ATP2A3;ATP2C2;B3GALNT1;B3GALT2;B3GNT5;BAG2;BAMBI;BAZ2A;BBX;BCAS1;BDKRB2;BEX4;BHLHE41;BHMT2;BICC1;BLVRA;BMP7;BMPR2;B…
hsa-mir-454|chr17_57232348_57232548	97	ABCC4;ADAMTSL1;AMN1;ANXA2;ARL4D;ASPN;B9D1;BAG3;BBIP1;BDH2;BNIP3L;C11orf74;C1GALT1;CCDC14;CCDC8;CCL28;CENPW;CEP55;CETN2;CFAP36;CFAP69;CHKA;CLUAP1;COL5A2;COL6A3;DCLRE1B;DCN;DHX40;DNAAF4;EFHC2;EIF4EBP1;EMP2;FBLN5;FGFBP2;FILIP1L;FOXL1;FRMD6;GATA3;GDF11;GOLIM4;GRAMD2B;HDGFL3;HIGD1A;IFT57;IREB2;ISYNA1;JPT1;KIAA1217;KIF23;KLHL20;LDB2;LDOC1;LMO3;LRIG3;LZTFL1;MAATS1;MARK1;MEAK7;MINDY4;MOCS2;MPC2;NEK9;NPHP…	70	AR;ARL4C;ATF7IP;C3orf18;CCR6;CEP55;CERCAM;CFL2;CHIC1;CLIC4;CLIP1;CXCL12;DCBLD2;DDR2;DPYSL2;ENPP5;EOGT;F10;F2RL1;FAM114A1;FLNC;FOXQ1;FZD6;HABP4;HOXD9;HSF2;KCTD1;KCTD10;KLRD1;KREMEN1;LDHD;LMBR1L;MBNL1;MCC;MOCS2;MYH11;MYLIP;NABP1;PC;PCSK6;PPP1R14C;PRNP;PRRG4;PRUNE2;QSOX1;RAB11FIP1;RAB34;RACGAP1;RBM43;RFXAP;RRAGD;SECISBP2;SECISBP2L;SLC12A7;SMAD4;SMO;SMOC1;SNTB1;SNTB2;STK38;STX6;TMOD3;TMPO;TMTC1;TNKS2…	666	ABCG1;ABCG2;ABHD3;ACVR1B;ADAM28;ADH1B;ADH5;AIG1;AKAP7;AKNA;AKT3;ALOX5;AMOTL1;ANXA11;ANXA4;APCDD1;APLNR;APLP2;AR;ARAP1;ARAP2;ARHGAP21;ARHGAP29;ARHGEF2;ARHGEF37;ARL14EP;ARL4A;ARL4C;ARL5A;ARPC2;ARRDC3;ART4;ASAH1;ATF7IP;ATP2B1;ATP8A1;BACE1;BAZ2A;BBX;BCAS4;BCL10;BCL11A;BEX2;BHLHE41;BHMT2;BICC1;BID;BIRC3;BMP2;BMPR2;C11orf74;C12orf75;C1GALT1;C1QTNF7;C1orf116;C1orf21;C2orf72;C3orf18;C3orf52;C3orf70;C6orf…
hsa-mir-4633|chr5_128430329_128430529	166	ABCC3;ADGRG1;ADRB1;AFAP1L2;ANXA3;AP2B1;APCDD1;ATF7IP;ATG5;BARX2;BATF;BCAM;BCAS1;BIK;BLVRA;BSPRY;C6orf141;C9orf40;CAPN2;CCR4;CDC37L1;CDC42EP1;CDKN1C;CELF2;CEP68;CFAP300;CHST10;CORO6;CST7;CUTC;CYB5A;CYTH3;DDIT4L;DECR1;DHCR7;DLG1;DNAAF4;DPYSL3;ECHS1;EGFR;ENPP2;EPHA4;EPOP;ETFA;FAM161A;FAM219A;FAM221A;FAM76B;FAR2;FARP1;FBLN7;FBXO32;FLVCR2;FOXA1;FOXF1;FZD10;FZD6;GATA3;GDA;GLUL;HCAR1;HDAC10;HDGFL3;HHLA3…	9	CCND1;CCSER2;CFL2;HSF2;KLRD1;NPR1;SEMA4C;ST13;STAMBPL1	665	A2M;ABAT;ABCA6;ABCG1;ABCG2;ABI3;ABR;ACOT11;ACOT13;ACSF2;ADAM28;ADAMTSL1;ADARB1;ADHFE1;AFAP1;AHCYL2;AIG1;AJUBA;AK3;AKAP5;AKAP7;AKT3;ALDH1L1;AMOTL1;ANGPTL2;ANK3;ANKRD13A;ANKRD29;ANO6;ANTXR1;ANXA11;ANXA3;AP1S3;APBB1IP;APLNR;APOBEC3C;APOL6;AR;ARAP1;ARG2;ARHGAP32;ARHGEF37;ARL4A;ARL5A;ARPC2;ARRDC2;ARRDC3;ARSJ;AS3MT;ASAP2;ATP2B1;ATP8A1;B3GNT3;BACE1;BAG2;BAMBI;BARX2;BAZ2A;BBS10;BBX;BCAM;BCAS4;BCL11A;BDKR…
hsa-mir-4639|chr6_16129224_16129424	107	ABCG1;ABTB2;ACSF2;AFAP1L2;AIM2;ALDH2;ANK3;ARAP2;ARG2;ARHGAP27;ARID3B;ARL4C;ASS1;BARX2;BIK;BMP5;CD109;CD3D;CD40LG;CD69;CDC42EP1;CDK13;CDKN2D;CEP135;CHKA;CORO1C;CROT;CXCR6;ELOVL4;ETFRF1;EZH2;FAM102B;FAM76B;FBLN7;FHOD1;FXYD5;GDF10;GIMAP4;GLCCI1;GNLY;GPR171;HCAR2;HLX;IL32;ITIH5;KCNJ2;KCNK5;KLF4;LBR;LPXN;LRRC42;LZTFL1;MICALL2;MXI1;MYOCD;NANOS1;NEBL;NEDD9;NPNT;NR3C1;OSR2;PDGFC;PGRMC1;PLEKHG2;PPP1R15A;P…	33	AR;B3GALNT1;C2;CALM1;EFCAB1;EID1;ENPP5;FAM83D;FAM83F;FHL2;FOXJ3;FOXP1;GRK2;ID1;IKZF3;KLF3;MPP5;PARVB;PMEPA1;PSAT1;SKAP2;SLC1A5;SLC22A3;SLC6A8;SLFN5;SMAGP;SPIB;SPIN4;ST3GAL1;SYNM;VSTM4;YAP1;ZNF708	861	ABCA6;ABCC1;ABCG1;ABCG2;ABL1;ABR;ACADL;ACAT1;ACSF2;ACTN4;ADAM19;ADAM28;ADARB1;ADH1B;ADH5;ADRB1;AFAP1;AFAP1L2;AFF4;AGMAT;AHCYL2;AIG1;AKAP5;AKAP7;AKNA;AKT3;ALDH1L1;AMACR;AMN1;AMOTL1;ANK3;ANTXR1;ANTXR2;ANXA11;AP1S3;APCDD1;APH1B;APOL6;AR;ARG2;ARHGAP29;ARHGAP32;ARHGEF10;ARID3B;ARL14EP;ARL5A;ARPC2;ARRDC2;ARRDC3;ARSJ;ART4;AS3MT;ASPN;ATP2A3;ATP2B1;ATP6V1E1;ATP8A1;B3GALNT1;B3GNT5;BAG2;BAMBI;BANK1;BAZ2A;BB…
hsa-mir-4644|chr6_170615758_170615958	150	ABI3;ACOT13;ACVR1B;AHNAK;AIG1;AMOTL1;ARL4C;ARL4D;ARPC5L;ATF7IP;ATP2C2;B3GNT3;BBX;BIK;C11orf96;CAMK1;CBSL;CCNG2;CCSER2;CD47;CEP120;CH25H;CISD1;CLCN2;CLIC2;COL6A3;CRB3;CST6;CYC1;CYP2S1;DAPK2;DBNDD2;DCLRE1C;DDX5;DENND1C;DERL3;DHX40;DPYD;DYNC2LI1;EFHC2;EID2B;EPAS1;EPCAM;ETV1;FAM114A1;FCGRT;FGR;FNBP1L;FOXQ1;FRMD3;FRMD6;FSCN1;GALNT10;GALNT3;GFOD1;GPR153;GPR39;HOMER1;ID1;IER5;IL6R;IQCA1;IREB2;KANSL1L;KI…	37	AHCYL2;AR;ARHGEF6;BASP1;C11orf74;CALM3;CGN;CHRDL1;CHST11;COL1A1;CREB3L2;DUSP7;EFNA1;ENPP5;FGFR1;LASP1;LPP;MRAS;OAS2;PFKFB3;PLPP3;PRRT2;PTK7;RAB40C;RALBP1;RBM38;STK38;STX6;TIGIT;TMEM109;TMEM184A;TMEM9;TMOD3;TSPYL4;ZNF25;ZNF251;ZNF385A	717	A4GALT;ABAT;ABCC1;ABCG1;ABCG2;ABL1;ACSF2;ACTN4;ACVR1B;ADAM19;ADAMTSL4;ADARB1;ADRA1A;ADRA2A;AFAP1;AFAP1L2;AGMAT;AHCYL2;AIF1L;AIM2;AKAP5;AKNA;AMACR;AMOTL1;ANK3;ANTXR1;ANXA2;AOC3;AP1S3;APLNR;APOBEC3C;APOBEC3D;APOBR;APOE;APOL6;AR;ARAP1;ARHGAP29;ARHGAP32;ARHGAP4;ARHGEF19;ARHGEF37;ARHGEF6;ARID3B;ARL5A;ARRDC3;ART4;ASRGL1;ASS1;ATP2B1;ATP6V1E1;ATP8A1;BACE1;BAMBI;BARX2;BASP1;BAZ2A;BBX;BCAS1;BCAS4;BCL2;BID;…
hsa-mir-4648|chr7_2559304_2559504	136	ABI3;ADAMTS1;ADGRG1;AJUBA;AKAP5;ALDH2;ARAP2;ARL4C;B9D1;BCAS4;BEX4;BIK;BSCL2;C1QA;C1orf115;C2orf72;C6orf141;C8orf88;CA4;CALHM2;CBLC;CBR3;CBSL;CCDC8;CDC42EP1;CDCA7;CDKN2D;CENPV;CENPW;CEP78;CFP;CHDH;CHST9;CMBL;CMTM3;CORO2A;CPZ;CYP2S1;DDAH1;DLG3;DOK2;EPHA3;ETFRF1;FAM102A;FAM216A;FBLN7;FLRT3;FNBP1;FSCN1;GCAT;GCNT1;GIPC2;GLCCI1;GPR153;GPR160;HS3ST3B1;ICAM2;ILDR1;ITPR3;JAM2;KCNE3;LAT;LIMA1;LLGL2;LRRN2;L…	11	CEP120;CRTAP;EGFLAM;LAD1;NEGR1;PMP22;PPP1R16B;PRICKLE1;STK4;YWHAZ;ZNF703	478	ABCA6;ABCC1;ABCG2;ABHD4;ABR;ABTB2;ACTN4;ACVR1B;ADAM19;ADAM28;ADAMTS1;ADAP1;ADH5;AFF4;AHCYL2;AIG1;ALDH1A3;ALDH4A1;AMOTL1;ANKRD13A;ANO9;ANTXR1;AP2B1;AR;ARG2;ARHGAP27;ARHGAP32;ARHGAP6;ARHGAP8;ARHGEF37;ARID3B;ARL14EP;ATG5;BARX2;BBX;BCAM;BCAS4;BDNF;BICC1;BLVRA;BMP7;BMPR2;BTC;BTN3A3;C11orf49;C11orf74;C1QTNF1;C1QTNF7;C1orf116;C1orf21;C1orf216;C2orf72;C3orf52;C3orf70;C6orf132;CA12;CACNB3;CARD8;CAST;CAV2;…
hsa-mir-4653|chr7_100797654_100797854	140	A4GALT;ABCC1;ACVR1B;ADH5;AFF4;AK3;AKAP5;ALDH1B1;AP1M2;APOBEC3C;ARG2;ARL5A;ARRDC3;ASAH1;B3GALNT1;B9D1;BCL10;BDKRB1;BMPR2;BNIP3L;BTG3;C12orf75;C6orf141;C8orf88;CAST;CCND1;CD302;CD48;CDC42EP1;CDR2L;CETN2;CHKA;CHST3;CISD1;CLIP4;COL4A1;CSDC2;CSRP2;CTNNAL1;CTSK;CUTC;CYGB;DBNDD1;DGCR6;DUSP4;EEF1AKMT4;EFS;EGFR;EPN3;ERBB2;ERCC6L2;FAM76B;FBXL2;FGF7;FGFR1;FILIP1L;FOXQ1;GALNT16;GATA3;GJA5;GMFG;H2AFY2;HASPIN;…	18	ABCA6;ACTN4;DEPTOR;ERBB2;FAM161B;FRS2;HLA-DOA;MMP15;PPP1R16B;PTEN;SLAMF1;SLC9A3R2;SLFN5;STK4;TCN2;ULK2;ZNF616;ZNF708	905	A2M;ABCA6;ABHD4;ABL1;ABR;ACTG2;ACTN1;ACTN4;ADAM19;ADAM28;ADAMTS1;ADAMTSL1;ADAMTSL4;ADARB1;ADH1B;ADH5;ADHFE1;ADNP2;AFAP1;AFF4;AGMAT;AHCYL2;AHNAK;AIF1L;AIG1;AJUBA;AK1;AKNA;ALDH1A3;ALDH1B1;ALDH4A1;ALDH7A1;AMN1;AMOTL1;ANKRD22;ANTXR1;ANTXR2;ANXA11;ANXA4;AOC3;AP1S3;AP2B1;APCDD1;APH1B;APLNR;APLP2;APOBEC3D;APOL6;AR;ARAP1;ARAP2;ARHGAP29;ARHGAP32;ARHGAP8;ARHGEF2;ARHGEF6;ARID3B;ARL5A;ARPC5L;ARRDC2;ARRDC3;AR…
hsa-mir-4659a|chr8_6566070_6566270	225	ABCA6;ABCC4;ABHD4;ADAMTSL4;ADNP2;AHNAK;AK3;AKNA;ALDH2;AMACR;ANTXR1;ANXA11;APBB1IP;APOBEC3C;AQP3;ARAP1;ARHGAP10;ARHGEF19;ARL4C;ARL5A;ATG5;BAZ2A;BBS7;BCL2;BSCL2;BTC;BTN3A3;C3orf18;C9orf40;CAB39L;CACNB3;CAMK2G;CAND2;CARD8;CAV1;CCDC6;CELF2;CEP120;CEP135;CEP68;CH25H;CIP2A;CLBA1;CLDN1;CLIP1;COQ9;CPOX;CST7;CYP2S1;DAPP1;DENND2A;DERL3;DIPK1A;DLG3;DNAJC28;DNALI1;DOCK10;DOK6;DPY19L4;DPYD;EFEMP1;ELF4;ENTPD1;…	52	ACADL;AMOTL1;APOL6;AR;ARHGAP21;ARSJ;BDKRB2;BOC;CALM1;CD2;CD200;CD38;CDCP1;DBN1;EMCN;ESRP1;FAM102B;FAM83F;FAXC;FGF2;GREM1;HIST1H2BF;HS3ST1;IER5;LSAMP;MATR3;MMD;MOB3B;MYLIP;MYOC;MYOCD;NEGR1;OSCP1;PHLDA3;PRKCB;PRRG4;RBM38;RBM47;REM1;SALL1;SAMD5;SC5D;SLC1A1;SPOP;ST8SIA4;TCN2;TIGD2;TNFAIP3;TNS1;TSHZ2;VDR;ZNF385D	1072	A2M;ABAT;ABCA6;ABCC1;ABCG1;ABCG2;ACADL;ACOT11;ACOT13;ACSS3;ACVR1B;ADAM19;ADAM28;ADAMTSL1;ADH1B;ADH5;ADHFE1;ADRA2A;AEBP1;AFAP1L2;AFF4;AGMAT;AGR2;AHCYL2;AIG1;AK1;AK3;AKAP7;AKT3;ALDH1B1;ALDH1L1;ALDH2;ALDH7A1;AMACR;AMOTL1;ANK3;ANKRD13A;ANKRD22;ANKRD29;ANTXR1;ANTXR2;ANXA2;AP1M2;AP2B1;APBB1;APCDD1;APH1B;APLNR;APOBEC3C;APOL6;AR;ARAP1;ARHGAP21;ARHGAP29;ARHGAP32;ARHGAP6;ARHGEF37;ARL14EP;ARL4A;ARL4C;ARL5A;…
hsa-mir-4667|chr9_35605247_35605447	202	ABCC4;ABHD3;ADCY5;ADNP2;ADRA2A;AGPAT2;AKR1C1;ALDH1B1;APOBEC3D;ARAP2;ARHGAP10;ARHGAP27;ARRDC2;B3GALT2;BAZ2A;BVES;C14orf132;C9orf116;CA12;CACNB3;CALHM2;CASC4;CCDC3;CCDC69;CERCAM;CLBA1;CLDN23;CLEC14A;CLIP2;CLUAP1;CMBL;CMTM3;COL15A1;COQ9;CPEB1;CPED1;CRAT;CREB3L4;CRLF3;CROT;CRTC3;CST6;CYB5R3;DACT1;DCLRE1B;DEFB1;DEPDC7;DNAJB5;DNASE1L3;DPT;DPY19L4;EEF1AKMT3;EEF1AKMT4;ELF4;ENPP1;ERBB2;ERCC6L2;ESRP1;ETNK2…	51	AR;BMP7;C2;CBS;CD68;CD82;CDCP1;CLDN1;CYBRD1;EFNA1;FAM83F;FSTL1;GPR55;GPRC5B;HIST1H2BF;LSAMP;MACC1;MDK;MOB3A;MYO10;MYOC;MYOCD;NCS1;NIPAL1;PALM;PALM2-AKAP2;PPIC;QPRT;RAB11FIP1;RETSAT;RIMKLB;RTL8A;SAMHD1;SFRP1;SIT1;SLC47A1;ST3GAL1;TEF;TMEM109;TMEM45B;TNFAIP3;TNFSF15;TSKU;UNC5B;VAV3;XRCC2;ZBTB46;ZNF25;ZNF251;ZNF385A;ZNF431	1080	ABAT;ABCA6;ABCG1;ABCG2;ABHD4;ABI3;ABL1;ABR;ABTB2;ACAT1;ACOT13;ACSF2;ACSS3;ACTN4;ACVR1B;ADAM19;ADAM28;ADAMTS1;ADAMTSL1;ADAP1;ADARB1;ADCY5;ADRA2A;ADRB1;AEBP1;AFAP1;AGMAT;AGPAT2;AIF1L;AJUBA;AK1;AKAP5;AKAP7;AKNA;AKT3;ALDH1A3;ALDH4A1;ALDH7A1;AMOTL1;ANGPTL2;ANK3;ANKRD13A;ANKRD22;ANO6;ANTXR1;ANTXR2;ANXA11;AOC3;AP2B1;APBB1;APCDD1;APH1B;APLP2;APOBEC3C;APOBEC3D;APOBR;APOL6;AQP3;AR;ARAP1;ARAP2;ARHGAP10;ARHG…
hsa-mir-4668|chr9_114658990_114659190	127	ACADL;ADGRE5;ADGRG1;ADIRF;APBB1IP;ARHGAP29;ARHGEF37;ARL14EP;ARPC5L;ASRGL1;ATP2C2;BATF;BDNF;BICC1;BSPRY;C1orf210;C1orf216;CARD8;CBR3;CCDC6;CCNG2;CDKN2D;CDS1;CEBPA;CLIC4;CORO1C;CRLF3;CROT;CRTC3;CSF2RB;CXCR3;DAPK2;DCBLD2;DENND2A;DEPDC7;DEPTOR;DERL3;DUSP4;DUSP5;EFNA1;EPOP;EYA2;FAM216A;FHL2;FRMD6;GAB2;GALNT10;GLUL;GNAI2;GNG2;GPR153;GREM1;HID1;HOOK2;HS3ST3B1;HSH2D;IFI27;IGFBP2;IL4R;IRF8;ISG20;ITGA4;ITG…	78	ADH5;APOL6;AR;BCL10;BSCL2;C2;CALM1;CARD8;CDCA7;CDR2L;CENPH;CEP55;CISD1;CLIP1;CPM;CYTIP;DCBLD2;DEPTOR;EDIL3;EDN3;EFNA1;EPB41L4B;FAXC;FGF2;FHL2;FNDC3A;FOXA1;GRK2;ITGA3;ITGB8;KLF5;LAT;LATS2;LDHD;LPXN;LRIF1;MAOB;MCOLN3;MEIS1;MOCS2;MORF4L2;MPEG1;MT1E;NAV2;NEGR1;NUCKS1;NXPE3;PARVB;PDE4D;PIP4K2A;PPARG;PPARGC1A;PRICKLE1;PTGIS;RABGAP1;RCOR1;SDC1;SESTD1;SIN3A;SINHCAF;SLC24A3;SMAD4;SP4;SPOP;STK17B;STK4;TACC…	1331	ABAT;ABCG1;ABCG2;ABHD3;ABHD4;ABR;ACOT13;ACSL5;ACSM3;ACTN4;ACVR1B;ADAM19;ADAM28;ADAMTS1;ADARB1;ADCY5;ADH1B;ADH5;ADHFE1;ADNP2;ADRA2A;ADRB1;AFAP1;AFAP1L2;AFF4;AGMAT;AHCYL2;AIF1L;AIG1;AJUBA;AK1;AK3;AKAP5;AKAP7;AKAP9;AKNA;AKR1C1;AKT3;ALDH1A1;ALDH1B1;ALDH4A1;ALDH7A1;AMACR;AMN1;AMOTL1;ANGPTL2;ANK3;ANKRD29;ANO6;ANTXR1;ANTXR2;ANXA2R;ANXA3;ANXA4;AP1M2;AP1S3;AP2B1;APH1B;APLNR;APOBEC3C;APOBEC3D;APOL6;AR;ARAP…
hsa-mir-4676|chr10_74451796_74451996	101	ACOT13;ACSM3;ACVR1B;ADGRG1;ADNP2;AGR2;AK3;APBB1IP;AQP3;ARMCX1;ASPN;ATG5;ATP1A1;ATP2C2;B9D1;BAG2;BCL2;BICC1;C2orf81;CBLN1;CBSL;CCDC170;CCDC69;CCNG2;CDC42SE1;CEP135;CH25H;CHST7;CKS2;CMBL;COPZ2;CORO1C;CYP2S1;DACT1;DAPK2;DMKN;DOCK11;DUSP4;EFEMP1;EYA2;G0S2;GAB2;GALNT10;GALNT12;GJA1;GNG2;GRK2;HCAR1;HSH2D;ID1;IL17B;IL18;IQCE;KCNK1;KLF4;KLF5;KLHL13;LASP1;LSM11;MAP3K12;MAP3K6;MYOF;NDC80;P2RY2;PAG1;PC;PHAC…	26	AKNA;BBX;BMPR2;C2;CCDC6;CCDC69;CMTM4;DBN1;DSTN;EPM2AIP1;GOT1;GRK2;HEYL;IRS1;KREMEN1;LAMC1;LSP1;MSRB3;MYO10;PLCG2;RAI1;RHOBTB3;TTC22;USP1;VASP;ZC3H12A	927	ABAT;ABCC1;ABCG1;ABR;ACADL;ACSS3;ADAM19;ADAM28;ADAMTSL1;ADH1B;ADH5;ADRA2A;ADRB1;AFAP1;AFF4;AGMAT;AGR2;AHCYL2;AHNAK;AIF1L;AIG1;AJUBA;AK3;AKAP5;AKAP7;AKNA;AKT3;ALDH1B1;ALDH1L1;AMACR;AMOTL1;ANK3;ANKRD13A;ANKRD22;ANO6;ANTXR1;ANTXR2;ANXA4;AP1S3;APCDD1;APH1B;APOL6;AQP3;AR;ARG2;ARHGAP21;ARHGAP29;ARHGAP32;ARHGEF10;ARHGEF37;ARHGEF6;ARL4A;ARL4D;ARL5A;ARPC2;ARRDC2;AS3MT;ASAH1;ASAP2;ASPHD1;ATP2B1;ATP6V1E1;AT…
hsa-mir-4680|chr10_112631536_112631736	152	ABCC3;ABCG2;AIM2;ALDH1L1;ANK3;ANO9;AR;ARHGEF37;ARID3B;ARMH4;B3GNT5;BARX2;BBIP1;BCL2;BICDL2;BOC;BTC;C11orf52;C15orf65;C1QA;C1QTNF3;C1orf115;CAMK1;CCDC170;CCN4;CCNG2;CD69;CD74;CDCP1;CDR2L;CES2;CH25H;CHKA;CMTM8;CORO2A;CREB3L4;CTSA;CYP2S1;CYP39A1;DCLRE1B;DDX50;DERL3;DNAJC12;DNAJC28;DPYSL2;DSG2;DSP;DUSP4;EAF2;EDN3;EID1;FAM221A;FAM3B;FAS;FBLN5;FGF1;FGF7;FHOD1;FLNC;FOXJ3;FRA10AC1;FSCN1;G0S2;GCSAM;GLCCI1…	28	CCSER2;CD4;EMP2;ERBB2;FBLIM1;FNBP1;FNBP1L;HACD4;HID1;HS3ST1;HSPA4L;ID1;KCNK5;LPP;LSAMP;MACC1;NEGR1;NUCKS1;PDLIM3;PLCG2;PLEKHG2;PRICKLE2;RAI1;RTN2;SLC47A1;VAV3;ZNF670;ZNF708	913	ABAT;ABCC1;ABCC4;ABCG1;ABCG2;ACAT1;ACOT13;ACSF2;ACSL5;ACSS2;ACVR1B;ADAM19;ADAM28;ADARB1;ADCY5;ADH1B;ADH5;AFAP1;AGMAT;AGR2;AHCYL2;AHNAK;AIF1L;AIG1;AIM2;AJUBA;AKAP5;AKAP7;AKNA;AKT3;ALDH1B1;AMACR;AMOTL1;ANKRD13A;ANKRD29;ANO6;ANTXR2;ANXA11;ANXA4;AOC3;AP1S3;AP2B1;APBB1IP;APCDD1;APH1B;APOL6;AR;ARAP1;ARHGAP29;ARHGAP6;ARHGAP8;ARHGEF10;ARHGEF19;ARHGEF2;ARHGEF37;ARHGEF6;ARL14EP;ARL5A;ARPC2;ARPC5L;ARRDC3;AR…
hsa-mir-4684|chr1_23037224_23037424	186	ACOT11;ACTA2;ADGRL4;AJUBA;AKT3;ALDH1B1;ANTXR2;APCDD1;ARAP1;ARSJ;BAG3;BASP1;BEX4;BMP4;BMPR2;BTG3;C1GALT1;C1QTNF2;CAMK1;CBR1;CCDC3;CCDC80;CCDC92;CCNJL;CD200;CDH2;CDKN2B;CEP135;CH25H;CHST9;CLDN23;CLUAP1;CMTM3;COPZ2;CSDC2;CSRP2;CST6;CYGB;DBN1;DLG1;DNMBP;DPYSL3;DUSP4;DUSP6;EFHD1;EGFR;ENPP2;ETV1;FGFBP2;FHL2;FOXF1;FOXF2;FRA10AC1;FUT3;FZD10;GCNT1;GDF10;GJC1;GNA14;GNG4;GOT1;GPR153;H2AFY2;HACD4;HAND2;HIGD1…	50	APOL6;AR;ARHGAP29;BCAS4;C1GALT1;CAMK2N1;CARD8;CCDC8;CCDC80;CD3D;CGN;CGNL1;EMP2;F2RL2;FAM83F;FHL2;FOXJ3;HASPIN;IER5;IREB2;LAX1;LPP;MACC1;MEOX2;MYLK;MYO10;NEBL;NR2F2;PALM;PALM2-AKAP2;PARVB;PIP4K2A;PKIA;PLEKHG2;PLS1;PROSER2;PTGIS;PTPN3;PTPRB;RAVER2;RCSD1;SAMD5;SLC48A1;SP140L;SPIN4;STOM;STX6;TPM4;TUBB2A;ZNF708	918	ABCA6;ABCG1;ABCG2;ABHD3;ABHD4;ABTB2;ACADL;ACOT13;ACSS2;ADAM28;ADAMTS1;ADAMTSL1;ADARB1;ADH1B;ADH5;ADRA1A;AFF4;AGMAT;AIF1L;AIG1;AK3;AKAP5;AKAP9;AKNA;ALDH1A2;ALDH1B1;ALDH4A1;AMACR;AMOTL1;ANK3;ANKRD13A;ANKRD22;ANKRD29;ANO6;ANTXR2;ANXA11;AOC3;AP1S3;AP2B1;APCDD1;APH1B;APOBEC3C;APOL6;ARHGAP21;ARHGAP29;ARHGAP32;ARHGEF10;ARHGEF2;ARHGEF6;ARL14EP;ARL4C;ARL5A;ARPC2;ARRDC2;ARRDC3;ART4;AS3MT;ASPN;ASS1;ATF7IP;A…
hsa-mir-4687|chr11_3876820_3877020	154	ABCC1;ABHD3;ABRAXAS1;ACADL;ADCY5;AKAP9;AKR1C1;ANO6;APOD;ARHGEF10;ARPC5L;ATP2A3;ATP2C2;AZGP1;BBIP1;BCL11A;BMP7;C14orf132;C19orf33;C1QTNF2;C3orf18;C9orf40;CALM1;CCDC3;CCDC69;CCL14;CELF2;CEP120;CHRDL2;CLIP4;COLEC12;CRAT;CRTC3;CSDC2;CTSA;CYC1;CYP39A1;CYP4F12;DACT1;DAPK2;DCP1B;DENND5A;DEPDC7;DGCR6;DPCD;DSE;DSP;DUSP6;EAF2;EEF1AKMT3;EGFR;ELF3;EPAS1;EPOR;ERCC6L2;FBXO36;FDXR;FGFBP2;FLNC;FRMD3;GCAT;GDPD3;G…	19	ADAP1;AR;C2;CLIC4;DDR2;FHL2;FNBP1;KCNIP3;LARP1;MCC;NECAB3;PROSER2;PRRG4;SLC25A12;SPIN4;TES;TESPA1;TMEM246;ZCCHC24	761	ABAT;ABCG1;ABCG2;ABHD4;ABR;ACOT11;ACSL5;ACSS3;ACVR1B;ADAM19;ADAP1;ADARB1;ADH5;AFAP1;AFF4;AGMAT;AIF1L;AK1;AKT3;ALDH7A1;AMOTL1;ANKRD13A;ANO6;ANO9;AOC3;APH1B;APLNR;APOL6;ARAP1;ARAP2;ARG2;ARHGAP21;ARHGAP27;ARHGAP32;ARHGEF2;ARHGEF25;ARHGEF6;ARID3B;ARL4A;ARL5A;ARPC2;ARRDC3;ART4;AS3MT;ASAH1;ATF7IP;ATG5;ATP1A1;ATP2B1;ATP6V1E1;ATP8A1;B3GNT5;BACE1;BAG3;BAMBI;BBX;BCAS1;BCL10;BDKRB2;BDNF;BICC1;BID;BLVRA;BMP7…
hsa-mir-4690|chr11_65383162_65383362	129	ABCC1;ADAP1;AHCYL2;AK3;ANO6;ARL14EP;ARMC9;BAG3;BCAS4;C14orf132;C1orf216;C4orf19;C9orf40;CAPN1;CCDC3;CDC42BPA;CDCA8;CDR2L;CHST3;CLBA1;CLIC2;CSRP2;DCAF15;DCP1B;DENND2A;DHCR7;DOK6;DUSP7;ECI2;EEF1AKMT4;EFNA4;EMB;ENPP1;EOGT;EPOP;EPOR;FAM102A;FAM83H;FDXR;FGFR1;FMN1;FMOD;GATA3;GDF11;GJC1;GNA14;GRASP;GREM1;HERPUD2;HK1;HS3ST3B1;IFT22;IQCE;ITPR3;KBTBD8;KIF1BP;KIRREL1;KLF4;LGALS3BP;LPAR2;LPCAT1;LPXN;LSM11;M…	16	ALDH4A1;CD302;GRK2;HEYL;IGSF3;KIAA0930;LY75;MAPK13;PRRT2;PRSS8;PYCR1;RBMS2;SERTAD3;SLC1A5;VPS37B;ZNRF1	936	A4GALT;ABCC1;ABCC4;ABCG1;ABHD4;ABI3;ABR;ACAT1;ACOT13;ACSS3;ACTN4;ACVR1B;ADAM19;ADAP1;ADARB1;ADCY5;ADH1B;ADRA2A;AEBP1;AFAP1;AFF4;AGMAT;AGPAT2;AHCYL2;AIF1L;AIG1;AJUBA;AK3;AKNA;ALDH1L1;ALDH4A1;ALDH7A1;AMACR;AMOTL1;ANK3;ANKRD13A;ANO9;ANTXR1;ANTXR2;ANXA11;AP1S3;AP2B1;APLNR;APOL6;AR;ARAP1;ARHGAP10;ARHGAP21;ARHGAP27;ARHGAP29;ARHGAP32;ARHGAP8;ARHGEF37;ARHGEF6;ARID3B;ARL4A;ARL4C;ARPC2;ARPC5L;ARRDC2;ART4;A…
hsa-mir-4700|chr12_121148171_121148371	203	ADGRG1;AFAP1L2;AKAP9;AP1S3;APCDD1;APLNR;APOD;ARG2;ARHGEF10;AS3MT;ATP6V1E1;B9D1;BARX2;BASP1;BAZ2A;BCL10;BEX2;BLVRA;C1GALT1;C1QTNF1;C1QTNF2;C1QTNF3;C1orf21;C3orf52;C8orf88;C9orf116;CALM1;CAMK2G;CASP1;CCDC14;CCDC6;CCND1;CD47;CDR2L;CENPH;CGNL1;CLBA1;CNRIP1;COBL;COL5A1;CORO2A;CPEB1;CROT;CSPG4;CST7;CX3CL1;CYGB;DDX50;DGUOK;DNALI1;DNMBP;DPCD;DPY19L4;DSP;DUSP4;DUSP5;ECHDC3;EFHC2;EFNA1;EHF;ENPP1;EPHX1;ETFA…	25	AR;BMP7;CBS;CDCP1;CMTM4;CYBRD1;EFNA1;GPRC5B;KCNMB1;LDHD;MDK;MOB3A;MORF4L2;NCS1;RIMKLB;RTL8A;SASH1;SFRP1;SLC47A1;UNC5B;VCL;ZBTB46;ZNF25;ZNF251;ZNF385A	1031	A2M;A4GALT;ABAT;ABCC4;ABCG1;ABCG2;ABHD4;ABI3;ABL1;ABR;ABTB2;ACOT11;ACOT13;ACSF2;ACTA2;ACTN4;ACVR1B;ADAM19;ADAM28;ADAMTSL1;ADAP1;ADARB1;ADH5;ADNP2;ADRA2A;AFAP1;AGMAT;AIF1L;AJUBA;AK1;AKAP5;AKNA;AKR1C3;AKT3;ALDH1A2;ALDH4A1;ALDH7A1;ALOX5;AMOTL1;ANGPTL2;ANK3;ANKRD13A;ANKRD22;ANKRD29;ANO6;ANTXR1;ANTXR2;ANXA11;ANXA2;AOC3;AP2B1;APBB1;APH1B;APLNR;APLP2;APOBEC3C;APOBEC3D;APOBR;APOL6;AR;ARAP1;ARAP2;ARHGAP25…
hsa-mir-4712|chr15_50647688_50647888	162	ABRAXAS1;ACSM3;AFAP1L2;AIG1;AKT3;ANO9;APOBEC3D;ASRGL1;ATP2A3;ATP8A1;BAG3;BAZ2A;BBS10;C1QTNF2;C1QTNF3;C1orf21;C6orf141;C9orf116;CAPN1;CBS;CCDC14;CCR6;CEP55;CEP78;CHST10;CILP;CKS2;CNN2;COPS8;CUTC;DBNDD1;DGUOK;DHCR7;DLG1;DNAJC28;DPY19L4;EDN3;EFNA4;EPCAM;EPHA3;EPHB6;ERCC6L2;FAM161B;FAM76B;FBLIM1;FBLN7;FHL2;FOXC1;FOXF1;FUT2;FUT3;GABARAPL1;GATA3;GCAT;GDPD3;GSTM5;HHEX;HIP1R;HOOK2;HOXA4;HOXA9;ID1;IGFBP7;…	13	BASP1;C2;CASP1;DNAJC28;FAM229B;FZD6;GPRC5B;MAP9;OSBPL3;PMEPA1;RPS6KA3;ZKSCAN8;ZNF431	708	ABCC1;ABCG1;ABCG2;ABHD4;ABL1;ACOT13;ACSS3;ACTG2;ACTN4;ACVR1B;ADAM19;ADAM28;ADARB1;ADCY5;ADH1B;ADHFE1;ADIRF;AFAP1L2;AFF4;AGMAT;AGR2;AHCYL2;AIF1L;AIG1;AJUBA;AKNA;ALDH1A3;ANK3;ANTXR1;ANTXR2;ANXA3;AOC3;APLNR;APOL6;ARHGAP29;ARHGAP32;ARHGEF10;ARHGEF37;ARHGEF6;ARL4D;ARL5A;ARPC2;ART4;AS3MT;ASAH1;ASAP2;ASRGL1;ASS1;ATF7IP;ATG5;ATP6V1E1;B3GNT5;BACE1;BAG2;BAG3;BAMBI;BANK1;BASP1;BAZ2A;BBIP1;BBS7;BBX;BCAS1;BCL…
hsa-mir-4717|chr16_2318336_2318536	183	ABCC1;ACSS2;ACVR1B;ADAM19;ADAMTSL4;AK3;AKR1C3;ALDH1A2;ANGPTL2;AQP3;ATF7IP;BAG2;BBS7;BMP4;CBSL;CCDC170;CCDC68;CCDC80;CD34;CDC37L1;CDC42EP1;CDH13;CFAP69;CHST10;CISD1;CKLF;CLBA1;CLDN1;CLIC2;COPS8;CORO2A;CRIM1;CSRP2;CUTC;CYYR1;DCAF15;DCP1B;DHCR7;DHX40;DOK6;DPCD;DPY19L4;DUSP6;EDNRA;EEF1AKMT3;EEF1AKMT4;EFCAB1;EPHA1;EPHB6;EPM2AIP1;EPOR;ERCC6L2;ETFRF1;FADS3;FAM124B;FAM216A;FAM3B;FAM83D;FAXC;FBLN1;FBLN7;F…	30	ABCA6;ADAM28;ADCY5;BCL10;BTC;C11orf49;DSTN;ECHDC3;EPOP;FHOD1;LMBR1L;LXN;MYLK;OCLN;PALLD;PGRMC1;PLCG2;PLXNA2;PRRG4;RGS2;SDC4;SH3BGR;SH3BGRL;SLC1A5;TFCP2L1;TNFAIP8;VAV3;ZFP36;ZFP36L2;ZNF131	888	ABAT;ABCA6;ABCG1;ABCG2;ABHD4;ABR;ABTB2;ACADL;ACSS3;ACTN4;ADAM19;ADAM28;ADAMTSL1;ADAMTSL4;ADAP1;ADARB1;ADCY5;ADH5;ADRB1;AFAP1;AFF4;AGR2;AHNAK;AIG1;AJUBA;AK1;AKNA;AKT3;ALDH1A2;ALDH1A3;ALDH4A1;ALDH7A1;AMACR;AMOTL1;ANGPTL2;ANKRD29;ANO6;ANO9;ANTXR1;ANTXR2;ANXA11;AOC3;APBB1;APCDD1;APH1B;APOBEC3C;APOL6;AR;ARAP1;ARHGAP29;ARHGEF10;ARHGEF19;ARHGEF6;ARID3B;ARL14EP;ARL4C;ARL5A;ARRDC3;ARSJ;ART4;ASAH1;ASRGL1;A…
hsa-mir-4721|chr16_28857540_28857740	128	A4GALT;ABCC1;ABCC3;ABCC4;ABRAXAS1;ACSM3;AMACR;B9D1;BLVRA;BNIP3L;BSG;CCDC3;CCN4;CCND1;CCNG2;CDC37L1;CDCA7;CDCA8;CHST10;CIP2A;CLIC4;CMBL;CMTM3;CNN2;COL6A2;COQ9;CSRP2;CYC1;DGUOK;DHCR7;DPCD;DPY19L4;DUSP4;ECHDC3;ECSCR;EIF4EBP1;ELF4;EPHB6;ERRFI1;F2RL1;FADS3;FAM124B;FBXO36;FDXR;FOXM1;FRS2;FSCN1;FXYD5;FZD5;GCAT;GOLIM4;GPC1;HDAC10;HOXA4;HS1BP3;ID1;IFT22;IGFBP6;IGLL5;IL17RE;ITPR3;JPT1;KCTD10;KIF1BP;KLF15;K…	9	CA8;CDCA8;EFNB1;NANOS1;PHF13;PPM1F;TCF21;TMEM109;VAV3	494	ABCG1;ABCG2;ABHD4;ABR;ACOT13;ACVR1B;ADAP1;ADARB1;ADRA2A;AFAP1;AGPAT2;AIG1;AKAP5;AKAP7;AKNA;ALDH1L1;AMACR;ANO6;ANXA11;AOC3;APH1B;APLNR;APOL6;ARAP1;ARHGAP27;ARHGAP4;ARHGEF37;ARHGEF6;ARID3B;BAG2;BBS10;BBX;BCAM;BCL2;BHMT2;BMP2;BSPRY;BTLA;BVES;C1QTNF1;C1orf116;C1orf21;C1orf216;C2orf72;C4orf19;C6orf141;CA12;CACNB3;CALM3;CAMK2G;CAMK2N1;CASP10;CCDC68;CCDC69;CCL11;CCNJL;CD37;CD82;CDC42BPA;CDCA7;CDCA8;CDCP…
hsa-mir-4723|chr17_26684558_26684758	182	ABCC4;ABHD4;ABL1;ABRAXAS1;ADAM19;ADAMTSL4;AIG1;APOBEC3D;ARAP1;ARHGAP21;ARHGAP6;ARL14EP;ATG5;BARX2;BASP1;BAZ2A;C1QTNF2;C2;C2orf72;C8orf88;CACNB3;CAMK1;CASC4;CAVIN1;CBR1;CD38;CD79A;CDC37L1;CDCP1;CHST7;COL4A2;COQ9;CPED1;CST7;CXCR5;CYB5A;CYBA;CYC1;CYGB;DCP1B;DENND2A;DHCR24;DPY19L4;ECHDC3;EEF1AKMT4;EHF;EMILIN1;EMP3;ENTPD2;ERBB2;EZH2;FAM114A1;FAM216A;FDX1;FDXR;FIBIN;FLNA;FMN1;FNDC4;FOXC2;FOXJ3;FOXM1;GA…	71	A4GALT;ABL1;ACADL;ADAM19;ADRB1;AMOTL1;AR;ATP2B1;CAMK2N1;CCSER2;CD4;CD40;CD40LG;CLIP2;CLU;CLUAP1;CMBL;CREB3L2;DUSP7;EMCN;FAM83H;FN3K;FNBP1;FOXL1;FRMD6;GALNT10;GYS1;HAND2;HSPG2;ITGA3;KIAA0408;LARP1;LDOC1;MACC1;MYOC;MYOCD;MYORG;NAT14;NDN;NDNF;NDOR1;NXN;PAIP2B;PC;PCP4;PCP4L1;PHLDA3;PRRT2;QPRT;RAB17;RNF157;RPRM;SALL2;SEL1L3;SLC47A1;SLC48A1;SLC9A3R2;SMTN;STK38;STK4;STMN3;TLN1;TMEM45B;TMEM54;TRIP13;TSPY…	1040	A4GALT;ABAT;ABCA6;ABCG1;ABCG2;ABHD4;ABL1;ABR;ABTB2;ACADL;ACAT1;ACSF2;ACSL5;ACSS3;ACTN4;ACVR1B;ADAM19;ADAM28;ADAMTSL1;ADAMTSL4;ADAP1;ADARB1;ADRB1;AFAP1;AGMAT;AGPAT2;AHNAK;AIF1L;AIG1;AJUBA;AK1;AK3;AKAP5;AKNA;AKT3;AMOTL1;ANGPTL2;ANTXR1;ANTXR2;ANXA11;AOC3;APCDD1;APH1B;APLNR;APOBEC3C;APOBEC3D;APOE;APOL6;AQP3;AR;ARHGAP25;ARHGAP32;ARHGAP4;ARHGEF10;ARHGEF2;ARHGEF37;ARID3B;ARL4A;ARL4D;ARL5A;ARPC2;ARPC5L;A…
hsa-mir-4727|chr17_36981566_36981766	122	ABCC1;ADRA2A;ADRB1;AIG1;AKNA;AP2B1;ARHGAP4;ARPC5L;B3GNT5;BBS7;BCAS1;BID;BIK;C14orf132;C1orf54;CCDC3;CDKN1C;CDR2L;CETN2;CFAP69;CGN;CLCN2;CLDN3;CLIP1;DBNDD2;DDX50;DENND5A;EFNA4;FAM102A;FAM76B;FAS;FILIP1L;FRA10AC1;G0S2;GABARAPL1;GALNT10;GDA;GDPD3;GNG2;GRB7;GRK2;HCAR1;HDAC10;HELLS;HOMER1;HOXA4;HOXA9;HSH2D;INHBB;ITGB8;KBTBD8;KIF20B;KIF2A;LATS2;LPAR2;LPIN2;LRRC42;LY75;MAP3K3;MCL1;MEX3B;MINDY4;NEDD4L;NE…	10	BOC;CD9;EDN3;FGF7;HOXD9;HSPG2;PPM1F;SYNGR1;TIGD2;VASH1	790	ABCA6;ABCC4;ABCG1;ABCG2;ABHD4;ABL1;ABR;ACADL;ACOT13;ACSL5;ACSS2;ACTN4;ACVR1B;ADAM19;ADAM28;ADAMTSL1;ADH5;ADHFE1;ADNP2;AFAP1;AFAP1L2;AHCYL2;AIF1L;AJUBA;AK1;AKAP5;AKAP7;AKNA;ALDH1A2;ALDH1A3;AMACR;ANKRD22;ANO6;ANTXR1;ANTXR2;ANXA11;AP1S3;AP2B1;APBB1;APH1B;APLP2;APOL6;AR;ARAP1;ARHGAP25;ARHGAP29;ARHGAP32;ARHGEF10;ARHGEF37;ARHGEF6;ARID3B;ARL14EP;ARL4A;ARL4C;ARL5A;ARRDC2;ART4;AS3MT;ATF7IP;ATP2C2;ATP8A1;A…
hsa-mir-4729|chr17_57408954_57409154	189	ABCG1;ABI3;ABL1;ADARB1;ADHFE1;ALDH2;ANKRD29;AP1S3;APOBEC3G;ARHGEF37;ARRDC3;ASPN;ATP8A1;BAG2;BAMBI;BCL11A;BHLHE41;BIK;BTC;CCDC69;CCDC92;CCR6;CD34;CDKN1C;CDKN2B;CDR2L;CEP55;CFP;CHST7;CLCN4;CLIP4;CMTM4;COLEC11;COQ9;CORO1C;CROT;CRTC3;CST7;CXCR3;CYYR1;DBN1;DDX5;DEFB1;DHCR24;DIPK2B;DNAJC12;DNASE1L3;DOCK11;DOK2;DPCD;DUSP5;ECM2;EFNA1;EHBP1L1;EMCN;ETV1;FAM102B;FAM111A;FAM180A;FAM221A;FBLN7;FLI1;FLRT2;FLT3…	20	AMOTL1;CALM1;DBN1;DCAF15;DDAH1;EID1;FGF2;ID1;LBR;LPP;MYADM;POLA2;RAB11FIP1;RPS6KA3;SLC16A7;TIGD2;TNFAIP3;TNS1;YAP1;ZNF703	873	ABAT;ABCA6;ABCC4;ABCG2;ABHD4;ACOT11;ACOT13;ACSL5;ACSS3;ADAM28;ADAMTS1;ADH1B;ADHFE1;ADNP2;ADRA2A;AFF4;AGR2;AHCYL2;AIF1L;AJUBA;AK3;AKAP5;AKAP7;AKNA;AKT3;ALDH1A2;ALDH2;ALDH7A1;AMN1;AMOTL1;ANKRD29;ANTXR2;ANXA2;ANXA3;ANXA4;AOC3;APLP2;APOBEC3C;APOL6;AR;ARAP1;ARAP2;ARHGAP10;ARHGAP21;ARHGAP25;ARHGAP29;ARHGEF10;ARHGEF37;ARHGEF6;ARL14EP;ARL5A;ARPC2;ARSJ;ART4;AS3MT;ASAH1;ASPN;ASS1;ATP2A3;ATP2B1;ATP8A1;B3GAL…
hsa-mir-4730|chr17_78388888_78389088	196	ABCA6;ABCC4;ABRAXAS1;ADAM28;AK3;ANKRD13A;AP1S3;APOD;AQP3;ARAP1;ARHGAP21;ARL5A;ATP2C2;B9D1;BAZ2A;BBS7;BCL2;BDH2;C11orf52;C1GALT1;C1QTNF7;C2orf72;C2orf81;C6orf141;CA8;CAMK1;CASC4;CBS;CCDC6;CCL28;CD40;CEP135;CEP68;CHST10;CHST7;CHST9;CLBA1;CLDN10;CLIP2;CNKSR1;CRTC3;CSF2RB;CST7;CUTC;CYP39A1;DCLRE1C;DDO;DGUOK;DMPK;DPCD;DPY19L4;EFCAB1;EPDR1;EPOR;EZH2;FAAH;FARP1;FCGRT;FCRL5;FGF7;FGFR1;FILIP1L;FMN1;FOXC1;…	2	RAB40C;SLC47A1	103	ABCG1;AK3;AP2B1;ARHGAP27;ARID3B;BLVRA;C1orf210;CALM3;CCSER2;CDCP1;CEBPA;CFL2;CLDN3;CNN2;COPS8;CPM;CRTC3;CXCR5;DNAJC18;EHD3;ETS1;FAM219A;FAM83H;FBXO21;FGFR4;FNBP1;FSCN1;FXYD1;GAS7;GBP5;GDA;GDF10;GDPD5;GNG7;GPC1;GRASP;GRB7;GYS1;HAND2;HDLBP;HSPA12B;IGFBP5;IL6R;JAM3;KIAA0930;KLF15;MAP3K3;MARCH3;MPZ;MYO1G;NCS1;NDOR1;NECAB3;NEDD9;NIPAL1;NXN;OLFML2A;PACS1;PARVB;PCDHB15;PDE7A;PHF12;PNCK;POLA2;PRKACB;PROS…
hsa-mir-4745|chr19_797324_797524	125	ADAMTSL4;AGMAT;AK3;ARHGAP8;ARHGEF2;ARL14EP;ARPC2;BAG2;BDKRB1;BLVRA;C1GALT1;C1QTNF2;CCDC69;CCNG2;CD47;CDC42BPA;CDCA7;CDCA8;CEP68;CFAP36;CISH;CMTM3;COQ9;CORO2A;CRYL1;DBN1;DEPDC7;DGCR6;DHCR7;DHX40;DMPK;DSTN;EEF1AKMT4;EPHB4;EPOP;EPOR;ESAM;EXOC6B;FAAH;FAM161A;FAM83H;FBLN7;FHOD1;FMOD;FOXM1;FSCN1;GNA14;GNB5;GPSM2;HIGD1A;HOXA4;HOXA7;JPT1;KBTBD8;KCNK5;KIRREL1;KRT18;KRT7;LRATD1;MCAM;MCM2;MICALL2;MPC2;MPV17…	15	ACTN4;EFCAB1;GPRC5B;GRAP2;LAMC1;LLGL2;MYH11;MYH9;PFKFB2;PLAC8;RALBP1;RPRM;SH3GL1;SIT1;ZFP36	641	A4GALT;ABAT;ABCG1;ABHD4;ABL1;ABR;ACAP1;ACOT11;ACTN4;ACVR1B;ADAM19;ADAM28;ADAMTSL1;ADAMTSL4;ADAP1;ADARB1;ADH1B;ADH5;ADRA1A;AGMAT;AHCYL2;AIF1L;AKT3;ALDH1B1;ALDH1L1;ALDH4A1;AMACR;AMOTL1;ANGPTL2;ANTXR1;ANXA11;APOD;APOL6;AQP3;AR;ARAP1;ARHGAP27;ARHGAP32;ARHGEF10;ARHGEF37;ARHGEF6;ARID3B;ARL4C;ARL5A;ART4;ATF7IP;ATP2A3;ATP6V1E1;B3GNT5;BACE1;BAMBI;BASP1;BAZ2A;BBX;BCAM;BCAS1;BDKRB2;BHLHE41;BID;BLVRA;BMP4;BM…
hsa-mir-4750|chr19_50381250_50381450	204	ACTA2;ACVR1B;ADARB1;AL163636.2;ALDH1L1;APOBEC3D;ARHGEF10;ARL4A;ARL4D;ARMC9;BAZ2A;BDKRB1;BIRC3;C15orf48;C1GALT1;C1QTNF1;CA12;CACNB3;CAPG;CCDC170;CD109;CD37;CD38;CGN;CISH;CLDN1;CLDN11;CLDN3;CMTM3;COL8A1;COQ9;CORO1C;CPED1;CPM;CROT;CSPG4;CTF1;DAPP1;DCLRE1C;DEPDC7;DHCR7;DHX40;DIPK1A;DMPK;DNAJC12;DPCD;DUSP5;DUSP7;ECHDC3;EDNRA;EFS;EMP3;EPHB6;EPS8;F2RL1;FARP1;FBLN5;FBXO36;FGFR1;FHL2;FMN1;FOXF1;FOXL1;FRMD…	7	ACTN4;AR;DNAJB5;MARVELD1;NFATC4;TP53INP1;VAT1	473	ABAT;ABCC1;ABR;ABTB2;ACAT1;ACTN4;ADAMTS1;ADAMTSL4;ADAP1;ADARB1;ADHFE1;AFAP1;AGPAT2;AJUBA;AK1;ALDH4A1;ANO6;ANTXR1;ANTXR2;ANXA11;AP2B1;APBB1;APCDD1;APLNR;APOL6;ARAP1;ARHGAP32;ARHGEF19;ARHGEF37;ARPC1B;ARPC5L;ARRDC2;AS3MT;ATP2A3;ATP6V1E1;BAMBI;BBIP1;BCL2;BDNF;BIRC3;BMP2;BMPR2;BTLA;C11orf74;C1QL1;C1QTNF1;C1QTNF3;C1orf116;C1orf21;C2orf72;C3orf18;C3orf52;C3orf70;C6orf132;C9orf116;C9orf40;CA12;CA8;CADM4;…
hsa-mir-4751|chr19_50432344_50432544	136	ABAT;ACAT1;ADAMTSL1;ADGRA2;ADH1B;ADH1C;ADHFE1;AL163636.2;ALDH2;ANK3;ARHGEF25;BDH2;BTC;C15orf48;C1QTNF1;C1orf116;C3orf18;CALHM2;CBS;CCDC9B;CCL11;CCND1;CD38;CD40;CD7;CGNL1;CILP;CISD1;COLEC12;COQ9;CPNE5;CRB3;CSPG4;CXCR5;DACT1;DCLRE1B;DEFB1;DNAJC12;ECI2;EHD3;EIF4EBP1;EPB41L4B;EZH2;FAM13A;FCRL5;FGF1;FLNB;FRS2;GASK1A;GCSAM;GIPC2;GNAL;GOLT1A;GPT;GPX3;GRAMD2B;GRB7;GSTM5;HK1;HPN;HS3ST1;HSDL2;HSPB6;HTRA3;I…	6	ACSF2;ANXA11;NEK9;RAB40C;TMEM30B;TNS1	402	ABAT;ABCA6;ABCC1;ABCG1;ABR;ACAT1;ACOT11;ACSF2;ACSS3;ADAM28;ADAMTSL1;ADAP1;ADCY5;ADNP2;ADRA2A;AFF4;AIF1L;AK1;AKNA;AKT3;ANK3;ANKRD13A;ANTXR1;ANXA11;AP2B1;APLNR;APOL6;ARHGAP25;ARHGAP29;ARHGEF19;ARID3B;ARL5A;ASRGL1;ATF7IP;ATP2B1;ATP8A1;B3GNT3;BAMBI;BCAS1;BCAS4;BDH2;BOC;C14orf132;C16orf54;C1QTNF2;C1orf115;C1orf21;C2orf72;C6orf132;CA12;CALM1;CAMK2N1;CAPN5;CASP10;CCDC121;CCDC69;CCDC80;CCNG2;CD38;CD47;CD…
hsa-mir-4761|chr22_19929266_19929466	163	ABI3;ABRAXAS1;ACSS3;ACVR1B;ADAM19;ADIRF;AHNAK;AIG1;ALDH1A2;APOBEC3C;ARAP1;ARHGAP10;ASAP2;ATF7IP;ATP6V1E1;BAG2;BAMBI;BCL10;BMP5;C1orf210;C3orf52;C9orf40;CBS;CBSL;CCDC69;CD34;CD38;CDC42EP1;CDCP1;CGNL1;CH25H;CLDN11;CNGA1;COL4A2;COL5A3;CST7;CTF1;CTHRC1;CTSA;CX3CL1;CYC1;DCLRE1C;DDX5;DHCR7;DLG3;DPYSL2;ELF4;EMCN;EML2;ENG;ENPP1;ESAM;FADS3;FBLN7;FLRT3;FZD8;GCAT;GPC1;GREM1;HHEX;HIST1H2BF;HK1;ID1;IFI27L2;IF…	12	AS3MT;CCSER2;CDH5;GNAL;MAPK13;MDK;NABP1;RAB25;SMO;SMOC1;SPIN4;STK4	777	ABAT;ABCC1;ABL1;ABR;ABTB2;ACAT1;ACOT11;ACOT13;ACSF2;ACTN4;ACVR1B;ADAM28;ADAMTSL4;ADARB1;ADCY5;ADH5;ADRB1;AFAP1;AFF4;AHNAK;AIF1L;AIG1;AJUBA;AK3;AKNA;ALDH1A3;ALDH1B1;ALDH1L1;AMACR;ANKRD13A;ANKRD22;ANTXR2;ANXA4;AP1S3;AP2B1;APLNR;APOD;APOL6;ARAP1;ARHGAP25;ARHGAP27;ARHGAP29;ARHGAP32;ARHGEF2;ARHGEF6;ARID3B;ARL14EP;ARL4A;ARL4C;ARPC5L;AS3MT;ASS1;ATF7IP;ATG5;ATP2B1;ATP6V1E1;AZGP1;B3GALNT1;B3GNT5;BACE1;BAG…
hsa-mir-4765|chr2_32853050_32853250	225	ABCG1;ABHD3;ACKR1;ADAM19;ADGRG6;ADH1B;AGPAT2;AKAP5;AKR1C3;ALDH2;AMN1;ANXA11;ANXA2;APOBEC3D;ARHGAP8;ARPC5L;ASPHD1;ATG5;ATP2A3;B9D1;BNIP3L;C14orf132;C15orf65;C1orf210;C1orf54;C3orf52;CASP8;CBR3;CCDC6;CCDC69;CCDC92;CCL28;CCN4;CCNJL;CHKA;CIP2A;CPED1;CROT;CUTC;DDX50;DENND2A;DEPDC7;DLG3;DNAJB5;DNAJC28;DOCK10;EAF2;ECI2;EDNRA;EEF1AKMT4;EFEMP1;EFHC2;EID1;ELF4;EMCN;EPHB6;ERCC6L2;EYA2;FADS3;FAM102B;FAM124B;…	13	ADGRG1;ALDH2;AR;ATP6V1E1;CLIC4;DCBLD2;FAM83F;LARP1;LPP;PMP22;RABGAP1;RETSAT;TUBB2A	423	ACAT1;ACOT13;ACSL5;ADAM28;ADAMTSL1;ADCY5;ADH5;AGPAT2;AIF1L;AJUBA;AKNA;ALDH2;AMACR;ANKRD22;ANTXR1;APCDD1;APLNR;APLP2;AR;ARHGAP32;ARHGEF37;ARID3B;ARL14EP;ARRDC2;ARRDC3;ART4;AS3MT;ATP2B1;ATP6V1E1;ATP8A1;B3GALNT1;BCAS4;BCL10;BHLHE41;BICC1;BID;BMPR2;BNIP3;BTLA;BVES;C14orf132;C1QTNF3;C1QTNF7;C1orf115;C1orf21;C1orf210;C2orf72;C4orf19;C6orf141;CA12;CA8;CAMK2G;CAPN5;CARD8;CBS;CCDC6;CCR6;CCSER2;CD109;CD247…
hsa-mir-4775|chr2_208576206_208576406	160	ABL1;ABR;ACTN1;AIM2;AKT3;ALDH1A3;ANGPTL2;ANTXR1;AP1S3;APOBEC3D;APOL6;ARL4D;ARSJ;BBIP1;BBS7;BDH2;BDKRB1;BHLHE41;BICC1;BMP2;BMP5;BST2;C1orf116;C2orf81;CCDC3;CCDC9B;CCR4;CD40;CD68;CD9;CHRDL1;CLIC4;CLIP1;COX4I2;CPZ;CREB3L2;CRTC3;DENND2A;DGUOK;EFEMP1;EMILIN1;ENG;ENPP2;EOGT;EPOP;ERRFI1;EYA2;EZR;FAM124B;FAS;FBLIM1;FBXO32;FGL2;FLNA;FLVCR2;FOXF1;FOXJ3;FRMD6;FZD5;GALNT10;GDF7;GDPD5;GLUL;GNG12;GYG1;GYS1;HK1…	58	AR;ARPC2;BBX;C2;CASP1;CASP10;CCL5;CHDH;DDAH1;FAM161B;FBLN2;FHL2;GNG12;GRAP2;HABP4;IL7;IL7R;IREB2;JCAD;KIAA0930;KREMEN1;LIMA1;MBNL1;MXI1;MYADM;NCALD;NEO1;NPR1;PALLD;PC;PCYOX1;PMAIP1;PPARG;PPARGC1A;PPP2R1A;PRR15L;PTBP2;RAB9B;RACGAP1;RHOBTB3;RHOH;SH3KBP1;SNED1;SPN;SPR;SPRY4;SSPN;TCN2;TEAD3;TM4SF1;TMOD3;TSHZ2;TTC38;TTC9;WAS;WASL;WTIP;ZNF507	1043	ABAT;ABCA6;ABCC4;ABCG2;ABHD3;ABHD4;ACAT1;ACOT13;ACSL5;ACSS3;ACTN1;ACVR1B;ADAM19;ADAM28;ADAMTS1;ADARB1;ADH1B;ADH5;ADRB1;AFAP1;AFF4;AGMAT;AHCYL2;AIG1;AJUBA;AK1;AK3;AKAP5;AKAP7;AKR1C1;AKT3;ALDH1A3;ALDH1B1;ALDH7A1;AMACR;AMN1;ANGPTL2;ANK3;ANKRD13A;ANKRD22;ANKRD29;ANO6;ANO9;ANTXR1;ANTXR2;ANXA11;ANXA2;ANXA4;AP1S3;APCDD1;APLNR;APLP2;APOBEC3G;APOL6;AR;ARAP2;ARHGAP21;ARHGAP25;ARHGAP29;ARHGAP32;ARHGAP6;ARHG…
hsa-mir-4781|chr1_54519184_54519384	219	ABCC3;ABCG1;ABHD3;ADGRG6;AEBP1;AFF4;AGPAT2;AIG1;AKT3;ALDH1L1;AMN1;APLNR;APLP2;ARMH4;AS3MT;ATP2A3;BBIP1;BBS10;BBS7;BBX;BEX5;BTC;C11orf74;C1QTNF3;CASP8;CBR1;CCDC121;CCDC14;CCDC80;CCL28;CDH2;CEP135;CFAP36;CFL2;CIP2A;CISD1;CKAP2;CPEB1;CROT;CTNNAL1;CXXC4;DCLRE1C;DGUOK;DNAJC12;DNAJC18;DNAJC28;DSEL;DUSP5;DUSP7;EAF2;ECM2;EEF1AKMT3;EFHD1;ELF4;EMB;EPCAM;ERBB2;EVA1A;F10;FA2H;FAM111A;FAM161A;FAM76B;FARP1;FAS…	27	ABL1;AKT3;BBX;CCND1;CD4;CLU;EFHD2;EMB;ENG;F2RL2;HACD4;LSM11;MINDY2;OSBPL10;PPIC;PTGES;QSOX1;SH3BGR;SH3BGRL;SHE;TMEM154;TMPO;TRAF3IP1;TYRO3;UNC5B;ZFP36;ZFP36L2	622	ABCA6;ABCC1;ABCG1;ABCG2;ABHD4;ABL1;ACOT11;ACSS3;ACTN4;ADCY5;ADH5;ADRA2A;AGMAT;AGR2;AIF1L;AJUBA;AK1;AKAP5;AKAP7;AKT3;ALDH1A2;ALDH7A1;ANKRD13A;ANO6;ANTXR1;ANXA11;ANXA4;AP1S3;APOBEC3D;APOL6;ARHGAP29;ARHGEF6;ARPC2;ARRDC3;ART4;AS3MT;ASPN;B3GALT2;BACE1;BAG2;BAMBI;BBX;BCAS4;BCL11A;BCL2;BDNF;BHMT2;BID;BIRC3;BMP7;BMPR2;BNIP3;BNIP3L;BOC;BTLA;BTN3A3;C11orf96;C1GALT1;C1QTNF1;C1QTNF2;C1orf21;C3orf18;C3orf70;C…
hsa-mir-4795|chr3_87276224_87276424	156	ABCC1;ADNP2;AFAP1L2;AGPAT2;AKAP9;ALDH1A3;ALDH4A1;ANKRD13A;APLP2;ARHGAP27;ARL5A;ASAH1;ATP2B1;ATP6V1E1;B3GNT5;BASP1;BBX;BCAM;BCAR3;BCL10;BDKRB1;BMP4;C1QL1;CALD1;CALHM2;CASC4;CASP1;CASP8;CAST;CAVIN2;CCDC170;CCL28;CEP135;CLDN1;CLIP4;COPZ2;CPEB1;CREB3L4;CROT;CSF2RB;CST7;DCP1B;DENND2A;DHX40;DNAAF4;DOCK10;ECI2;EFEMP1;ELF3;ELK3;EPS8;EZH2;EZR;FAM180A;FAM76B;FAXC;FDXR;FGFBP2;FKBP7;FMNL2;FZD8;GAS7;GBP5;GDPD…	32	AMOTL1;AR;C2;C3orf18;CDS2;CNRIP1;DBNDD1;EHD3;FAM83F;FDX1;FYB1;GRK2;IL6R;LARP1;MBD2;MIA3;MR1;MYLIP;NDOR1;NR3C1;NRIP1;PHF13;PMAIP1;RMI2;SLC12A6;SLC12A7;SLC25A23;SNX10;SPIN4;TTC8;ZFP36;ZNF703	1070	ABCA6;ABCG1;ABHD4;ABL1;ABR;ACADL;ACAT1;ACOT13;ACSM3;ACSS3;ACTN4;ACVR1B;ADAM28;ADAMTS1;ADAMTSL1;ADAP1;ADH1B;ADH5;ADHFE1;ADIRF;AFAP1;AFAP1L2;AFF4;AGMAT;AIG1;AK3;AKAP5;AKNA;AKT3;ALDH1A1;ALDH1A3;AMACR;AMOTL1;ANGPTL2;ANK3;ANKRD22;ANKRD29;ANTXR2;ANXA11;ANXA3;AP1S3;AP2B1;APH1B;APLP2;APOL6;AR;ARAP2;ARHGAP29;ARHGAP32;ARHGAP4;ARHGAP6;ARHGEF19;ARL4A;ARL4C;ARL5A;ARRDC2;ARRDC3;ARSJ;ART4;ASAH1;ASPN;ASS1;ATF7IP…
hsa-mir-4804|chr5_72143871_72144071	220	ABCC3;ABCC4;ABR;ACOT13;ADH5;ADNP2;AHCYL2;AKR1C3;AMOTL1;ANO6;APOBEC3C;ARAP2;ARHGAP32;ARHGAP8;ARL5A;B9D1;BTG3;BVES;C11orf49;C2orf81;C9orf40;CA2;CACNB3;CCDC6;CCN4;CCNG2;CD302;CDC42BPA;CDR2L;CEP135;CEP78;CFAP300;CIP2A;CKAP2;CLCN2;CLDN1;CLIC2;CLIP4;CMTM8;CNPY4;COL6A3;COPZ2;COTL1;CPEB1;CROT;CRTC3;CTNNAL1;CXCL14;CXCR3;DCP1B;DERL3;DPCD;DPYD;EAF2;ECI2;EDNRA;EID2B;ELK3;ENPP1;ENPP2;EOGT;EPB41L2;EPHX1;EPM2AI…	9	CCND1;CD4;CDCA7;FSCN1;ITGA2;PDCD4;RASD2;TP53INP1;VAT1	502	ABAT;ABCC4;ACADL;ACAT1;ACOT13;ACSS3;ADAM19;ADAP1;ADARB1;ADH1B;ADH5;ADRA1A;ADRB1;AFAP1;AIF1L;AK3;AKAP5;AKT3;ALDH1A3;ALDH4A1;ALDH7A1;AMOTL1;ANK3;ANXA11;AP1S3;APCDD1;ARHGAP29;ARHGAP6;ARHGEF10;ARL14EP;ARL4C;ARL5A;ARMCX1;ARPC2;AS3MT;ATF7IP;B3GNT3;BACE1;BAG2;BAMBI;BAZ2A;BBIP1;BCL2;BDH2;BDKRB2;BHMT2;BID;BMPR2;BTN3A1;C11orf74;C1GALT1;C1QTNF7;C1orf21;C1orf210;C2orf72;C3orf70;C4orf19;C6orf132;C9orf40;CA12;…
hsa-mir-4999|chr19_8454891_8455091	179	ABHD4;ABRAXAS1;ACAT1;ACKR1;ADGRD1;ADGRE5;ADH1B;ADH5;ADHFE1;AGPAT2;AKAP7;ANKRD29;ARHGEF25;ARL4C;ARMCX1;ARSJ;ASAP2;ASRGL1;AZGP1;B9D1;BAG2;BAMBI;BDNF;BTC;C11orf74;C1QTNF7;CASC4;CBS;CCDC6;CCSER2;CDS2;CFAP69;CFL2;CFP;CHST10;CLU;CNN2;CNPY4;COL1A1;COL5A2;CREB3L1;CTF1;CTHRC1;CTSK;DCLRE1C;DDO;DDX5;DIPK1A;DPT;DSEL;DUSP6;EAF2;ECI2;ECM2;EFHC2;EGFLAM;EID1;EPB41L4B;EPHA4;ETNK2;F2RL2;FAAH;FAM3B;FAM47E;FBLN1;FGF…	10	ABL1;APOL6;C1orf21;C1orf210;COLEC12;FHL2;PRKCB;RHOBTB3;SOWAHA;SPIB	571	ABCA6;ABHD4;ABL1;ABR;ACOT13;ACSS3;ACVR1B;ADAM19;ADAMTSL1;ADH1B;ADHFE1;AEBP1;AFF4;AGMAT;AHCYL2;AIM2;AK1;AKAP5;AKT3;ALDH2;AMN1;AMOTL1;ANK3;ANKRD13A;ANKRD22;ANTXR2;ANXA11;AOC3;AP1S3;APH1B;APLNR;APOBEC3D;APOL6;AR;ARHGAP29;ARHGAP32;ARHGEF10;ARL14EP;ARL5A;ARPC2;ARRDC3;ART4;AS3MT;ATG5;AZGP1;B3GALNT1;B3GNT5;BACE1;BAG2;BAMBI;BAZ2A;BBS7;BBX;BCL10;BID;BNIP3;BTG3;BTLA;C11orf74;C1GALT1;C1QTNF3;C1orf21;C1orf21…
hsa-mir-5009|chr15_90437113_90437313	195	ABCG2;ACTN4;ADAM19;ADH1B;ADH5;ADNP2;ADRB1;AFF4;AGPAT2;AHNAK;AIG1;AJUBA;AMOTL1;ANKRD22;ANXA11;ARL4A;ARPC5L;B3GALNT1;BATF;BAZ2A;BCAS1;BCL11A;BDKRB1;BLVRB;BNIP3;BSG;C11orf49;C15orf65;C1QTNF1;CA2;CALHM2;CCN4;CD109;CDR2L;CEP55;CETN2;CFP;CH25H;CIP2A;CLBA1;CLCN2;CLEC10A;COQ9;COTL1;CREB3L4;CSF2RB;CSRP1;CST7;DEPDC7;DGUOK;DLG3;DNAJB5;DNAJC28;DPY19L4;ECHDC3;ECHS1;ECI2;EEF1AKMT3;EEF1AKMT4;EFCAB1;EPB41L4B;EPH…	8	CCND1;KCNMB1;MORF4L2;NDOR1;PEA15;PTPRB;ST6GAL1;STOM	770	ABAT;ABCC4;ABCG1;ACOT11;ACOT13;ACSS3;ACTN4;ACVR1B;ADAM19;ADAM28;ADAMTSL1;ADARB1;ADH5;AFAP1;AFAP1L2;AFF4;AGMAT;AGR2;AIF1L;AJUBA;AK3;AKAP7;AKNA;AKT3;ALOX5;AMACR;AMN1;ANO6;ANTXR1;ANTXR2;ANXA11;AOC3;AP1M2;AP1S3;APLNR;APLP2;APOBEC3C;APOL6;ARAP2;ARHGAP29;ARHGAP32;ARHGEF2;ARHGEF6;ARL14EP;ARL4A;ARMCX1;ARPC2;ARPC5L;ART4;ASAP2;ASPN;ATF7IP;ATP2C2;ATP6V1E1;AZGP1;B3GNT3;BACE1;BAG2;BAMBI;BAZ2A;BBX;BCAS1;BCL10;…
hsa-mir-502|chrX_49687125_49687325	207	ACTN1;AK3;AKT3;ANKRD22;ANTXR1;APOL6;ARHGAP32;ARMC9;ARPC1B;ASRGL1;BAG2;BARX2;BCAR3;BNIP3;BTC;C1GALT1;C1QTNF3;C8orf88;CACNB3;CAVIN2;CCDC6;CCN4;CD200;CD4;CD69;CDC37L1;CDC42BPA;CDC42EP1;CDH11;CEP135;CFAP300;CLCN2;CNN2;COL3A1;COL4A5;COLEC12;CORO1C;CROT;CSDC2;CXCR3;DAPP1;DDR2;DERL3;DMKN;EFHC2;EHF;EIF4EBP1;ELF4;EPM2AIP1;ETFRF1;EZR;FAM102B;FAM76B;FBXO36;FCGRT;FCMR;FGL2;FKBP7;FRS2;FZD1;FZD6;FZD8;GALNT3;GC…	17	BASP1;C2;CA12;CALM1;CSRP1;EMP2;F10;FRS2;FSCN1;GJB1;IFI27;RTN2;SLC2A12;SPN;SSPN;WSB1;ZNF107	772	ABAT;ABCA6;ABCG2;ABHD3;ABHD4;ABL1;ABR;ACOT11;ACSF2;ACSS3;ACTN1;ACVR1B;ADAM28;ADAMTS1;ADARB1;ADCY5;ADH5;ADHFE1;AFAP1;AFAP1L2;AFF4;AGR2;AHCYL2;AIG1;AK3;AKAP5;AKT3;ALDH1A2;ALDH1A3;ALDH7A1;AMACR;AMN1;AMOTL1;ANKRD29;ANTXR2;ANXA11;AP2B1;APBB1;APCDD1;APH1B;APOBR;APOL6;AQP3;AR;ARAP1;ARAP2;ARHGAP21;ARHGAP32;ARHGAP6;ARHGEF10;ARHGEF2;ARHGEF25;ARHGEF6;ARL14EP;ARL4A;ARL5A;ARPC1B;ARPC2;ARRDC2;ARRDC3;ART4;ASAP2…
hsa-mir-503|chrX_133683512_133683712	193	A4GALT;ABTB2;ACADL;ADAMTS1;ADAMTSL1;ADGRD1;ADGRG6;AK3;AKR1C1;ANGPTL2;ANK3;ANKRD29;ANXA2;ARMH4;ARPC5L;BARX2;BBS7;BIK;BSG;BTC;C1QTNF1;C1QTNF7;C1orf21;C3orf18;C3orf52;C9orf40;CCDC68;CCDC8;CCSER2;CD34;CH25H;CMBL;CNN2;COL1A1;COL6A3;COL8A1;CST6;CTHRC1;DGUOK;DNAJB5;DOK6;DPYSL3;DSTN;EDIL3;EEF1AKMT3;EMP3;ENPP2;EPHA3;EPS8;F2RL1;FADS3;FAM180A;FAM189A2;FARP1;FBLIM1;FBXL7;FBXO32;FDXR;FIBIN;FLNC;FNBP1L;FNDC4;G…	39	AK1;AKT3;ANK3;AP2B1;AR;ARHGEF19;BCL2;BTN3A3;C2;CA8;CCND1;CDC37L1;CMTM4;COL1A1;CTSA;DECR1;EPOR;FAM229B;FGF2;FGFR1;KIF23;LANCL1;LARP1;MT1E;NUCKS1;PLCXD2;PSAT1;RAPH1;RECK;RPS6KA3;RTN4;SALL1;SESTD1;SLC25A12;SNTB2;STK38;TRAK1;VEGFA;YWHAZ	583	A2M;ABCA6;ABI3;ACADL;ACOT13;ACSF2;ACTG2;ADAMTS1;ADAP1;ADCY5;AIG1;AK3;AKNA;AKT3;ALDH1A3;AMACR;AMOTL1;ANK3;ANO6;ANTXR2;ANXA11;AP1S3;AP2B1;APH1B;APLP2;APOL6;AR;ARAP2;ARHGAP21;ARHGAP32;ARL5A;ARMCX1;ARPC2;ARRDC2;ASAP2;ATG5;ATP2A3;B3GNT3;B9D1;BACE1;BBS10;BCAS1;BCAS4;BCL10;BCL2;BDH2;BEX4;BHLHE41;BID;BMP2;BMP7;BMPR2;BTLA;BTN3A1;BTN3A3;BVES;C11orf74;C11orf96;C14orf132;C1GALT1;C1QTNF1;C1QTNF2;C1QTNF3;C1orf…
hsa-mir-505|chrX_139015031_139015231	220	A4GALT;ABCA6;ABHD4;ABRAXAS1;ADRA1A;AIG1;AKT3;ALDH7A1;ANKRD29;APOBEC3G;AR;ARAP1;ARHGAP6;ARHGEF37;ARL4A;ASAP2;ASRGL1;B3GALT2;BAG2;BAZ2A;BBS7;BDNF;BMP2;BMP4;BMPR2;BNIP3;BSCL2;C11orf49;C2;C6orf132;C9orf40;CCDC6;CCR4;CD3D;CD47;CDCA8;CDR2L;CELF2;CEP68;CEP78;CHKA;CISH;CKAP2;CLUAP1;CNPY4;COQ9;CRIM1;CTSA;CXCL12;CYYR1;DACT1;DCLRE1C;DDIT4L;DDO;DEPTOR;DNAJB5;DSE;DSTN;EFEMP1;EFHD1;EHHADH;ELF4;EMILIN1;ENTPD2;E…	39	ANXA11;AR;BACE1;C2;CHMP7;COL4A1;ELF4;ELK3;FNBP1;FNBP1L;FZD5;HOXA9;ID4;LASP1;MORF4L2;MYH10;NDRG1;NEGR1;NONO;NUCKS1;PEAR1;PPP2R1A;PRICKLE2;PRKCI;RGS2;RHOH;RTL8C;SALL1;SIAH1;SLC25A12;SPINT2;TMEM37;TMEM9;TMOD3;TNFAIP3;TNFAIP8;TNFAIP8L3;TP53BP1;TUBB2A	1060	ABAT;ABCA6;ABCC1;ABCC4;ABCG1;ABCG2;ABHD4;ABL1;ACOT11;ACOT13;ACSL5;ACSS2;ACSS3;ADAM19;ADAP1;ADH1B;ADH5;ADNP2;ADRA2A;ADRB1;AFAP1;AFF4;AGPAT2;AGR2;AHCYL2;AIF1L;AIG1;AKAP5;AKAP7;AKNA;AKT3;ALDH1A3;ALDH1L1;ALDH7A1;AMACR;AMOTL1;ANGPTL2;ANO6;ANO9;ANTXR2;ANXA11;ANXA4;AOC3;AP1S3;AP2B1;APH1B;APLNR;APOBEC3C;APOL6;AR;ARHGAP10;ARHGAP29;ARHGAP32;ARHGAP4;ARHGEF10;ARHGEF19;ARHGEF37;ARID3B;ARL4A;ARL4C;ARL5A;ARPC2;…
hsa-mir-5088|chr19_50180412_50180612	198	ABL1;ADRB1;AFF4;AK3;AKR1C3;ANXA11;APOBEC3G;ARL4D;ARPC5L;ARSJ;BAZ2A;BCL10;BCL11A;BDH2;BIRC3;BLVRB;BST2;C12orf75;CAPG;CAST;CBR3;CCDC121;CCDC6;CCDC68;CCDC69;CCL28;CCN4;CD200;CENPV;CHST11;CILP;CKAP2;CLBA1;CLCN2;CLDN3;CLIP1;CMBL;CNPY4;COPS8;CPED1;CPOX;CRAT;CTNNAL1;CYC1;DACT1;DBN1;DCP1B;DDIT4L;DDX5;DGUOK;DNAAF4;DUSP5;EHBP1L1;EPAS1;EPOR;EZR;FAM102B;FAM114A1;FAM76B;FBXO36;FILIP1L;FLNA;FLT3LG;FOXC2;FRMD3;…	36	ADRB1;ANXA11;AR;ARHGAP6;C11orf74;CD68;CPNE5;DNAJB5;DUSP7;EID2B;FAM102B;FAM229B;FSCN1;ITIH5;KPNA5;LBR;LURAP1;MARCKSL1;MYOC;MYOCD;NEGR1;NR3C1;PHF13;PPM1F;RNF128;SEMA3G;SPOP;TCF21;TMOD3;TMTC1;TSKU;VASH1;VAV3;WAS;WASF3;ZNF385D	895	A4GALT;ABAT;ABCC1;ABCC4;ABCG1;ABCG2;ABHD4;ABI3;ABR;ACAT1;ACOT11;ACOT13;ACSF2;ACSL5;ACTN4;ACVR1B;ADAM19;ADAMTSL1;ADAP1;ADARB1;ADH1B;ADH5;ADHFE1;ADRB1;AFAP1;AFF4;AGMAT;AGPAT2;AGR2;AIF1L;AIG1;AK3;AKAP5;ALDH1A2;ALDH7A1;AMACR;AMOTL1;ANGPTL2;ANK3;ANKRD13A;ANTXR1;ANTXR2;ANXA11;AOC3;AP1S3;APBB1;APCDD1;APH1B;APLNR;APOBR;APOL6;AQP3;AR;ARAP1;ARAP2;ARHGAP27;ARHGAP29;ARHGAP32;ARHGAP6;ARHGEF2;ARHGEF37;ARHGEF6;…
hsa-mir-5089|chr17_45000421_45000621	220	ABCC4;ABRAXAS1;ACOT13;ACTN4;ADGRA2;ADGRG1;AEBP1;ALDH1B1;APLP2;AR;ARAP1;ARL4C;ARL5A;ARMC9;ARMCX1;ARMH4;ART4;B9D1;BBS10;BLVRB;BTN3A3;C1GALT1;C1QTNF1;C2orf81;C8orf88;CALD1;CALHM2;CAV1;CAVIN2;CCDC14;CCDC6;CCND1;CCNG2;CD163L1;CDH13;CDKN2B;CDR2L;CEACAM1;CEP120;CEP135;CEP55;CEP78;CHST10;CIP2A;CKLF;CLBA1;CLCN2;CLIC5;CLIP4;CMTM3;CMTM4;CMTM8;COL4A2;COL5A2;COQ9;CREB3L2;CSPG4;CSRP1;CST7;DCAF15;DDO;DGUOK;DHCR…	48	AGMAT;BCAS4;BHMT2;CCL5;CD4;CEP135;ECHDC3;EGFLAM;EMB;F2RL1;FOXJ3;GALNT10;GJC1;GNB5;HIST1H2BF;HS3ST1;HSPA4L;KCNMB1;LAMC1;LDHD;LMBR1L;LRIF1;MFSD2A;MINDY2;PACS1;PC;PCP4;PCP4L1;PDCD4;PPP1R16B;PRICKLE2;PTGIS;RTN2;SH3BP5;SHE;SLC12A6;SPR;SPRY4;TMOD3;TPM4;TPST2;TYRO3;VAV3;WSB1;WWC1;ZNF665;ZNF703;ZNF708	830	ABAT;ABCA6;ABHD3;ABR;ABTB2;ACAT1;ACOT13;ACTN4;ADAM28;ADAMTSL1;ADAP1;ADARB1;ADH1B;ADH5;ADHFE1;ADIRF;AFAP1;AFAP1L2;AGMAT;AGR2;AJUBA;AK1;AK3;AKAP5;AKNA;ALDH1B1;ALDH2;ALDH7A1;AMACR;ANK3;ANKRD13A;ANKRD22;ANKRD29;ANO6;ANTXR1;ANTXR2;ANXA11;ANXA4;AP1S3;AP2B1;APLNR;APOL6;ARHGAP29;ARHGEF37;ARHGEF6;ARL5A;ARPC2;ARRDC3;ART4;AS3MT;ASAH1;ATF7IP;ATG5;ATP2B1;AZGP1;BACE1;BAG2;BAMBI;BANK1;BAZ2A;BBX;BCAS1;BCAS4;BCL2…
hsa-mir-5094|chr15_90437113_90437313	195	ABCG2;ACTN4;ADAM19;ADH1B;ADH5;ADNP2;ADRB1;AFF4;AGPAT2;AHNAK;AIG1;AJUBA;AMOTL1;ANKRD22;ANXA11;ARL4A;ARPC5L;B3GALNT1;BATF;BAZ2A;BCAS1;BCL11A;BDKRB1;BLVRB;BNIP3;BSG;C11orf49;C15orf65;C1QTNF1;CA2;CALHM2;CCN4;CD109;CDR2L;CEP55;CETN2;CFP;CH25H;CIP2A;CLBA1;CLCN2;CLEC10A;COQ9;COTL1;CREB3L4;CSF2RB;CSRP1;CST7;DEPDC7;DGUOK;DLG3;DNAJB5;DNAJC28;DPY19L4;ECHDC3;ECHS1;ECI2;EEF1AKMT3;EEF1AKMT4;EFCAB1;EPB41L4B;EPH…	8	EIF4EBP1;FZD6;ITGB8;KLRD1;MATR3;MYLK;TMEM246;TMOD3	456	ABCA6;ABCG2;ABTB2;ACAT1;ADAM28;ADH1B;AFF4;AGR2;AIG1;AJUBA;AK3;AKAP7;AKT3;ALDH7A1;ALOX5;AMOTL1;ANK3;ANKRD22;ANKRD29;ANTXR2;AOC3;APBB1IP;APCDD1;APOL6;ARHGEF19;ARL4A;ARL4C;ARL4D;ARL5A;ART4;ATF7IP;ATG5;ATP6V1E1;ATP8A1;B3GALNT1;BAG2;BARX2;BBS7;BBX;BCL10;BDKRB2;BHLHE41;BICC1;BID;BNIP3L;BSPRY;BTC;BTN3A1;C11orf74;C12orf75;C15orf65;C1QTNF2;C1QTNF7;C1orf21;C1orf210;C1orf216;C2orf72;C6orf132;CA12;CALD1;CAMK…
hsa-mir-5095|chr1_53392840_53393040	104	ABAT;ACAT1;ACOT13;ACSF2;ADAM19;ADH1B;ADRA1A;AIF1L;ALDH1L1;ANO6;ANXA11;APLP2;APOE;ASAH1;ATP1A1;BCAR3;BIRC3;BTC;C1QA;CAB39L;CCDC6;CD74;CFAP36;CLEC10A;CLIP4;COQ9;CPEB1;CTSA;CYP3A5;CYTH3;DCAF15;DEPDC7;DNASE1L3;DUSP4;EPB41L4B;EPN3;FAM111A;FAM189A2;FDX1;FNDC3A;FUOM;FXYD1;G0S2;GALNT12;GOLIM4;GPSM2;GPT;HOOK2;HPN;HSD11B2;HSD17B14;HSPA12B;HTATIP2;IGSF1;KIAA1324L;KLF4;KLF5;LARP1;LRRC42;LTA4H;MAPK13;MARC2;MC…	0	NA	617	ABCA6;ABCG2;ACOT11;ADAMTSL1;ADH1B;ADH5;AFAP1;AGMAT;AHCYL2;AHNAK;AIF1L;AJUBA;AK1;AK3;AKAP5;ALDH1A1;ALDH1B1;ALDH2;ALDH4A1;ALDH7A1;AMACR;AMN1;AMOTL1;ANKRD22;ANKRD29;ANTXR2;ANXA11;ANXA2;ANXA4;AP1S3;APBB1;APLP2;APOBEC3C;APOL6;ARHGAP29;ARHGEF37;ARHGEF6;ARL14EP;ARL4A;ARL4C;ARL4D;ARPC2;ART4;AS3MT;ATF7IP;ATP2C2;B3GNT3;BACE1;BAMBI;BBIP1;BBX;BCAS4;BCL2;BHMT2;BICC1;BID;BIRC3;BMP2;BMP7;BMPR2;BNIP3;BSPRY;C1QA;…
hsa-mir-5096|chr4_79697330_79697530	111	ABCC1;ABHD4;ABTB2;AKT3;APOBR;ARL4A;ART4;ASPHD1;BIK;BLVRA;BLVRB;BTN3A1;C1QA;CD82;CEP135;CFP;COBL;CPA3;CPM;CPOX;CSF2RB;CXCR3;DDIT4L;DUSP6;EFHC2;EOGT;EPOR;FAM107B;FAM49A;FMN1;FOXQ1;GCNT1;GDPD5;GEM;GNAI2;HCAR2;HOXA1;HS1BP3;HSPA12B;ICAM3;IL2RB;IMPA2;IQGAP2;KCNN4;KIF23;KLF4;KLF5;LPAR5;LY75;LY75-CD302;MBD2;MCAM;MECOM;MITF;MOB2;MORF4L2;MS4A2;MT1G;MT1H;NPM2;NSG1;PALM;PARVB;PCDH10;PCDHB10;PCDHB12;PLAC8;PLC…	0	NA	722	ABCA6;ABCG1;ABHD4;ACOT13;ACSS3;ADAM19;ADAMTSL4;ADAP1;ADARB1;ADH1B;ADH5;ADNP2;ADRB1;AFAP1L2;AGMAT;AGR2;AIG1;AK3;AKAP5;AKAP7;AKAP9;ALDH1A2;AMACR;AMN1;ANK3;ANKRD22;ANXA11;ANXA4;AOC3;AP1S3;APCDD1;APLP2;APOBEC3C;AR;ARHGAP27;ARHGAP29;ARHGAP32;ARHGEF6;ARL4D;ARL5A;ARPC2;ARRDC2;ARRDC3;ARSJ;ART4;AS3MT;ASPN;ATF7IP;ATP8A1;B3GALT2;B3GNT5;BACE1;BAMBI;BCAS1;BCAS4;BCL11A;BDKRB2;BDNF;BHMT2;BMP2;BMP7;BMPR2;BNIP3;B…
hsa-mir-5192|chr2_62423160_62423360	93	ACSS2;ANXA3;APOBEC3G;APOE;APOL6;ARAP2;ARHGAP21;ARL14EP;ARL5A;ASRGL1;ATP2B1;BBIP1;CA2;CALM3;CD40;CDC42EP1;CDH1;CHST11;CKLF;CLDN23;CLEC10A;CMBL;CPOX;CRAT;CRTC3;CTNNAL1;DENND2A;DPCD;ECHDC3;FDX1;GALNT12;GGT1;GSTK1;HELLS;HOMER1;HOMER2;HOXA1;ICA1;IGFLR1;IQCE;IQGAP2;IRF8;KCNJ2;KCNQ1;KLC2;KLHL6;KREMEN1;LGALS3;LHFPL6;MACC1;MAOB;MAPK10;MARC2;MGLL;MITF;MRAS;MTSS2;MYLIP;NCF4;NECAB3;NR1H3;NR2F1;PECR;PHACTR2;P…	18	AHCYL2;BVES;CALM3;CGN;COL1A1;FGFR1;LPP;MRAS;MXRA7;OAS2;PLPP3;RALBP1;RBM38;RECK;TIGIT;TMOD3;ZNF25;ZNF251	614	A4GALT;ABCC1;ABCG1;ABL1;ACSF2;ACVR1B;ADAMTSL4;ADARB1;ADRA1A;AFAP1;AFAP1L2;AHCYL2;AIF1L;AIM2;AKAP5;AKNA;ALDH1A3;ANK3;ANTXR1;AOC3;APOBEC3C;APOBEC3D;APOBR;APOE;AR;ARHGAP29;ARHGAP32;ARHGAP4;ARHGEF37;ARID3B;ARL5A;ART4;ASRGL1;ASS1;ATP2A3;ATP2B1;ATP6V1E1;ATP8A1;BACE1;BAMBI;BASP1;BBS10;BBX;BCAM;BCAS1;BCAS4;BCL2;BDKRB2;BID;BMP2;BMP7;BMPR2;BTLA;BTN3A1;BVES;C11orf49;C11orf74;C14orf132;C1QTNF1;C1QTNF2;C1QTNF…
hsa-mir-5194|chr8_131028702_131028902	74	ABI3;ANO6;APBB1IP;ARPC2;ASAH1;BID;BIRC3;BTC;CCDC14;CCNJL;CCR4;CD68;CDCA7;CEP135;COTL1;CYB5R3;CYTIP;DCLRE1B;DCP1B;DHX40;DUSP5;ETS1;FAM49A;GNAI2;GNG2;GYPC;HCAR2;HLA-DOA;HOMER1;HSD17B14;HTATIP2;JAM3;JCAD;KBTBD8;LAT;LGALS3;LSP1;MAP3K8;MICALL2;MYL9;MYO1D;NEDD9;NIBAN1;NSMCE3;P2RY2;PFKFB3;PLCG2;PPARG;PRDM1;PRKCB;PTEN;PYGL;RAB31;RASSF2;RCOR1;RFTN1;RHOH;RNASET2;S1PR1;SKAP2;SLAMF1;SMARCAL1;SNX10;TESPA1;TIF…	22	ADIRF;AR;ARHGEF2;C2;CALM3;FBLIM1;HLA-DOA;LARP1;LASP1;NCS1;NFIX;PC;PCP4;PCP4L1;SHMT1;SPR;SPRY4;STAT5B;TPST2;VASH1;ZBTB46;ZC2HC1A	565	ABAT;ABCG1;ABHD4;ABI3;ABR;ABTB2;ACAT1;ACSS2;ACTN1;ACTN4;ACVR1B;ADAM19;ADAMTSL1;ADAP1;ADCY5;ADIRF;AFF4;AHNAK;AIF1L;AK1;AKNA;AKT3;ALDH1A2;ALDH7A1;ANGPTL2;ANO6;ANXA11;AP2B1;APLP2;APOBEC3C;APOL6;AR;ARAP1;ARHGAP32;ARHGAP4;ARHGEF2;ARHGEF37;ARHGEF6;ARL4C;ARL4D;ARRDC3;ART4;ASRGL1;ASS1;ATP2A3;ATP6V1E1;ATP8A1;BCAM;BCAS4;BDKRB2;BID;BLVRA;BNIP3;C11orf49;C14orf132;C1QTNF2;C1orf115;C1orf116;C1orf21;C1orf210;C2…
hsa-mir-532|chrX_49687125_49687325	207	ACTN1;AK3;AKT3;ANKRD22;ANTXR1;APOL6;ARHGAP32;ARMC9;ARPC1B;ASRGL1;BAG2;BARX2;BCAR3;BNIP3;BTC;C1GALT1;C1QTNF3;C8orf88;CACNB3;CAVIN2;CCDC6;CCN4;CD200;CD4;CD69;CDC37L1;CDC42BPA;CDC42EP1;CDH11;CEP135;CFAP300;CLCN2;CNN2;COL3A1;COL4A5;COLEC12;CORO1C;CROT;CSDC2;CXCR3;DAPP1;DDR2;DERL3;DMKN;EFHC2;EHF;EIF4EBP1;ELF4;EPM2AIP1;ETFRF1;EZR;FAM102B;FAM76B;FBXO36;FCGRT;FCMR;FGL2;FKBP7;FRS2;FZD1;FZD6;FZD8;GALNT3;GC…	40	AP2B1;ATP2B1;BCAS4;C2;CA8;CCR4;CCSER2;CD2;CD200;CDCA8;CLIC5;CLU;CLUAP1;DHCR24;EZH2;FAM102B;FAXC;HEBP2;IER5;KLRD1;KREMEN1;LTBP2;MGST3;NR2F2;ORC6;PIGR;PXDN;QSOX1;RCAN3;RIPOR2;S1PR1;SPIN4;STK4;TEF;TMEM119;ULK2;VIPR1;ZCCHC24;ZNF507;ZNF844	956	A4GALT;ABAT;ABCA6;ABCC4;ABCG1;ABI3;ABL1;ACAT1;ACOT11;ACOT13;ACTN1;ACVR1B;ADAM19;ADAMTSL1;ADARB1;ADCY5;ADH1B;ADH5;ADRA2A;ADRB1;AFAP1;AGPAT2;AHCYL2;AIF1L;AJUBA;AK1;AKAP5;AKNA;AKT3;ALDH1B1;ALDH4A1;ALDH7A1;AMACR;AMN1;AMOTL1;ANK3;ANKRD22;ANTXR2;ANXA11;ANXA4;AP1M2;AP1S3;AP2B1;APBB1IP;APCDD1;APH1B;APLP2;APOBEC3C;APOBEC3D;APOBR;APOL6;AQP3;AR;ARAP1;ARHGAP29;ARHGEF2;ARHGEF25;ARHGEF37;ARHGEF6;ARID3B;ARL4D;A…
hsa-mir-542|chrX_133683512_133683712	193	A4GALT;ABTB2;ACADL;ADAMTS1;ADAMTSL1;ADGRD1;ADGRG6;AK3;AKR1C1;ANGPTL2;ANK3;ANKRD29;ANXA2;ARMH4;ARPC5L;BARX2;BBS7;BIK;BSG;BTC;C1QTNF1;C1QTNF7;C1orf21;C3orf18;C3orf52;C9orf40;CCDC68;CCDC8;CCSER2;CD34;CH25H;CMBL;CNN2;COL1A1;COL6A3;COL8A1;CST6;CTHRC1;DGUOK;DNAJB5;DOK6;DPYSL3;DSTN;EDIL3;EEF1AKMT3;EMP3;ENPP2;EPHA3;EPS8;F2RL1;FADS3;FAM180A;FAM189A2;FARP1;FBLIM1;FBXL7;FBXO32;FDXR;FIBIN;FLNC;FNBP1L;FNDC4;G…	21	ATP6V1E1;BMP7;C1orf115;COL4A1;DMKN;EGFR;FBLN5;FN3K;KIAA0408;LPCAT1;MYLIP;PC;PLAC8;PLCG2;RILPL1;RTL8A;USP1;WAS;WASF3;ZNF385A;ZNF703	726	A4GALT;ABAT;ABCC4;ABCG2;ABL1;ABTB2;ACOT13;ACSF2;ACSS3;ACTN4;ADAMTS1;ADAP1;ADH5;AFAP1;AFF4;AGPAT2;AIG1;AJUBA;AKT3;ALDH1A2;ANGPTL2;ANKRD13A;ANO6;ANTXR2;AP1S3;APH1B;APLNR;APLP2;APOBEC3C;APOBR;APOL6;ARG2;ARHGAP29;ARHGAP4;ARHGEF10;ARL14EP;ARL4A;ARL4C;ARL5A;ARRDC2;ART4;ASRGL1;ASS1;ATF7IP;ATP2A3;ATP6V1E1;AZGP1;B3GNT5;BAG2;BAMBI;BARX2;BASP1;BATF;BCAM;BCAS1;BCAS4;BCL10;BCL2;BDKRB2;BDNF;BHLHE41;BLVRA;BMP7;…
hsa-mir-544b|chr3_124449210_124449410	166	ADH5;AFAP1L2;AGMAT;ALDH7A1;AMOTL1;AP1M2;ARL4D;ARL5A;ARPC5L;BAG2;BAG3;BAZ2A;C12orf75;C6orf141;CASC4;CBR3;CCDC121;CCDC69;CCDC80;CCR4;CENPW;CEP120;CETN2;CHDH;CLDN1;CLIC2;CMBL;COL5A3;CORO2A;CPEB1;CPED1;CYGB;DDIT4L;DEPTOR;DGCR6;DGUOK;DNALI1;EEF1AKMT4;EFNA1;EHD3;EML2;EOGT;EPHA3;EPHB6;EPOP;ETV1;FAM102A;FAM13A;FAM229B;FAM76B;FAM83B;FCRL5;FGF7;FGFR1;FHL2;FLNA;FOXL1;FOXM1;FXYD5;FZD6;GABARAPL1;GAPDH;GCNT1;G…	26	ALDH1B1;AP1S3;AR;CES2;CGN;CGNL1;CHIC1;GRAP2;ID3;IER5;IKZF3;KCNMB1;LPAR2;MACC1;PACS1;RBM38;RILPL1;RNF157;SEMA4C;TLN1;TMEM154;TMOD3;TTLL1;TUBB2A;ZNF486;ZNF737	757	A4GALT;ABAT;ABCC4;ABCG2;ABHD3;ABR;ABTB2;ACAT1;ACOT11;ACOT13;ACSS2;ACSS3;ACTN4;ACVR1B;ADAM19;ADAM28;ADAMTSL4;ADAP1;ADARB1;ADH1B;ADH5;ADIRF;ADNP2;AFAP1;AGMAT;AHCYL2;AIF1L;AJUBA;AK3;AKNA;ALDH1A2;ALDH1A3;ALDH1B1;ALDH4A1;AMACR;AMN1;AMOTL1;ANGPTL2;ANKRD22;ANO9;ANXA11;AP1S3;APBB1;APH1B;APLNR;APOBEC3C;APOBEC3D;APOL6;ARAP1;ARHGAP25;ARHGAP27;ARHGAP32;ARHGEF37;ARHGEF6;ARID3B;ARL5A;ARPC2;ARRDC2;ART4;AS3MT;AS…
hsa-mir-545|chrX_73512205_73512405	177	ACOT11;ADH1C;AHCYL2;AIF1L;AJUBA;AK3;ALDH1B1;AMN1;APLNR;APOBEC3D;ARL4C;ARMC9;ARSJ;ATF7IP;BACE1;BAZ2A;BBX;BMP5;BST2;BTC;BTG3;BTN3A3;C1GALT1;C2;CAVIN2;CBLN1;CCDC6;CCDC68;CD27;CDH2;CFAP36;CLIC5;COL4A5;COLEC12;CPOX;CREB3L1;CROT;CSF2RB;DCP1B;DERL3;DGKA;DIPK1A;DNAJC28;DNMBP;EDN3;EGFR;ENTPD1;ERBB2;FAM13C;FCRL5;FIBIN;FLRT2;FMN1;FNDC3A;FNDC4;FZD10;GANC;GGT1;GIMAP4;GPR160;GRAMD1C;GYG1;HHLA3;HIGD1A;HLTF;HOOK…	42	AKT3;AMOTL1;AR;C1orf115;C2;CCDC8;CCDC80;CCND1;CLIC4;CRIM1;FAM13A;FGF2;FNBP1;FNBP1L;FZD6;GABARAPL1;GRAMD2B;HIGD1A;LAT;LATS2;LSM11;MCL1;MET;MKRN3;MT1E;MYLIP;NEGR1;PLA2G2D;PSAT1;RAB23;RAB37;RAPH1;RIPK4;SCARF1;SLC22A3;SLC25A12;SNAI2;SYPL1;TNFSF15;TUBB2A;TWSG1;YWHAZ	1049	A2M;ABAT;ABCA6;ABCC1;ABCG1;ABCG2;ABHD4;ABTB2;ACADL;ACSL5;ACSM3;ACSS2;ACTN1;ACTN4;ACVR1B;ADAM19;ADAM28;ADAMTSL1;ADARB1;ADCY5;ADH1B;ADRB1;AFAP1;AFAP1L2;AFF4;AHCYL2;AHNAK;AIF1L;AIG1;AJUBA;AK1;AK3;AKAP5;AKAP7;AKNA;AKT3;ALDH1A3;ALDH1L1;ALDH7A1;AMOTL1;ANK3;ANKRD13A;ANTXR1;ANTXR2;ANXA11;AP1S3;AP2B1;APH1B;APLP2;APOD;APOL6;AR;ARHGAP29;ARHGAP32;ARHGEF2;ARHGEF6;ARID3B;ARL4A;ARL4C;ARL5A;ARPC1B;ARPC2;ARPC5L;A…
hsa-mir-545|chrX_73513280_73513480	147	ABCC4;ABCG1;ABCG2;ACVR1B;AJUBA;AK1;AK3;AMN1;ANO9;APLNR;ARHGAP8;ARPC5L;B9D1;BST2;BTG3;C11orf96;C3orf70;CACNB3;CAV1;CAV2;CCSER2;CDC42BPA;CDH2;CEP135;CLIP1;CLUAP1;COL4A5;CRISPLD1;CXXC4;CYYR1;DACT1;DENND2A;DNAAF4;DNAJC18;DNALI1;EDN3;EFCAB7;EFHC2;ERCC6L2;FAM161A;FAM162B;FAXC;FBXL2;FBXO36;FGFR1;FLRT2;FNBP1L;FUOM;FZD10;H2AFY2;HDAC10;HDGFL3;HTATIP2;ID4;IGSF1;IL17B;IREB2;KANSL1L;LDB2;LFNG;LGI4;LRRC42;LRRC…	42	AKT3;AMOTL1;AR;C1orf115;C2;CCDC8;CCDC80;CCND1;CLIC4;CRIM1;FAM13A;FGF2;FNBP1;FNBP1L;FZD6;GABARAPL1;GRAMD2B;HIGD1A;LAT;LATS2;LSM11;MCL1;MET;MKRN3;MT1E;MYLIP;NEGR1;PLA2G2D;PSAT1;RAB23;RAB37;RAPH1;RIPK4;SCARF1;SLC22A3;SLC25A12;SNAI2;SYPL1;TNFSF15;TUBB2A;TWSG1;YWHAZ	1049	A2M;ABAT;ABCA6;ABCC1;ABCG1;ABCG2;ABHD4;ABTB2;ACADL;ACSL5;ACSM3;ACSS2;ACTN1;ACTN4;ACVR1B;ADAM19;ADAM28;ADAMTSL1;ADARB1;ADCY5;ADH1B;ADRB1;AFAP1;AFAP1L2;AFF4;AHCYL2;AHNAK;AIF1L;AIG1;AJUBA;AK1;AK3;AKAP5;AKAP7;AKNA;AKT3;ALDH1A3;ALDH1L1;ALDH7A1;AMOTL1;ANK3;ANKRD13A;ANTXR1;ANTXR2;ANXA11;AP1S3;AP2B1;APH1B;APLP2;APOD;APOL6;AR;ARHGAP29;ARHGAP32;ARHGEF2;ARHGEF6;ARID3B;ARL4A;ARL4C;ARL5A;ARPC1B;ARPC2;ARPC5L;A…
hsa-mir-548ar|chr13_115000338_115000538	218	ABCC4;ABCG1;ACVR1B;ADH1C;AJUBA;ALDH1A2;ALDH1A3;ANKRD29;ARHGAP10;ARHGAP6;ASS1;ATP2B1;BAG3;BAMBI;BARX2;BBX;BCL2;BDH2;BID;BLVRB;BTLA;C9orf40;CACNB3;CCDC170;CCDC6;CCL11;CCN4;CD109;CDC42BPA;CDCA7;CHST11;CKAP2;CLDN1;CLIP4;CMTM3;COPZ2;COTL1;CRISPLD1;CYC1;DCAF15;DDIT4L;DDR2;DECR1;DEPDC7;DPY19L4;DUSP5;ENG;ENPP2;ERCC6L2;ETNK2;FAM216A;FBXL7;FBXO21;FDX1;FERMT2;FGF7;FLT3LG;FLVCR2;FMOD;FNDC3A;FOXF2;FOXM1;FSTL1…	46	ACTN4;AFAP1;AQP3;AR;BBS10;CALM1;CCDC8;CCDC80;CEP120;CKS2;CLIP1;CLU;CLUAP1;DDR2;ENPP5;GIMAP4;GOT1;GRAMD1C;HS3ST1;ID4;ILDR1;ITGB8;LARP1;LDHD;MCC;MPP5;NCK1;NDRG1;NECTIN3;PECR;PIK3CG;PTBP2;RAPH1;RBMS2;SCIN;SH3BGR;SH3BGRL;SHMT1;SPATS2L;STK4;TMEM30B;TUBB2A;YAP1;ZBTB38;ZBTB46;ZNF558	1151	ABAT;ABCA6;ABCC1;ABCC4;ABCG1;ABCG2;ABHD3;ABL1;ABTB2;ACADL;ACOT11;ACOT13;ACSL5;ACSS3;ACTG2;ACTN4;ACVR1B;ADAM28;ADAMTS1;ADAMTSL4;ADARB1;ADCY5;ADH1B;ADH5;ADHFE1;AFAP1;AFF4;AGMAT;AGR2;AHCYL2;AIG1;AK3;AKAP5;AKAP7;AKNA;AKT3;ALDH1A2;ALDH2;ALDH7A1;AMACR;AMOTL1;ANGPTL2;ANK3;ANKRD13A;ANKRD22;ANKRD29;ANTXR1;ANTXR2;ANXA11;ANXA2;ANXA2R;ANXA4;AOC3;AP1S3;AP2B1;APCDD1;APH1B;APLP2;APOBEC3C;APOBEC3G;APOL6;AQP3;AR;…
hsa-mir-548c|chr12_65004062_65004262	126	ABCC4;ABHD4;ACTN1;ADGRE5;AHCYL2;AIG1;ANKRD22;ANO6;APBB1IP;AQP3;ARAP1;ARL5A;ARMC9;ASAH1;BACE1;CA12;CAPN2;CAST;CCDC69;CCND1;CCNJL;CCR6;CD27;CD38;CD5;CD9;CDC42BPA;CLDN1;CLIC2;COL16A1;CORO6;CRYL1;CYTIP;DHCR24;DPYSL2;EFS;EPM2AIP1;ETS1;FRA10AC1;GAB2;GALNT18;GEM;GGT1;GIMAP8;GPR160;GRASP;GSTM2;HACD1;HHLA3;HOXA1;HOXA7;IFI16;IL16;IL18;ISLR;ITGA8;JPH2;KIAA0930;KLHL20;LIPH;LPAR5;LPP;LSP1;MCAM;MEIS1;MFSD2A;MG…	84	ACTN4;AQP3;AR;ARHGAP29;ATF7IP;BBS10;BMPR2;BTG3;C15orf48;C2;CALM1;CARD8;CCDC6;CCDC8;CCDC80;CCSER2;CD3D;CD4;CEP120;CLDN1;CLIC5;CLIP1;CLIP4;CRLF3;DNAJC28;ELOVL4;EMP2;ENPP5;FAM102B;FAXC;FGF2;FOXJ3;FZD6;GIMAP1;GIMAP4;GRK2;HASPIN;HEPH;HS3ST1;IER5;ITGB8;KCTD1;KCTD10;LARP1;LAX1;LRIG3;MCC;MCOLN3;MEIS1;MITF;MRAS;MT1E;NECTIN3;NUCKS1;PARVB;PDCD4;PFN2;PIP4K2A;PMAIP1;PROSER2;PSAT1;PTBP2;PTGIS;RBMS2;SESTD1;SH3B…	1373	A2M;ABAT;ABCA6;ABCC1;ABCC4;ABCG1;ABCG2;ABHD3;ABL1;ABTB2;ACADL;ACOT13;ACSF2;ACSL5;ACSM3;ACSS2;ACSS3;ACTG2;ACTN1;ACTN4;ADAM19;ADAM28;ADAMTS1;ADAMTSL1;ADAP1;ADARB1;ADCY5;ADH1B;ADH5;ADHFE1;ADNP2;ADRA2A;ADRB1;AFAP1;AFAP1L2;AFF4;AGMAT;AHCYL2;AHNAK;AIG1;AK3;AKAP5;AKAP7;AKNA;AKR1C3;AKT3;ALDH1A1;ALDH1A3;ALDH1B1;ALDH2;ALDH7A1;AMACR;AMN1;AMOTL1;ANGPTL2;ANK3;ANKRD13A;ANKRD22;ANO6;ANTXR1;ANTXR2;ANXA11;ANXA2;A…
hsa-mir-548o-2|chr20_37101341_37101541	171	ABHD4;ADARB1;AHCYL2;AKAP9;AL163636.2;AMN1;ARHGAP21;ARHGAP27;ARMCX1;ATG5;ATP1A1;BACE1;BAZ2A;BBX;BIK;BMPR2;BNIP3;C11orf74;C15orf65;C1QTNF3;C1orf54;C2orf81;C9orf40;CA2;CAPN5;CASP8;CBR3;CCDC6;CCDC8;CD58;CDC42BPA;CDH13;CDR2L;CEP120;CEP135;CKS2;CLDN23;CPEB1;CST7;CUTC;DAPK2;DLG1;DPYD;EFHC2;EID2B;ETNK2;FAM111A;FAM229B;FAM76B;FBXL7;FBXO21;FGFR4;FHOD1;FILIP1;FLNB;FNBP1L;FOXL1;FZD6;GALNT10;GAMT;GOT1;GPR39;G…	0	NA	1102	ABCA6;ABCC1;ABCC4;ABCG1;ABCG2;ABHD3;ABL1;ABTB2;ACADL;ACOT11;ACSF2;ACSS3;ACTG2;ACTN4;ACVR1B;ADAM19;ADAM28;ADAMTS1;ADAMTSL4;ADARB1;ADCY5;ADH1B;ADH5;ADHFE1;ADRA2A;AFAP1;AFAP1L2;AFF4;AGMAT;AHCYL2;AHNAK;AIG1;AJUBA;AK3;AKAP5;AKAP7;AKAP9;AKNA;AKT3;ALDH1A1;ALDH1A2;ALDH1A3;ALDH1B1;ALDH2;ALDH7A1;AMOTL1;ANGPTL2;ANK3;ANKRD13A;ANKRD22;ANO6;ANTXR1;ANTXR2;ANXA11;ANXA2;ANXA2R;ANXA4;AOC3;AP1S3;APLP2;APOBEC3C;APOB…
hsa-mir-548u|chr6_57182350_57182550	121	ACOT13;ADH5;AIG1;AK3;AKAP7;ALDH7A1;AMOTL1;AP1M2;APLP2;ARL4A;ARL4C;AS3MT;ATP1A1;BAG2;BEX5;BNIP3;BTG3;CCDC14;CCDC92;CCL28;CENPW;CEP55;CETN2;CFL2;CPOX;CROT;CTF1;DERL3;DMKN;DNAJB5;DNAJC12;DNMBP;DOCK10;DPYSL3;ECI2;ELF4;EPHA1;F2RL2;FGFBP2;FLRT3;GDF7;GJA1;HAND2;HELLS;HEPH;HOXA4;HSF2;IFT57;IL7;ITGA4;KCNK1;KIF20B;KIF23;KLHL20;LARP1;LDHB;LGI4;LMO3;LOX;LRIG3;MAP3K6;MCM5;MPC2;MXI1;MYCL;MYO1D;NANOS1;NDC80;NDN…	10	ADH5;ANXA4;CDC42SE1;CLDN1;DAPK2;LDHD;MN1;NUCKS1;PLEKHG2;PROX1	598	ABCC1;ABCC4;ABCG1;ABCG2;ACADL;ACSF2;ACSL5;ACVR1B;ADAM19;ADAMTS1;ADH5;ADHFE1;ADNP2;AFAP1L2;AFF4;AIG1;AK3;AKT3;ALDH1A3;ALDH7A1;AMACR;AMOTL1;ANK3;ANKRD13A;ANKRD22;ANTXR1;ANXA4;AOC3;APCDD1;APH1B;APLP2;APOL6;AR;ARHGAP32;ARHGEF6;ARL14EP;ARL4C;ARL5A;ASAP2;ASPN;ASS1;ATF7IP;ATG5;ATP2B1;ATP8A1;BACE1;BAMBI;BBS10;BBS7;BBX;BCAS4;BCL10;BDNF;BHLHE41;BHMT2;BID;BMP2;BMPR2;BTG3;BTLA;BVES;C16orf54;C1QTNF3;C1orf21;C…
hsa-mir-550a-1|chr7_30324248_30324448	183	ABCC1;ABCG1;AIM2;ALDH1B1;ARHGAP8;ARMC9;ATP2B1;B3GNT5;BASP1;BBIP1;BNIP3L;C1QA;C1QTNF2;C1orf21;C3orf52;CAMK1;CASP8;CAV1;CBLN1;CCDC121;CD38;CD4;CD40;CD68;CEBPA;CFAP36;CHIC1;CHST7;CLCN2;CMTM8;COL3A1;COQ9;CREB3L1;CYB5R3;CYYR1;DBN1;DCLRE1C;DHCR7;DSP;ECHDC3;EDNRA;EEF1AKMT3;EGFR;EHD1;ELF4;EOGT;EPAS1;EPOP;ERCC6L2;ETNK2;FAM221A;FAM47E;FAM83D;FARP1;FBLN7;FBXL7;FDX1;FGFR1;FRA10AC1;GALNT10;GALNT16;GCNT1;GDF7;…	0	NA	741	ABCA6;ABCC1;ABCG1;ABHD4;ABL1;ABR;ABTB2;ACADL;ACOT13;ACSF2;ACSS3;ACTN1;ACTN4;ADAM28;ADAMTS1;ADAMTSL1;ADAP1;ADARB1;ADH5;ADRA1A;AFAP1;AFF4;AGMAT;AJUBA;AKNA;AKT3;ALDH1L1;ALDH7A1;AMOTL1;ANKRD22;ANTXR1;ANTXR2;AP1S3;AP2B1;APCDD1;APOL6;AR;ARHGAP29;ARHGAP32;ARHGEF10;ARL4C;ARPC2;ARRDC2;ARRDC3;ART4;AS3MT;ASS1;ATF7IP;B3GALNT1;B3GALT2;BAMBI;BAZ2A;BBX;BCAS1;BCAS4;BCL11A;BCL2;BIRC3;BLVRA;BMPR2;BNIP3L;BTC;BTLA;B…
hsa-mir-553|chr1_100731687_100731887	198	ABL1;ACOT13;ADAM19;ADAM28;ADARB1;AHNAK;AIG1;AK3;AMN1;AMOTL1;ANXA2;ARHGEF10;ARPC2;ATF7IP;ATG5;ATP2B1;B3GALNT1;BAG2;BAG3;BBS7;BCAM;BIRC3;BMP5;C11orf96;C1QA;C1QTNF7;C9orf40;CA2;CADM4;CAPN2;CAV2;CCDC3;CCDC6;CCL28;CCR4;CD302;CD38;CD48;CENPV;CFL2;CHST3;CMTM8;CNRIP1;COL5A2;COMT;COQ9;CORO1C;CPZ;CRISPLD1;CSRP2;CST7;CUTC;CXCL12;DCLRE1C;DDIT4L;DHCR7;DNAJC12;DNASE1L3;ECHS1;EFNA1;ELF4;ENPP1;EPDR1;EPOR;F10;FAS…	1	LSAMP	104	ARID3B;ARRDC2;ASAH1;BCAS1;BDNF;BMPR2;C11orf74;C1orf116;C1orf21;C6orf141;CD34;CD47;CEP68;CHST3;CISD1;CLCN4;COL16A1;CYB5R3;DACT1;DHCR24;ELF3;EOGT;EPHA3;ERCC6L2;ERG;ETFA;F10;FAM229B;FAM49A;FGL2;FOXC1;FOXF1;FZD5;GAS7;GDF11;GDF7;GRHL2;HID1;HOXA9;IGFBP5;IL6R;INHBB;JAM2;KCTD10;KIAA0930;KITLG;LBH;LIPG;LPP;LRIG3;LSAMP;MAP3K12;MARCH3;MCM6;MIA3;MYO1D;MYO5C;NAT14;NCS1;NEBL;NLRP1;NR3C2;NR4A1;NREP;NXPH3;OCLN;P…
hsa-mir-554|chr1_151512680_151512880	168	ACSM3;ACTN1;AGR2;AHCYL2;AJUBA;AK3;ANXA3;ARAP1;ARG2;ARHGAP27;ARHGAP6;ARL5A;ARPC5L;ATP2A3;BAG3;BBS10;BDH2;BDKRB2;BDNF;BST2;C19orf33;C1GALT1;C3orf52;CD302;CDC42EP1;CDKN2B;CLBA1;CLIP1;CMBL;COLEC12;CRIM1;CST6;CXCL14;CYYR1;DCLRE1C;DHX40;DNAJC28;DPYSL3;DUSP6;EFNA1;EGFLAM;EMCN;ERRFI1;ESAM;ETFRF1;ETV1;FAM76B;FAR2;FBXL7;FILIP1L;FLNB;FLT3LG;FNDC3A;FOXA1;FOXQ1;FXYD1;GALNT12;GCNT1;GIPC2;GLCCI1;GPR160;GSPT2;GY…	4	AR;MAOB;MARVELD1;NONO	279	ABCA6;ABCC1;ABCG1;ABL1;ACTN4;ADARB1;AJUBA;AK3;AKNA;AKT3;ANGPTL2;ANKRD22;ANTXR2;ANXA11;APH1B;APLNR;APOBEC3D;AR;ARHGAP29;ARHGEF37;ARL5A;ARPC2;AS3MT;B3GALNT1;BACE1;BDH2;BDKRB2;BDNF;BNIP3L;BTC;BTN3A1;BTN3A3;C16orf54;C1GALT1;C1QTNF7;C1orf116;C3orf52;CA2;CA8;CALM1;CCDC121;CCDC80;CD2;CD38;CD3D;CD4;CDCP1;CDH11;CDS2;CEBPA;CELF2;CHRDL1;CHST9;CLIC5;CLMP;COL6A3;CPE;CREB3L2;CRTAP;CSPG4;CTSK;CXXC4;CYP3A5;CYTH4…
hsa-mir-5585|chr1_32538457_32538657	194	ABCC3;ABTB2;ADNP2;AFF4;ALDH1B1;ALDH7A1;AMACR;ANXA2;AP1S3;APOBEC3D;AR;ARHGAP29;ARHGAP8;ARHGEF2;ARL4A;ARSJ;ATF7IP;ATG5;BAZ2A;BCL10;BTG3;C15orf48;C3orf70;CAPN1;CD34;CDCA8;CDH13;CDKN2B;CEBPA;CENPV;CHDH;CISD1;CKAP2;CLDN11;CMTM4;COL15A1;COL4A5;CST7;DCAF15;DCBLD2;DERL3;DMKN;DNAAF4;DNAJC12;DUSP4;EHD3;ENG;ENPP1;EOGT;EPDR1;EPHA1;EPHA3;ERRFI1;EZH2;FAS;FBXO36;FILIP1L;FLT3LG;FMOD;FOXC2;FOXM1;FRS2;FXYD5;GALNT1…	17	ALDH7A1;AR;BBX;DBN1;ERRFI1;FAM102B;FOXJ3;FZD6;HS3ST3B1;IER5;PAG1;PPARG;PPARGC1A;SMAD9;TMEM154;TRIQK;ZNF431	736	ABCA6;ABCC1;ABCC4;ABCG2;ABHD4;ACVR1B;ADAM28;ADAMTS1;ADARB1;ADHFE1;ADNP2;AFAP1;AFF4;AJUBA;AK3;AKAP5;AKAP9;AKT3;ALDH7A1;AMN1;AMOTL1;ANK3;ANKRD22;ANKRD29;ANO6;ANTXR1;ANTXR2;AOC3;APCDD1;APH1B;APLP2;APOL6;ARAP1;ARAP2;ARHGAP21;ARHGAP25;ARHGAP27;ARHGAP29;ARHGAP32;ARHGAP6;ARHGEF6;ARL14EP;ARL4A;ARL5A;ARPC1B;ARRDC2;ARRDC3;AS3MT;ASPN;ATG5;ATP1A1;ATP8A1;B3GALNT1;B3GNT3;B3GNT5;B9D1;BACE1;BAG2;BAMBI;BAZ2A;BBS1…
hsa-mir-562|chr2_232826256_232826456	197	ABCC4;ABCG2;ABL1;ACKR1;ACOT11;ACOT13;ACTN4;ADGRD1;ADNP2;AGMAT;AK3;AKAP5;ALOX5;ANO9;ANTXR2;AP2B1;ARG2;ARHGEF25;ARMCX1;ATG5;B3GALT2;BCL2;BEX5;BNIP3L;BTC;BTN3A3;C1QL1;C2orf72;C3orf52;C9orf40;CA4;CAMK2N1;CAVIN2;CCDC14;CCDC6;CCL28;CCNJL;CCR6;CEP135;CFAP69;CHST7;CISH;COL4A5;CRTC3;CST7;CTNNAL1;CXXC4;CYGB;CYP2S1;DENND2A;DGKA;DHCR24;DNMBP;DPY19L4;DSP;ECI2;EDN3;EEF1AKMT4;EID2B;ELF4;EPHB6;EXOC6B;FAM102B;FAM…	26	AR;BASP1;CD4;COL4A1;CYB5A;ECHDC3;FGF2;GJC1;IKZF3;LAT;LATS2;LPP;MAP1B;MARVELD3;MET;NRIP1;PDCD4;PDE3B;PLPP3;PROSER2;PSAT1;RECK;REXO2;SLC1A5;SPIB;WWC1	470	ABCG2;ACOT13;ACSF2;ACSL5;ADAM28;ADAMTSL4;AHCYL2;AK3;AKAP5;AKR1C3;AKT3;ALDH1A1;ALDH2;AMACR;AMN1;ANKRD22;AP1S3;APLNR;APOBEC3C;APOBEC3D;AR;ART4;ASAP2;ATF7IP;ATP2A3;ATP2B1;BAG2;BASP1;BBIP1;BBS10;BCAS1;BCAS4;BHMT2;BMP2;BNIP3;C12orf75;C1GALT1;C2orf72;C3orf52;C4orf19;CALD1;CARD8;CASP10;CBR1;CBS;CCDC6;CCND1;CCNG2;CCR6;CD34;CD3D;CD47;CD5;CD68;CD82;CDC37L1;CDCP1;CDH13;CDK13;CDKN2B;CEBPA;CELF2;CEP68;CETN2;C…
hsa-mir-564|chr3_44903298_44903498	189	ABCC1;ABHD4;ACSS2;ADARB1;ADHFE1;AGPAT2;AKAP7;AKT3;ALDH1A2;AMN1;AP2B1;APOBEC3D;ARL14EP;ATP2A3;B9D1;BMPR2;BST2;C1QTNF2;C3orf70;CA8;CAPN1;CBR1;CCDC3;CD38;CDH2;CFAP300;CKAP2;CLIP1;CLIP4;CMTM8;COPZ2;CORO1C;CREB3L1;CRLF3;CRTAP;CTF1;CUTC;CYGB;DCAF15;DCLRE1B;DCN;DDX5;DEFB1;DGCR6;DGKA;DGUOK;DNASE1L3;EDNRA;EFHC2;EHD3;ELOVL6;EXOC6B;FAM180A;FAM221A;FAM229B;FAM47E;FAM76B;FAM83D;FBLN7;FERMT2;FLNB;FLRT2;FLRT3;F…	17	AK3;AR;C4orf19;CALM3;CCR6;COL8A1;GPSM2;KCNK5;LPAR2;MCAM;NDRG1;RACGAP1;RASSF9;RCAN3;RCOR1;SPIB;ULK2	240	ABL1;ACOT11;ACTN1;ACVR1B;ADCY5;ADRA1A;AHCYL2;AK3;ANO6;ANO9;APOE;ARHGEF2;ARL14EP;ARPC2;ATP6V1E1;BAMBI;BBIP1;BCAS4;BCL10;BMP2;BOC;BTN3A1;C11orf96;C1QL1;C1orf116;C3orf18;C3orf70;C4orf19;CA12;CALM3;CAMK2G;CAMK2N2;CARD8;CASP10;CCDC80;CCND1;CCR6;CD7;CDH11;CDS2;CELF2;CENPH;CENPV;CLIP2;CLU;CLUAP1;CMBL;CNN2;COL8A1;CORO2A;CPE;CPNE5;CPOX;CXCR5;CYB5R3;DBN1;DENND5A;DNASE1L3;DSTN;EFHD1;EHD3;EIF4EBP1;ELOVL6;EMP…
hsa-mir-567|chr3_111805138_111805338	180	ADHFE1;AFAP1L2;ALDH1B1;AMACR;ANKRD29;ANO9;ANXA2;AR;ARHGAP27;ARHGAP8;ARL4D;ART4;ASS1;AZGP1;B3GNT3;BCL11A;BCL2;BIK;BMP2;BOC;BTG3;C19orf33;C1orf115;C6orf132;C6orf141;CA4;CAV1;CCDC80;CCND1;CDCA8;CES2;CMTM3;COL4A5;COLEC12;CROT;CST6;CYGB;CYYR1;DCLRE1C;DGCR6;DLG1;DNAJC18;EFNA1;EGFR;EHF;ELF4;ELOVL4;EPB41L4B;EPHB6;EPM2AIP1;F2RL1;FAM161A;FAM162B;FAM83B;FBXL7;FGFR1;FILIP1L;FMN1;FRA10AC1;FUT2;FUT3;FZD10;GALN…	29	AKT3;AR;BVES;C11orf74;C2;CERCAM;CFL2;CLEC2D;CYGB;DUSP7;EOGT;EPHA1;LPP;LRIG3;MAPRE2;MYADM;NELL2;PROX1;RAB31;RGS5;SLC25A12;SMTN;SPN;SSPN;STARD8;STX6;TRAF5;TSPAN2;VEGFA	473	ABCA6;ABCC4;ABCG1;ACOT11;ACOT13;ADARB1;ADCY5;ADH1B;ADHFE1;AFF4;AGMAT;AIG1;AK3;AKAP5;AKAP7;AKT3;ALDH1A1;ALDH7A1;AMOTL1;ANKRD13A;ANKRD22;ANKRD29;ANTXR2;AP1S3;AQP3;AR;ARAP2;ARID3B;ARL14EP;ARL4C;ARL5A;ARRDC3;ATG5;B3GALT2;BAG2;BBX;BCAS1;BCAS4;BCL11A;BHLHE41;BID;BMP4;BMPR2;BTLA;BVES;C11orf74;C1GALT1;C1QTNF2;C1QTNF3;C1orf21;C6orf141;CA12;CA8;CALD1;CBLN1;CCDC170;CCDC6;CCDC68;CCDC80;CCL28;CCNG2;CCNJL;CCR6…
hsa-mir-5692c-2|chr7_97601442_97601642	210	ABHD4;ACOT13;ACSF2;AIM2;AMOTL1;APH1B;AQP3;ARL4C;ARPC1B;BCL10;BCL2;BDH2;BIK;BNIP3;C1QL1;C1QTNF2;C1QTNF7;C1orf115;C2orf81;C9orf40;CAV1;CBLN1;CCDC80;CCL5;CD200;CD79A;CDC42BPA;CDCA7;CDH13;CDKN2B;CEP135;CETP;CFAP36;CFLAR;CH25H;CLDN10;COL5A2;COQ9;CPM;CRB3;CSRP1;CUTC;CXCR5;CYGB;DCBLD2;DCLRE1C;DDAH1;DGUOK;DOCK10;DPYSL2;DSP;EIF4EBP1;ELK3;ENG;ENPP5;EPCAM;EPDR1;EPHB4;EPM2AIP1;ETFRF1;F2RL1;FAM83D;FAR2;FCRL5;…	0	NA	689	ABAT;ABCA6;ABCG2;ABR;ACADL;ACSM3;ACTN1;ACTN4;ADAM28;ADAMTSL1;ADH1B;ADH5;ADRA2A;ADRB1;AFAP1L2;AFF4;AIF1L;AKAP5;AKAP7;AKT3;AMACR;AMOTL1;ANKRD22;ANO6;ANTXR2;ANXA4;AP1S3;AP2B1;APCDD1;APH1B;APOL6;ARAP1;ARHGAP29;ARHGAP6;ARL4A;ARL5A;AS3MT;ASAP2;ASPN;ATF7IP;ATP1A1;ATP2B1;ATP8A1;B3GALNT1;B3GALT2;B3GNT5;BACE1;BAG2;BAMBI;BAZ2A;BBS7;BBX;BCAS1;BCL10;BCL2;BDNF;BHLHE41;BICC1;BIRC3;BMP2;BMPR2;BNIP3;BOC;BTC;BTLA;…
hsa-mir-5697|chr1_10003422_10003622	207	ABCC1;ABCC3;ABRAXAS1;ACOT13;ADAM19;ADARB1;ADGRE5;ADNP2;AKAP5;ANXA2;ARAP2;ATP2B1;ATP6V1E1;BBIP1;BBX;BIRC3;BTC;BVES;C1QTNF2;C1QTNF3;C1QTNF7;C3orf52;C9orf40;CADM4;CAMK2N1;CAPN2;CBSL;CCDC6;CCN4;CD4;CETN2;CFAP69;CFL2;CHMP4C;CLIC2;CMBL;CNPY4;COQ9;CORO6;CROT;CTNNAL1;DACT1;DCLRE1B;DMKN;DNAJC12;DPYSL2;ELF4;EMCN;ENPP1;EPB41L2;EPHA3;ERCC6L2;ETFA;ETV1;FAM111A;FBLN2;FBXO21;FCRL5;FGFR4;FHOD1;FLT3LG;FOXQ1;FRA10…	28	AR;ATP2B1;CD4;CES2;CKS2;CYB5A;ECHDC3;FAXC;FGF2;GJC1;KIAA0408;LOX;LOXL2;LPP;MAP1B;MARVELD3;NABP1;PDCD4;PLPP3;PMAIP1;PROSER2;SLC1A5;SPIB;VANGL2;WWC1;ZDHHC1;ZDHHC18;ZNF772	504	ABAT;ABCA6;ABCC4;ACOT13;ACSL5;ADAM19;ADAMTS1;ADNP2;AHCYL2;AK3;AKAP5;AKAP7;ALDH2;AMACR;ANGPTL2;ANKRD22;AP1S3;APLNR;APOBEC3C;APOBEC3D;APOL6;ARAP2;ARHGAP29;ARHGAP32;ARL14EP;ARL4A;ARL4C;ART4;AS3MT;ASAP2;ASPN;ASRGL1;ATP2B1;B3GNT5;BAG3;BAMBI;BBX;BCAS1;BCAS4;BCL10;BDH2;BHMT2;BID;BIRC3;BLVRA;BNIP3;BOC;BTC;BTLA;BTN3A3;C11orf74;C1GALT1;C2orf72;C4orf19;C9orf40;CA2;CA8;CAB39L;CALHM2;CALM1;CAMK2G;CAND2;CASP10…
hsa-mir-571|chr4_331523_331723	151	ABI3;ACOT13;ADRA1A;ALDH1A2;AMACR;AMOTL1;ANTXR2;ANXA2;APOBEC3C;ARAP2;ARL4D;ARPC5L;BAG2;BAMBI;BBS10;BCL2;BIRC3;BMP5;BTN3A3;C2;C2orf81;C4orf19;C9orf40;CAP2;CAVIN2;CCDC14;CCL28;CCR6;CD34;CDKN2D;CEP135;CETP;CGN;CHST9;CMBL;CNRIP1;CST7;CYP2S1;DACT1;DCLRE1B;DGKA;DOCK8;DPYSL3;EFCAB7;EPB41L4B;EPHA1;EPHA4;ESRP1;ETV1;FAM162B;FAS;FILIP1L;GABARAPL1;GALNT18;GANC;HASPIN;HHLA3;HOXD8;HSPA4L;IGLL5;IL16;IQCA1;IREB2;…	9	CLU;FBXL7;NREP;PIP4K2A;PMEPA1;SECISBP2;SECISBP2L;TUBB2A;UBE2S	409	ABCA6;ABCG1;ABR;ABTB2;ACTN4;ACVR1B;ADAM28;ADAMTSL1;ADAMTSL4;ADRA2A;AEBP1;AFAP1L2;AFF4;AKT3;ALDH1B1;ALDH7A1;AMACR;ANKRD29;APOL6;AR;ARAP1;ARHGAP25;ARHGAP27;ARHGAP32;ARHGEF37;ARL4A;ARSJ;AS3MT;ATP2B1;B3GNT3;BAG2;BCAR3;BCL2;BDKRB2;BICC1;BIRC3;BLVRA;BMP7;BVES;C16orf54;C1QTNF2;C1orf116;C1orf21;C3orf70;CALM1;CALM3;CAND2;CARD8;CASP10;CASP8;CCDC170;CCDC6;CCDC8;CD38;CD4;CD47;CD82;CD83;CD96;CDCA8;CDH1;CDH5;C…
hsa-mir-574|chr4_38869317_38869517	110	ADARB1;AFAP1;AJUBA;AL163636.2;AMOTL1;ANKRD13A;ANXA2;ARSJ;ATG5;AZGP1;BAMBI;BDKRB2;BMPR2;BSG;C12orf75;CCDC121;CDR2L;CETN2;CFAP69;CLIC4;CNPY4;COL6A3;CPZ;CREB3L2;CRISPLD1;DEPDC7;DGUOK;DMPK;DPYSL3;EHD3;ELK3;EML2;EMP3;ENPP2;EPOP;ETV1;FARP1;FGF2;FKBP7;FLRT2;FN1;FOXL1;FRMD6;FUT2;GLT8D2;GNG12;GPX8;HASPIN;HDLBP;HNMT;HOMER1;HSD17B14;IFI6;IL18;KCTD10;KLHL20;LPAR3;LUM;MAMDC2;MEIS1;MEIS3;MMP2;MTMR11;MYH10;MYH9…	64	AMOTL1;APOL6;AR;BCAS1;BCL10;BVES;C2;C2orf72;CAMK2N1;CCND1;CD4;CD40;CD40LG;CDH1;CHRDL1;CHST11;CKS2;CREB3L2;EFHC2;EFNB1;EGFR;EHD3;EOGT;FAXC;FHL2;FZD5;GIMAP1;GOLIM4;KCNIP3;LAT;LATS2;LHFPL6;LPP;MAPK10;MARCH3;MITF;MPEG1;PAG1;PALM;PALM2-AKAP2;PC;PCDH10;PDGFC;PPP1R16B;PRKCB;PROX1;PRSS12;RBM38;RGS5;SLC2A12;SLC9A1;SLITRK3;SMAD4;SMAD9;SPN;SPR;SPRY4;SSPN;TGFB1;TNFAIP8;TRAF5;TRIM2;WNT4;YWHAZ	566	ABAT;ABCG1;ABCG2;ABHD4;ABR;ABTB2;ACOT13;ACTN1;ACVR1B;ADAM28;ADAMTSL1;ADARB1;ADRA1A;AGPAT2;AJUBA;AKT3;AMOTL1;ANTXR1;ANTXR2;ANXA2;APOBEC3D;APOL6;ARHGAP10;ARHGAP29;ARHGEF37;ARID3B;ART4;ASAH1;ASPN;ATF7IP;ATP1A1;ATP2A3;ATP2B1;ATP2C2;AZGP1;BACE1;BBX;BCAS1;BCAS4;BCL10;BCL2;BDKRB2;BDNF;BID;BLVRA;BMP4;BMPR2;BNIP3;BNIP3L;BOC;BTG3;BTLA;BVES;C11orf96;C1QTNF1;C1QTNF2;C1orf115;C1orf21;C2orf72;CA12;CALM3;CAMK2N…
hsa-mir-575|chr4_83719825_83720025	97	ACSS3;ADAP1;ADARB1;ADRB1;AK3;APBB1;APLNR;ATP8A1;BARX2;C3orf70;C8orf88;CADM4;CAMK2G;CAMK2N2;CAV1;CDH3;CHRDL1;CHST9;CLIP3;CLU;CNTN1;CPE;CRTC3;CXXC4;ENTPD2;EPHA3;FA2H;FAM13C;FAM161B;FAM162B;FAM219A;FDXR;FGFR1;FZD10;GASK1A;GPRC5B;HSPA4L;IDH2;IQCA1;IRF6;ITGA2;ITGB6;JPH2;KALRN;KCTD1;KIAA1671;LANCL1;LIPG;LRRN2;MEOX2;MMP15;MOB3B;MTSS2;MTURN;MTUS1;MYH10;MYO10;NAP1L5;NRIP2;PABPC4L;PCDHB15;PCIF1;PEA15;PLS3;…	17	AKNA;BBX;C2;CCDC6;CCDC69;CMTM4;DBN1;GRK2;KREMEN1;LSP1;MSRB3;MYO10;PLCG2;TTC22;USP1;VASP;ZC3H12A	575	ABAT;ABCC1;ACADL;ADAM19;ADAM28;ADAMTSL1;ADH5;ADRA2A;AFF4;AGMAT;AGR2;AHCYL2;AIF1L;AK3;AKNA;AKT3;ALDH1B1;AMOTL1;ANK3;ANKRD13A;ANKRD22;ANTXR2;ANXA4;AP1S3;APCDD1;APH1B;AQP3;AR;ARG2;ARHGAP21;ARHGAP29;ARHGAP32;ARL4A;ARL4D;ARL5A;ARPC2;ARRDC2;AS3MT;ASPHD1;ATP2B1;ATP6V1E1;ATP8A1;BACE1;BAMBI;BAZ2A;BBIP1;BBX;BCL10;BCL11A;BCL2;BDNF;BHLHE41;BID;BIRC3;BLVRA;BMPR2;BNIP3L;BTN3A3;C14orf132;C16orf54;C1QA;C1orf116;…
hsa-mir-580|chr5_36151900_36152100	187	ABCG2;ABHD3;ABRAXAS1;ADAMTSL4;AGMAT;AKAP5;ALDH1B1;ALDH7A1;AMACR;ARHGAP25;ARHGEF6;ARL5A;ART4;ASRGL1;ATP2B1;B3GALNT1;BBIP1;BBS7;BSPRY;BVES;C1GALT1;C1orf216;C2;C8orf88;CAB39L;CALM3;CAMK2N1;CCDC181;CCL28;CD27;CD47;CDC42BPA;CDR2L;CELF2;CEP120;CETN2;CFP;CHKA;CHST7;CMTM3;COTL1;CRTAP;CST6;DCLRE1C;DDO;DMKN;DNAJC12;DNALI1;DOCK10;DOCK11;DPY19L4;EFCAB1;EFCAB7;EFNA4;ELF4;ENPP5;EPM2AIP1;EPS8;ETNK2;EXOC6B;FAM18…	23	AKAP5;CASP1;CASP10;CBS;CCDC6;CLIC4;FAM161B;FNBP1;GNG12;IGSF3;ITGA2;MBNL1;PC;PCYOX1;PLA2G2D;QSOX1;RNF157;SEMA7A;TNFAIP3;TP53INP1;TWIST1;VDR;ZNF131	979	ABAT;ABCA6;ABCC1;ABCC4;ABHD3;ABHD4;ACADL;ACSS2;ACSS3;ACTA2;ACTG2;ADAM28;ADARB1;ADCY5;ADH1B;ADH5;ADHFE1;AFAP1;AFF4;AGMAT;AHCYL2;AIF1L;AIG1;AK3;AKAP5;AKAP7;AKT3;ALDH7A1;AMACR;AMOTL1;ANGPTL2;ANK3;ANO6;ANTXR1;ANTXR2;ANXA11;ANXA2R;ANXA4;AP1S3;AP2B1;APCDD1;APH1B;APOE;APOL6;ARAP2;ARG2;ARHGAP21;ARHGAP29;ARHGAP32;ARHGAP6;ARHGEF10;ARHGEF37;ARL14EP;ARL5A;ARPC2;ARRDC3;AS3MT;ASAH1;ASAP2;ASPN;ATF7IP;ATG5;ATP2B…
hsa-mir-589|chr7_5553272_5553472	184	ABRAXAS1;ACSL5;ACTN4;ADAMTSL4;AKAP5;ALDH1A3;APOD;ARG2;ARHGAP29;ARHGAP6;ARMCX1;ARPC5L;ATG5;B3GALNT1;B3GNT3;BAG3;BAMBI;BCL11A;BNIP3;BNIP3L;C11orf96;C1QTNF7;C1orf216;C6orf132;CAP2;CCNJL;CEP135;CIPC;CLEC1A;CLIP3;CMTM4;CNN2;CRB3;CYGB;DACT3;DBN1;DCLRE1B;DDX50;DHCR24;DMKN;DNAJB5;ECI2;EEF1AKMT4;EPHA3;EPOR;EPS8L2;FAM219A;FAM83H;FCMR;FERMT1;FLVCR2;FOXA1;FOXQ1;FZD10;FZD8;GALNT3;GANC;GAPDH;GEM;GIMAP2;GIMAP5;…	26	APOL6;AR;ARHGAP27;CALM3;CYBRD1;DECR1;EPS8;FGF1;LBR;LMBR1L;MAP3K13;MAP3K8;MYLK;NUAK2;NUCKS1;PMAIP1;PTGS2;PXDN;RAB40C;RASL11B;SLC1A5;SPTBN1;STK26;TES;TESPA1;ZNF844	914	A2M;ABAT;ABCA6;ABCC4;ABCG2;ABHD4;ABI3;ABL1;ABR;ACADL;ACOT13;ACSF2;ACSL5;ACSS2;ADAMTS1;ADAMTSL1;ADARB1;ADCY5;ADH5;AFAP1L2;AFF4;AGMAT;AGR2;AHCYL2;AHNAK;AIF1L;AJUBA;AKAP7;AKNA;ALDH1A3;ALDH1B1;ALDH4A1;ALDH7A1;AMOTL1;ANGPTL2;ANKRD13A;ANKRD29;ANTXR1;ANTXR2;AOC3;AP1S3;AP2B1;APBB1;APH1B;APLNR;APOL6;AR;ARAP1;ARHGAP27;ARHGAP29;ARHGAP32;ARHGEF37;ARHGEF6;ARID3B;ARL14EP;ARL4A;ARL4C;ARL5A;ARRDC2;AS3MT;ASAH1;AS…
hsa-mir-590|chr7_73588542_73588742	210	ABCC4;ACOT13;ADAM19;ADAP1;ADGRA2;ADNP2;AFF4;AIF1L;AKAP9;AKT3;ALDH1A3;ARAP1;ARL14EP;ARL4C;ARPC2;ATP2A3;C14orf132;C1QTNF1;C1QTNF2;C1orf21;CAP2;CCDC121;CD109;CD69;CDH11;CELF2;CEP120;CETN2;CH25H;CKS2;CLIC2;COL16A1;COL6A2;COPS8;CRLF3;CSPG4;CST7;CTNNAL1;CYBA;CYGB;DCAF15;DEFB1;DEPDC7;DGUOK;DHCR7;DPYSL2;DSP;ECHDC3;ECI2;EFNB1;EMCN;EPOR;ERBB2;ETNK2;EXOC6B;FAM111A;FAM114A1;FAM216A;FERMT2;FGL2;FLNC;FMOD;FNDC…	63	AR;ARPC2;ATF7IP;BANK1;C2;CAMK2N1;CASP1;CASP10;CCL5;CD163L1;CD4;CHDH;CHIC1;DDAH1;EPM2AIP1;FAM161B;FNBP1;FNBP1L;FRS2;GNG12;ID4;IREB2;ITGB8;JCAD;KIAA0930;KREMEN1;MACC1;MBNL1;MXI1;NEO1;NPR1;NR3C1;NRIP1;PC;PCYOX1;PDCD4;PMAIP1;PPP2R1A;PRKAR2B;PRR15L;PTBP2;RAB9B;RACGAP1;RECK;RHOBTB3;RHOH;SH3KBP1;SLC1A5;SNED1;SPN;SPR;SPRY4;SSPN;TCN2;TEAD3;TGFB1;TSHZ2;TTC38;TTC9;WAS;WASL;YWHAZ;ZNF507	1186	ABAT;ABCA6;ABCC4;ABCG1;ABCG2;ABHD4;ACADL;ACAT1;ACOT13;ACSF2;ACSL5;ACSS3;ACTG2;ACTN1;ACVR1B;ADAM19;ADAM28;ADAMTSL1;ADARB1;ADH1B;ADH5;ADHFE1;ADIRF;ADNP2;ADRB1;AFAP1;AFAP1L2;AFF4;AGMAT;AHCYL2;AIF1L;AIG1;AK1;AK3;AKAP5;AKAP7;AKR1C1;ALDH1A1;ALDH1A3;ALDH7A1;AMACR;AMN1;AMOTL1;ANK3;ANKRD22;ANKRD29;ANO6;ANO9;ANTXR1;ANTXR2;ANXA11;ANXA2;ANXA2R;ANXA4;AP1S3;AP2B1;APCDD1;APH1B;APLNR;APOBEC3D;APOBEC3G;APOL6;AR;A…
hsa-mir-597|chr8_9413344_9413544	165	ABCC3;ABCC4;ABHD3;ACVR1B;ADAMTSL1;ADARB1;ADH5;ADNP2;AFAP1L2;AFF4;AGPAT2;AK1;AMN1;APBB1;APOBEC3G;ARID3B;ARL5A;ARPC1B;ARPC5L;ATP1A1;ATP2A3;ATP2B1;B3GALNT1;BLVRA;C1orf210;CAB39L;CASP8;CAV1;CCL28;CCR4;CD4;CDC42SE1;CENPV;CH25H;CLBA1;CLCN4;CLIP4;COPS8;CYTIP;DCP1B;DDR2;DDX50;DENND2D;DPY19L4;EDIL3;EID1;ELF4;ERCC6L2;FAM210B;FAM216A;FAM49A;FBLN7;FGF1;FILIP1L;FMNL2;FNDC3A;FZD3;GAB2;GALNT16;GAREM1;GCNT1;GDF1…	16	ALDH1A3;APOL6;CASP1;CASP10;CREB3L2;DSE;DSEL;EMCN;EPDR1;ERBB3;NAV2;P4HB;PAG1;RAB23;RTL8C;ZNF791	713	A4GALT;ABAT;ABCA6;ABCC4;ACSM3;ACTN4;ACVR1B;ADAM19;ADAM28;ADAMTSL4;ADAP1;ADCY5;ADH1B;ADNP2;ADRA1A;AFF4;AGMAT;AHCYL2;AIF1L;AJUBA;AK1;AKAP5;AKAP7;AKNA;ALDH1A2;ALDH1A3;ALDH1B1;ALDH4A1;AMACR;AMN1;AMOTL1;ANK3;ANKRD13A;ANKRD22;ANKRD29;ANO6;ANTXR1;ANXA11;AOC3;AP1S3;APCDD1;APLP2;APOL6;AR;ARAP1;ARHGAP25;ARHGAP27;ARHGAP29;ARHGAP6;ARHGEF37;ARL4C;ARL5A;ARPC2;ARRDC2;ASRGL1;ATP2B1;B3GALNT1;B3GALT2;B3GNT5;BAG2;B…
hsa-mir-611|chr11_61559985_61560185	175	ABCC1;ACTN4;ADAMTS1;ADGRD1;AFF4;APLNR;ARID3B;ARL14EP;ATF7IP;ATP1A1;AZGP1;B9D1;BAZ2A;BBIP1;BBS7;BICDL2;BMP5;BMPR2;BSCL2;C11orf96;C1orf54;CAPN5;CASP8;CBR1;CCDC68;CCL5;CDC37L1;CENPW;CEP55;CEP68;CEP78;CHDH;CHMP4C;CHST10;CKAP2;CKS2;CLBA1;CLDN7;COL3A1;COLEC11;COPS8;COPZ2;CORO1C;CRTAP;CST7;CXCL12;CYBA;CYGB;DBNDD2;DERL3;DGUOK;DOCK11;EFNA1;EFNA4;EIF4EBP1;ELOVL4;EML2;EMP3;EPDR1;EXOC6B;FAM83D;FDXR;FIBIN;FKB…	0	NA	99	ABL1;ANXA11;ARID3B;ARRDC2;ASRGL1;BCAS4;C14orf132;CA12;CASP8;CD68;CDC42SE1;CDS2;CLEC14A;CLUAP1;CMTM4;COL8A1;CRTAP;CYB5R3;CYTH3;CYTH4;DCLRE1B;DMKN;DNAJB5;DNMBP;ECHDC3;FAM76B;FAM83F;FDXR;FGF1;FRS2;FZD1;GATA3;GDPD5;GNLY;GPR39;HEBP2;HEYL;HID1;IL2RB;ITGA3;ITGBL1;KCNK5;KIAA1671;LARP1;LARP6;LIMD2;LSAMP;LY9;MAML2;MAP9;MAPK11;MEX3B;MRAS;MRGPRF;NAV2;NCS1;NDOR1;NEBL;NFIX;NISCH;PACS1;PARVG;PDE4D;PDLIM2;PDLIM4…
hsa-mir-612|chr11_65190170_65190370	162	ABCA6;ABR;ADGRG6;ADH1B;ALDH1L1;ANGPTL2;ANK3;ANXA11;APLNR;AR;BICC1;BOC;C11orf96;C1QTNF2;CCN4;CCSER2;CD200;CETN2;CLCN4;CLIC4;CLIP1;COL3A1;CRISPLD1;CXCL12;CYB5A;DACT1;DDX5;DENND5A;DEPDC7;DOK6;DSEL;DSP;EDNRA;EFEMP1;EID2B;EMILIN1;EML2;ENTPD2;EXOC6B;FAM162B;FAM210B;FAM49A;FAM76B;FBXO21;FGF7;FGFR1;FLNC;FN1;FOXF1;FRA10AC1;FXYD1;GALNT12;GAMT;GEM;GSTM5;HEPH;HERPUD2;HOXB7;IFT57;IL20RA;IL7;IMPA2;IRF8;ITGBL1;…	33	AHCYL2;AK1;AR;C2;CAPN5;CCDC8;DNAJC28;DSE;DSEL;ELOVL6;F2RL2;FAM83F;FOXJ3;HEBP2;HPN;IKZF3;IRAK1BP1;LASP1;OCLN;PARVB;PLAC8;RHPN2;RIPOR2;RTL8C;SHE;STK4;SYNGR1;VEGFC;WAS;WASF3;XRCC2;ZC3HAV1;ZNF844	778	A4GALT;ABAT;ABCG1;ABCG2;ABHD4;ABL1;ABR;ACOT11;ACOT13;ACSF2;ACVR1B;ADAM19;ADAMTSL1;ADARB1;ADCY5;ADH5;ADHFE1;AFAP1;AGR2;AHCYL2;AHNAK;AIF1L;AJUBA;AK3;AKNA;ALDH1A3;ALDH4A1;ALDH7A1;AMACR;AMN1;AMOTL1;ANK3;ANKRD13A;ANKRD29;ANTXR1;ANXA11;AP1M2;AP1S3;APH1B;APLNR;APOBEC3D;APOL6;AQP3;AR;ARAP1;ARID3B;ARL14EP;ARL5A;ARPC2;ARPC5L;ARRDC2;ARRDC3;ART4;AS3MT;ATF7IP;ATP2B1;ATP6V1E1;ATP8A1;BAG2;BARX2;BBIP1;BBX;BCAM;B…
hsa-mir-616|chr12_57914200_57914400	130	A4GALT;ABCG1;ABL1;ACVR1B;ADH1B;AIG1;AIM2;ANK3;ANKRD13A;AP1S3;APBB1IP;APOBEC3C;APOBR;ARG2;ARHGAP27;ARL5A;ATF7IP;B9D1;C1orf115;CARD8;CCDC170;CCL28;CCNJL;CD69;CELF2;CFLAR;CISD1;COL5A2;CYB5A;DDR2;DENND5A;DHX40;DOCK10;DSE;ELOVL6;EMB;EPOR;FAM124B;FBXO21;FDXR;FLRT3;FZD1;GABARAPL1;GPR39;HERPUD2;HIGD1A;HLX;HOXA1;HS3ST1;HSH2D;IPCEF1;ITGA4;ITGB8;ITIH5;JPT1;KIAA0408;KLF4;L3MBTL3;LACTB2;LGALS3;LPAR5;LZTFL1;MA…	57	ACVR1B;ADH5;AMOTL1;AR;ARPC2;BAMBI;C11orf74;C1orf21;C1orf210;C2;CCDC121;CCSER2;CD3D;CMBL;CPM;CYBRD1;CYTIP;EMCN;FAR2;FAXC;FBXL2;FNBP1;FOXJ3;IKZF3;ITGA2;KCNK5;LAMC1;LGALS3;LGALS3BP;LIMA1;LPAR2;LPP;MAL2;MITF;MXRA7;MYADM;NPHP1;NXN;PAG1;PARVB;PC;PHLDA3;RBM43;SHE;SHMT1;SINHCAF;SLCO3A1;SMAD4;SP4;STK17B;TES;TLN1;TMEM154;TMPO;TOM1L2;TRAF3IP1;TUBB2A	1076	ABAT;ABCA6;ABCC1;ABCC4;ABCG2;ABR;ACADL;ACAT1;ACSF2;ACSS3;ACTN4;ACVR1B;ADAM19;ADAM28;ADAMTS1;ADAMTSL1;ADARB1;ADH1B;ADH5;ADHFE1;ADIRF;ADRA2A;ADRB1;AFAP1L2;AFF4;AGMAT;AIF1L;AIG1;AKAP5;AKAP7;AKNA;AKT3;ALDH1A3;ALDH2;ALDH4A1;ALDH7A1;AMOTL1;ANGPTL2;ANK3;ANKRD13A;ANKRD22;ANKRD29;ANO6;ANTXR1;ANTXR2;ANXA11;ANXA2R;AP1S3;AP2B1;APH1B;APOBEC3C;APOBEC3D;APOL6;AR;ARAP2;ARHGAP21;ARHGAP25;ARHGAP27;ARHGAP29;ARHGAP3…
hsa-mir-619|chr12_109251266_109251466	215	ABCG1;ABL1;ABR;ACVR1B;ADAM19;ADAMTSL4;ADH5;AFAP1L2;AFF4;ANKRD29;ANXA3;ANXA4;AP1S3;AQP3;ARG2;ARL4C;ARMC9;ARRDC3;ASRGL1;ATP1A1;ATP8A1;BAG2;BBIP1;BBS10;BDNF;BIK;BMP7;BNIP3;C15orf65;C8orf88;CA2;CAST;CCDC3;CCL14;CCN4;CD38;CD74;CDKN1C;CFAP36;CFLAR;CLDN11;CLIC4;CLMP;COL1A1;CORO1C;COTL1;CRTC3;CTHRC1;CTNNAL1;CYTH3;DCLRE1C;DCN;DEPTOR;DMPK;DPT;DSE;DUSP6;ELK3;ENPP1;ETV1;F2RL2;FAM114A1;FAM49A;FAM83D;FBLN1;FBL…	52	A4GALT;AGMAT;BCAS4;BHMT2;BVES;CCL5;CD4;CEP135;CEP78;CTSA;CYB5A;DCBLD2;DHX40;ECHDC3;EFNA1;F2RL1;GJC1;GNB5;HS3ST1;HSPA4L;IL6R;KCNMB1;KCTD1;KCTD10;LDHD;LRIF1;MFSD2A;MINDY2;MOB3A;NEGR1;PC;PCP4;PCP4L1;PDCD4;PPM1F;PPP1R16B;PTGIS;RBM38;RNF128;RTN2;SH3BP5;SLC12A6;SLC1A5;SLC39A10;TMOD3;TPST2;TYRO3;WSB1;WWC1;ZBTB38;ZNF665;ZNF708	1006	A4GALT;ABAT;ABCA6;ABCC4;ABCG1;ABCG2;ABHD4;ABI3;ABR;ACOT11;ACOT13;ACSL5;ACSS2;ACTN4;ACVR1B;ADAM19;ADAMTSL4;ADAP1;ADARB1;ADCY5;ADH1B;ADH5;ADIRF;AFAP1;AFF4;AGMAT;AGPAT2;AIG1;AK1;AK3;AKAP5;AKAP7;AKNA;AKT3;ALDH1B1;ALDH2;ALDH4A1;ALDH7A1;AMACR;AMOTL1;ANGPTL2;ANK3;ANKRD13A;ANKRD22;ANO6;ANTXR1;ANTXR2;ANXA11;ANXA4;AOC3;AP1S3;AP2B1;APH1B;APOBEC3C;AQP3;AR;ARAP1;ARHGAP21;ARHGAP29;ARHGAP32;ARHGAP8;ARHGEF10;ARH…
hsa-mir-621|chr13_41363561_41363761	158	A4GALT;ABCA6;ABCC4;ABCG1;ABHD3;ACVR1B;ADAM28;ADH1B;ADNP2;AL163636.2;AMACR;APOBEC3G;ARG2;ARHGEF37;ASS1;AZGP1;BAZ2A;BBS7;BHLHE41;BMP7;BST2;C15orf65;C1QL1;C2orf72;C9orf40;CCDC121;CCDC170;CCDC9B;CCN4;CDCA8;CHKA;CKS2;CMTM8;COMT;CPOX;CST7;CX3CL1;CYGB;CYP2J2;CYP39A1;CYP3A5;DDO;DNAJC12;DNAJC28;DNMBP;EEF1AKMT4;EHF;EHHADH;ENPP5;ENTPD1;ERCC6L2;ERRFI1;F10;FGF1;FGFR4;FLT3LG;GABARAPL1;GJB1;GNA14;GOLT1A;HASPIN;…	2	ALDH1A2;FAM49A	215	ABCA6;ACTN1;ACTN4;ADAM19;ADAM28;ADCY5;AFAP1;AIF1L;ALDH1A2;ALDH2;ANK3;ANTXR2;APBB1IP;APOD;APOL6;ARHGAP32;ARL14EP;ARL4A;ARL5A;ART4;ASRGL1;BBX;BID;C1GALT1;C1orf21;C1orf216;C2orf81;CALM1;CAPG;CAPN2;CCDC6;CCDC8;CCDC92;CCNG2;CD109;CD247;CD3D;CD96;CDS2;CENPH;CFL2;CHIC1;CHST3;CLCN2;CMTM4;CNTN1;COMT;CORO2A;CPOX;CRAT;CREB3L2;CYTH4;DBNDD2;DLG3;DNAJB5;DOK6;DPYSL3;EHD1;EHHADH;ELF3;ELOVL6;ENPP5;EPAS1;FAM107B;F…
hsa-mir-623|chr13_99852980_99853180	170	ABCC4;ABRAXAS1;ACVR1B;AHNAK;ANGPTL2;ANKRD13A;ANKRD29;ARHGAP21;ARHGEF10;ARL4A;ARL4D;ARMC9;B3GALNT1;BDH2;BMPR2;BTG3;C1GALT1;C9orf40;CAMK1;CBR3;CCDC6;CCN4;CCND1;CDC42BPA;CDR2L;CEBPA;CEP68;CISD1;CLCN2;CLIP4;CMBL;CMTM3;CMTM8;COL5A2;COPZ2;COQ9;CPED1;CREB3L1;CREB3L4;CRTAP;CRTC3;CTSK;CYBRD1;DBNDD1;DCLRE1C;DDX5;DERL3;DGUOK;DIPK1A;DNAJC28;DSP;EGFR;EHBP1L1;EID1;EMILIN1;EPAS1;ERCC6L2;EXOC6B;FHOD1;FIBIN;FNDC3…	42	AP2B1;AR;ARAP2;ARHGAP6;AS3MT;BID;C11orf74;C2;CHRDL1;CPE;DNAJB5;EID2B;FAM83F;FNBP1;FNBP1L;FOXC1;HCAR2;IPCEF1;IREB2;JCAD;KIAA1324L;LSAMP;LURAP1;MEIS1;MYOC;MYOCD;NR3C1;PC;PXDN;RACGAP1;SLC16A4;SLC39A10;SMO;SMOC1;SPOP;TMOD3;TNFSF15;TTC38;VASH1;VASP;ZCCHC24;ZNF385D	686	ABAT;ABCA6;ABCG1;ABHD4;ABL1;ACADL;ACAT1;ACOT13;ACSF2;ACSL5;ACVR1B;ADAM19;ADAM28;ADARB1;ADCY5;ADH5;ADHFE1;ADNP2;ADRA2A;AFAP1;AFAP1L2;AFF4;AHCYL2;AHNAK;AKAP5;AKAP7;AMACR;AMOTL1;ANGPTL2;ANKRD13A;ANKRD22;ANO6;ANTXR1;ANTXR2;AP1S3;AP2B1;APCDD1;APH1B;APLNR;APOL6;AQP3;AR;ARAP2;ARHGAP10;ARHGAP6;ARHGEF37;ARHGEF6;ARID3B;ARL4C;ARL5A;ART4;AS3MT;ASRGL1;ASS1;ATP2B1;ATP8A1;B3GNT5;BAG2;BAMBI;BARX2;BASP1;BAZ2A;BBI…
hsa-mir-624|chr14_31495448_31495648	221	ABCC3;ABCC4;ACVR1B;ADCY5;AFF4;AGMAT;AHCYL2;AKR1C1;ANTXR2;ARHGAP27;ARHGAP6;ARL4A;ARL4C;ATG5;ATP1A1;B9D1;BARX2;BAZ2A;BEX5;BIK;BMP4;BMPR2;BSCL2;C14orf132;C1orf115;C1orf116;C4orf19;C8orf88;CA2;CAPN5;CASP1;CBR3;CCDC121;CCDC181;CEACAM1;CEP120;CKLF;CMBL;CMTM3;COLEC12;COPS8;COQ9;CORO2A;COTL1;CPOX;CST7;CUTC;DBNDD2;DCLRE1B;DCP1B;DES;DNAJC28;EHD3;EMB;EML2;ENTPD2;EPM2AIP1;EXOC6B;FAM111A;FAM161A;FAM83B;FAR2;F…	20	C2;CASP1;CASP10;CCSER2;DCBLD2;DEPTOR;DMPK;KLF4;MGLL;P2RY1;PMAIP1;RBM43;RHOBTB3;SLC24A3;SMO;SMOC1;SNTB2;STK4;TMEM109;VSIG2	682	ABAT;ABCC1;ABHD3;ABR;ACTN4;ACVR1B;ADAM19;ADAM28;ADAMTS1;ADAP1;ADARB1;ADH5;ADHFE1;ADRB1;AFAP1;AGR2;AHCYL2;AIG1;AJUBA;AKAP9;AKNA;AKT3;ALDH1L1;ANGPTL2;ANKRD22;ANO6;ANTXR2;ANXA11;ANXA2R;AOC3;AP2B1;APCDD1;APH1B;APLNR;APOL6;AR;ARAP2;ARHGAP25;ARHGAP29;ARHGEF37;ARHGEF6;ARL4A;ARL4C;ARL5A;ARPC2;ARRDC3;ART4;ATF7IP;ATP2B1;ATP8A1;B3GNT3;B3GNT5;BAG2;BAMBI;BANK1;BAZ2A;BBS7;BBX;BCL2;BHLHE41;BHMT2;BICC1;BID;BIRC3…
hsa-mir-625|chr14_65879242_65879442	226	ABCA6;ABCC3;ABRAXAS1;ACOT13;ADARB1;ADGRF5;AHNAK;ALDH1A1;ALDH1A3;AMACR;ARHGAP21;ARL14EP;ARL4C;ARL4D;ATF7IP;ATG5;BACE1;BAMBI;BAZ2A;BBS7;BCAM;BOC;C1QTNF1;C1QTNF3;C4orf19;C9orf40;CA12;CASP10;CCDC8;CCL14;CCN4;CCND1;CCR4;CD302;CD40LG;CDKN2B;CLCN2;CLCN4;CLIP2;CMTM8;COL4A1;COLEC12;COMT;CPED1;CPZ;CREB3L4;CRIM1;CXCR6;DCLRE1B;DEFB1;DEPDC7;DLG3;DMPK;DNMBP;DOCK10;DSP;ECHDC3;EDNRA;EEF1AKMT4;EFHC2;EHF;EMCN;ENPP…	36	AR;CALM1;CAVIN1;CCL11;CCND1;CD4;CD40;CD40LG;CLIP2;FN3K;FNBP1;FOXA1;GNAI2;HOXD9;LASP1;LPP;MARVELD1;NDOR1;NFIX;NXPH3;PDGFB;PHLDA3;PLPP3;PRSS22;SLC47A1;SPR;SPRY4;STK38;STK4;STMN3;TLN1;TMEM54;TUBB2A;USP1;ZBTB46;ZFP36	924	ABCA6;ABCG1;ABHD3;ABHD4;ABL1;ABTB2;ACADL;ACOT13;ACSF2;ACSL5;ACSM3;ACSS3;ACTN4;ACVR1B;ADAM19;ADAMTS1;ADAMTSL1;ADAMTSL4;ADAP1;ADARB1;ADH5;ADHFE1;ADRA2A;ADRB1;AFAP1;AFF4;AGMAT;AGPAT2;AIG1;AJUBA;AK3;AKAP5;AKAP7;AKNA;AKT3;ALDH1A1;ALDH7A1;AMACR;AMOTL1;ANTXR1;ANTXR2;ANXA11;AOC3;AP2B1;APBB1;APCDD1;APLNR;APOBEC3C;APOBEC3D;APOL6;AR;ARHGAP29;ARHGAP32;ARHGEF10;ARHGEF37;ARL4C;ARL4D;ARL5A;ARPC2;ARRDC2;ART4;AS3…
hsa-mir-626|chr15_41952544_41952744	200	ABCA6;ACSM3;ADAMTSL1;ADAMTSL4;AEBP1;AFAP1L2;AIG1;ALDH1A1;ALDH1A2;ANTXR2;ANXA11;APH1B;ARRDC3;ATP6V1E1;BARX2;BBX;BMP5;BMP7;BTG3;C1orf216;C2orf81;C3orf52;CA4;CAST;CBS;CD58;CDH13;CDKN1C;CDKN2B;CEP78;CFAP300;CHST7;CLDN1;CLDN7;CMBL;CMTM8;COTL1;CPED1;CRAT;CRISPLD1;CTNNAL1;CXCR5;CYBRD1;CYC1;DCBLD2;DGKA;DNAJC18;DOCK8;DPCD;DPY19L4;ECHDC3;EFHC2;ELMO3;EMB;EPHA4;EPHB6;EPM2AIP1;F2RL1;F2RL2;FAM102A;FAM162B;FAM1…	2	C9orf40;RASSF4	442	ABAT;ABCG1;ABL1;ABR;ACOT13;ACTN4;ADAM19;ADAMTSL1;ADIRF;AFF4;AIF1L;AKAP5;AKT3;ALDH1L1;AMOTL1;ANGPTL2;ANTXR1;ANXA11;AOC3;APCDD1;AQP3;AR;ARHGAP25;ARHGEF37;ARHGEF6;ARID3B;ARL14EP;ARL4C;ARL4D;ARPC2;ARRDC2;ARSJ;AS3MT;ASS1;B3GALT2;BANK1;BCAS4;BDKRB2;BICC1;BMP7;BMPR2;BNIP3;BTC;BTLA;C11orf52;C11orf74;C1QTNF7;C1orf115;C1orf21;C1orf210;C2orf72;C3orf70;C6orf132;C6orf141;C9orf40;CA12;CADM4;CARD8;CASP10;CCDC69…
hsa-mir-627|chr15_42500402_42500602	187	ABHD4;ADNP2;ADRA2A;AEBP1;AFAP1;AKR1C3;ANKRD22;ANTXR1;AP2B1;APLP2;ARAP1;ARHGAP32;ARMC9;ASPN;ATF7IP;AZGP1;BAMBI;BBIP1;BCL11A;BMP5;BMPR2;BTG3;C11orf96;C1QTNF2;C1orf115;C3orf18;C3orf70;C9orf40;CALD1;CASC4;CCDC6;CCL14;CCNG2;CD163L1;CDCA8;CDK13;CDKN2B;CELF2;CEP55;CGNL1;CLDN3;CLIP2;CORO1C;CPEB1;CRB3;CXXC4;DAPK2;DCP1B;DIPK1A;DOK6;ELF4;EMB;ERCC6L2;ETFRF1;FAM114A1;FAM189A2;FAM216A;FBXO21;FILIP1L;FLNC;FMOD;…	50	ANTXR2;AR;ARAP2;BAG2;C1GALT1;C3orf52;CAV1;CDS2;CORO2A;CXCR5;DSE;DUSP5;EHD3;EPB41L4B;F10;FAM13C;FAXC;FGF2;FNBP1;FNBP1L;HS3ST3B1;KREMEN1;LPP;MAATS1;MYOC;MYOCD;NAV2;PPP1R16B;PRKCB;PRRG4;PTGIS;PTPRB;RAB11FIP1;RASL11B;RBM47;SAMHD1;SLFN5;SPOP;SPR;SPRY4;ST6GAL1;TMEM9;TMEM98;TMOD3;TMTC1;TNS1;TUBB2A;ZNF107;ZNF385D;ZNF610	1048	ABAT;ABCA6;ABCC1;ABCC4;ABCG1;ABCG2;ABHD4;ABR;ACOT13;ACTN4;ADAM19;ADAM28;ADAMTS1;ADH1B;ADH5;ADHFE1;ADRA2A;ADRB1;AFAP1;AFF4;AGMAT;AGPAT2;AHCYL2;AIF1L;AIG1;AK1;AKAP5;AKAP7;AKAP9;AKNA;AKT3;ALDH1A1;ALDH1A2;ALDH1B1;ALDH2;ALDH7A1;AMACR;AMOTL1;ANGPTL2;ANK3;ANKRD13A;ANKRD22;ANKRD29;ANO6;ANTXR2;ANXA11;ANXA2R;AP1S3;AP2B1;APCDD1;APH1B;APLNR;APOBEC3G;APOL6;AR;ARAP2;ARHGAP27;ARHGAP29;ARHGAP32;ARHGAP8;ARHGEF10;…
hsa-mir-628|chr15_55700404_55700604	215	ABCC3;ABHD3;ABHD4;ACTG2;ADARB1;ADNP2;AHNAK;AKR1C3;ALDH1A1;ALDH1A3;ALDH1B1;ALOX5;AMACR;ANXA2;ANXA3;APCDD1;APOBEC3C;APOBEC3G;ARAP1;ARG2;ARHGEF25;ARL4D;ARMH4;ASRGL1;ATP6V1E1;B3GALT2;B3GNT3;BCL11A;BDH2;BEX2;C15orf65;C1GALT1;C1QL1;C1QTNF3;C1orf21;C3orf70;CA12;CA2;CALD1;CAPN5;CARD8;CASC4;CAV1;CCDC181;CCDC68;CCNJL;CD7;CDC42BPA;CDH13;CDH2;CEACAM1;CENPW;CFAP36;CLIP1;COL16A1;CPEB1;CST7;CXCR3;CYBRD1;DACT3;D…	10	AR;ARSJ;CLIC5;FBXO21;FDXR;IRS1;KIAA0408;MAOB;MBNL1;SINHCAF	710	ABCA6;ABCG1;ABCG2;ABHD4;ABL1;ABTB2;ACAT1;ACSS3;ACTN4;ACVR1B;ADAM28;ADAMTS1;ADAP1;ADARB1;ADH5;ADHFE1;ADRA2A;AFF4;AGPAT2;AGR2;AHCYL2;AHNAK;AIF1L;AJUBA;AKAP5;AKAP7;AKT3;ALDH2;ALDH4A1;AMOTL1;ANK3;ANKRD29;ANO6;ANTXR2;AP1S3;AP2B1;APH1B;APLNR;APOBEC3C;APOL6;AR;ARHGAP29;ARHGAP32;ARHGEF2;ARHGEF6;ARRDC3;ARSJ;ART4;ASAH1;ASRGL1;ATF7IP;ATP2B1;ATP6V1E1;ATP8A1;B3GNT5;B9D1;BAG2;BAMBI;BANK1;BBS10;BBX;BCAR3;BCAS1;…
hsa-mir-629|chr15_70390016_70390216	108	ABCC4;AFAP1L2;AK3;ANK3;APOBR;ARL14EP;ARPC5L;ARRDC3;BARX2;BCAR3;BLVRA;C12orf75;C1QTNF1;C1QTNF2;CA4;CASP10;CAVIN2;CBLN1;CBR1;CHST7;CLIP4;CPEB1;CTNNAL1;DAPP1;DCAF15;DOCK10;DUSP5;ELF3;EMB;EPHA4;EPHB6;EYA2;FAM13A;FCGRT;FHOD1;FOXC1;FOXJ3;FZD10;GAB2;GBP5;HACD1;HOMER1;KIAA0930;KLC2;LBR;LMBR1L;LPCAT1;MKRN3;MXRA7;MYOF;NEDD9;NELL2;NONO;OSBPL10;OSBPL3;PCP4;PDE4D;PEA15;PHACTR2;PHF12;PKDCC;PLA2G2D;PLAC8;PLEK2;…	37	ANTXR2;AR;C2;C3orf52;CARD8;CBS;CD68;CES2;CFLAR;CMBL;CYYR1;DSE;ELF3;EPDR1;F10;FAM102B;FAM229B;GABARAPL1;GNG2;LSAMP;MBNL1;MYOC;MYOCD;NEGR1;PALM;PALM2-AKAP2;PTPRB;RNF128;RTKN;RTL8C;SERPING1;SLC1A1;ZCCHC24;ZNF107;ZNF431;ZNF772;ZNF791	1022	A2M;ABCA6;ABCC1;ABCG1;ABHD4;ABI3;ABL1;ABR;ACAT1;ACOT11;ACOT13;ACVR1B;ADAM19;ADAM28;ADAMTS1;ADAP1;ADH1B;ADH5;ADHFE1;ADNP2;ADRB1;AFAP1;AFF4;AGMAT;AHNAK;AIF1L;AIG1;AK1;AK3;AKT3;ALDH1L1;ALDH7A1;AMACR;AMN1;AMOTL1;ANGPTL2;ANKRD22;ANO6;ANTXR2;ANXA11;ANXA4;AP1S3;AP2B1;APBB1IP;APCDD1;APH1B;APOBEC3C;APOBEC3D;APOL6;AR;ARAP2;ARHGAP29;ARHGEF10;ARHGEF2;ARHGEF37;ARL4C;ARL5A;ARPC2;ARPC5L;ARRDC2;ARSJ;ART4;AS3MT;A…
hsa-mir-635|chr17_66453515_66453715	186	ABCG2;ABL1;ACTN4;ADAM19;ADAMTSL1;ADAP1;ADARB1;ADNP2;ANGPTL2;AP1S3;APH1B;APOL6;ARHGEF2;ARMC9;ARPC1B;ATP1A1;ATP2C2;BATF;BDKRB2;BDNF;BMPR2;C1QTNF1;C1orf21;C8orf88;CACNB3;CASP1;CCDC14;CCL11;CCN4;CCND1;CD40;CDC42EP1;CDKN2B;CDKN2C;CDR2L;CLIP3;COPZ2;CPEB1;CRLF3;CRTAP;CTHRC1;CTSA;CTSK;CYGB;DACT3;DOCK10;DSEL;DUSP7;EML2;EPAS1;EPOR;EPS8L2;ETNK2;EZR;FAAH;FAM216A;FIBIN;FMOD;FOXF2;FSTL1;FXYD6;GDA;GSDME;GYG1;HD…	9	BASP1;CHST3;FAM83D;KREMEN1;LAX1;NCS1;SEMA7A;SERPING1;SLC1A5	529	ABCA6;ABCC1;ABCC4;ABCG1;ABCG2;ABR;ACSF2;ACSS3;ACVR1B;ADAM19;ADAP1;ADHFE1;ADIRF;ADRA2A;AGR2;AIF1L;AK1;AKAP5;AKAP7;AKT3;ALDH1A2;ANKRD29;ANXA11;APOL6;AQP3;AR;ARHGAP32;ARHGEF25;ARHGEF37;ARID3B;ARPC2;ARPC5L;B3GNT3;BACE1;BARX2;BASP1;BAZ2A;BBS10;BCAM;BCAS1;BCAS4;BDH2;BMPR2;BNIP3L;BVES;C11orf49;C14orf132;C1GALT1;C1QTNF1;C1QTNF7;C1orf116;C1orf21;C1orf210;C1orf216;C2orf72;C6orf132;CALM1;CAMK2N1;CAND2;CASP1…
hsa-mir-636|chr17_74733301_74733501	106	ADNP2;ALDH1A1;ARHGEF10;ASPHD1;ATF7IP;ATP2A3;BAG2;BBX;BMP7;C3orf18;C9orf116;CA8;CCNG2;CD38;CD83;CDCA7;CDCA8;CHKA;CHST10;CISH;CLEC10A;CRISPLD1;CYBA;DCLRE1B;DGUOK;DNAJC28;DPCD;EFNA4;ELF4;EPB41L2;EPM2AIP1;ERCC6L2;FAM102B;FAM229B;FGFBP2;FHOD1;FRA10AC1;GAB2;HASPIN;HOXA1;IER5;JPT1;KCNK5;KIAA1522;KREMEN1;LURAP1;MAP3K12;MAP3K6;MATR3;MCM2;MICALL2;MPP5;MPV17L;MYLIP;MZB1;NDOR1;NEK11;NONO;NSMCE3;PHF12;PHF6;PI…	14	C2;FAM102B;GJA1;GPRC5B;ITGA2;MYO1D;MYORG;PRKACB;RIMKLB;RNF157;RPS6KA3;SHMT1;SLC25A5;VAT1	504	ABAT;ABCA6;ABCC4;ABCG1;ABCG2;ABR;ACOT13;ACSL5;ACTN1;ACTN4;ADARB1;ADH5;ADRA2A;ADRB1;AFAP1;AFF4;AIF1L;AIG1;AK3;AKAP5;AKT3;ALDH1L1;AMACR;AMOTL1;ANK3;ANTXR2;AP1S3;AP2B1;APH1B;AR;ARAP1;ARAP2;ARHGAP32;ARHGEF10;ARHGEF37;ARID3B;ARL14EP;ARL4C;ARL4D;ARPC2;ARSJ;ART4;AZGP1;BBS10;BCL2;BDKRB2;BMP5;BNIP3L;BTC;BTLA;BTN3A1;BVES;C11orf74;C14orf132;C1QTNF2;C1QTNF7;C1orf21;C1orf210;C2orf72;C3orf70;C6orf132;CA2;CA8;C…
hsa-mir-637|chr19_3970940_3971140	184	ABCC3;ABHD3;ACSL5;ACTA2;ADIRF;AK3;AKR1C1;ALDH1L1;AMOTL1;ANXA2;ARAP1;ARID3B;ARL5A;ASS1;BAMBI;BBX;BDKRB1;BDNF;BMP2;C9orf40;CA2;CACNB3;CDC42EP1;CDH2;CFAP69;CLIP1;CLIP2;CLU;CMTM3;CMTM8;CNN2;COMT;COQ9;CORO1C;CRB3;CSRP1;CST6;CYBRD1;CYGB;DACT1;DBN1;DCLRE1C;DCP1B;DEPTOR;DOK6;EFS;EHD3;ELF4;EPCAM;EPHB6;EYA2;F2RL1;FAM111A;FAM189A2;FAXC;FERMT2;FGFR4;FLNC;FLT3LG;FNDC3A;FNDC4;GAMT;GJA5;GJC1;GLCCI1;GNB5;GOLIM4;…	20	AR;BMP7;CD4;CD40;CD40LG;COL4A1;CYBRD1;EFNA1;FNBP1;GALNT10;PC;PCDHB2;RTL8A;SLC47A1;STMN3;TLN1;UNC5B;ZNF25;ZNF251;ZNF385A	717	A4GALT;ABAT;ABCA6;ABCC1;ABCG1;ABHD4;ABI3;ABL1;ABR;ABTB2;ACOT11;ACTN4;ACVR1B;ADAP1;ADARB1;ADHFE1;AFAP1;AGMAT;AGPAT2;AIF1L;AJUBA;AK1;AK3;AKAP5;AKNA;AKT3;ALDH4A1;AMACR;AMOTL1;ANGPTL2;ANKRD22;ANTXR1;ANTXR2;AOC3;APH1B;APLNR;APOBEC3C;APOBEC3D;APOBR;APOL6;AR;ARAP1;ARAP2;ARHGAP25;ARHGAP27;ARHGAP32;ARHGEF37;ARHGEF6;ARID3B;ARL4C;ARL4D;ARPC2;ART4;AS3MT;ATF7IP;ATP6V1E1;AZGP1;B3GNT3;BAMBI;BAZ2A;BCAM;BCAS1;BCA…
hsa-mir-638|chr19_10828680_10828880	129	ABHD3;ABR;ABRAXAS1;ACTN4;ADNP2;ADRA2A;ARHGAP4;ARHGEF2;ARL14EP;ARL4D;ATP2A3;BAG3;BAZ2A;BBIP1;BBS7;BTC;C1QTNF3;C1orf216;C9orf40;CAPN1;CBS;CCDC69;CHST9;CISH;CKLF;CLCN2;CLDN10;COL1A1;COL5A1;COPS8;CPOX;CRYL1;CTNNAL1;CYBA;CYC1;DACT1;DAPK2;DBNDD1;DCAF15;DHCR7;EID1;EMB;EOGT;EPHB4;EPOR;FERMT2;GALNT10;GPR160;GRK2;GYS1;HNF1B;KHDRBS3;LBH;LDB2;LDHB;LMBR1L;LRATD1;LZTFL1;MACC1;MAP3K3;MARVELD1;MATR3;MEIS2;MGST3;…	11	AR;CD4;DACT3;GALNT10;LMBR1L;MFGE8;OSCP1;PPM1F;PTEN;RPS6KA1;STARD10	268	ABAT;ABCA6;ABCG2;ACSL5;ADAM28;ADAMTSL1;ADH5;AIG1;AKNA;AMOTL1;ANTXR2;AP1S3;APLNR;APLP2;ART4;ATG5;ATP2B1;BAMBI;BBIP1;BCAS1;BCAS4;BLVRA;C11orf74;C1QTNF1;C1QTNF2;C2orf72;C4orf19;CAB39L;CALM3;CBS;CCDC69;CCDC92;CCL11;CCND1;CCNG2;CCNJL;CD200;CD3D;CD4;CD47;CD83;CDCA8;CDKN2B;CDR2L;CDS1;CELF2;CERCAM;CES2;CHRDL1;CHST11;CHST9;CLCN4;CLDN10;CLIC5;CLIP2;CLIP3;CMBL;CNPY4;COL5A3;COPZ2;CRTAP;CRTC3;CTF1;CYTIP;DACT1…
hsa-mir-639|chr19_14640200_14640400	122	ABI3;ABRAXAS1;ADH1C;ADIRF;ANXA2R;APOBEC3C;ARAP1;ARPC5L;ATP1A1;BCL10;BDNF;BSCL2;BSG;C1QA;C2orf81;CALHM2;CAPN1;CCDC69;CDCA8;CISD1;CLIP1;COL6A3;COPZ2;CPEB1;CYBA;CYTH3;DCLRE1B;DHCR7;EEF1AKMT4;EFNA4;EMP3;ENPP5;EPN3;EPOR;FAM102A;FNDC4;FOXQ1;FXYD5;GDPD5;GGT1;GLCCI1;GNG12;GNGT2;GPC1;GPNMB;HHLA3;HIST1H2BF;HOXD9;HSD17B14;HSF2;HSPB1;IGFBP6;IL17RE;ISYNA1;KAZN;KCTD10;KRT19;LRIF1;MBD2;MBOAT2;MCM2;MLPH;MTSS2;MZ…	1	FOXC1	107	ACVR1B;ADARB1;AFAP1;APOBEC3C;ARHGAP29;ARHGEF37;BLVRA;C16orf54;C1orf115;C1orf21;CAMK2N1;CCND1;CCNG2;CCNJL;CD247;CEP120;CHST10;CNN1;CYBA;DDR2;DNAJC18;DSE;ECHDC3;EHD1;ELF4;EPB41L2;F10;FAM219A;FBXL7;FBXO21;FOXC1;FZD1;FZD10;FZD8;GAS7;GPX8;HADH;HOOK1;HOXA9;JAM3;LBH;LMO3;LPAR3;LSAMP;MARCH3;MARVELD3;MCOLN3;MEX3B;MGLL;MN1;MXRA7;NEK9;NET1;NR3C1;NRP1;NXPE3;ORC6;PAG1;PHLDA3;PIK3IP1;PIP4K2A;PKP2;PLCB3;PLXNA2;…
hsa-mir-640|chr19_19516490_19516690	202	ABCC1;ABL1;ACTN4;ADARB1;ADNP2;AFAP1L2;ALDH1B1;APOBR;ARHGAP8;ARHGEF10;ARL5A;ARPC5L;ATP2A3;B3GALNT1;BBIP1;BBS10;BLVRB;BMP4;BMP5;BTC;BTG3;C12orf75;C6orf141;C8orf88;CAMK1;CCDC121;CCDC6;CDC42EP1;CDC42SE1;CENPH;CEP135;CEP68;CHST10;CKLF;CLDN1;CNKSR1;COL5A1;COLEC11;CREB3L4;CRISPLD1;CST6;CST7;CYBA;DACT3;DBN1;DLG3;DPYD;DUSP7;ECHDC3;EDIL3;EFHD1;EIF4EBP1;ELF3;EPM2AIP1;EPOR;ESAM;EYA2;FAM161B;FAM189A2;FGFR1;FL…	37	ALDH2;AR;ARPC2;AS3MT;C2;C2orf72;CCDC6;CCDC69;CCR6;CD9;CD96;CLU;CLUAP1;CMBL;CYB5A;CYTIP;EMP2;F2RL1;FBLIM1;FBXL2;FUT2;ITIH5;JPH2;KCNMB1;NPHP1;PAG1;PC;PDLIM3;PHLDA3;RAB11FIP1;RTN2;SLC1A5;TLR6;TMEM154;USP1;ZNF431;ZNF708	425	ABCA6;ADH5;ADRA2A;AFF4;AIG1;AKAP5;ALDH2;ALDH7A1;AMOTL1;ANKRD29;ANXA11;ANXA4;AP1S3;APCDD1;APLNR;APOL6;ARHGAP10;ARHGAP29;ARHGAP32;ARL14EP;ARPC2;ARRDC3;AS3MT;ATG5;ATP2B1;B3GNT3;BACE1;BAMBI;BAZ2A;BBIP1;BCL2;BICC1;BMP5;BMPR2;BNIP3;BTN3A3;C11orf52;C1GALT1;C1orf116;C1orf21;C2orf72;C3orf70;C4orf19;C6orf132;C6orf141;CA12;CA8;CAB39L;CALD1;CAMK2N1;CAP2;CAPN5;CAV1;CAV2;CCDC170;CCDC69;CCDC92;CCL28;CCL5;CCNJL;…
hsa-mir-641|chr19_40791092_40791292	184	ABCC1;ABL1;ACTN4;ADGRA2;ADH5;AGPAT2;AKR1C3;ALDH4A1;ANO6;ANXA3;APOL6;AR;ARHGAP8;ARL4A;ARMCX1;ATG5;ATP6V1E1;B3GNT3;BATF;BBIP1;BDH2;BVES;C12orf75;C14orf132;C3orf52;CBLC;CCDC8;CD40;CDH2;CDKN1C;CDKN2C;CLDN11;CLDN3;CLIP2;CMTM4;COL6A1;COLEC11;CPOX;CRIM1;CRTAP;CXCR5;CYC1;DHCR24;DHCR7;DSG2;ECHDC3;ECSCR;EFEMP1;EIF4EBP1;EMP3;EPS8;ESRP1;F2RL1;FAM111A;FAM13A;FAM83D;FBLIM1;FBXO36;FCRL5;FOXM1;FUT2;GAMT;GOLIM4;G…	14	CALM3;CDKN2B;ID4;IQGAP2;LPP;MAP1B;MAPK10;NREP;NRIP1;P2RY1;PMAIP1;TES;TMEM9;TMEM98	657	A2M;ABCG2;ABL1;ACADL;ACSF2;ACSS3;ACTN1;ACTN4;ADH1B;AFAP1;AFAP1L2;AFF4;AGMAT;AGR2;AIF1L;AJUBA;AK3;AKT3;ALDH1A2;ALDH1A3;AMN1;AMOTL1;ANKRD22;ANO6;ANTXR2;ANXA11;ANXA4;AOC3;APCDD1;APH1B;APOL6;AR;ARHGAP29;ARHGEF37;ARID3B;ARL4D;ARL5A;ARRDC3;AS3MT;ASPN;ATF7IP;ATP2A3;ATP2B1;ATP8A1;BACE1;BAMBI;BANK1;BBIP1;BCAS1;BCAS4;BCL10;BCL2;BDH2;BDKRB2;BDNF;BHLHE41;BMP2;BMP5;BNIP3L;BTLA;C12orf75;C14orf132;C1GALT1;C1orf…
hsa-mir-643|chr19_52772723_52772923	174	ABRAXAS1;ADH5;AK3;ALDH1B1;ALDH7A1;AMN1;APH1B;APLP2;ARHGAP21;ARRDC3;BBS7;BDKRB2;BTC;BTN3A1;C11orf74;C1QL1;C1orf54;CARD8;CCL28;CD38;CETN2;CFL2;CISD1;CLCN2;CLCN4;CLDN23;CPED1;CPNE5;CRAT;CST6;CTSK;DENND5A;DLG3;DNAJC28;DOK2;DOK6;DSP;EFCAB1;EFNA4;EMB;EOGT;FAM162B;FAM83B;FBXL7;FGF7;FHOD1;FILIP1L;FOXF1;FOXF2;GDF10;GFOD1;GJA1;GPR55;HEPH;HEY1;HEY2;HHLA3;HOMER2;HSF2;HSPA4L;IFI27;IFT81;IGSF1;ILDR1;IRAK1BP1;I…	5	APOL6;CPOX;F10;PMAIP1;ZNF107	391	ABCA6;ABCC4;ACOT13;ACSM3;ACSS3;ADAM28;ADH1B;ADH5;AHCYL2;AIF1L;AIG1;AK3;AKNA;AKT3;AMN1;ANK3;ANKRD13A;ANKRD22;ANTXR2;ANXA11;ANXA4;AP2B1;APOL6;ARHGAP29;ARHGEF2;ARL4A;ARRDC3;ART4;ASPN;ATP2B1;ATP2C2;ATP8A1;B3GALNT1;B3GALT2;BACE1;BAG2;BBX;BCAR3;BCL2;BDNF;BICC1;BMP5;BMPR2;BTG3;BTLA;C11orf74;C1QTNF2;C1QTNF7;C1orf116;C3orf52;C6orf132;CA12;CA8;CAB39L;CALD1;CAND2;CBS;CCDC14;CCDC69;CCDC80;CCNG2;CD27;CD302;CD…
hsa-mir-647|chr20_62587638_62587838	180	ABCC1;ACADL;ACOT13;ADARB1;ADGRG6;AFAP1;AGMAT;AMACR;AMN1;AP1S3;ARAP1;ARAP2;ARG2;ARHGEF10;ARL14EP;ARPC5L;ATG5;AZGP1;BBIP1;BSCL2;CA2;CA8;CBS;CD34;CDKN2B;CDKN2D;CEP135;CFAP36;CHST10;CIP2A;CLDN3;COQ9;CORO1C;CPOX;CYC1;DBNDD2;DCLRE1C;DDIT4L;DHCR7;DNAAF4;DNAJC12;EML2;EPHA4;EPS8L2;ESAM;ETFRF1;EYA2;EZH2;FADS3;FAS;FDXR;FHL1;FLNA;FOXC2;FOXQ1;FRMD3;FRMD6;GABARAPL1;GCAT;GFRA3;GNG4;GYS1;HDAC10;HLTF;HOOK2;HOXA4;…	12	ADAP1;ITGA3;NFIX;PC;PCSK6;PTGIS;RTL8A;SECISBP2;SECISBP2L;STX6;VAV3;ZNF610	587	ABAT;ABCC1;ABCG2;ABHD4;ABI3;ABR;ABTB2;ADAM19;ADAM28;ADAMTSL1;ADAP1;ADARB1;ADH5;ADIRF;AFF4;AGR2;AHCYL2;AJUBA;AK3;AKNA;AKT3;ALDH4A1;ALDH7A1;AMOTL1;ANKRD13A;ANKRD22;ANO6;ANO9;ANXA11;APH1B;APOL6;AR;ARAP1;ARHGAP32;ARHGAP8;ARHGEF2;ARHGEF37;ARHGEF6;ARL14EP;ARPC2;ARRDC2;ART4;ASS1;ATF7IP;ATG5;ATP2A3;BACE1;BAMBI;BARX2;BCAS1;BCL11A;BDKRB2;BDNF;BMPR2;BTLA;BTN3A1;BTN3A3;BVES;C1GALT1;C1QTNF7;C1orf21;C1orf210;C…
hsa-mir-652|chrX_109246242_109246442	107	ABCG2;ABI3;ACSS2;ADGRE5;AQP3;ARAP1;ARHGAP27;ARHGAP6;ARHGEF37;ARL4C;BCAS1;BCAS4;BTG3;C2orf72;C6orf141;CA2;CAMK1;CCL5;CDC42BPA;CDC42EP1;CDKN2C;CEACAM1;CEBPA;CEP135;CHRDL2;CKLF;CLCN2;CLDN3;CNPY4;CPM;CYP39A1;DHCR7;DUSP4;EFNA1;EMP2;ETFA;FAM189A2;FAM210B;FAM229B;FGFR4;GALNT12;GATA3;GEM;GJB1;GLUL;HADH;HERPUD2;HOOK2;HPGD;HSD17B2;HSDL2;HSH2D;IFT57;ILDR1;JAML;KANSL1L;KCNK5;KIF20B;KLF4;LIMA1;LLGL2;LPCAT1;LR…	26	ACTN4;ATF7IP;BSG;CBS;CDC42EP1;DOCK11;GDPD5;HACD1;HOXA9;HSF2;ITGB8;LRRC1;MGST1;MORF4L2;MRAS;MXRA7;NXN;PTEN;QSOX1;SDC1;SLC12A6;SLC1A1;STK4;TSLP;VPS37B;ZNF431	383	ABL1;ACVR1B;ADAM28;ADAP1;ADH5;ADIRF;ADNP2;AFAP1;AGR2;AHCYL2;AHNAK;AIG1;AK3;AMACR;AMOTL1;ANTXR2;AOC3;APLNR;APOL6;ARHGEF10;ARHGEF37;ARHGEF6;ARL5A;ATF7IP;B3GALNT1;B3GALT2;BACE1;BAMBI;BARX2;BCL10;BCL11A;BDKRB2;BMP2;BSG;BTG3;C14orf132;C15orf48;C1GALT1;C1orf21;C1orf210;C4orf19;C6orf141;CA8;CACNB3;CALM1;CAMK2N1;CAPN2;CAPN5;CCDC6;CCDC80;CCL28;CCND1;CCR4;CD109;CD302;CD3D;CD4;CDC42BPA;CDC42SE1;CDCP1;CDKN2C…
hsa-mir-658|chr22_38240236_38240436	179	ACSM3;ADGRL4;AK3;ANTXR2;ANXA2;APOBEC3D;AR;ARHGAP10;ARHGAP6;ATG5;ATP1A1;BAG2;BMP2;BTG3;C3orf52;CAMK2G;CD34;CDCA8;CDK13;CDKN2D;CEACAM1;CEP135;CFAP69;CHKA;CLCN4;CLEC10A;CMBL;CMTM8;COL5A3;CROT;CSRP1;CST7;CTNNAL1;DGCR6;DHX40;DNAJC12;DNASE1L3;DOCK10;DPYSL2;DUSP5;EEF1AKMT4;EFHC2;EIF4EBP1;ELOVL4;EML2;EOGT;EPCAM;EPHA3;ERBB2;ESRP1;FAM13A;FAM161B;FAM216A;FAM221A;FAM76B;FAR2;FBLN7;FGFR4;FHOD1;FNDC4;FZD5;GCAT…	17	AK1;ENG;FNBP1;FXYD1;GJC1;HASPIN;IRAK1BP1;IREB2;JAM2;LIMS2;RBMS2;RILPL1;SPATS2L;SPR;SPRY4;TTLL1;TYRO3	222	ABTB2;ACADL;ACOT11;ACTN1;ADARB1;AFAP1;AGMAT;AKNA;ALDH1B1;ANKRD29;APOBEC3C;APOE;ARHGAP27;ARHGAP32;ARRDC2;AS3MT;ATP2A3;BCAM;BCAS4;BCL2;C1QL1;C1QTNF3;C1orf210;C6orf141;CASC4;CBS;CCL28;CD37;CDC42BPA;CDC42SE1;CDH3;CDS1;CEBPA;CELF2;CERCAM;CFL2;CLEC10A;CMBL;CNN1;CNN2;COL6A2;CORO1C;CORO6;CPM;CPZ;CREB3L2;CRTAP;CRTC3;CSDC2;CXCR5;CYTH3;DBNDD1;DDO;DEPTOR;DERL3;DMKN;DNAJC28;DNASE1L3;DPY19L4;DSEL;ELOVL6;EMILIN…
hsa-mir-659|chr22_38245132_38245332	211	ABCA6;ABR;ACSM3;ADGRA2;ADGRD1;AIG1;ALDH1L1;AMOTL1;ANKRD13A;ANO6;ANXA2R;APOL6;ARAP1;ARAP2;ARHGEF37;ARL4C;ATF7IP;ATG5;BBS10;BHLHE41;BIK;BMP5;BMP7;BMPR2;BST2;BTG3;BTLA;C11orf74;C11orf96;C1GALT1;C1QTNF7;CAMK2G;CAP2;CCDC170;CCDC6;CCN4;CDC42BPA;CDC42EP1;CDCA7;CDCP1;CDS1;CEP68;CES2;CH25H;CHST9;CLCN2;COL1A1;COLEC11;CPZ;CXCR5;DEPDC7;DNAJC12;DOK6;DUSP7;EAF2;EFCAB1;EGFLAM;EOGT;EPB41L2;EPDR1;EPHA3;EPN3;EPOR;…	3	BBX;CD38;TRIM14	755	ABAT;ABCA6;ABCC1;ABCG2;ABHD3;ABR;ACSL5;ACSM3;ACSS3;ACTN1;ACTN4;ACVR1B;ADAM19;ADAMTS1;ADARB1;ADCY5;ADH1B;AFAP1;AFF4;AGMAT;AGR2;AIF1L;AIG1;AJUBA;AK3;AKAP5;AKNA;ALDH1A2;ALDH2;ALDH7A1;AMACR;AMOTL1;ANKRD13A;ANKRD29;ANTXR1;ANTXR2;ANXA11;ANXA3;AP1S3;AP2B1;APOBEC3C;APOBEC3D;APOL6;AR;ARAP1;ARG2;ARHGAP27;ARHGAP29;ARHGAP32;ARHGAP6;ARHGEF10;ARHGEF2;ARHGEF37;ARHGEF6;ARL4C;ARL5A;ARPC2;ARRDC2;ASAP2;ASS1;ATP2A3;…
hsa-mir-660|chrX_49687125_49687325	207	ACTN1;AK3;AKT3;ANKRD22;ANTXR1;APOL6;ARHGAP32;ARMC9;ARPC1B;ASRGL1;BAG2;BARX2;BCAR3;BNIP3;BTC;C1GALT1;C1QTNF3;C8orf88;CACNB3;CAVIN2;CCDC6;CCN4;CD200;CD4;CD69;CDC37L1;CDC42BPA;CDC42EP1;CDH11;CEP135;CFAP300;CLCN2;CNN2;COL3A1;COL4A5;COLEC12;CORO1C;CROT;CSDC2;CXCR3;DAPP1;DDR2;DERL3;DMKN;EFHC2;EHF;EIF4EBP1;ELF4;EPM2AIP1;ETFRF1;EZR;FAM102B;FAM76B;FBXO36;FCGRT;FCMR;FGL2;FKBP7;FRS2;FZD1;FZD6;FZD8;GALNT3;GC…	60	ADAMTS1;ALDH1A2;AMOTL1;AP1S3;APOL6;AR;ARL4C;ARRDC3;C2;C6orf132;CAV1;CCDC6;CCDC69;CD4;CES2;CLIC5;DBN1;DCBLD2;DNAJC28;EFEMP2;EMP2;ENPP5;FAM13C;FAM229B;GJB1;GPR55;HACD4;KCNMB1;LMBR1L;LRIF1;LSAMP;MACC1;MCL1;MYH11;MYOC;MYOCD;NPR1;NR3C1;PACS1;PARVA;PEA15;PMAIP1;PRRG4;PXDN;RETSAT;RILPL1;RNF157;S1PR1;SAMD5;SMAGP;SORBS2;SPIB;SYNGR1;TMEM109;TMEM154;TMOD3;VEGFA;VSIG2;XRCC2;ZBTB26	966	ABAT;ABCG1;ABCG2;ABHD4;ABI3;ABTB2;ACTN4;ADAM19;ADAM28;ADAMTS1;ADAMTSL1;ADAMTSL4;ADARB1;ADCY5;ADH1B;ADH5;AFAP1;AFF4;AGMAT;AIF1L;AIG1;AJUBA;AK1;AKAP9;AKNA;AKT3;ALDH1A2;ALDH1L1;ALDH7A1;AMACR;AMN1;AMOTL1;ANK3;ANKRD13A;ANKRD22;ANKRD29;ANO6;ANTXR1;ANTXR2;ANXA11;ANXA4;AOC3;AP1S3;AP2B1;APBB1;APCDD1;APLNR;APLP2;APOL6;AR;ARAP1;ARAP2;ARHGAP10;ARHGAP27;ARHGAP29;ARHGAP32;ARHGAP8;ARHGEF2;ARHGEF25;ARHGEF37;ARHG…
hsa-mir-671|chr7_150929484_150929684	151	ABRAXAS1;ACSM3;ACTN1;ADH5;AIG1;AK3;ALDH1A2;ALDH1B1;ALDH7A1;ANKRD29;ARHGAP6;ARL4C;ARMC9;ASPN;ATP2B1;BAG3;BCL2;BMPR2;BNIP3;C8orf88;CCND1;CD83;CDC37L1;CDR2L;CENPH;CLDN11;CLUAP1;CMTM4;COL5A1;CREB3L2;DBNDD2;DCLRE1C;DCN;DDX50;DENND2A;DGUOK;ECI2;EEF1AKMT3;EFEMP2;EFNA4;EPAS1;EPOR;ERCC6L2;EZR;FAM102A;FAM162B;FBXO36;FDXR;FHOD1;FNBP1L;FNDC3A;FOXC2;FOXM1;FRMD6;GALNT16;GANC;GREM1;GRK2;HDAC10;HOMER1;HSPG2;HTRA…	21	AR;CCDC6;CORO1C;CRLF3;CRTC3;FBXO36;FOXM1;GJC1;LGALS3;LGALS3BP;LRRN2;MAOB;MARVELD1;MYH9;NCS1;TRIM2;VAV3;YWHAZ;ZFP36;ZFP36L2;ZNF391	586	ABAT;ABCC1;ABCG1;ABHD4;ABR;ABTB2;ACOT13;ADAM19;ADAM28;ADAMTS1;ADAMTSL1;ADAP1;ADARB1;ADCY5;ADRB1;AFAP1;AFF4;AGMAT;AGPAT2;AHNAK;AIF1L;AK1;ALDH1A2;ALDH1B1;AMOTL1;ANK3;ANO6;ANTXR1;ANTXR2;ANXA2;AOC3;AP1M2;AP2B1;APCDD1;APH1B;APLNR;APLP2;AQP3;ARAP1;ARHGAP27;ARHGEF2;ARHGEF37;ARL4C;ATP2A3;ATP6V1E1;ATP8A1;BACE1;BAG2;BAMBI;BAZ2A;BID;BLVRA;BMP2;BMPR2;BSPRY;BTLA;C11orf96;C14orf132;C1QA;C1QL1;C1QTNF1;C1orf21;C…
hsa-mir-7-1|chr9_86595004_86595204	195	ABCC4;ABHD3;ACTN1;ADAMTSL1;ADARB1;ADGRE5;AIF1L;AIG1;AIM2;AKR1C3;ALDH1B1;ALDH2;ALDH7A1;APOBEC3D;APOBEC3G;ARHGAP8;ARHGEF19;ARPC2;ATG5;ATP2B1;BAZ2A;BBIP1;BBS10;BCAM;BLVRB;BMP2;BSCL2;C12orf75;C14orf132;C15orf65;C1QTNF2;C9orf40;CA4;CACNB3;CASP8;CAST;CAV1;CCDC14;CCDC92;CDC42EP1;CENPH;CH25H;CHKA;CIP2A;CKS2;COPS8;CORO1C;CRLF3;CTF1;CTSA;DGUOK;DHCR7;DHX40;DIPK1A;DSP;DSTN;ECHS1;EFNA1;EHD1;EPHA4;EPHX1;ETFA;F…	25	ABCC4;C2;COL4A1;COPS8;CRLF3;EGFR;EMB;EPB41L4B;FGF2;FZD5;KCNJ2;LBR;MOCS2;PHF13;PRNP;RAB31;SC5D;SDC2;TP53INP1;TWIST1;VEGFA;WAS;WASL;XRCC2;ZNF703	1162	ABAT;ABCA6;ABCC1;ABCC4;ABCG1;ABCG2;ABHD3;ABL1;ABR;ACADL;ACOT13;ACSF2;ACSL5;ACSS2;ACSS3;ACVR1B;ADAM19;ADAM28;ADAMTS1;ADARB1;ADCY5;ADH1B;ADNP2;AFAP1;AFAP1L2;AFF4;AGMAT;AHCYL2;AHNAK;AIF1L;AK3;AKAP5;AKNA;AKT3;ALDH1A2;ALDH1A3;ALDH1B1;ALDH4A1;ALDH7A1;AMACR;AMN1;AMOTL1;ANGPTL2;ANK3;ANKRD13A;ANKRD22;ANKRD29;ANO6;ANTXR2;ANXA11;ANXA2R;ANXA3;AOC3;AP1S3;APCDD1;APH1B;APOBEC3C;APOBEC3G;APOL6;AR;ARHGAP10;ARHGAP…
hsa-mir-744|chr17_11924034_11924234	181	ABCA6;ACTN4;ADRA2A;AEBP1;AHNAK;AIG1;ANKRD13A;APOBEC3C;ARID3B;ASPN;ATP1A1;B9D1;BBX;BCL10;BEX4;BEX5;BSG;C14orf132;C3orf52;C3orf70;CALM1;CALM3;CAMK2G;CBS;CBSL;CDKN1C;CDKN2D;CDR2L;CHIC1;CISD1;CMTM4;CROT;CSF2RB;CST7;CTNNAL1;DBN1;DCLRE1C;DENND2A;DGCR6;DHCR7;DPYSL2;ECHS1;ECI2;EFCAB1;EPHA4;EPM2AIP1;EPS8;ERCC6L2;ETFA;FAM162B;FAM216A;FARP1;FAXC;FBLN5;FBXL2;FMOD;FNDC3A;FOXQ1;FZD5;GALNT17;GDF7;GJC1;GNAL;GPX3…	73	ABI3;ABL1;ACTN4;AGPAT2;AKAP5;AP2B1;AR;ARHGEF2;AS3MT;ATF7IP;BAMBI;C2;CASP8;CCDC170;CD4;CEBPA;CGN;CGNL1;CNN2;COL5A1;COTL1;CYB5R3;F2RL1;FAM83F;FGFR1;HS3ST1;HSPA4L;IER5;JCAD;KIAA0408;LARP1;LARP6;LGALS3;LY6E;LYNX1;MARCH3;MARVELD1;MATR3;MCAM;MYH11;NANOS1;NCS1;NFIX;NONO;NXPE3;OSBPL10;PDCD4;PKP2;PLEKHG2;PLS1;PPIC;PPM1M;PTEN;PYGB;RAB11FIP1;RAB17;RAI1;RRAGD;SALL1;SCIN;SECISBP2;SFRP1;SH3GL1;SLC1A5;SMAGP;ST3…	678	ABCA6;ABCC4;ABCG2;ABHD3;ABL1;ACOT11;ACOT13;ADAMTSL1;ADAP1;ADCY5;ADH5;AFF4;AGMAT;AHCYL2;AIF1L;AIG1;AK1;AKAP5;AKAP7;AKT3;ALDH1A2;ALDH2;ALDH7A1;AMACR;AMOTL1;ANK3;ANKRD13A;ANKRD22;ANKRD29;ANTXR2;ANXA11;APCDD1;APLNR;APOBEC3C;AR;ARHGAP25;ARHGAP29;ARHGEF10;ARL4C;ARPC2;ART4;AS3MT;ASRGL1;ATP2A3;AZGP1;B3GNT5;BAMBI;BBX;BCAS4;BCL10;BCL2;BDNF;BICC1;BIRC3;BMP5;BMPR2;BNIP3;BNIP3L;BST2;BTC;BTN3A1;BTN3A3;BVES;C11…
hsa-mir-762|chr16_30886694_30886894	217	ABCA6;ACSM3;ACVR1B;ADAMTSL4;ADNP2;AIG1;AKT3;AP2B1;AQP3;ARL14EP;ATF7IP;ATP6V1E1;BCL11A;BDKRB2;BNIP3;BTC;C1QTNF3;CA2;CALHM2;CBR3;CCDC8;CCN4;CCSER2;CDKN2B;CENPH;CFAP300;CH25H;CHST10;CKS2;CLEC1A;CNGA1;CORO1C;CORO2A;CPEB1;CPOX;CROT;CYB5A;DBNDD1;DBNDD2;DDIT4L;DDX5;DEFB1;DGCR6;DGUOK;DNAJC12;DPY19L4;DUSP4;DUSP6;ECM2;EDNRA;EEF1AKMT4;EFHC2;EFNA4;EHHADH;EPB41L2;EPHA4;EPHX1;ERCC6L2;ERRFI1;ETFA;ETNK2;EZR;FAAH…	20	ABL1;AR;BARX2;CA8;CDCA8;COL1A1;FSCN1;MDK;NDOR1;NFIX;ORC6;PC;PCP4;PCP4L1;SLC12A7;TMEM109;TSKU;VAV3;ZBTB46;ZNF703	746	A4GALT;ABCG1;ABHD4;ABI3;ABL1;ABR;ACOT13;ACSF2;ACSS2;ACTN4;ACVR1B;ADAMTSL4;ADAP1;ADARB1;ADCY5;ADRA1A;AEBP1;AFAP1;AFF4;AGPAT2;AGR2;AHCYL2;AHNAK;AK1;AKNA;AKT3;ALDH1A2;ALDH4A1;ALDH7A1;AMACR;AMOTL1;ANKRD22;AOC3;AP1S3;APBB1;APCDD1;APH1B;APLNR;APOBEC3C;APOL6;AR;ARAP1;ARG2;ARHGAP27;ARHGAP29;ARHGAP32;ARHGAP4;ARHGAP6;ARHGEF10;ARHGEF2;ARID3B;ARL4C;ARPC2;ARRDC2;ART4;ASAP2;ASS1;ATF7IP;ATP2A3;ATP6V1E1;ATP8A1;A…
hsa-mir-877|chr6_30539109_30539309	155	ABHD3;ACOT13;ACTN4;ADAMTS1;AGMAT;AKT3;ALDH1B1;ARHGAP6;ASRGL1;ATG5;ATP2C2;BASP1;BBS10;BBS7;BSPRY;BTG3;C1QL1;C1orf54;CAPN2;CASP10;CAVIN2;CCDC69;CCL28;CD83;CDKN2D;CEP120;CETN2;CFAP69;CISD1;CKAP2;CMTM4;CORO6;CUTC;DCLRE1C;DCP1B;DDX50;DEPDC7;DLG3;DNAJB5;DOCK10;DPYSL3;DSE;ENPP1;EPB41L2;EPCAM;EPM2AIP1;EPOP;ERCC6L2;FAM102B;FBXL7;FGFBP2;FGFR4;FILIP1L;FLNC;FLRT3;FRA10AC1;FRS2;FUOM;GBP5;GCNT1;GIMAP8;GYG1;HAS…	93	ABR;ADAMTS1;ANTXR1;AP2B1;APOL6;AQP3;AR;ARHGEF2;ARHGEF6;ARRDC3;BASP1;BNIP3;BNIP3L;C1orf115;C2;CD4;CDC42EP1;CDR2L;CLMP;CLSTN3;CMTM8;COL5A3;COL6A1;COLEC12;DBN1;ECI2;ECM2;ELF4;ENPP5;FAM216A;FAM83F;FAXC;FNDC3A;FOXC1;GAPDH;GCNT1;GNAI2;GNG2;GOLIM4;GPR55;HADH;HELLS;HSPA12B;ITPR3;LARGE2;LARP1;LIMA1;LPXN;LY6E;MAGED2;MARC2;MBNL1;MYH9;MYOC;MYOCD;NECAB3;NEK9;NR2F2;NUCKS1;PEA15;PFKM;PGRMC1;PIGR;PRDM1;PRKCB;PRO…	896	ABAT;ABCA6;ABCC1;ABCC4;ABHD3;ABHD4;ABI3;ABL1;ABR;ABTB2;ACAT1;ACOT11;ACOT13;ACTN1;ACVR1B;ADAM19;ADAM28;ADAMTSL1;ADARB1;ADCY5;ADH1B;ADH5;AFAP1L2;AFF4;AGR2;AJUBA;AK1;AKAP5;AKNA;AKT3;ALDH1L1;AMACR;AMOTL1;ANK3;ANKRD22;ANKRD29;ANO6;ANTXR1;ANTXR2;ANXA11;AP1M2;AP1S3;APBB1;APH1B;APLNR;APOBEC3C;APOE;APOL6;AQP3;AR;ARAP1;ARAP2;ARHGAP29;ARHGAP32;ARHGAP6;ARHGEF37;ARID3B;ARL14EP;ARL4A;ARL5A;ARMCX1;ARPC2;ARRDC3;…
hsa-mir-92a-1|chr13_91999948_92000148	96	ACSM3;ACVR1B;ADAMTSL4;ALDH1A2;ARG2;ARL14EP;ATP2A3;BAZ2A;BCAR3;BCL2;CA8;CFLAR;CHKA;CHST10;CLCN2;CSRP2;DGUOK;DNAJC12;DPCD;EEF1AKMT4;ELF3;ELF4;EPOR;FBLIM1;FBXO36;FCRL5;GCAT;GJA1;GPR153;GRAMD1C;GRK2;HDAC10;HSPA4L;ID1;IQCE;KAZN;KCNK5;KLF3;LIMA1;LPXN;LRRC1;LSM11;MAP3K12;MAPK11;MED28;MEX3B;MRAP2;MST1R;MUS81;NAA16;NDOR1;ORC6;P2RY2;PABPC4L;PACS1;PHF12;PIAS3;PIP5K1B;PNP;PPP1R15A;PRDM1;PRPF38B;PTPN3;RAI1;RA…	14	AR;BCL11A;C2;CISH;FAM49A;FAS;HOXA7;IQGAP2;PTEN;PYCR1;SLC2A4;STARD8;UBE2S;UNC5B	1233	A4GALT;ABAT;ABCA6;ABCC1;ABCG1;ABCG2;ABHD4;ABI3;ABL1;ABR;ABTB2;ACADL;ACOT11;ACOT13;ACSF2;ACSL5;ACTG2;ACTN4;ACVR1B;ADAM19;ADAMTSL1;ADAMTSL4;ADAP1;ADH1B;ADH5;ADRA1A;ADRB1;AFAP1;AFF4;AGMAT;AGPAT2;AGR2;AIF1L;AIG1;AK1;AK3;AKAP5;AKAP7;AKNA;AKT3;ALDH1A2;ALDH1A3;ALDH1B1;ALDH4A1;ALDH7A1;AMACR;AMOTL1;ANGPTL2;ANK3;ANTXR1;ANTXR2;ANXA11;ANXA2;AOC3;AP1S3;AP2B1;APH1B;APLNR;APOBEC3D;APOL6;AR;ARAP1;ARHGAP25;ARHGAP…
hsa-mir-940|chr16_2318320_2318520	183	ABCC1;ACSS2;ACVR1B;ADAM19;ADAMTSL4;AK3;AKR1C3;ALDH1A2;ANGPTL2;AQP3;ATF7IP;BAG2;BBS7;BMP4;CBSL;CCDC170;CCDC68;CCDC80;CD34;CDC37L1;CDC42EP1;CDH13;CFAP69;CHST10;CISD1;CKLF;CLBA1;CLDN1;CLIC2;COPS8;CORO2A;CRIM1;CSRP2;CUTC;CYYR1;DCAF15;DCP1B;DHCR7;DHX40;DOK6;DPCD;DPY19L4;DUSP6;EDNRA;EEF1AKMT3;EEF1AKMT4;EFCAB1;EPHA1;EPHB6;EPM2AIP1;EPOR;ERCC6L2;ETFRF1;FADS3;FAM124B;FAM216A;FAM3B;FAM83D;FAXC;FBLN1;FBLN7;F…	90	AHCYL2;AP1S3;APOL6;AR;AS3MT;BCAS4;BTLA;BVES;C6orf141;CALM3;CASP8;CCDC6;CCDC68;CDCP1;CES2;CFL2;CGN;CGNL1;COL1A1;CPE;CPNE5;CRTAP;EFNA1;EPM2AIP1;ERCC6L2;FERMT2;FOXC1;FUT2;GOLIM4;HASPIN;HEYL;IPCEF1;IREB2;KCNK5;LAX1;LPP;LPXN;MDK;MOB3A;MORN4;MSL2;MXI1;MXRA7;MYH9;NDRG1;NEK9;NONO;NPR1;OLFML2A;PC;PDPN;PIGR;PLA2G4A;PLEKHG2;PLLP;PRAG1;PRRG4;PTBP2;PYCR1;QSOX1;RARA;RASSF9;RBM38;RECK;RNF157;SCARF1;SGPP2;SHMT1;…	879	ABCC1;ABCG1;ABCG2;ABHD4;ABL1;ABR;ABTB2;ACAP1;ACOT11;ACOT13;ACSF2;ACTN1;ADAM19;ADAMTSL1;ADAMTSL4;ADAP1;ADH5;ADHFE1;ADRA1A;ADRA2A;AFF4;AGMAT;AGR2;AHCYL2;AIF1L;AIG1;AKNA;ALDH1A3;ALDH1L1;ALDH7A1;ALOX5;ANTXR1;ANTXR2;ANXA11;AOC3;AP1M2;AP1S3;AP2B1;APBB1;APBB1IP;APCDD1;APLNR;APOBEC3C;APOBEC3D;APOE;APOL6;ARAP1;ARAP2;ARHGAP10;ARHGAP27;ARHGAP29;ARHGAP32;ARHGAP4;ARHGEF19;ARHGEF37;ARHGEF6;ARID3B;ARL4A;ARL4C;A…
hsa-mir-942|chr1_117602866_117603066	182	ABI3;ACSM3;ADGRG1;AIM2;AP1S3;APOD;ARHGAP21;ARHGAP8;B3GALT2;B9D1;BANK1;BCL11A;BIRC3;BTG3;C11orf96;C15orf65;C9orf40;CA4;CAB39L;CALD1;CAPN2;CBR1;CCDC121;CD58;CDKN2D;CEBPA;CFAP300;CHMP7;CHST9;CLDN1;CLEC10A;CLEC1A;CLIC5;CMTM3;CMTM4;CNGA1;COL4A5;DCLRE1B;DCLRE1C;DCP1B;DHCR24;DNAJC12;DNASE1L3;DNMBP;DPCD;DUSP4;DUSP5;EIF4EBP1;ENTPD1;EPOR;ETV1;FAM161A;FAM83B;FERMT1;FGFR1;FOXJ3;FOXQ1;GALNT12;GCSAM;GDF11;GJC1…	48	AFAP1;ALDH1A3;AR;ARHGEF2;B3GALNT1;BICC1;C1orf115;CD2;CD200;DSTN;EMCN;F2RL1;FAM83F;FAXC;GCH1;GJB1;GNG2;IFI27;IL7;IL7R;LMBR1L;LPP;LSAMP;NCK1;NEBL;NEK9;PC;PCP4;PCP4L1;POLA2;PRRG4;RASSF2;RBMS2;SH2D4A;SLC48A1;SP140L;SPATS2L;SPIB;SPOP;TNS1;TRIB2;TSHZ2;VDR;VEGFA;WAS;WASF3;ZFP36;ZFP36L2	1015	ABAT;ABCA6;ABCC4;ABCG1;ABHD4;ABTB2;ACADL;ACTG2;ACTN4;ADAM28;ADAMTS1;ADAMTSL1;ADARB1;ADH1B;ADH5;ADHFE1;AFAP1;AFAP1L2;AFF4;AGR2;AHNAK;AIF1L;AIG1;AK3;AKNA;AKT3;ALDH1A1;ALDH1A3;ALDH1L1;ALDH4A1;ALDH7A1;AMACR;AMOTL1;ANGPTL2;ANK3;ANO6;ANTXR1;ANTXR2;ANXA11;AP1S3;APBB1IP;APH1B;APLP2;APOL6;AR;ARAP1;ARG2;ARHGAP21;ARHGAP29;ARHGAP32;ARHGEF10;ARHGEF2;ARHGEF37;ARHGEF6;ARID3B;ARL14EP;ARL4A;ARL4C;ARL5A;ARPC2;ARPC…
