# Supplementary material for: A computational modeling of pri-miRNA expression
Source: PLoS One. 2024 Jan 2;19(1):e0290768. doi: 10.1371/journal.pone.0290768 (PMC10760784; doi:10.1371/journal.pone.0290768)
Supplement: S6 Table — (tab delimited txt) available at https://doi.org/10.6084/m9.figshare.21578847.v5. (TXT) [file pone.0290768.s006.txt]

miRNA_name|miRNA_TSS	pearson_correlation_coefficient	spearmans_correlation_coefficient
hsa-mir-1181|chr19_10514132_10514332	0.9265468828779604	0.9064124484878402
hsa-mir-1183|chr7_21467669_21467869	0.9913853780001936	0.9687517213970566
hsa-mir-1204|chr8_128806644_128806844	0.8788428966390774	0.26869812745167543
hsa-mir-1237|chr11_64126578_64126778	0.9304288274536345	0.8565439343158636
hsa-mir-1248|chr3_186501289_186501489	0.957428817749085	0.8965099968954902
hsa-mir-1273f|chr1_53392840_53393040	0.968591690565671	0.8451946902746112
hsa-mir-1273g|chr1_53392840_53393040	0.968591690565671	0.8451946902746112
hsa-mir-1277|chrX_117479945_117480145	0.9062682467907126	0.8364734185746372
hsa-mir-1278|chr1_193091056_193091256	0.9550370612358546	0.8556306384386577
hsa-mir-1281|chr22_41487710_41487910	0.9293739266000923	0.8096235116920583
hsa-mir-1303|chr5_154062222_154062422	0.8445729087905076	0.8016213623499231
hsa-mir-1303|chr5_154062514_154062714	0.920364631699893	0.7987010265303273
hsa-mir-1306|chr22_20067688_20067888	0.9444456606738922	0.5093021442060589
hsa-mir-1343|chr11_34938098_34938298	0.901870708194727	0.8714051513344642
hsa-mir-1469|chr15_96873847_96874047	0.9511876658046936	0.9382252759300769
hsa-mir-148b|chr12_54718810_54719010	0.9303751938505478	0.9296979864171689
hsa-mir-149|chr2_241375066_241375266	0.9738526035825545	0.7650298146897961
hsa-mir-15a|chr13_50656022_50656222	0.890587196220371	0.8729986252757311
hsa-mir-16-1|chr13_50656022_50656222	0.890587196220371	0.8729986252757311
hsa-mir-17|chr13_91999948_92000148	0.9386065995524309	0.6766536066070565
hsa-mir-1825|chr20_30795614_30795814	0.9097417240495755	0.9140918858227778
hsa-mir-185|chr22_20008530_20008730	0.9492109786326237	0.7455231807301617
hsa-mir-186|chr1_71546645_71546845	0.9770871011939958	0.9033774255923533
hsa-mir-188|chrX_49687125_49687325	0.9039127032239591	0.7849616133823839
hsa-mir-18a|chr13_91999948_92000148	0.9386065995524309	0.6766536066070565
hsa-mir-193b|chr16_14396050_14396250	0.9076970279657335	0.774223782172937
hsa-mir-19a|chr13_91999948_92000148	0.9386065995524309	0.6766536066070565
hsa-mir-19b-1|chr13_91999948_92000148	0.9386065995524309	0.6766536066070565
hsa-mir-20a|chr13_91999948_92000148	0.9386065995524309	0.6766536066070565
hsa-mir-22|chr17_1619440_1619640	0.9372014847887882	0.8739493167236079
hsa-mir-221|chrX_45629535_45629735	0.9547224799685741	0.7696613465716668
hsa-mir-222|chrX_45629538_45629738	0.9547224799685741	0.7696613465716668
hsa-mir-2276|chr13_24734778_24734978	0.9379857613781749	0.7890526619633765
hsa-mir-23a|chr19_13953542_13953742	0.9516396746846728	0.6634145013687658
hsa-mir-23b|chr9_97767080_97767280	0.9304245278274164	0.9002902482326093
hsa-mir-24-1|chr9_97767080_97767280	0.9304245278274164	0.9002902482326093
hsa-mir-24-2|chr19_13953542_13953742	0.9516396746846728	0.6634145013687658
hsa-mir-26b|chr2_219264489_219264689	0.9167527190518725	0.878305129795972
hsa-mir-27a|chr19_13953542_13953742	0.9516396746846728	0.6634145013687658
hsa-mir-27b|chr9_97767080_97767280	0.9304245278274164	0.9002902482326093
hsa-mir-2861|chr9_130547663_130547863	0.9022756822062369	0.7218802387537413
hsa-mir-301a|chr17_57232348_57232548	0.9569163460265568	0.8769384921709609
hsa-mir-30b|chr8_135844460_135844660	0.8697383080259478	0.8034046340191782
hsa-mir-30d|chr8_135844468_135844668	0.8697383080259478	0.8034046340191782
hsa-mir-3115|chr1_23345898_23346098	0.9169374010444675	0.8978664510591463
hsa-mir-3122|chr1_212209022_212209222	0.9433608821162349	0.9295670151891766
hsa-mir-3125|chr2_12856974_12857174	0.9988611129952071	0.9924544530583675
hsa-mir-3130-2|chr2_207630268_207630468	0.9109941438431703	0.8788481213181483
hsa-mir-3150a|chr8_96037204_96037404	0.9140068766690747	0.8348583894259157
hsa-mir-3155a|chr10_6186788_6186988	0.9148175531299945	0.9239163742615312
hsa-mir-3157|chr10_97849882_97850082	0.8719216120449731	0.7999398248042119
hsa-mir-3158-1|chr10_103348005_103348205	0.9999999999999994	0.9999999999999998
hsa-mir-3164|chr11_68816318_68816518	0.9250059074505482	0.7740796489298548
hsa-mir-3181|chr16_50775926_50776126	0.9579982483515329	0.8662425532766156
hsa-mir-3192|chr20_18447954_18448154	0.8665912646000734	0.8333751432558734
hsa-mir-3199-2|chr22_28315362_28315562	0.9165849700241389	0.8769169742485929
hsa-mir-3202-1|chrX_153238140_153238340	0.816376692348451	0.7768097792952939
hsa-mir-326|chr11_75062640_75062840	0.9368184409501767	0.8823421227102223
hsa-mir-339|chr7_1067780_1067980	0.9085632345320434	0.8642457111042241
hsa-mir-33b|chr17_17726796_17726996	0.9306868024133996	0.8240180733603791
hsa-mir-34a|chr1_9242234_9242434	0.8783630779921883	0.8647988187410149
hsa-mir-3607|chr5_85913667_85913867	0.9451275974049276	0.9232159355709205
hsa-mir-3618|chr22_20067688_20067888	0.9444456606738922	0.5093021442060589
hsa-mir-362|chrX_49687125_49687325	0.9039127032239591	0.7849616133823839
hsa-mir-3620|chr1_228270292_228270492	0.9386611821003535	0.9254203195768521
hsa-mir-3656|chr11_118889388_118889588	0.893784113287146	0.8880565371379576
hsa-mir-365a|chr16_14396033_14396233	0.906834886611456	0.7679951592180582
hsa-mir-3677|chr16_2318320_2318520	0.7870406091658008	0.714615082722668
hsa-mir-3679|chr2_134877400_134877600	0.9039618884829759	0.7617377337746495
hsa-mir-3680-1|chr16_21531694_21531894	0.9288658817248796	0.8533007386226583
hsa-mir-3684|chr4_99916744_99916944	0.8798261410831565	0.843496492155076
hsa-mir-3688-2|chr4_160024166_160024366	0.9497390611256803	0.6886554976190814
hsa-mir-374a|chrX_73512205_73512405	0.8938267943087599	0.8129984193417865
hsa-mir-374a|chrX_73513280_73513480	0.9319676294298377	0.8230075546954168
hsa-mir-374b|chrX_73512207_73512407	0.8938267943087599	0.8129984193417865
hsa-mir-3909|chr22_35695786_35695986	0.9661966081149158	0.8977785709642028
hsa-mir-3960|chr9_130547663_130547863	0.9022756822062369	0.7218802387537413
hsa-mir-3975|chr18_33161614_33161814	0.8508376799380551	0.7818662294448078
hsa-mir-424|chrX_133683512_133683712	0.8638669155024084	0.7434799697310309
hsa-mir-4257|chr1_150521782_150521982	0.9224987502221402	0.9185416562236
hsa-mir-4258|chr1_154947056_154947256	0.9157364910333197	0.9273508897526195
hsa-mir-4326|chr20_61904064_61904264	0.8950206127509461	0.8745115127223715
hsa-mir-4449|chr4_53578527_53578727	0.9437817650372695	0.815774637388061
hsa-mir-4453|chr4_153457376_153457576	0.8471244348524074	0.6436219301255114
hsa-mir-4458|chr5_8457714_8457914	0.8799124599158524	0.8653903182367126
hsa-mir-4479|chr9_139780860_139781060	0.9004511906076864	0.8138444896669471
hsa-mir-4489|chr11_65405490_65405690	0.9492646229722674	0.88999247683478
hsa-mir-450a-1|chrX_133683512_133683712	0.8638669155024084	0.7434799697310309
hsa-mir-450a-2|chrX_133683512_133683712	0.8638669155024084	0.7434799697310309
hsa-mir-450b|chrX_133683512_133683712	0.8638669155024084	0.7434799697310309
hsa-mir-4514|chr15_81292923_81293123	0.8190624039486881	0.5541293844952422
hsa-mir-4519|chr16_30905199_30905399	0.9055751040935078	0.8781810745684129
hsa-mir-4523|chr17_27717271_27717471	0.876016514621065	0.8025253129296877
hsa-mir-4534|chr22_38349586_38349786	0.922743261816691	0.9184604425177291
hsa-mir-454|chr17_57232348_57232548	0.9569163460265568	0.8769384921709609
hsa-mir-4633|chr5_128430329_128430529	0.9247207544527958	0.819869258770579
hsa-mir-4639|chr6_16129224_16129424	0.9356814515233306	0.7059821517664852
hsa-mir-4644|chr6_170615758_170615958	0.920611230725914	0.8624258007176268
hsa-mir-4648|chr7_2559304_2559504	0.9477411219189393	0.7791007289032776
hsa-mir-4653|chr7_100797654_100797854	0.9408326313409037	0.9250724714605177
hsa-mir-4659a|chr8_6566070_6566270	0.8795438946678336	0.852226329174616
hsa-mir-4667|chr9_35605247_35605447	0.8746418786377135	0.8327569623974769
hsa-mir-4668|chr9_114658990_114659190	0.9659205729731113	0.7683671266021115
hsa-mir-4676|chr10_74451796_74451996	0.9643102377444759	0.7417579078498053
hsa-mir-4680|chr10_112631536_112631736	0.9707841517162151	0.8386595893263914
hsa-mir-4684|chr1_23037224_23037424	0.9194395481042583	0.8949123337909375
hsa-mir-4687|chr11_3876820_3877020	0.9456174894901197	0.8670320524797672
hsa-mir-4690|chr11_65383162_65383362	0.943665579323417	0.8755448368341849
hsa-mir-4700|chr12_121148171_121148371	0.8964532557382076	0.8465543449630872
hsa-mir-4712|chr15_50647688_50647888	0.8991062364286868	0.7847051458164652
hsa-mir-4717|chr16_2318336_2318536	0.7870406091658008	0.714615082722668
hsa-mir-4721|chr16_28857540_28857740	0.947843723826548	0.9056154350585645
hsa-mir-4723|chr17_26684558_26684758	0.9055726636581138	0.844603082142769
hsa-mir-4727|chr17_36981566_36981766	0.9571471365871929	0.8159603386705184
hsa-mir-4729|chr17_57408954_57409154	0.9218304530065381	0.8921937232810828
hsa-mir-4730|chr17_78388888_78389088	0.8378791047210408	0.6653158043129379
hsa-mir-4745|chr19_797324_797524	0.9487473512129567	0.9358990543519502
hsa-mir-4750|chr19_50381250_50381450	0.9063143449840999	0.8743799762150521
hsa-mir-4751|chr19_50432344_50432544	0.9396699778690457	0.6794400438699815
hsa-mir-4761|chr22_19929266_19929466	0.9350622051185484	0.9285511327828517
hsa-mir-4765|chr2_32853050_32853250	0.8883542407295457	0.8281824620098686
hsa-mir-4775|chr2_208576206_208576406	0.8891149910835872	0.7908570917856731
hsa-mir-4781|chr1_54519184_54519384	0.8380203525775616	0.6770159008911715
hsa-mir-4795|chr3_87276224_87276424	0.9207908453908242	0.8858997017238465
hsa-mir-4804|chr5_72143871_72144071	0.909846110424875	0.8668128920819231
hsa-mir-4999|chr19_8454891_8455091	0.8463225738751857	0.7546575240287797
hsa-mir-5009|chr15_90437113_90437313	0.8750365255608021	0.8580896757271033
hsa-mir-502|chrX_49687125_49687325	0.9039127032239591	0.7849616133823839
hsa-mir-503|chrX_133683512_133683712	0.8638669155024084	0.7434799697310309
hsa-mir-505|chrX_139015031_139015231	0.8651091731327788	0.8107847924408843
hsa-mir-5088|chr19_50180412_50180612	0.8913890654373826	0.8989471876114464
hsa-mir-5089|chr17_45000421_45000621	0.8605090452343989	0.8077793563571649
hsa-mir-5094|chr15_90437113_90437313	0.8750365255608021	0.8580896757271033
hsa-mir-5095|chr1_53392840_53393040	0.968591690565671	0.8451946902746112
hsa-mir-5096|chr4_79697330_79697530	0.9645785638394175	0.6882472454330101
hsa-mir-5192|chr2_62423160_62423360	0.9610218464420538	0.7543940357133103
hsa-mir-5194|chr8_131028702_131028902	0.977944286019401	0.725624963013282
hsa-mir-532|chrX_49687125_49687325	0.9039127032239591	0.7849616133823839
hsa-mir-542|chrX_133683512_133683712	0.8638669155024084	0.7434799697310309
hsa-mir-544b|chr3_124449210_124449410	0.9137990769641241	0.8924240557620174
hsa-mir-545|chrX_73512205_73512405	0.8938267943087599	0.8129984193417865
hsa-mir-545|chrX_73513280_73513480	0.9319676294298377	0.8230075546954168
hsa-mir-548ar|chr13_115000338_115000538	0.8298419384186329	0.8229798671768523
hsa-mir-548c|chr12_65004062_65004262	0.9491803635071464	0.8015660197726056
hsa-mir-548o-2|chr20_37101341_37101541	0.9217418117890759	0.8508683037853774
hsa-mir-548u|chr6_57182350_57182550	0.9433402089992743	0.905979980875963
hsa-mir-550a-1|chr7_30324248_30324448	0.8947181884900621	0.8157651002345242
hsa-mir-553|chr1_100731687_100731887	0.9154599752738446	0.8816163397898059
hsa-mir-554|chr1_151512680_151512880	0.9366900762668242	0.8740781919759154
hsa-mir-5585|chr1_32538457_32538657	0.8839886172689894	0.8173331946446045
hsa-mir-562|chr2_232826256_232826456	0.901457387308189	0.81575356658143
hsa-mir-564|chr3_44903298_44903498	0.921660862713934	0.9113078180877026
hsa-mir-567|chr3_111805138_111805338	0.99997554642647	0.9993831829279638
hsa-mir-5692c-2|chr7_97601442_97601642	0.8852782410896889	0.7921790162443193
hsa-mir-5697|chr1_10003422_10003622	0.8760297317926351	0.7509919932541546
hsa-mir-571|chr4_331523_331723	0.9242430463897853	0.8711674620089864
hsa-mir-574|chr4_38869317_38869517	0.9566620150997438	0.7224241067805068
hsa-mir-575|chr4_83719825_83720025	0.9512506977440744	0.8741577219398848
hsa-mir-580|chr5_36151900_36152100	0.9226087478931946	0.8575856294691111
hsa-mir-589|chr7_5553272_5553472	0.8972554279253794	0.8529463395834144
hsa-mir-590|chr7_73588542_73588742	0.872175318558071	0.8596278133297692
hsa-mir-597|chr8_9413344_9413544	0.9194454096551178	0.8861574503608561
hsa-mir-611|chr11_61559985_61560185	0.929212265113915	0.9380590172609086
hsa-mir-612|chr11_65190170_65190370	0.9164290425950172	0.7882443305560096
hsa-mir-616|chr12_57914200_57914400	0.9194716870009734	0.7424213065316919
hsa-mir-619|chr12_109251266_109251466	0.8647095257558519	0.8228155192748529
hsa-mir-621|chr13_41363561_41363761	0.8949412371050454	0.7018865995938568
hsa-mir-623|chr13_99852980_99853180	0.9138223156306278	0.7886587457563247
hsa-mir-624|chr14_31495448_31495648	0.8816002109729204	0.8499909695533042
hsa-mir-625|chr14_65879242_65879442	0.8880621766067867	0.8856252699912005
hsa-mir-626|chr15_41952544_41952744	0.8903851408996535	0.8852149784801322
hsa-mir-627|chr15_42500402_42500602	0.8903462640854762	0.8456886199515379
hsa-mir-628|chr15_55700404_55700604	0.9239087885701759	0.89455756869778
hsa-mir-629|chr15_70390016_70390216	0.9648156003237718	0.8424160434843102
hsa-mir-635|chr17_66453515_66453715	0.9211813957972543	0.9062080252644266
hsa-mir-636|chr17_74733301_74733501	0.9557308342590425	0.8799470957643954
hsa-mir-637|chr19_3970940_3971140	0.9077062766899683	0.8964041461381451
hsa-mir-638|chr19_10828680_10828880	0.9487521835914643	0.8888100989207405
hsa-mir-639|chr19_14640200_14640400	0.9519350824000495	0.8959015952153954
hsa-mir-640|chr19_19516490_19516690	0.8980522889138794	0.802787841210184
hsa-mir-641|chr19_40791092_40791292	0.9072936738228308	0.8602235519613348
hsa-mir-643|chr19_52772723_52772923	0.911859964349786	0.8771010391440842
hsa-mir-647|chr20_62587638_62587838	0.9077253081604847	0.861483798288383
hsa-mir-652|chrX_109246242_109246442	0.9121949061845902	0.8252524962238927
hsa-mir-658|chr22_38240236_38240436	0.8740037914615075	0.8102212021761873
hsa-mir-659|chr22_38245132_38245332	0.8292541923666582	0.675428716735878
hsa-mir-660|chrX_49687125_49687325	0.9039127032239591	0.7849616133823839
hsa-mir-671|chr7_150929484_150929684	0.9379644341326983	0.9062231772330287
hsa-mir-7-1|chr9_86595004_86595204	0.9065742075422389	0.8965489480433192
hsa-mir-744|chr17_11924034_11924234	0.9442260544493642	0.8902807351785391
hsa-mir-762|chr16_30886694_30886894	0.8429353081512582	0.7839345828760633
hsa-mir-877|chr6_30539109_30539309	0.9364513180915348	0.831406660115001
hsa-mir-92a-1|chr13_91999948_92000148	0.9386065995524309	0.6766536066070565
hsa-mir-940|chr16_2318320_2318520	0.7870406091658008	0.714615082722668
hsa-mir-942|chr1_117602866_117603066	0.8631552264604376	0.8020846880755915
