# Supplementary material for: A computational modeling of pri-miRNA expression
Source: PLoS One. 2024 Jan 2;19(1):e0290768. doi: 10.1371/journal.pone.0290768 (PMC10760784; doi:10.1371/journal.pone.0290768)
Supplement: S7 Table — (tab delimited txt) available at https://doi.org/10.6084/m9.figshare.21578847.v5. (TXT) [file pone.0290768.s007.txt]

sample_id	pearson_correlation_coefficient	spearmans_correlation_coefficient
tpm.293SLAM%20rinderpest%20infection%2c%2000hr%2c%20biol_rep1.CNhs14406.13541-145H4	0.9425486004222956	0.9122304126171222
tpm.293SLAM%20rinderpest%20infection%2c%2000hr%2c%20biol_rep2.CNhs14407.13542-145H5	0.9471159192768636	0.925698502381189
tpm.293SLAM%20rinderpest%20infection%2c%2000hr%2c%20biol_rep3.CNhs14408.13543-145H6	0.9298645489277629	0.9134475744369249
tpm.293SLAM%20rinderpest%20infection%2c%2006hr%2c%20biol_rep1.CNhs14410.13544-145H7	0.9274050409324808	0.937326282319304
tpm.293SLAM%20rinderpest%20infection%2c%2006hr%2c%20biol_rep2.CNhs14411.13545-145H8	0.9363547376174798	0.9182887060898903
tpm.293SLAM%20rinderpest%20infection%2c%2006hr%2c%20biol_rep3.CNhs14412.13546-145H9	0.934998723689108	0.91557598905533
tpm.293SLAM%20rinderpest%20infection%2c%2012hr%2c%20biol_rep1.CNhs14413.13547-145I1	0.9427142300730524	0.8825693768075554
tpm.293SLAM%20rinderpest%20infection%2c%2012hr%2c%20biol_rep2.CNhs14414.13548-145I2	0.9407816365489581	0.8740937546408044
tpm.293SLAM%20rinderpest%20infection%2c%2012hr%2c%20biol_rep3.CNhs14415.13549-145I3	0.9455420543648797	0.9102541432261926
tpm.293SLAM%20rinderpest%20infection%2c%2024hr%2c%20biol_rep1.CNhs14416.13550-145I4	0.9216698694065956	0.8563866398686749
tpm.293SLAM%20rinderpest%20infection%2c%2024hr%2c%20biol_rep2.CNhs14417.13551-145I5	0.8883548873450638	0.8275373150333516
tpm.293SLAM%20rinderpest%20infection%2c%2024hr%2c%20biol_rep3.CNhs14418.13552-145I6	0.9253424483508824	0.8563825934530505
tpm.ARPE-19%20EMT%20induced%20with%20TGF-beta%20and%20TNF-alpha%2c%2000hr00min%2c%20biol_rep1.CNhs14463.13625-146H7	0.9324383955259417	0.9131958873850907
tpm.ARPE-19%20EMT%20induced%20with%20TGF-beta%20and%20TNF-alpha%2c%2000hr00min%2c%20biol_rep2.CNhs14464.13626-146H8	0.9306524070945386	0.8788329166200362
tpm.ARPE-19%20EMT%20induced%20with%20TGF-beta%20and%20TNF-alpha%2c%2000hr00min%2c%20biol_rep3.CNhs14465.13627-146H9	0.9084577238589888	0.8818855325670413
tpm.ARPE-19%20EMT%20induced%20with%20TGF-beta%20and%20TNF-alpha%2c%2000hr15min%2c%20biol_rep1.CNhs14466.13628-146I1	0.9282219163512875	0.8918971741047934
tpm.ARPE-19%20EMT%20induced%20with%20TGF-beta%20and%20TNF-alpha%2c%2000hr15min%2c%20biol_rep2.CNhs14467.13629-146I2	0.9198060941702757	0.8908240646812173
tpm.ARPE-19%20EMT%20induced%20with%20TGF-beta%20and%20TNF-alpha%2c%2000hr15min%2c%20biol_rep3.CNhs14468.13630-146I3	0.8532600402721952	0.8338642905035758
tpm.ARPE-19%20EMT%20induced%20with%20TGF-beta%20and%20TNF-alpha%2c%2000hr30min%2c%20biol_rep1.CNhs14469.13631-146I4	0.8609581357706483	0.7911171465648804
tpm.ARPE-19%20EMT%20induced%20with%20TGF-beta%20and%20TNF-alpha%2c%2000hr30min%2c%20biol_rep2.CNhs14470.13632-146I5	0.939666384037843	0.9227179126322972
tpm.ARPE-19%20EMT%20induced%20with%20TGF-beta%20and%20TNF-alpha%2c%2000hr30min%2c%20biol_rep3.CNhs14471.13633-146I6	0.9380290144327856	0.9181656950549101
tpm.ARPE-19%20EMT%20induced%20with%20TGF-beta%20and%20TNF-alpha%2c%2000hr45min%2c%20biol_rep1.CNhs14472.13634-146I7	0.9372200839710922	0.9028540583323923
tpm.ARPE-19%20EMT%20induced%20with%20TGF-beta%20and%20TNF-alpha%2c%2000hr45min%2c%20biol_rep2.CNhs14473.13635-146I8	0.9298276703054069	0.9098899658200017
tpm.ARPE-19%20EMT%20induced%20with%20TGF-beta%20and%20TNF-alpha%2c%2000hr45min%2c%20biol_rep3.CNhs14474.13636-146I9	0.9102312859724931	0.8917409824616936
tpm.ARPE-19%20EMT%20induced%20with%20TGF-beta%20and%20TNF-alpha%2c%2001hr00min%2c%20biol_rep1.CNhs14475.13637-147A1	0.9130058477196463	0.9014596635082432
tpm.ARPE-19%20EMT%20induced%20with%20TGF-beta%20and%20TNF-alpha%2c%2001hr00min%2c%20biol_rep2.CNhs14476.13638-147A2	0.8818195761241883	0.8544864430914829
tpm.ARPE-19%20EMT%20induced%20with%20TGF-beta%20and%20TNF-alpha%2c%2001hr00min%2c%20biol_rep3.CNhs14477.13639-147A3	0.8719925314055958	0.8276295733095865
tpm.ARPE-19%20EMT%20induced%20with%20TGF-beta%20and%20TNF-alpha%2c%2001hr20min%2c%20biol_rep1.CNhs14478.13640-147A4	0.9289154570860243	0.9374015456499168
tpm.ARPE-19%20EMT%20induced%20with%20TGF-beta%20and%20TNF-alpha%2c%2001hr20min%2c%20biol_rep2.CNhs14479.13641-147A5	0.9188273184194848	0.9285463696976024
tpm.ARPE-19%20EMT%20induced%20with%20TGF-beta%20and%20TNF-alpha%2c%2001hr20min%2c%20biol_rep3.CNhs14480.13642-147A6	0.9225542949554697	0.9206364364351346
tpm.ARPE-19%20EMT%20induced%20with%20TGF-beta%20and%20TNF-alpha%2c%2001hr40min%2c%20biol_rep1.CNhs14482.13643-147A7	0.9626198642346734	0.9402081395269619
tpm.ARPE-19%20EMT%20induced%20with%20TGF-beta%20and%20TNF-alpha%2c%2001hr40min%2c%20biol_rep2.CNhs14483.13644-147A8	0.9559727297930742	0.9244692013145134
tpm.ARPE-19%20EMT%20induced%20with%20TGF-beta%20and%20TNF-alpha%2c%2001hr40min%2c%20biol_rep3.CNhs14484.13645-147A9	0.9373244387097862	0.9196612502696677
tpm.ARPE-19%20EMT%20induced%20with%20TGF-beta%20and%20TNF-alpha%2c%2002hr00min%2c%20biol_rep1.CNhs14485.13646-147B1	0.9411584426226229	0.9073043062360457
tpm.ARPE-19%20EMT%20induced%20with%20TGF-beta%20and%20TNF-alpha%2c%2002hr00min%2c%20biol_rep2.CNhs14486.13647-147B2	0.9460306849599125	0.93849245930224
tpm.ARPE-19%20EMT%20induced%20with%20TGF-beta%20and%20TNF-alpha%2c%2002hr00min%2c%20biol_rep3.CNhs14487.13648-147B3	0.9525423985792854	0.9219393822661734
tpm.ARPE-19%20EMT%20induced%20with%20TGF-beta%20and%20TNF-alpha%2c%2002hr30min%2c%20biol_rep1.CNhs14488.13649-147B4	0.9343208937402704	0.9138797316256049
tpm.ARPE-19%20EMT%20induced%20with%20TGF-beta%20and%20TNF-alpha%2c%2002hr30min%2c%20biol_rep2.CNhs14489.13650-147B5	0.9500574792181943	0.9267457147447692
tpm.ARPE-19%20EMT%20induced%20with%20TGF-beta%20and%20TNF-alpha%2c%2002hr30min%2c%20biol_rep3.CNhs14490.13651-147B6	0.9398196636388407	0.8801496202641977
tpm.ARPE-19%20EMT%20induced%20with%20TGF-beta%20and%20TNF-alpha%2c%2003hr00min%2c%20biol_rep1.CNhs14491.13652-147B7	0.9347713318064024	0.9054575221450951
tpm.ARPE-19%20EMT%20induced%20with%20TGF-beta%20and%20TNF-alpha%2c%2003hr00min%2c%20biol_rep2.CNhs14492.13653-147B8	0.9306545625377085	0.8707295646907247
tpm.ARPE-19%20EMT%20induced%20with%20TGF-beta%20and%20TNF-alpha%2c%2003hr00min%2c%20biol_rep3.CNhs14493.13654-147B9	0.9469900210897944	0.9049921843482956
tpm.ARPE-19%20EMT%20induced%20with%20TGF-beta%20and%20TNF-alpha%2c%2003hr30min%2c%20biol_rep1.CNhs14494.13655-147C1	0.9367321047598571	0.91560593253095
tpm.ARPE-19%20EMT%20induced%20with%20TGF-beta%20and%20TNF-alpha%2c%2003hr30min%2c%20biol_rep2.CNhs14495.13656-147C2	0.9494353382943795	0.9391455507840091
tpm.ARPE-19%20EMT%20induced%20with%20TGF-beta%20and%20TNF-alpha%2c%2003hr30min%2c%20biol_rep3.CNhs14496.13657-147C3	0.9387147797203492	0.9217305872199573
tpm.ARPE-19%20EMT%20induced%20with%20TGF-beta%20and%20TNF-alpha%2c%2004hr00min%2c%20biol_rep1.CNhs14497.13658-147C4	0.9367991656496254	0.8810454966834275
tpm.ARPE-19%20EMT%20induced%20with%20TGF-beta%20and%20TNF-alpha%2c%2004hr00min%2c%20biol_rep2.CNhs14498.13659-147C5	0.9394105783134337	0.9250769729412898
tpm.ARPE-19%20EMT%20induced%20with%20TGF-beta%20and%20TNF-alpha%2c%2004hr00min%2c%20biol_rep3.CNhs14499.13660-147C6	0.9175916889693675	0.9086339584102053
tpm.ARPE-19%20EMT%20induced%20with%20TGF-beta%20and%20TNF-alpha%2c%2005hr00min%2c%20biol_rep1.CNhs14500.13661-147C7	0.940496446981396	0.9025246801005706
tpm.ARPE-19%20EMT%20induced%20with%20TGF-beta%20and%20TNF-alpha%2c%2005hr00min%2c%20biol_rep2.CNhs14501.13662-147C8	0.9463582589602445	0.8903482062037945
tpm.ARPE-19%20EMT%20induced%20with%20TGF-beta%20and%20TNF-alpha%2c%2005hr00min%2c%20biol_rep3.CNhs14518.13663-147C9	0.9538594881557596	0.9166887533520246
tpm.ARPE-19%20EMT%20induced%20with%20TGF-beta%20and%20TNF-alpha%2c%2006hr00min%2c%20biol_rep1.CNhs14519.13664-147D1	0.9553793185847409	0.9096585108462891
tpm.ARPE-19%20EMT%20induced%20with%20TGF-beta%20and%20TNF-alpha%2c%2006hr00min%2c%20biol_rep2.CNhs14520.13665-147D2	0.9530669344666757	0.8971445658864426
tpm.ARPE-19%20EMT%20induced%20with%20TGF-beta%20and%20TNF-alpha%2c%2006hr00min%2c%20biol_rep3.CNhs14522.13666-147D3	0.9422372800323147	0.8957080883398006
tpm.ARPE-19%20EMT%20induced%20with%20TGF-beta%20and%20TNF-alpha%2c%2007hr00min%2c%20biol_rep1.CNhs14523.13667-147D4	0.913623359610725	0.8792456510137192
tpm.ARPE-19%20EMT%20induced%20with%20TGF-beta%20and%20TNF-alpha%2c%2007hr00min%2c%20biol_rep2.CNhs14524.13668-147D5	0.9372668383289957	0.8899597503038575
tpm.ARPE-19%20EMT%20induced%20with%20TGF-beta%20and%20TNF-alpha%2c%2007hr00min%2c%20biol_rep3.CNhs14525.13669-147D6	0.9116619564802325	0.8642277840655289
tpm.ARPE-19%20EMT%20induced%20with%20TGF-beta%20and%20TNF-alpha%2c%2008hr00min%2c%20biol_rep1.CNhs14526.13670-147D7	0.935970326736526	0.885786277228909
tpm.ARPE-19%20EMT%20induced%20with%20TGF-beta%20and%20TNF-alpha%2c%2008hr00min%2c%20biol_rep2.CNhs14527.13671-147D8	0.9218746161942215	0.8894062006464472
tpm.ARPE-19%20EMT%20induced%20with%20TGF-beta%20and%20TNF-alpha%2c%2008hr00min%2c%20biol_rep3.CNhs14528.13672-147D9	0.941001041865669	0.9249661011531827
tpm.ARPE-19%20EMT%20induced%20with%20TGF-beta%20and%20TNF-alpha%2c%2012hr00min%2c%20biol_rep2.CNhs14530.13674-147E2	0.9125635333010635	0.8092240472006952
tpm.ARPE-19%20EMT%20induced%20with%20TGF-beta%20and%20TNF-alpha%2c%2012hr00min%2c%20biol_rep3.CNhs14531.13675-147E3	0.907478111796826	0.8410248275924151
tpm.ARPE-19%20EMT%20induced%20with%20TGF-beta%20and%20TNF-alpha%2c%2016hr00min%2c%20biol_rep1.CNhs14532.13676-147E4	0.90129870443367	0.9030482862823608
tpm.ARPE-19%20EMT%20induced%20with%20TGF-beta%20and%20TNF-alpha%2c%2016hr00min%2c%20biol_rep2.CNhs14533.13677-147E5	0.9185495700856363	0.923267415874083
tpm.ARPE-19%20EMT%20induced%20with%20TGF-beta%20and%20TNF-alpha%2c%2016hr00min%2c%20biol_rep3.CNhs14534.13678-147E6	0.9134450860035654	0.8646591319710839
tpm.ARPE-19%20EMT%20induced%20with%20TGF-beta%20and%20TNF-alpha%2c%2024hr00min%2c%20biol_rep1.CNhs14535.13679-147E7	0.915929376351466	0.8957436967972948
tpm.ARPE-19%20EMT%20induced%20with%20TGF-beta%20and%20TNF-alpha%2c%2024hr00min%2c%20biol_rep2.CNhs14536.13680-147E8	0.9700298150960437	0.921546879950612
tpm.ARPE-19%20EMT%20induced%20with%20TGF-beta%20and%20TNF-alpha%2c%2024hr00min%2c%20biol_rep3.CNhs14537.13681-147E9	0.9443085095596851	0.8586890503589266
tpm.ARPE-19%20EMT%20induced%20with%20TGF-beta%20and%20TNF-alpha%2c%2042hr00min%2c%20biol_rep1.CNhs14538.13682-147F1	0.897694531876781	0.8657152464490377
tpm.ARPE-19%20EMT%20induced%20with%20TGF-beta%20and%20TNF-alpha%2c%2042hr00min%2c%20biol_rep2.CNhs14539.13683-147F2	0.880136428158921	0.8150209422241306
tpm.ARPE-19%20EMT%20induced%20with%20TGF-beta%20and%20TNF-alpha%2c%2042hr00min%2c%20biol_rep3.CNhs14540.13684-147F3	0.8930220289519195	0.810878221907927
tpm.ARPE-19%20EMT%20induced%20with%20TGF-beta%20and%20TNF-alpha%2c%2060hr00min%2c%20biol_rep1.CNhs14541.13685-147F4	0.8936290400462648	0.8653478319103471
tpm.ARPE-19%20EMT%20induced%20with%20TGF-beta%20and%20TNF-alpha%2c%2060hr00min%2c%20biol_rep2.CNhs14542.13686-147F5	0.9036752009936514	0.8697632806396314
tpm.ARPE-19%20EMT%20induced%20with%20TGF-beta%20and%20TNF-alpha%2c%2060hr00min%2c%20biol_rep3.CNhs14543.13687-147F6	0.9214575595644992	0.8720762118105064
tpm.Adipocyte%20-%20breast%2c%20donor1.CNhs11051.11376-118A8	0.8973012579721189	0.8814072462402439
tpm.Adipocyte%20-%20breast%2c%20donor2.CNhs11969.11327-117E4	0.8743599262270426	0.8636564301793714
tpm.Adipocyte%20-%20omental%2c%20donor1.CNhs11054.11473-119C6	0.889194384184687	0.8553475203363432
tpm.Adipocyte%20-%20omental%2c%20donor2.CNhs12067.11474-119C7	0.8604457605150209	0.8107090817348294
tpm.Adipocyte%20-%20omental%2c%20donor3.CNhs12068.11475-119C8	0.8280904990633171	0.8185575094798071
tpm.Adipocyte%20-%20perirenal%2c%20donor1.CNhs12069.11476-119C9	0.8712610345285678	0.8145944500173247
tpm.Adipocyte%20-%20subcutaneous%2c%20donor1.CNhs12494.11259-116F8	0.8620638269540197	0.8219807770980022
tpm.Adipocyte%20-%20subcutaneous%2c%20donor2.CNhs11371.11336-117F4	0.7821576066973966	0.7773083486052439
tpm.Adipocyte%20-%20subcutaneous%2c%20donor3.CNhs12017.11408-118E4	0.8806844030713755	0.8435595023395042
tpm.Adipocyte%20differentiation%2c%20day04%2c%20donor1.CNhs12516.13019-139D4	0.814555309603012	0.7282682190875686
tpm.Adipocyte%20differentiation%2c%20day04%2c%20donor2.CNhs13410.13022-139D7	0.7660710338510318	0.7367122792124499
tpm.Adipocyte%20differentiation%2c%20day04%2c%20donor3.CNhs13413.13025-139E1	0.7637216820116854	0.6756777645010936
tpm.Adipocyte%20differentiation%2c%20day04%2c%20donor4.CNhs13417.13028-139E4	0.8058721533204125	0.7067914635198002
tpm.Adipocyte%20differentiation%2c%20day08%2c%20donor1.CNhs12517.13020-139D5	0.9523970002368112	0.8975912901713703
tpm.Adipocyte%20differentiation%2c%20day08%2c%20donor2.CNhs13411.13023-139D8	0.8576326725686734	0.8073635052966218
tpm.Adipocyte%20differentiation%2c%20day08%2c%20donor3.CNhs13415.13026-139E2	0.7578440842975709	0.7229277597465593
tpm.Adipocyte%20differentiation%2c%20day08%2c%20donor4.CNhs13418.13029-139E5	0.8657301042158028	0.8199616157014544
tpm.Adipocyte%20differentiation%2c%20day12%2c%20donor1.CNhs13336.13021-139D6	0.9245552641034178	0.8209287090356728
tpm.Adipocyte%20differentiation%2c%20day12%2c%20donor2.CNhs13412.13024-139D9	0.9197210633669346	0.8862839863507034
tpm.Adipocyte%20differentiation%2c%20day12%2c%20donor3.CNhs13416.13027-139E3	0.9343260382579452	0.8296301211942622
tpm.Adipocyte%20differentiation%2c%20day12%2c%20donor4.CNhs13419.13030-139E6	0.9495258848582863	0.8514702448850967
tpm.Alveolar%20Epithelial%20Cells%2c%20donor1.CNhs11325.11510-119G7	0.9002039131766111	0.8726297614679167
tpm.Alveolar%20Epithelial%20Cells%2c%20donor2.CNhs12084.11590-120G6	0.9658196872175434	0.9220842439455249
tpm.Alveolar%20Epithelial%20Cells%2c%20donor3.CNhs12119.11671-122G6	0.8500598225636719	0.8246586949581931
tpm.Amniotic%20Epithelial%20Cells%2c%20donor1.CNhs11341.11533-120A3	0.8291053283911116	0.8473898393695084
tpm.Amniotic%20Epithelial%20Cells%2c%20donor2.CNhs12098.11613-122A2	0.8986445688611235	0.8657905097796506
tpm.Amniotic%20Epithelial%20Cells%2c%20donor3.CNhs12125.11694-123A2	0.8868773718498949	0.8493507323810654
tpm.Anulus%20Pulposus%20Cell%2c%20donor1.CNhs10876.11248-116E6	0.8751656714969425	0.8298146377467324
tpm.Anulus%20Pulposus%20Cell%2c%20donor2.CNhs12064.11463-119B5	0.8627047834054069	0.7970257226595475
tpm.Aortic%20smooth%20muscle%20cell%20response%20to%20FGF2%2c%2000hr00min%2c%20biol_rep1%20%28LK1%29.CNhs13339.12642-134G5	0.9052574862943024	0.8236033897633642
tpm.Aortic%20smooth%20muscle%20cell%20response%20to%20FGF2%2c%2000hr00min%2c%20biol_rep2%20%28LK2%29.CNhs13358.12740-135I4	0.8817570409327522	0.8048660575732766
tpm.Aortic%20smooth%20muscle%20cell%20response%20to%20FGF2%2c%2000hr00min%2c%20biol_rep3%20%28LK3%29.CNhs13567.12838-137B3	0.6959434687005586	0.5638736822342179
tpm.Aortic%20smooth%20muscle%20cell%20response%20to%20FGF2%2c%2000hr15min%2c%20biol_rep1%20%28LK4%29.CNhs13340.12643-134G6	0.8998685427139128	0.8634557279644041
tpm.Aortic%20smooth%20muscle%20cell%20response%20to%20FGF2%2c%2000hr15min%2c%20biol_rep2%20%28LK5%29.CNhs13359.12741-135I5	0.8435151743799802	0.774395738638841
tpm.Aortic%20smooth%20muscle%20cell%20response%20to%20FGF2%2c%2000hr15min%2c%20biol_rep3%20%28LK6%29.CNhs13568.12839-137B4	0.8852145641934441	0.7960715778553273
tpm.Aortic%20smooth%20muscle%20cell%20response%20to%20FGF2%2c%2000hr30min%2c%20biol_rep1%20%28LK7%29.CNhs13341.12644-134G7	0.8917680606864953	0.8615725261328342
tpm.Aortic%20smooth%20muscle%20cell%20response%20to%20FGF2%2c%2000hr30min%2c%20biol_rep2%20%28LK8%29.CNhs13360.12742-135I6	0.8924423399509089	0.802593590558645
tpm.Aortic%20smooth%20muscle%20cell%20response%20to%20FGF2%2c%2000hr30min%2c%20biol_rep3%20%28LK9%29.CNhs13569.12840-137B5	0.8530970341131421	0.7362008122775326
tpm.Aortic%20smooth%20muscle%20cell%20response%20to%20FGF2%2c%2000hr45min%2c%20biol_rep1%20%28LK10%29.CNhs13343.12645-134G8	0.9189152527202011	0.8568956789542173
tpm.Aortic%20smooth%20muscle%20cell%20response%20to%20FGF2%2c%2000hr45min%2c%20biol_rep2%20%28LK11%29.CNhs13361.12743-135I7	0.8958030751093562	0.8185583187629321
tpm.Aortic%20smooth%20muscle%20cell%20response%20to%20FGF2%2c%2000hr45min%2c%20biol_rep3%20%28LK12%29.CNhs13571.12841-137B6	0.7743351125941852	0.7159444556620664
tpm.Aortic%20smooth%20muscle%20cell%20response%20to%20FGF2%2c%2001hr%2c%20biol_rep1%20%28LK13%29.CNhs12741.12646-134G9	0.8860474294355194	0.8562174996955774
tpm.Aortic%20smooth%20muscle%20cell%20response%20to%20FGF2%2c%2001hr%2c%20biol_rep2%20%28LK14%29.CNhs13362.12744-135I8	0.7069672370435239	0.6852580581332908
tpm.Aortic%20smooth%20muscle%20cell%20response%20to%20FGF2%2c%2001hr%2c%20biol_rep3%20%28LK15%29.CNhs13683.12842-137B7	0.9115591302809626	0.8752971586474844
tpm.Aortic%20smooth%20muscle%20cell%20response%20to%20FGF2%2c%2002hr%2c%20biol_rep1%20%28LK16%29.CNhs13344.12647-134H1	0.8345088572444572	0.8270897814652991
tpm.Aortic%20smooth%20muscle%20cell%20response%20to%20FGF2%2c%2002hr%2c%20biol_rep2%20%28LK17%29.CNhs13363.12745-135I9	0.9371567003804624	0.9126593326733028
tpm.Aortic%20smooth%20muscle%20cell%20response%20to%20FGF2%2c%2002hr%2c%20biol_rep3%20%28LK18%29.CNhs13572.12843-137B8	0.9137220288190067	0.8702002935270606
tpm.Aortic%20smooth%20muscle%20cell%20response%20to%20FGF2%2c%2003hr%2c%20biol_rep1%20%28LK19%29.CNhs13345.12648-134H2	0.8064853995917276	0.7155940360689982
tpm.Aortic%20smooth%20muscle%20cell%20response%20to%20FGF2%2c%2003hr%2c%20biol_rep2%20%28LK20%29.CNhs13364.12746-136A1	0.9566738643125257	0.92621725286423
tpm.Aortic%20smooth%20muscle%20cell%20response%20to%20FGF2%2c%2003hr%2c%20biol_rep3%20%28LK21%29.CNhs13573.12844-137B9	0.8225247115639509	0.6907085799792821
tpm.Aortic%20smooth%20muscle%20cell%20response%20to%20FGF2%2c%2004hr%2c%20biol_rep1%20%28LK22%29.CNhs13346.12649-134H3	0.5792784775245357	0.5006694794650887
tpm.Aortic%20smooth%20muscle%20cell%20response%20to%20FGF2%2c%2004hr%2c%20biol_rep2%20%28LK23%29.CNhs13365.12747-136A2	0.937637729903789	0.9130793506151097
tpm.Aortic%20smooth%20muscle%20cell%20response%20to%20FGF2%2c%2004hr%2c%20biol_rep3%20%28LK24%29.CNhs13574.12845-137C1	0.7298475497350541	0.6431696706582385
tpm.Aortic%20smooth%20muscle%20cell%20response%20to%20FGF2%2c%2005hr%2c%20biol_rep1%20%28LK25%29.CNhs13347.12650-134H4	0.9134621762287678	0.8612771377922571
tpm.Aortic%20smooth%20muscle%20cell%20response%20to%20FGF2%2c%2005hr%2c%20biol_rep2%20%28LK26%29.CNhs13367.12748-136A3	0.9355175478510716	0.8623138294752142
tpm.Aortic%20smooth%20muscle%20cell%20response%20to%20FGF2%2c%2005hr%2c%20biol_rep3%20%28LK27%29.CNhs13575.12846-137C2	0.8210484271829521	0.7603053101517502
tpm.Aortic%20smooth%20muscle%20cell%20response%20to%20FGF2%2c%2006hr%2c%20biol_rep1%20%28LK28%29.CNhs13348.12651-134H5	0.9038494309994398	0.8006602131733335
tpm.Aortic%20smooth%20muscle%20cell%20response%20to%20FGF2%2c%2006hr%2c%20biol_rep2%20%28LK29%29.CNhs13368.12749-136A4	0.9474936938579879	0.8790773201237466
tpm.Aortic%20smooth%20muscle%20cell%20response%20to%20FGF2%2c%2006hr%2c%20biol_rep3%20%28LK30%29.CNhs13576.12847-137C3	0.934395240807869	0.8934178170964219
tpm.Aortic%20smooth%20muscle%20cell%20response%20to%20IL1b%2c%2000hr00min%2c%20biol_rep1%20%28LK31%29.CNhs13349.12652-134H6	0.8905431799352059	0.8583175894046118
tpm.Aortic%20smooth%20muscle%20cell%20response%20to%20IL1b%2c%2000hr00min%2c%20biol_rep2%20%28LK32%29.CNhs13369.12750-136A5	0.9419863559656292	0.8986449767999494
tpm.Aortic%20smooth%20muscle%20cell%20response%20to%20IL1b%2c%2000hr00min%2c%20biol_rep3%20%28LK33%29.CNhs13577.12848-137C4	0.8572875145454091	0.7620307017739706
tpm.Aortic%20smooth%20muscle%20cell%20response%20to%20IL1b%2c%2000hr15min%2c%20biol_rep1%20%28LK34%29.CNhs13350.12653-134H7	0.915731796598246	0.8255302928836767
tpm.Aortic%20smooth%20muscle%20cell%20response%20to%20IL1b%2c%2000hr15min%2c%20biol_rep2%20%28LK35%29.CNhs13370.12751-136A6	0.9184134026950339	0.875965626508626
tpm.Aortic%20smooth%20muscle%20cell%20response%20to%20IL1b%2c%2000hr15min%2c%20biol_rep3%20%28LK36%29.CNhs13578.12849-137C5	0.8031954550197323	0.7531221131354147
tpm.Aortic%20smooth%20muscle%20cell%20response%20to%20IL1b%2c%2000hr30min%2c%20biol_rep1%20%28LK37%29.CNhs13351.12654-134H8	0.9040289171654984	0.8304345486203818
tpm.Aortic%20smooth%20muscle%20cell%20response%20to%20IL1b%2c%2000hr30min%2c%20biol_rep2%20%28LK38%29.CNhs13371.12752-136A7	0.9197926727182208	0.8537160055566076
tpm.Aortic%20smooth%20muscle%20cell%20response%20to%20IL1b%2c%2000hr30min%2c%20biol_rep3%20%28LK39%29.CNhs13579.12850-137C6	0.9032823766515773	0.8074363407778599
tpm.Aortic%20smooth%20muscle%20cell%20response%20to%20IL1b%2c%2000hr45min%2c%20biol_rep1%20%28LK40%29.CNhs13352.12655-134H9	0.9033260763073356	0.8271682819284113
tpm.Aortic%20smooth%20muscle%20cell%20response%20to%20IL1b%2c%2000hr45min%2c%20biol_rep2%20%28LK41%29.CNhs13372.12753-136A8	0.9355967308596818	0.8911542521961638
tpm.Aortic%20smooth%20muscle%20cell%20response%20to%20IL1b%2c%2000hr45min%2c%20biol_rep3%20%28LK42%29.CNhs13580.12851-137C7	0.9400369451714193	0.8398958776332232
tpm.Aortic%20smooth%20muscle%20cell%20response%20to%20IL1b%2c%2001hr%2c%20biol_rep1%20%28LK43%29.CNhs13353.12656-134I1	0.8456006533839844	0.7665869657669819
tpm.Aortic%20smooth%20muscle%20cell%20response%20to%20IL1b%2c%2001hr%2c%20biol_rep2%20%28LK44%29.CNhs13373.12754-136A9	0.9429687279365508	0.8922273616197398
tpm.Aortic%20smooth%20muscle%20cell%20response%20to%20IL1b%2c%2001hr%2c%20biol_rep3%20%28LK45%29.CNhs13581.12852-137C8	0.6311775970456821	0.6169230003524933
tpm.Aortic%20smooth%20muscle%20cell%20response%20to%20IL1b%2c%2002hr%2c%20biol_rep1%20%28LK46%29.CNhs13354.12657-134I2	0.6876034754630019	0.48867914068703233
tpm.Aortic%20smooth%20muscle%20cell%20response%20to%20IL1b%2c%2002hr%2c%20biol_rep2%20%28LK47%29.CNhs13374.12755-136B1	0.9385074025250288	0.8720640725636334
tpm.Aortic%20smooth%20muscle%20cell%20response%20to%20IL1b%2c%2002hr%2c%20biol_rep3%20%28LK48%29.CNhs13582.12853-137C9	0.8721734710777054	0.7730806535609293
tpm.Aortic%20smooth%20muscle%20cell%20response%20to%20IL1b%2c%2003hr%2c%20biol_rep1%20%28LK49%29.CNhs13355.12658-134I3	0.8217326579808133	0.7441002248593771
tpm.Aortic%20smooth%20muscle%20cell%20response%20to%20IL1b%2c%2003hr%2c%20biol_rep2%20%28LK50%29.CNhs13375.12756-136B2	0.9486678023792946	0.9151915795710172
tpm.Aortic%20smooth%20muscle%20cell%20response%20to%20IL1b%2c%2003hr%2c%20biol_rep3%20%28LK51%29.CNhs13583.12854-137D1	0.6931067740861043	0.5427473462595176
tpm.Aortic%20smooth%20muscle%20cell%20response%20to%20IL1b%2c%2004hr%2c%20biol_rep1%20%28LK52%29.CNhs13682.12659-134I4	0.8953233181471205	0.8520723515299992
tpm.Aortic%20smooth%20muscle%20cell%20response%20to%20IL1b%2c%2004hr%2c%20biol_rep2%20%28LK53%29.CNhs13376.12757-136B3	0.9458517485883142	0.8878280985529531
tpm.Aortic%20smooth%20muscle%20cell%20response%20to%20IL1b%2c%2004hr%2c%20biol_rep3%20%28LK54%29.CNhs13584.12855-137D2	0.9063042425442257	0.8886600416053182
tpm.Aortic%20smooth%20muscle%20cell%20response%20to%20IL1b%2c%2005hr%2c%20biol_rep1%20%28LK55%29.CNhs13356.12660-134I5	0.8920835116153206	0.8600510738580809
tpm.Aortic%20smooth%20muscle%20cell%20response%20to%20IL1b%2c%2005hr%2c%20biol_rep2%20%28LK56%29.CNhs13377.12758-136B4	0.9077329717080624	0.8673686118731446
tpm.Aortic%20smooth%20muscle%20cell%20response%20to%20IL1b%2c%2005hr%2c%20biol_rep3%20%28LK57%29.CNhs13585.12856-137D3	0.7870501368320917	0.7594895527618823
tpm.Aortic%20smooth%20muscle%20cell%20response%20to%20IL1b%2c%2006hr%2c%20biol_rep1%20%28LK58%29.CNhs13357.12661-134I6	0.8674935418405457	0.7750585415181086
tpm.Aortic%20smooth%20muscle%20cell%20response%20to%20IL1b%2c%2006hr%2c%20biol_rep2%20%28LK59%29.CNhs13378.12759-136B5	0.9227821395345861	0.864028700416811
tpm.Aortic%20smooth%20muscle%20cell%20response%20to%20IL1b%2c%2006hr%2c%20biol_rep3%20%28LK60%29.CNhs13586.12857-137D4	0.8995595291827274	0.8536075616178753
tpm.Astrocyte%20-%20cerebellum%2c%20donor1.CNhs11321.11500-119F6	0.8483469443774929	0.823746632876466
tpm.Astrocyte%20-%20cerebellum%2c%20donor2.CNhs12081.11580-120F5	0.887745498685929	0.897827600843832
tpm.Astrocyte%20-%20cerebellum%2c%20donor3.CNhs12117.11661-122F5	0.8969196279584812	0.8917401731785688
tpm.Astrocyte%20-%20cerebral%20cortex%2c%20donor1.CNhs10864.11235-116D2	0.8086433094113761	0.7830299802980664
tpm.Astrocyte%20-%20cerebral%20cortex%2c%20donor2.CNhs11960.11316-117D2	0.781853388712392	0.7423667404059081
tpm.Astrocyte%20-%20cerebral%20cortex%2c%20donor3.CNhs12005.11392-118C6	0.7985342543453466	0.7846817271559237
tpm.B%20lymphoblastoid%20cell%20line%3a%20GM12878%20ENCODE%2c%20biol_rep1.CNhs12331.10821-111C2	0.9396338652500481	0.8195820619158911
tpm.B%20lymphoblastoid%20cell%20line%3a%20GM12878%20ENCODE%2c%20biol_rep2.CNhs12332.10822-111C3	0.9299839159924653	0.8394556276132945
tpm.B%20lymphoblastoid%20cell%20line%3a%20GM12878%20ENCODE%2c%20biol_rep3.CNhs12333.10823-111C4	0.9392839407972073	0.8365923839175087
tpm.Basophils%2c%20donor1.CNhs12546.12241-129G9	0.9402439000541383	0.8768445079822336
tpm.Basophils%2c%20donor2.CNhs12563.12242-129H1	0.9293041877442249	0.9077445562559744
tpm.Basophils%2c%20donor3.CNhs12575.12243-129H2	0.9167345521633523	0.9234373653303055
tpm.Bronchial%20Epithelial%20Cell%2c%20donor1.CNhs11327.11511-119G8	0.9089734940773425	0.9023765812887197
tpm.Bronchial%20Epithelial%20Cell%2c%20donor2.CNhs12085.11591-120G7	0.9683536055512318	0.9503646427440656
tpm.Bronchial%20Epithelial%20Cell%2c%20donor3.CNhs12623.11672-122G7	0.7095226673659513	0.6470736524526057
tpm.Bronchial%20Epithelial%20Cell%2c%20donor4.CNhs12054.11453-119A4	0.8435796979296151	0.8034198686291361
tpm.Bronchial%20Epithelial%20Cell%2c%20donor5.CNhs12058.11457-119A8	0.9075790747294035	0.8912966860261406
tpm.Bronchial%20Epithelial%20Cell%2c%20donor6.CNhs12062.11461-119B3	0.8643346811268484	0.8488433118617726
tpm.Bronchial%20Epithelial%20Cell%2c%20donor7.CNhs12642.11769-123I5	0.8071871733666524	0.7612991098290891
tpm.Burkitt%27s%20lymphoma%20cell%20line%3aDAUDI.CNhs10739.10422-106C8	0.9042240441454092	0.8198224190039771
tpm.Burkitt%27s%20lymphoma%20cell%20line%3aRAJI.CNhs11268.10476-106I8	0.8741266623234749	0.7793752577061589
tpm.CD133%2b%20stem%20cells%20-%20adult%20bone%20marrow%20derived%2c%20pool1.CNhs12552.12224-129F1	0.7654181005812901	0.8685396445548297
tpm.CD133%2b%20stem%20cells%20-%20cord%20blood%20derived%2c%20pool1.CNhs12545.12223-129E9	0.8033205523375846	0.6990571446954288
tpm.CD14%2b%20Monocytes%2c%20donor1.CNhs10852.11224-116B9	0.9273169537111481	0.8941186562825584
tpm.CD14%2b%20Monocytes%2c%20donor2.CNhs11954.11305-117B9	0.9553686368444727	0.9483778526725125
tpm.CD14%2b%20Monocytes%2c%20donor3.CNhs11997.11381-118B4	0.8929476931009503	0.9389221886415453
tpm.CD14%2b%20monocyte%20derived%20endothelial%20progenitor%20cells%2c%20donor1.CNhs10858.11229-116C5	0.9180052148755491	0.9140731502924486
tpm.CD14%2b%20monocyte%20derived%20endothelial%20progenitor%20cells%2c%20donor2.CNhs11897.11310-117C5	0.8960696382214257	0.9200399947721063
tpm.CD14%2b%20monocyte%20derived%20endothelial%20progenitor%20cells%2c%20donor3.CNhs11904.11386-118B9	0.9357951560765656	0.9253011443668785
tpm.CD14%2b%20monocytes%20-%20mock%20treated%2c%20donor1.CNhs13468.11863-125A9	0.9567908196272119	0.9428820109715285
tpm.CD14%2b%20monocytes%20-%20mock%20treated%2c%20donor2.CNhs13484.11873-125C1	0.9497639390188093	0.9399151790357595
tpm.CD14%2b%20monocytes%20-%20mock%20treated%2c%20donor3.CNhs13491.11883-125D2	0.9464959345935801	0.9442545551513061
tpm.CD14%2b%20monocytes%20-%20treated%20with%20B-glucan%2c%20donor1.CNhs13474.11869-125B6	0.9629012997152815	0.9658923580609233
tpm.CD14%2b%20monocytes%20-%20treated%20with%20B-glucan%2c%20donor2.CNhs13489.11879-125C7	0.9613886714133966	0.965178570344789
tpm.CD14%2b%20monocytes%20-%20treated%20with%20B-glucan%2c%20donor3.CNhs13495.11889-125D8	0.9643728579897226	0.9590725291676538
tpm.CD14%2b%20monocytes%20-%20treated%20with%20BCG%2c%20donor1.CNhs13465.11860-125A6	0.9636392559699629	0.9613458054654104
tpm.CD14%2b%20monocytes%20-%20treated%20with%20BCG%2c%20donor2.CNhs13475.11870-125B7	0.9711457725326785	0.9673199334931919
tpm.CD14%2b%20monocytes%20-%20treated%20with%20BCG%2c%20donor3.CNhs13543.11880-125C8	0.9614243666057841	0.957572118254147
tpm.CD14%2b%20monocytes%20-%20treated%20with%20Candida%2c%20donor1.CNhs13473.11868-125B5	0.9771986685017509	0.9490730268767749
tpm.CD14%2b%20monocytes%20-%20treated%20with%20Candida%2c%20donor2.CNhs13488.11878-125C6	0.9659584106687208	0.9488804174930561
tpm.CD14%2b%20monocytes%20-%20treated%20with%20Candida%2c%20donor3.CNhs13494.11888-125D7	0.9589398605609368	0.9271665419697009
tpm.CD14%2b%20monocytes%20-%20treated%20with%20Cryptococcus%2c%20donor1.CNhs13472.11867-125B4	0.94931303662328	0.956993480819866
tpm.CD14%2b%20monocytes%20-%20treated%20with%20Cryptococcus%2c%20donor2.CNhs13487.11877-125C5	0.9604273698085819	0.9477538953832387
tpm.CD14%2b%20monocytes%20-%20treated%20with%20Cryptococcus%2c%20donor3.CNhs13546.11887-125D6	0.9559764768181311	0.9550916654764242
tpm.CD14%2b%20monocytes%20-%20treated%20with%20Group%20A%20streptococci%2c%20donor1.CNhs13469.11864-125B1	0.9790122603278558	0.967387913275681
tpm.CD14%2b%20monocytes%20-%20treated%20with%20Group%20A%20streptococci%2c%20donor2.CNhs13532.11874-125C2	0.9693842211533714	0.9718268312155864
tpm.CD14%2b%20monocytes%20-%20treated%20with%20Group%20A%20streptococci%2c%20donor3.CNhs13492.11884-125D3	0.9770194825947258	0.9491304859786406
tpm.CD14%2b%20monocytes%20-%20treated%20with%20IFN%20%2b%20N-hexane%2c%20donor1.CNhs13466.11861-125A7	0.9485193590328499	0.9318466262808173
tpm.CD14%2b%20monocytes%20-%20treated%20with%20IFN%20%2b%20N-hexane%2c%20donor2.CNhs13476.11871-125B8	0.9561227811384119	0.957510612736657
tpm.CD14%2b%20monocytes%20-%20treated%20with%20IFN%20%2b%20N-hexane%2c%20donor3.CNhs13490.11881-125C9	0.960713634357924	0.9499341041216353
tpm.CD14%2b%20monocytes%20-%20treated%20with%20Salmonella%2c%20donor1.CNhs13471.11866-125B3	0.971091781071726	0.9513713909514022
tpm.CD14%2b%20monocytes%20-%20treated%20with%20Salmonella%2c%20donor2.CNhs13485.11876-125C4	0.9576385397680283	0.9520139617525482
tpm.CD14%2b%20monocytes%20-%20treated%20with%20Salmonella%2c%20donor3.CNhs13493.11886-125D5	0.973349246075638	0.9551661195239122
tpm.CD14%2b%20monocytes%20-%20treated%20with%20Trehalose%20dimycolate%20%28TDM%29%2c%20donor1.CNhs13467.11862-125A8	0.9558269478668548	0.9637671805750179
tpm.CD14%2b%20monocytes%20-%20treated%20with%20Trehalose%20dimycolate%20%28TDM%29%2c%20donor2.CNhs13483.11872-125B9	0.9661442825786433	0.9648500013960923
tpm.CD14%2b%20monocytes%20-%20treated%20with%20Trehalose%20dimycolate%20%28TDM%29%2c%20donor3.CNhs13544.11882-125D1	0.9805316813748147	0.9637866033700146
tpm.CD14%2b%20monocytes%20-%20treated%20with%20lipopolysaccharide%2c%20donor1.CNhs13470.11865-125B2	0.9531195409085979	0.9144947868005052
tpm.CD14%2b%20monocytes%20-%20treated%20with%20lipopolysaccharide%2c%20donor2.CNhs13533.11875-125C3	0.9726351367877213	0.9597588012575426
tpm.CD14%2b%20monocytes%20-%20treated%20with%20lipopolysaccharide%2c%20donor3.CNhs13545.11885-125D4	0.9698416899741609	0.9557933139456855
tpm.CD14%2bCD16%2b%20Monocytes%2c%20donor1.CNhs13541.11789-124B7	0.9122300974144476	0.9108020279017288
tpm.CD14%2bCD16%2b%20Monocytes%2c%20donor2.CNhs13208.11801-124D1	0.9051369639196245	0.8874744418273853
tpm.CD14%2bCD16%2b%20Monocytes%2c%20donor3.CNhs13549.11912-125G4	0.9058981494253646	0.8980768600462917
tpm.CD14%2bCD16-%20Monocytes%2c%20donor1.CNhs13224.11788-124B6	0.8996908017498506	0.9303356946866873
tpm.CD14%2bCD16-%20Monocytes%2c%20donor2.CNhs13216.11799-124C8	0.8969824646113861	0.9086315305608306
tpm.CD14%2bCD16-%20Monocytes%2c%20donor3.CNhs13540.11910-125G2	0.9089657171412333	0.9159175065340246
tpm.CD14-CD16%2b%20Monocytes%2c%20donor1.CNhs13229.11790-124B8	0.918609146457771	0.9046118212796074
tpm.CD14-CD16%2b%20Monocytes%2c%20donor2.CNhs13207.11800-124C9	0.909941887429605	0.8898254093051292
tpm.CD14-CD16%2b%20Monocytes%2c%20donor3.CNhs13548.11911-125G3	0.9108609098495831	0.8892257305096015
tpm.CD19%2b%20B%20Cells%20%28pluriselect%29%2c%20donor090309%2c%20donation1.CNhs12177.12189-129B2	0.8908055494715403	0.8749507854700405
tpm.CD19%2b%20B%20Cells%20%28pluriselect%29%2c%20donor090309%2c%20donation2.CNhs12179.12194-129B7	0.9596580881022687	0.9389278536234194
tpm.CD19%2b%20B%20Cells%20%28pluriselect%29%2c%20donor090309%2c%20donation3.CNhs12181.12199-129C3	0.9528189661224515	0.9277629836327294
tpm.CD19%2b%20B%20Cells%20%28pluriselect%29%2c%20donor090325%2c%20donation1.CNhs12531.12151-128F9	0.8698216128624547	0.9190502415103917
tpm.CD19%2b%20B%20Cells%20%28pluriselect%29%2c%20donor090325%2c%20donation2.CNhs12175.12174-128I5	0.9437633165617614	0.9300985747311008
tpm.CD19%2b%20B%20Cells%20%28pluriselect%29%2c%20donor090612%2c%20donation1.CNhs12183.12204-129C8	0.9654808616609604	0.9243340510326602
tpm.CD19%2b%20B%20Cells%20%28pluriselect%29%2c%20donor090612%2c%20donation2.CNhs12185.12209-129D4	0.9365561975977177	0.9276302612002509
tpm.CD19%2b%20B%20Cells%20%28pluriselect%29%2c%20donor090612%2c%20donation3.CNhs12188.12214-129D9	0.9453252650122701	0.910640171276755
tpm.CD19%2b%20B%20Cells%2c%20donor1.CNhs12343.11544-120B5	0.9527478923875109	0.9412415940774194
tpm.CD19%2b%20B%20Cells%2c%20donor2.CNhs12352.11624-122B4	0.9299200517652255	0.9172787207500539
tpm.CD19%2b%20B%20Cells%2c%20donor3.CNhs12354.11705-123B4	0.9470652784415978	0.9360273829038896
tpm.CD34%20cells%20differentiated%20to%20erythrocyte%20lineage%2c%20biol_%20rep1.CNhs13552.11931-125I5	0.9580319974187519	0.8364677543162787
tpm.CD34%20cells%20differentiated%20to%20erythrocyte%20lineage%2c%20biol_%20rep2.CNhs13553.11932-125I6	0.9565280305307318	0.7911632757029979
tpm.CD34%2b%20Progenitors%2c%20donor1.CNhs13227.11545-120B6	0.840841171316228	0.8645425952011028
tpm.CD34%2b%20Progenitors%2c%20donor2.CNhs12205.11625-122B5	0.8713711236021571	0.8452225791611097
tpm.CD34%2b%20stem%20cells%20-%20adult%20bone%20marrow%20derived%2c%20donor1%2c%20tech_rep1.CNhs12588.12225-129F2	0.8213127069582358	0.8486086197555608
tpm.CD34%2b%20stem%20cells%20-%20adult%20bone%20marrow%20derived%2c%20donor1%2c%20tech_rep2.CNhs12553.12225-129F2	0.8955669787713594	0.8790619437443741
tpm.CD4%2b%20T%20Cells%2c%20donor1.CNhs10853.11225-116C1	0.9466895973224179	0.9249159255994409
tpm.CD4%2b%20T%20Cells%2c%20donor2.CNhs11955.11306-117C1	0.9521353988401411	0.9409033137312242
tpm.CD4%2b%20T%20Cells%2c%20donor3.CNhs11998.11382-118B5	0.9386322667376539	0.9354867817764773
tpm.CD4%2bCD25%2bCD45RA%2b%20naive%20regulatory%20T%20cells%20expanded%2c%20donor1.CNhs13203.11793-124C2	0.9560660600537452	0.914237434766797
tpm.CD4%2bCD25%2bCD45RA%2b%20naive%20regulatory%20T%20cells%20expanded%2c%20donor2.CNhs13918.11915-125G7	0.9595501370923365	0.9195867962221798
tpm.CD4%2bCD25%2bCD45RA%2b%20naive%20regulatory%20T%20cells%20expanded%2c%20donor3.CNhs13919.11919-125H2	0.9571099804798253	0.9194265581634558
tpm.CD4%2bCD25%2bCD45RA%2b%20naive%20regulatory%20T%20cells%2c%20donor1.CNhs13238.11780-124A7	0.9589913447321845	0.9405180949637867
tpm.CD4%2bCD25%2bCD45RA%2b%20naive%20regulatory%20T%20cells%2c%20donor2.CNhs13235.11796-124C5	0.956325349205789	0.9177699556068493
tpm.CD4%2bCD25%2bCD45RA%2b%20naive%20regulatory%20T%20cells%2c%20donor3.CNhs13513.11907-125F8	0.9142725242168867	0.878327923950118
tpm.CD4%2bCD25%2bCD45RA-%20memory%20regulatory%20T%20cells%20expanded%2c%20donor1.CNhs13204.11794-124C3	0.928284990997797	0.910826306395475
tpm.CD4%2bCD25%2bCD45RA-%20memory%20regulatory%20T%20cells%20expanded%2c%20donor2.CNhs13811.11916-125G8	0.9352863804118441	0.883596357093014
tpm.CD4%2bCD25%2bCD45RA-%20memory%20regulatory%20T%20cells%20expanded%2c%20donor3.CNhs13812.11920-125H3	0.9217170560547245	0.8950744196530284
tpm.CD4%2bCD25%2bCD45RA-%20memory%20regulatory%20T%20cells%2c%20donor1.CNhs13195.11782-124A9	0.9641571635553915	0.9117367499109522
tpm.CD4%2bCD25%2bCD45RA-%20memory%20regulatory%20T%20cells%2c%20donor2.CNhs13206.11797-124C6	0.9659375142552173	0.9084615811046082
tpm.CD4%2bCD25%2bCD45RA-%20memory%20regulatory%20T%20cells%2c%20donor3.CNhs13538.11908-125F9	0.954919393485719	0.8971971692895593
tpm.CD4%2bCD25-CD45RA%2b%20naive%20conventional%20T%20cells%20expanded%2c%20donor1.CNhs13202.11791-124B9	0.9384526088897334	0.8850894844583969
tpm.CD4%2bCD25-CD45RA%2b%20naive%20conventional%20T%20cells%20expanded%2c%20donor2.CNhs13813.11913-125G5	0.907941880876691	0.8937949430326108
tpm.CD4%2bCD25-CD45RA%2b%20naive%20conventional%20T%20cells%20expanded%2c%20donor3.CNhs13814.11917-125G9	0.9185369197634321	0.8981909689668981
tpm.CD4%2bCD25-CD45RA%2b%20naive%20conventional%20T%20cells%2c%20donor1.CNhs13223.11784-124B2	0.9594136885552392	0.9580390746171964
tpm.CD4%2bCD25-CD45RA%2b%20naive%20conventional%20T%20cells%2c%20donor2.CNhs13205.11795-124C4	0.970371601117432	0.9365752675794259
tpm.CD4%2bCD25-CD45RA%2b%20naive%20conventional%20T%20cells%2c%20donor3.CNhs13512.11906-125F7	0.9253743629155308	0.906371202793072
tpm.CD4%2bCD25-CD45RA-%20memory%20conventional%20T%20cells%20expanded%2c%20donor1.CNhs13215.11792-124C1	0.9495470347245657	0.9007102673346147
tpm.CD4%2bCD25-CD45RA-%20memory%20conventional%20T%20cells%20expanded%2c%20donor2.CNhs13920.11914-125G6	0.9370819538864463	0.9073925180966564
tpm.CD4%2bCD25-CD45RA-%20memory%20conventional%20T%20cells%20expanded%2c%20donor3.CNhs13921.11918-125H1	0.8944215229938992	0.9128810762495169
tpm.CD4%2bCD25-CD45RA-%20memory%20conventional%20T%20cells%2c%20donor1.CNhs13239.11786-124B4	0.9331106389025738	0.9299966050573673
tpm.CD4%2bCD25-CD45RA-%20memory%20conventional%20T%20cells%2c%20donor2.CNhs13237.11798-124C7	0.9245083360488278	0.9248139559257075
tpm.CD4%2bCD25-CD45RA-%20memory%20conventional%20T%20cells%2c%20donor3.CNhs13539.11909-125G1	0.9580446607464842	0.9239083681089792
tpm.CD8%2b%20T%20Cells%20%28pluriselect%29%2c%20donor090309%2c%20donation1.CNhs12176.12186-129A8	0.946810038536064	0.9339677573510986
tpm.CD8%2b%20T%20Cells%20%28pluriselect%29%2c%20donor090309%2c%20donation2.CNhs12178.12191-129B4	0.946108818148298	0.9071141247017015
tpm.CD8%2b%20T%20Cells%20%28pluriselect%29%2c%20donor090309%2c%20donation3.CNhs12180.12196-129B9	0.9162883896562132	0.8910539010886802
tpm.CD8%2b%20T%20Cells%20%28pluriselect%29%2c%20donor090325%2c%20donation1.CNhs12201.12148-128F6	0.9362595915418329	0.9104775053686565
tpm.CD8%2b%20T%20Cells%20%28pluriselect%29%2c%20donor090325%2c%20donation2.CNhs12199.12171-128I2	0.9541588747902833	0.9307492383634952
tpm.CD8%2b%20T%20Cells%20%28pluriselect%29%2c%20donor090612%2c%20donation1.CNhs12182.12201-129C5	0.9257214673818877	0.8598349952637409
tpm.CD8%2b%20T%20Cells%20%28pluriselect%29%2c%20donor090612%2c%20donation2.CNhs12184.12206-129D1	0.9577231178073425	0.912257118960243
tpm.CD8%2b%20T%20Cells%20%28pluriselect%29%2c%20donor090612%2c%20donation3.CNhs12187.12211-129D6	0.8829394780978201	0.8515754516913298
tpm.CD8%2b%20T%20Cells%2c%20donor1.CNhs10854.11226-116C2	0.9610923971246762	0.9541221442928314
tpm.CD8%2b%20T%20Cells%2c%20donor2.CNhs11956.11307-117C2	0.9728165478497062	0.9616152967459916
tpm.CD8%2b%20T%20Cells%2c%20donor3.CNhs11999.11383-118B6	0.9634435534915753	0.9532052265123551
tpm.COBL-a%20rinderpest%20infection%2c%2000hr%2c%20biol_rep1.CNhs14419.13553-145I7	0.9121590563085881	0.9251700405006497
tpm.COBL-a%20rinderpest%20infection%2c%2000hr%2c%20biol_rep2.CNhs14420.13554-145I8	0.9142945926169432	0.9169404404038587
tpm.COBL-a%20rinderpest%20infection%2c%2000hr%2c%20biol_rep3.CNhs14421.13555-145I9	0.9272561406613193	0.9242110399976802
tpm.COBL-a%20rinderpest%20infection%2c%2006hr%2c%20biol_rep1.CNhs14422.13556-146A1	0.9076385925405834	0.8696087075627814
tpm.COBL-a%20rinderpest%20infection%2c%2006hr%2c%20biol_rep2.CNhs14423.13557-146A2	0.9308214964839494	0.9213761212112648
tpm.COBL-a%20rinderpest%20infection%2c%2006hr%2c%20biol_rep3.CNhs14424.13558-146A3	0.9365630433458411	0.948430456075629
tpm.COBL-a%20rinderpest%20infection%2c%2012hr%2c%20biol_rep1.CNhs14425.13559-146A4	0.9452020293183674	0.9428949595015264
tpm.COBL-a%20rinderpest%20infection%2c%2012hr%2c%20biol_rep2.CNhs14426.13560-146A5	0.9400909253979499	0.9308075067484858
tpm.COBL-a%20rinderpest%20infection%2c%2012hr%2c%20biol_rep3.CNhs14427.13561-146A6	0.9406840894096538	0.9443322463312933
tpm.COBL-a%20rinderpest%20infection%2c%2024hr%2c%20biol_rep1.CNhs14428.13562-146A7	0.9474115907353855	0.931107750787812
tpm.COBL-a%20rinderpest%20infection%2c%2024hr%2c%20biol_rep2.CNhs14429.13563-146A8	0.9383134406210308	0.9322917319994953
tpm.COBL-a%20rinderpest%20infection%2c%2024hr%2c%20biol_rep3.CNhs14430.13564-146A9	0.9249244182751355	0.9104807425011558
tpm.COBL-a%20rinderpest%20infection%2c%2048hr%2c%20biol_rep1.CNhs14431.13565-146B1	0.9586647720257626	0.8806449015366176
tpm.COBL-a%20rinderpest%20infection%2c%2048hr%2c%20biol_rep2.CNhs14432.13566-146B2	0.9632804383195748	0.9107154346073678
tpm.COBL-a%20rinderpest%20infection%2c%2048hr%2c%20biol_rep3.CNhs14434.13567-146B3	0.9591215129056734	0.8647068796754511
tpm.COBL-a%20rinderpest%28-C%29%20infection%2c%2006hr%2c%20biol_rep1.CNhs14435.13568-146B4	0.9180926942872968	0.9069805929860983
tpm.COBL-a%20rinderpest%28-C%29%20infection%2c%2006hr%2c%20biol_rep2.CNhs14436.13569-146B5	0.9315416943223696	0.9239366930183497
tpm.COBL-a%20rinderpest%28-C%29%20infection%2c%2006hr%2c%20biol_rep3.CNhs14437.13570-146B6	0.9104715202179194	0.915249038672883
tpm.COBL-a%20rinderpest%28-C%29%20infection%2c%2012hr%2c%20biol_rep1.CNhs14438.13571-146B7	0.8751025555584233	0.8662428990464522
tpm.COBL-a%20rinderpest%28-C%29%20infection%2c%2012hr%2c%20biol_rep2.CNhs14439.13572-146B8	0.9188718444431487	0.9044378254077605
tpm.COBL-a%20rinderpest%28-C%29%20infection%2c%2012hr%2c%20biol_rep3.CNhs14440.13573-146B9	0.9101155232876215	0.8833632835530518
tpm.COBL-a%20rinderpest%28-C%29%20infection%2c%2024hr%2c%20biol_rep1.CNhs14441.13574-146C1	0.8962328887270343	0.9206315807363854
tpm.COBL-a%20rinderpest%28-C%29%20infection%2c%2024hr%2c%20biol_rep2.CNhs14442.13575-146C2	0.908497442666716	0.9098001353931411
tpm.COBL-a%20rinderpest%28-C%29%20infection%2c%2024hr%2c%20biol_rep3.CNhs14443.13576-146C3	0.8447711995459669	0.863485671440024
tpm.COBL-a%20rinderpest%28-C%29%20infection%2c%2048hr%2c%20biol_rep1.CNhs14444.13577-146C4	0.9379496522130326	0.8989533136705246
tpm.COBL-a%20rinderpest%28-C%29%20infection%2c%2048hr%2c%20biol_rep2.CNhs14445.13578-146C5	0.9491468220043977	0.9029236566811308
tpm.COBL-a%20rinderpest%28-C%29%20infection%2c%2048hr%2c%20biol_rep3.CNhs14446.13579-146C6	0.9119906710888983	0.8905934189906297
tpm.Cardiac%20Myocyte%2c%20donor1.CNhs12341.11525-119I4	0.9129938874913954	0.7355024009407708
tpm.Cardiac%20Myocyte%2c%20donor2.CNhs12350.11605-120I3	0.8159182866471573	0.7392510003751632
tpm.Cardiac%20Myocyte%2c%20donor3.CNhs12571.11686-122I3	0.6709821829298404	0.6922332693865351
tpm.Chondrocyte%20-%20de%20diff%2c%20donor1.CNhs11923.11261-116G1	0.745073770264663	0.7400691856144055
tpm.Chondrocyte%20-%20de%20diff%2c%20donor2.CNhs11372.11338-117F6	0.7903935052367184	0.7960497272109559
tpm.Chondrocyte%20-%20de%20diff%2c%20donor3.CNhs12020.11410-118E6	0.8821283301370285	0.8473493752132648
tpm.Chondrocyte%20-%20re%20diff%2c%20donor2.CNhs11373.11339-117F7	0.7896546684725403	0.7040730815033658
tpm.Chondrocyte%20-%20re%20diff%2c%20donor3.CNhs12021.11411-118E7	0.8396796225856511	0.6260768017778844
tpm.Ciliary%20Epithelial%20Cells%2c%20donor1.CNhs10871.11242-116D9	0.801281431774385	0.8151593296384829
tpm.Ciliary%20Epithelial%20Cells%2c%20donor2.CNhs11966.11323-117D9	0.8743278769528233	0.7111073704247254
tpm.Ciliary%20Epithelial%20Cells%2c%20donor3.CNhs12009.11399-118D4	0.878871809893732	0.6858188913388249
tpm.Clontech%20Human%20Universal%20Reference%20Total%20RNA%2c%20pool1.CNhs10608.10000-101A1	0.8744446599053346	0.8757527850467854
tpm.Corneal%20Epithelial%20Cells%2c%20donor1.CNhs11336.11526-119I5	0.9293465757173605	0.9205838330320181
tpm.Corneal%20Epithelial%20Cells%2c%20donor2.CNhs12094.11606-120I4	0.7641615612443726	0.8070203692516774
tpm.Corneal%20Epithelial%20Cells%2c%20donor3.CNhs12123.11687-122I4	0.9026248235278758	0.881289090904013
tpm.Dendritic%20Cells%20-%20monocyte%20immature%20derived%2c%20donor1%2c%20tech_rep1.CNhs10855.11227-116C3	0.894062879828037	0.8843174283572721
tpm.Dendritic%20Cells%20-%20monocyte%20immature%20derived%2c%20donor1%2c%20tech_rep2.CNhs11062.11227-116C3	0.8883941346390686	0.8557974817537705
tpm.Dendritic%20Cells%20-%20monocyte%20immature%20derived%2c%20donor2.CNhs12195.11308-117C3	0.7895602984236597	0.6803505652640863
tpm.Dendritic%20Cells%20-%20monocyte%20immature%20derived%2c%20donor3.CNhs12000.11384-118B7	0.8743863238946823	0.817701287933696
tpm.Dendritic%20Cells%20-%20plasmacytoid%2c%20donor1.CNhs10857.11228-116C4	0.9743940647377444	0.9144567504936364
tpm.Dendritic%20Cells%20-%20plasmacytoid%2c%20donor2.CNhs12196.11309-117C4	0.9700078943416328	0.8734277146290373
tpm.Dendritic%20Cells%20-%20plasmacytoid%2c%20donor3.CNhs12200.11385-118B8	0.9503676988831866	0.8824924949106929
tpm.Endothelial%20Cells%20-%20Aortic%2c%20donor0.CNhs10837.11207-116A1	0.8520900617050586	0.836021839314476
tpm.Endothelial%20Cells%20-%20Aortic%2c%20donor1.CNhs12495.11263-116G3	0.8841504076632948	0.8385176684715714
tpm.Endothelial%20Cells%20-%20Aortic%2c%20donor2.CNhs11375.11340-117F8	0.9229785113949048	0.8150403650191274
tpm.Endothelial%20Cells%20-%20Aortic%2c%20donor3.CNhs12022.11412-118E8	0.8530128011337352	0.7689379332447259
tpm.Endothelial%20Cells%20-%20Artery%2c%20donor1.CNhs12496.11264-116G4	0.8855845524461956	0.8379341753385412
tpm.Endothelial%20Cells%20-%20Artery%2c%20donor2.CNhs11977.11341-117F9	0.9110638769004474	0.8547899242633088
tpm.Endothelial%20Cells%20-%20Artery%2c%20donor3.CNhs12023.11413-118E9	0.9036031228292132	0.8445881011912124
tpm.Endothelial%20Cells%20-%20Lymphatic%2c%20donor1.CNhs10865.11236-116D3	0.8764393398515267	0.8194258702727915
tpm.Endothelial%20Cells%20-%20Lymphatic%2c%20donor2.CNhs11901.11317-117D3	0.8219174871459487	0.8411907306330132
tpm.Endothelial%20Cells%20-%20Lymphatic%2c%20donor3.CNhs11906.11393-118C7	0.8893044220225925	0.8771220920940634
tpm.Endothelial%20Cells%20-%20Microvascular%2c%20donor1.CNhs11925.11265-116G5	0.8754307595911	0.7752373930887045
tpm.Endothelial%20Cells%20-%20Microvascular%2c%20donor2.CNhs11376.11342-117G1	0.825455719012588	0.7436494541588252
tpm.Endothelial%20Cells%20-%20Microvascular%2c%20donor3.CNhs12024.11414-118F1	0.9038916951367655	0.83056888961911
tpm.Endothelial%20Cells%20-%20Thoracic%2c%20donor1.CNhs11926.11266-116G6	0.8504375534914197	0.7988676510517491
tpm.Endothelial%20Cells%20-%20Thoracic%2c%20donor2.CNhs11978.11343-117G2	0.9056255654954701	0.7715260206780562
tpm.Endothelial%20Cells%20-%20Umbilical%20vein%2c%20donor1.CNhs10872.11243-116E1	0.8932759278947431	0.8765410268104077
tpm.Endothelial%20Cells%20-%20Umbilical%20vein%2c%20donor2.CNhs11967.11324-117E1	0.8808349614242913	0.852906722431739
tpm.Endothelial%20Cells%20-%20Umbilical%20vein%2c%20donor3.CNhs12010.11400-118D5	0.839162945581871	0.8400051308550803
tpm.Endothelial%20Cells%20-%20Vein%2c%20donor1.CNhs12497.11267-116G7	0.8270247125038581	0.8523183735999593
tpm.Endothelial%20Cells%20-%20Vein%2c%20donor2.CNhs11377.11344-117G3	0.8346365442441038	0.7735654141527256
tpm.Endothelial%20Cells%20-%20Vein%2c%20donor3.CNhs12026.11416-118F3	0.8890251513949392	0.8888793573321575
tpm.Eosinophils%2c%20donor1.CNhs12547.12244-129H3	0.8742730241291841	0.7087321244532355
tpm.Eosinophils%2c%20donor2.CNhs12548.12245-129H4	0.9897421318464704	0.9471186081302168
tpm.Eosinophils%2c%20donor3.CNhs12549.12246-129H5	0.9838104764501078	0.9166110621720372
tpm.Esophageal%20Epithelial%20Cells%2c%20donor1.CNhs11323.11507-119G4	0.9254470206133013	0.9097062585506565
tpm.Esophageal%20Epithelial%20Cells%2c%20donor2.CNhs12083.11587-120G3	0.8628001476282641	0.8116300459309301
tpm.Esophageal%20Epithelial%20Cells%2c%20donor3.CNhs12622.11668-122G3	0.9482118841375886	0.8431670000239427
tpm.Ewing%27s%20sarcoma%20cell%20line%3aHs%20863%2eT.CNhs11836.10705-109H3	0.8363221299988549	0.8222340827160863
tpm.Fibroblast%20-%20Aortic%20Adventitial%20donor2%20%28cytoplasmic%20fraction%29.CNhs14558.14331-155F2	0.8955397461808248	0.8793961776749449
tpm.Fibroblast%20-%20Aortic%20Adventitial%20donor3%20%28cytoplasmic%20fraction%29.CNhs14559.14310-155C8	0.8252119993428586	0.7604347954517292
tpm.Fibroblast%20-%20Aortic%20Adventitial%2c%20donor1.CNhs10874.11245-116E3	0.8095903093829402	0.8083694442208337
tpm.Fibroblast%20-%20Aortic%20Adventitial%2c%20donor2%20%28nuclear%20fraction%29.CNhs12581.14332-155F3	0.8200490783170303	0.8762852933429491
tpm.Fibroblast%20-%20Aortic%20Adventitial%2c%20donor2.CNhs11968.11326-117E3	0.8752920995824032	0.8724120643073271
tpm.Fibroblast%20-%20Aortic%20Adventitial%2c%20donor3%20%28nuclear%20fraction%29.CNhs12400.14311-155C9	0.9004118250456415	0.9198595246352606
tpm.Fibroblast%20-%20Aortic%20Adventitial%2c%20donor3.CNhs12011.11401-118D6	0.7616190639811213	0.8047155309120511
tpm.Fibroblast%20-%20Cardiac%2c%20donor1.CNhs12498.11268-116G8	0.64601260764677	0.7109325652697538
tpm.Fibroblast%20-%20Cardiac%2c%20donor2.CNhs11378.11345-117G4	0.8260752354641729	0.7770809400471558
tpm.Fibroblast%20-%20Cardiac%2c%20donor3.CNhs12027.11417-118F4	0.9061296634606686	0.8808027117459668
tpm.Fibroblast%20-%20Cardiac%2c%20donor4.CNhs11909.11452-119A3	0.7839025587302109	0.8099087007243342
tpm.Fibroblast%20-%20Cardiac%2c%20donor5.CNhs12057.11456-119A7	0.6904872552573061	0.6488629774416906
tpm.Fibroblast%20-%20Cardiac%2c%20donor6.CNhs12061.11460-119B2	0.7550519680267729	0.7701656157451517
tpm.Fibroblast%20-%20Choroid%20Plexus%2c%20donor1.CNhs11319.11492-119E7	0.8396409750173099	0.7527417500667263
tpm.Fibroblast%20-%20Choroid%20Plexus%2c%20donor2.CNhs12344.11572-120E6	0.7324380226021434	0.6119321513214273
tpm.Fibroblast%20-%20Choroid%20Plexus%2c%20donor3.CNhs12620.11653-122E6	0.7541610232438503	0.7165765057825888
tpm.Fibroblast%20-%20Conjunctival%2c%20donor1.CNhs11339.11531-120A1	0.8855641246562032	0.8615474383559633
tpm.Fibroblast%20-%20Conjunctival%2c%20donor3.CNhs12734.11692-122I9	0.7492500076461732	0.7136315244911913
tpm.Fibroblast%20-%20Dermal%2c%20donor1.CNhs12499.11269-116G9	0.7925640040784983	0.7547560557645248
tpm.Fibroblast%20-%20Dermal%2c%20donor2.CNhs11379.11346-117G5	0.833741869120564	0.7742492583932398
tpm.Fibroblast%20-%20Dermal%2c%20donor3.CNhs12028.11418-118F5	0.83313946107419	0.836639322338751
tpm.Fibroblast%20-%20Dermal%2c%20donor4.CNhs12052.11450-119A1	0.6827350289983702	0.8297636529098655
tpm.Fibroblast%20-%20Dermal%2c%20donor5.CNhs12055.11454-119A5	0.8198037522987927	0.8173532961900023
tpm.Fibroblast%20-%20Dermal%2c%20donor6.CNhs12059.11458-119A9	0.8536720302739473	0.804900856747646
tpm.Fibroblast%20-%20Gingival%2c%20donor1.CNhs10866.11237-116D4	0.7411107469620872	0.7422291622746805
tpm.Fibroblast%20-%20Gingival%2c%20donor10%20%28periodontitis%29.CNhs14135.11928-125I2	0.8297432824683122	0.809533193354395
tpm.Fibroblast%20-%20Gingival%2c%20donor2.CNhs11961.11318-117D4	0.7668041974977291	0.6897536258919371
tpm.Fibroblast%20-%20Gingival%2c%20donor3.CNhs12006.11394-118C8	0.8170003609201657	0.8090686648407204
tpm.Fibroblast%20-%20Gingival%2c%20donor4%20%28GFH2%29.CNhs10848.11222-116B7	0.7528995715711811	0.6790969857036645
tpm.Fibroblast%20-%20Gingival%2c%20donor5%20%28GFH3%29.CNhs11952.11303-117B7	0.8409904879277886	0.8327329126950094
tpm.Fibroblast%20-%20Gingival%2c%20donor6%20%28aggressive%20periodontitis%29.CNhs14128.11921-125H4	0.860163084394582	0.8436938433382324
tpm.Fibroblast%20-%20Gingival%2c%20donor6%20%28control%29.CNhs14129.11922-125H5	0.8556234169438695	0.8320709190988665
tpm.Fibroblast%20-%20Gingival%2c%20donor7%20%28aggressive%20periodontitis%29.CNhs14130.11923-125H6	0.8681141003070526	0.8035817252541099
tpm.Fibroblast%20-%20Gingival%2c%20donor7%20%28control%29.CNhs14131.11924-125H7	0.7966956402010859	0.8395414116245306
tpm.Fibroblast%20-%20Gingival%2c%20donor8%20%28chronic%20periodontitis%29.CNhs14132.11925-125H8	0.8515585023421527	0.8107649222704454
tpm.Fibroblast%20-%20Gingival%2c%20donor8%20%28control%29.CNhs14133.11926-125H9	0.8577947310338317	0.860907295404192
tpm.Fibroblast%20-%20Gingival%2c%20donor9%20%28control%29.CNhs14134.11927-125I1	0.8871579886796193	0.8268664193228353
tpm.Fibroblast%20-%20Lung%2c%20donor1.CNhs12500.11270-116H1	0.7876894301311512	0.7191370775896738
tpm.Fibroblast%20-%20Lung%2c%20donor2.CNhs11380.11347-117G6	0.5835515605526387	0.5076479278508323
tpm.Fibroblast%20-%20Lung%2c%20donor3.CNhs12029.11419-118F6	0.8607720610084015	0.852690643837399
tpm.Fibroblast%20-%20Lymphatic%2c%20donor1.CNhs11322.11506-119G3	0.9020500091703345	0.872048696184261
tpm.Fibroblast%20-%20Lymphatic%2c%20donor2.CNhs12082.11586-120G2	0.8273102187451415	0.8265524174703862
tpm.Fibroblast%20-%20Lymphatic%2c%20donor3.CNhs12118.11667-122G2	0.9576262105661955	0.9609937673060924
tpm.Fibroblast%20-%20Mammary%2c%20donor1.CNhs11348.11540-120B1	0.9025297717285632	0.8523750234187002
tpm.Fibroblast%20-%20Mammary%2c%20donor2.CNhs12103.11620-122A9	0.8985180997293978	0.8893204166352111
tpm.Fibroblast%20-%20Mammary%2c%20donor3.CNhs12128.11701-123A9	0.7342103172187158	0.7356229841263764
tpm.Fibroblast%20-%20Periodontal%20Ligament%2c%20donor1.CNhs10867.11238-116D5	0.8870260601684695	0.8517308340513046
tpm.Fibroblast%20-%20Periodontal%20Ligament%2c%20donor2.CNhs11962.11319-117D5	0.8196349553382476	0.8221418244398511
tpm.Fibroblast%20-%20Periodontal%20Ligament%2c%20donor3.CNhs11907.11395-118C9	0.8358353772413872	0.834227658626642
tpm.Fibroblast%20-%20Periodontal%20Ligament%2c%20donor4%20%28PL29%29.CNhs12493.11223-116B8	0.833870540361935	0.7959056748147292
tpm.Fibroblast%20-%20Periodontal%20Ligament%2c%20donor5%20%28PL30%29.CNhs11953.11304-117B8	0.8453688825626633	0.8165245902701367
tpm.Fibroblast%20-%20Periodontal%20Ligament%2c%20donor6%20%28PLH3%29.CNhs11996.11380-118B3	0.856091495137172	0.8519493404950191
tpm.Fibroblast%20-%20Pulmonary%20Artery%2c%20donor1.CNhs10878.11250-116E8	0.8832700700599692	0.8457130047347802
tpm.Fibroblast%20-%20Villous%20Mesenchymal%2c%20donor1.CNhs11343.11535-120A5	0.8923773246462368	0.8663998999726766
tpm.Fibroblast%20-%20Villous%20Mesenchymal%2c%20donor2.CNhs12099.11615-122A4	0.860636540359	0.8034999876584981
tpm.Fibroblast%20-%20Villous%20Mesenchymal%2c%20donor3.CNhs12920.11696-123A4	0.7965708155867355	0.7652273701172023
tpm.Fibroblast%20-%20skin%20dystrophia%20myotonica%2c%20donor1%20%28nuclear%20fraction%29.CNhs12405.14329-155E9	0.9192317772993367	0.8962341223709654
tpm.Fibroblast%20-%20skin%20dystrophia%20myotonica%2c%20donor1.CNhs11353.11556-120C8	0.933047429942333	0.8739254237508317
tpm.Fibroblast%20-%20skin%20dystrophia%20myotonica%2c%20donor2.CNhs11354.11557-120C9	0.9129367532337411	0.8302338464054144
tpm.Fibroblast%20-%20skin%20dystrophia%20myotonica%2c%20donor3%20%28nuclear%20fraction%29.CNhs12399.14308-155C6	0.9683890320911839	0.8923519912209696
tpm.Fibroblast%20-%20skin%20dystrophia%20myotonica%2c%20donor3.CNhs11913.11560-120D3	0.8954534041761945	0.8460949863697182
tpm.Fibroblast%20-%20skin%20normal%2c%20donor1%20%28nuclear%20fraction%29.CNhs12403.14323-155E3	0.9584749733225251	0.8948866659680588
tpm.Fibroblast%20-%20skin%20normal%2c%20donor1.CNhs11351.11553-120C5	0.8796370143941035	0.8961904210822225
tpm.Fibroblast%20-%20skin%20normal%2c%20donor2%20%28nuclear%20fraction%29.CNhs12582.14302-155B9	0.9576694928214722	0.9125355123551977
tpm.Fibroblast%20-%20skin%20normal%2c%20donor2.CNhs11914.11561-120D4	0.8162771966129032	0.8704495527295202
tpm.Fibroblast%20-%20skin%20spinal%20muscular%20atrophy%2c%20donor1%20%28nuclear%20fraction%29.CNhs12404.14326-155E6	0.9710327895899286	0.8654943121559484
tpm.Fibroblast%20-%20skin%20spinal%20muscular%20atrophy%2c%20donor1.CNhs11074.11555-120C7	0.9241839824294092	0.8560799215643495
tpm.Fibroblast%20-%20skin%20spinal%20muscular%20atrophy%2c%20donor2.CNhs11911.11558-120D1	0.8131801005258003	0.8243171774794985
tpm.Fibroblast%20-%20skin%20spinal%20muscular%20atrophy%2c%20donor3%20%28nuclear%20fraction%29.CNhs12398.14305-155C3	0.9692890954086444	0.846959300747078
tpm.Fibroblast%20-%20skin%20spinal%20muscular%20atrophy%2c%20donor3.CNhs11912.11559-120D2	0.7764753873209185	0.8266616706922435
tpm.Fibroblast%20-%20skin%20walker%20warburg%2c%20donor1.CNhs11352.11554-120C6	0.8375877609307278	0.8894855103926844
tpm.Fibroblast%20-%20skin%2c%20normal%20donor1%20%28cytoplasmic%20fraction%29.CNhs14560.14322-155E2	0.8499287031581931	0.8439851852631852
tpm.Fibroblast%20-%20skin%2c%20normal%20donor2%20%28cytoplasmic%20fraction%29.CNhs14561.14301-155B8	0.987481545354546	0.87217818148424
tpm.Fingernail%20%28including%20nail%20plate%2c%20eponychium%20and%20hyponychium%29%2c%20donor2.CNhs13445.10301-104H4	0.9237623303031699	0.8674778650950019
tpm.Gingival%20epithelial%20cells%2c%20donor1%20%28GEA11%29.CNhs11061.11221-116B6	0.8445715416501021	0.781285975163974
tpm.Gingival%20epithelial%20cells%2c%20donor2%20%28GEA14%29.CNhs11896.11302-117B6	0.8497639055441191	0.8269748632615678
tpm.Gingival%20epithelial%20cells%2c%20donor3%20%28GEA15%29.CNhs11903.11379-118B2	0.8436019379415766	0.8268558986422119
tpm.H1%20embryonic%20stem%20cells%20differentiation%20to%20CD34%2b%20HSC%2c%20day00%2c%20biol_rep1.CNhs14067.13523-145F4	0.8638111872317725	0.8640804945368026
tpm.H1%20embryonic%20stem%20cells%20differentiation%20to%20CD34%2b%20HSC%2c%20day00%2c%20biol_rep2.CNhs14068.13524-145F5	0.8705198025159779	0.868328421659239
tpm.H1%20embryonic%20stem%20cells%20differentiation%20to%20CD34%2b%20HSC%2c%20day00%2c%20biol_rep3.CNhs13964.13525-145F6	0.945680501260541	0.9215930090887294
tpm.H1%20embryonic%20stem%20cells%20differentiation%20to%20CD34%2b%20HSC%2c%20day03%2c%20biol_rep1.CNhs13965.13526-145F7	0.9560197491850035	0.9173175663400476
tpm.H1%20embryonic%20stem%20cells%20differentiation%20to%20CD34%2b%20HSC%2c%20day03%2c%20biol_rep2.CNhs13966.13527-145F8	0.9324092594083143	0.908987615135773
tpm.H1%20embryonic%20stem%20cells%20differentiation%20to%20CD34%2b%20HSC%2c%20day03%2c%20biol_rep3.CNhs13968.13528-145F9	0.942836260784367	0.9268978599722446
tpm.H1%20embryonic%20stem%20cells%20differentiation%20to%20CD34%2b%20HSC%2c%20day09%2c%20biol_rep1.CNhs13969.13529-145G1	0.9540150645471124	0.8964437267003065
tpm.H1%20embryonic%20stem%20cells%20differentiation%20to%20CD34%2b%20HSC%2c%20day09%2c%20biol_rep2.CNhs13970.13530-145G2	0.8971476638865749	0.9127208381907929
tpm.H1%20embryonic%20stem%20cells%20differentiation%20to%20CD34%2b%20HSC%2c%20day09%2c%20biol_rep3.CNhs13971.13531-145G3	0.9531293344814732	0.9225139732848302
tpm.H9%20Embryoid%20body%20cells%2c%20melanocytic%20induction%2c%20day00%2c%20biol_rep1%20%28H9EB-1%20d0%29.CNhs12822.12627-134E8	0.8999700291380557	0.889839167118252
tpm.H9%20Embryoid%20body%20cells%2c%20melanocytic%20induction%2c%20day00%2c%20biol_rep2%20%28H9EB-2%20d0%29.CNhs12825.12725-135G7	0.9040747125715158	0.873430142478412
tpm.H9%20Embryoid%20body%20cells%2c%20melanocytic%20induction%2c%20day00%2c%20biol_rep3%20%28H9EB-3%20d0%29.CNhs12908.12823-136I6	0.8734409201233043	0.8728943970497488
tpm.H9%20Embryoid%20body%20cells%2c%20melanocytic%20induction%2c%20day01%2c%20biol_rep1%20%28H9EB-1%20d1%29.CNhs12823.12628-134E9	0.8871625892106472	0.8507621221508366
tpm.H9%20Embryoid%20body%20cells%2c%20melanocytic%20induction%2c%20day01%2c%20biol_rep2%20%28H9EB-2%20d1%29.CNhs12826.12726-135G8	0.8443567176410905	0.8657718962677785
tpm.H9%20Embryoid%20body%20cells%2c%20melanocytic%20induction%2c%20day01%2c%20biol_rep3%20%28H9EB-3%20d1%29.CNhs12909.12824-136I7	0.7897999455442946	0.9012314456670302
tpm.H9%20Embryoid%20body%20cells%2c%20melanocytic%20induction%2c%20day03%2c%20biol_rep1%20%28H9EB-1%20d3%29.CNhs12895.12629-134F1	0.8381295883839781	0.7505275514370852
tpm.H9%20Embryoid%20body%20cells%2c%20melanocytic%20induction%2c%20day03%2c%20biol_rep2%20%28H9EB-2%20d3%29.CNhs12827.12727-135G9	0.8751218452226792	0.8387297006502872
tpm.H9%20Embryoid%20body%20cells%2c%20melanocytic%20induction%2c%20day03%2c%20biol_rep3%20%28H9EB-3%20d3%29.CNhs12910.12825-136I8	0.872812430384114	0.8452727547148515
tpm.H9%20Embryoid%20body%20cells%2c%20melanocytic%20induction%2c%20day06%2c%20biol_rep1%20%28H9EB-1%20d6%29.CNhs12896.12630-134F2	0.8013871499958789	0.7716992072667781
tpm.H9%20Embryoid%20body%20cells%2c%20melanocytic%20induction%2c%20day06%2c%20biol_rep2%20%28H9EB-2%20d6%29.CNhs12828.12728-135H1	0.9020093870220667	0.8678549910311907
tpm.H9%20Embryoid%20body%20cells%2c%20melanocytic%20induction%2c%20day06%2c%20biol_rep3%20%28H9EB-3%20d6%29.CNhs12911.12826-136I9	0.8088364220214168	0.7895876014588784
tpm.H9%20Embryoid%20body%20cells%2c%20melanocytic%20induction%2c%20day09%2c%20biol_rep1%20%28H9EB-1%20d9%29.CNhs12897.12631-134F3	0.888856702815168	0.8096011731368841
tpm.H9%20Embryoid%20body%20cells%2c%20melanocytic%20induction%2c%20day09%2c%20biol_rep2%20%28H9EB-2%20d9%29.CNhs12829.12729-135H2	0.8779086365218527	0.8446188539499574
tpm.H9%20Embryoid%20body%20cells%2c%20melanocytic%20induction%2c%20day09%2c%20biol_rep3%20%28H9EB-3%20d9%29.CNhs12951.12827-137A1	0.8681599791669493	0.8463928025596699
tpm.H9%20Embryoid%20body%20cells%2c%20melanocytic%20induction%2c%20day12%2c%20biol_rep1%20%28H9EB-1%20d12%29.CNhs12948.12632-134F4	0.8681032272930638	0.8623219223064628
tpm.H9%20Embryoid%20body%20cells%2c%20melanocytic%20induction%2c%20day12%2c%20biol_rep1%20%28H9EB-1%20d12%29.CNhs12994.12632-134F4	0.8680663166373633	0.8253919054693244
tpm.H9%20Embryoid%20body%20cells%2c%20melanocytic%20induction%2c%20day12%2c%20biol_rep2%20%28H9EB-2%20d12%29.CNhs12830.12730-135H3	0.9115302098106899	0.869210540265346
tpm.H9%20Embryoid%20body%20cells%2c%20melanocytic%20induction%2c%20day12%2c%20biol_rep3%20%28H9EB-3%20d12%29.CNhs12949.12828-137A2	0.8656079078825825	0.8241974035770179
tpm.H9%20Embryoid%20body%20cells%2c%20melanocytic%20induction%2c%20day12%2c%20biol_rep3%20%28H9EB-3%20d12%29.CNhs12995.12828-137A2	0.8417705140721072	0.7923820560890504
tpm.H9%20Embryoid%20body%20cells%2c%20melanocytic%20induction%2c%20day15%2c%20biol_rep1%20%28H9EB-1%20d15%29.CNhs12898.12633-134F5	0.8762862051924537	0.842086607052243
tpm.H9%20Embryoid%20body%20cells%2c%20melanocytic%20induction%2c%20day15%2c%20biol_rep2%20%28H9EB-2%20d15%29.CNhs12831.12731-135H4	0.8735334349155286	0.8457882680653928
tpm.H9%20Embryoid%20body%20cells%2c%20melanocytic%20induction%2c%20day15%2c%20biol_rep3%20%28H9EB-3%20d15%29.CNhs12912.12829-137A3	0.8696585020863856	0.8386147824465559
tpm.H9%20Embryoid%20body%20cells%2c%20melanocytic%20induction%2c%20day18%2c%20biol_rep1%20%28H9EB-1%20d18%29.CNhs12899.12634-134F6	0.8490271353234757	0.7865009956206287
tpm.H9%20Embryoid%20body%20cells%2c%20melanocytic%20induction%2c%20day18%2c%20biol_rep2%20%28H9EB-2%20d18%29.CNhs12832.12732-135H5	0.9026942415261641	0.8454103328460791
tpm.H9%20Embryoid%20body%20cells%2c%20melanocytic%20induction%2c%20day18%2c%20biol_rep3%20%28H9EB-3%20d18%29.CNhs12914.12830-137A4	0.8594219686441426	0.8372390011342787
tpm.H9%20Embryoid%20body%20cells%2c%20melanocytic%20induction%2c%20day21%2c%20biol_rep1%20%28H9EB-1%20d21%29.CNhs12900.12635-134F7	0.7819387056935043	0.746106437725927
tpm.H9%20Embryoid%20body%20cells%2c%20melanocytic%20induction%2c%20day21%2c%20biol_rep2%20%28H9EB-2%20d21%29.CNhs12833.12733-135H6	0.8617097041647681	0.7710275022731371
tpm.H9%20Embryoid%20body%20cells%2c%20melanocytic%20induction%2c%20day21%2c%20biol_rep3%20%28H9EB-3%20d21%29.CNhs12915.12831-137A5	0.8461457784883579	0.7316761103263911
tpm.H9%20Embryoid%20body%20cells%2c%20melanocytic%20induction%2c%20day24%2c%20biol_rep1%20%28H9EB-1%20d24%29.CNhs12901.12636-134F8	0.8353019723518268	0.789164346384572
tpm.H9%20Embryoid%20body%20cells%2c%20melanocytic%20induction%2c%20day24%2c%20biol_rep2%20%28H9EB-2%20d24%29.CNhs12834.12734-135H7	0.8329540077063873	0.7744507698913322
tpm.H9%20Embryoid%20body%20cells%2c%20melanocytic%20induction%2c%20day24%2c%20biol_rep3%20%28H9EB-3%20d24%29.CNhs12916.12832-137A6	0.8353147924269941	0.7214087353211804
tpm.H9%20Embryoid%20body%20cells%2c%20melanocytic%20induction%2c%20day27%2c%20biol_rep1%20%28H9EB-1%20d27%29.CNhs12902.12637-134F9	0.847588756714462	0.7616341530427847
tpm.H9%20Embryoid%20body%20cells%2c%20melanocytic%20induction%2c%20day27%2c%20biol_rep2%20%28H9EB-2%20d27%29.CNhs12835.12735-135H8	0.8204661964414922	0.8139065593611862
tpm.H9%20Embryoid%20body%20cells%2c%20melanocytic%20induction%2c%20day27%2c%20biol_rep3%20%28H9EB-3%20d27%29.CNhs12917.12833-137A7	0.7970427036079027	0.7407708340836668
tpm.H9%20Embryoid%20body%20cells%2c%20melanocytic%20induction%2c%20day30%2c%20biol_rep1%20%28H9EB-1%20d30%29.CNhs12903.12638-134G1	0.8207317064974183	0.8465433292208956
tpm.H9%20Embryoid%20body%20cells%2c%20melanocytic%20induction%2c%20day30%2c%20biol_rep2%20%28H9EB-2%20d30%29.CNhs12836.12736-135H9	0.7857791511797212	0.7571183532060168
tpm.H9%20Embryoid%20body%20cells%2c%20melanocytic%20induction%2c%20day30%2c%20biol_rep3%20%28H9EB-3%20d30%29.CNhs12918.12834-137A8	0.8401672850129573	0.6884320665490262
tpm.H9%20Embryoid%20body%20cells%2c%20melanocytic%20induction%2c%20day34%2c%20biol_rep1%20%28H9EB-1%20d34%29.CNhs12904.12639-134G2	0.8605100638752384	0.7342132129228549
tpm.H9%20Embryoid%20body%20cells%2c%20melanocytic%20induction%2c%20day34%2c%20biol_rep2%20%28H9EB-2%20d34%29.CNhs12906.12737-135I1	0.8660518923386757	0.7254365374336526
tpm.H9%20Embryoid%20body%20cells%2c%20melanocytic%20induction%2c%20day34%2c%20biol_rep3%20%28H9EB-3%20d34%29.CNhs12919.12835-137A9	0.8351895396822373	0.8061147814349492
tpm.H9%20Embryoid%20body%20cells%2c%20melanocytic%20induction%2c%20day41%2c%20biol_rep1%20%28H9EB-1%20d41%29.CNhs12905.12640-134G3	0.8213829539978221	0.7707458717456827
tpm.H9%20Embryoid%20body%20cells%2c%20melanocytic%20induction%2c%20day41%2c%20biol_rep2%20%28H9EB-2%20d41%29.CNhs12907.12738-135I2	0.7801356198044374	0.7464681872827433
tpm.H9%20Embryoid%20body%20cells%2c%20melanocytic%20induction%2c%20day41%2c%20biol_rep3%20%28H9EB-3%20d41%29.CNhs12950.12836-137B1	0.8420594722605523	0.8270444616103065
tpm.H9%20Embryonic%20Stem%20cells%2c%20biol_rep1%20%28H9ES-1%29.CNhs11917.12626-134E7	0.9414292133156037	0.9344598014910188
tpm.H9%20Embryonic%20Stem%20cells%2c%20biol_rep2%20%28H9ES-2%29.CNhs12824.12724-135G6	0.9114547419126904	0.9193334906040957
tpm.H9%20Embryonic%20Stem%20cells%2c%20biol_rep3%20%28H9ES-3%29.CNhs12837.12822-136I5	0.9101667399772415	0.9334805689099275
tpm.HES3-GFP%20Embryonic%20Stem%20cells%2c%20cardiomyocytic%20induction%2c%20day00%2c%20biol_rep1%20%28UH-1%29.CNhs13694.13364-143F7	0.9286037735906316	0.8872963995399141
tpm.HES3-GFP%20Embryonic%20Stem%20cells%2c%20cardiomyocytic%20induction%2c%20day00%2c%20biol_rep2%20%28UH-2%29.CNhs13695.13365-143F8	0.9185128413724026	0.8888259446459162
tpm.HES3-GFP%20Embryonic%20Stem%20cells%2c%20cardiomyocytic%20induction%2c%20day00%2c%20biol_rep3%20%28UH-3%29.CNhs13738.13366-143F9	0.8574338733432791	0.8942238630887912
tpm.HES3-GFP%20Embryonic%20Stem%20cells%2c%20cardiomyocytic%20induction%2c%20day01%2c%20biol_rep1.CNhs13653.13328-143B7	0.7324856958113841	0.7930513332333169
tpm.HES3-GFP%20Embryonic%20Stem%20cells%2c%20cardiomyocytic%20induction%2c%20day01%2c%20biol_rep2.CNhs13712.13340-143D1	0.8712117824935544	0.8934615183851649
tpm.HES3-GFP%20Embryonic%20Stem%20cells%2c%20cardiomyocytic%20induction%2c%20day01%2c%20biol_rep3.CNhs13725.13352-143E4	0.8252010808923305	0.8024115018555495
tpm.HES3-GFP%20Embryonic%20Stem%20cells%2c%20cardiomyocytic%20induction%2c%20day02%2c%20biol_rep1.CNhs13654.13329-143B8	0.8414234043896455	0.8434453934188977
tpm.HES3-GFP%20Embryonic%20Stem%20cells%2c%20cardiomyocytic%20induction%2c%20day02%2c%20biol_rep2.CNhs13714.13341-143D2	0.8844267082607272	0.8787001941875577
tpm.HES3-GFP%20Embryonic%20Stem%20cells%2c%20cardiomyocytic%20induction%2c%20day02%2c%20biol_rep3.CNhs13726.13353-143E5	0.8745345978685519	0.9241746222570609
tpm.HES3-GFP%20Embryonic%20Stem%20cells%2c%20cardiomyocytic%20induction%2c%20day03%2c%20biol_rep1.CNhs13655.13330-143B9	0.6926669105497754	0.7262401555766473
tpm.HES3-GFP%20Embryonic%20Stem%20cells%2c%20cardiomyocytic%20induction%2c%20day03%2c%20biol_rep2.CNhs13715.13342-143D3	0.9203672643052714	0.9195892240715543
tpm.HES3-GFP%20Embryonic%20Stem%20cells%2c%20cardiomyocytic%20induction%2c%20day03%2c%20biol_rep3.CNhs13727.13354-143E6	0.9259926392508135	0.9176768880474893
tpm.HES3-GFP%20Embryonic%20Stem%20cells%2c%20cardiomyocytic%20induction%2c%20day04%2c%20biol_rep1.CNhs13656.13331-143C1	0.8630582050140748	0.8651252790510082
tpm.HES3-GFP%20Embryonic%20Stem%20cells%2c%20cardiomyocytic%20induction%2c%20day04%2c%20biol_rep2.CNhs13716.13343-143D4	0.918860201235213	0.9112908349091495
tpm.HES3-GFP%20Embryonic%20Stem%20cells%2c%20cardiomyocytic%20induction%2c%20day04%2c%20biol_rep3.CNhs13728.13355-143E7	0.9382089917050337	0.9129951851701233
tpm.HES3-GFP%20Embryonic%20Stem%20cells%2c%20cardiomyocytic%20induction%2c%20day05%2c%20biol_rep1.CNhs13657.13332-143C2	0.8208675234235459	0.8022286038693291
tpm.HES3-GFP%20Embryonic%20Stem%20cells%2c%20cardiomyocytic%20induction%2c%20day05%2c%20biol_rep2.CNhs13717.13344-143D5	0.9026607419645643	0.9032910712198214
tpm.HES3-GFP%20Embryonic%20Stem%20cells%2c%20cardiomyocytic%20induction%2c%20day05%2c%20biol_rep3.CNhs13729.13356-143E8	0.9169439236125041	0.9139032008362261
tpm.HES3-GFP%20Embryonic%20Stem%20cells%2c%20cardiomyocytic%20induction%2c%20day06%2c%20biol_rep1.CNhs13658.13333-143C3	0.8630439529041225	0.8541109357215437
tpm.HES3-GFP%20Embryonic%20Stem%20cells%2c%20cardiomyocytic%20induction%2c%20day06%2c%20biol_rep2.CNhs13718.13345-143D6	0.9221295674818427	0.9170011366382239
tpm.HES3-GFP%20Embryonic%20Stem%20cells%2c%20cardiomyocytic%20induction%2c%20day06%2c%20biol_rep3.CNhs13730.13357-143E9	0.9260411723346627	0.9348077932347122
tpm.HES3-GFP%20Embryonic%20Stem%20cells%2c%20cardiomyocytic%20induction%2c%20day07%2c%20biol_rep1.CNhs13659.13334-143C4	0.7775582691752154	0.776474786986629
tpm.HES3-GFP%20Embryonic%20Stem%20cells%2c%20cardiomyocytic%20induction%2c%20day07%2c%20biol_rep2.CNhs13719.13346-143D7	0.9273797773834254	0.9200124791458608
tpm.HES3-GFP%20Embryonic%20Stem%20cells%2c%20cardiomyocytic%20induction%2c%20day07%2c%20biol_rep3.CNhs13731.13358-143F1	0.9345976663526374	0.9273907133952898
tpm.HES3-GFP%20Embryonic%20Stem%20cells%2c%20cardiomyocytic%20induction%2c%20day08%2c%20biol_rep1.CNhs13660.13335-143C5	0.8846465233739125	0.8821987251363655
tpm.HES3-GFP%20Embryonic%20Stem%20cells%2c%20cardiomyocytic%20induction%2c%20day08%2c%20biol_rep2.CNhs13720.13347-143D8	0.9078421092560682	0.9074216522891518
tpm.HES3-GFP%20Embryonic%20Stem%20cells%2c%20cardiomyocytic%20induction%2c%20day08%2c%20biol_rep3.CNhs13732.13359-143F2	0.8565728652035189	0.8921124434160084
tpm.HES3-GFP%20Embryonic%20Stem%20cells%2c%20cardiomyocytic%20induction%2c%20day09%2c%20biol_rep1.CNhs13661.13336-143C6	0.8582428596192581	0.7391886855745482
tpm.HES3-GFP%20Embryonic%20Stem%20cells%2c%20cardiomyocytic%20induction%2c%20day09%2c%20biol_rep2.CNhs13721.13348-143D9	0.9222018644076371	0.8995651317129253
tpm.HES3-GFP%20Embryonic%20Stem%20cells%2c%20cardiomyocytic%20induction%2c%20day09%2c%20biol_rep3.CNhs13733.13360-143F3	0.8694973994515982	0.8372592332124005
tpm.HES3-GFP%20Embryonic%20Stem%20cells%2c%20cardiomyocytic%20induction%2c%20day10%2c%20biol_rep1.CNhs13662.13337-143C7	0.9021098653852064	0.901473421321366
tpm.HES3-GFP%20Embryonic%20Stem%20cells%2c%20cardiomyocytic%20induction%2c%20day10%2c%20biol_rep2.CNhs13722.13349-143E1	0.9404046514290407	0.9259720400773946
tpm.HES3-GFP%20Embryonic%20Stem%20cells%2c%20cardiomyocytic%20induction%2c%20day10%2c%20biol_rep3.CNhs13734.13361-143F4	0.9255106008829244	0.9080043361390573
tpm.HES3-GFP%20Embryonic%20Stem%20cells%2c%20cardiomyocytic%20induction%2c%20day11%2c%20biol_rep1.CNhs13710.13338-143C8	0.9070784550627615	0.8571918765779193
tpm.HES3-GFP%20Embryonic%20Stem%20cells%2c%20cardiomyocytic%20induction%2c%20day11%2c%20biol_rep2.CNhs13723.13350-143E2	0.8990286271381168	0.8829311263643719
tpm.HES3-GFP%20Embryonic%20Stem%20cells%2c%20cardiomyocytic%20induction%2c%20day11%2c%20biol_rep3.CNhs13735.13362-143F5	0.8835528289128569	0.871104262777539
tpm.HES3-GFP%20Embryonic%20Stem%20cells%2c%20cardiomyocytic%20induction%2c%20day12%2c%20biol_rep1.CNhs13711.13339-143C9	0.8827950732965829	0.8480971528206436
tpm.HES3-GFP%20Embryonic%20Stem%20cells%2c%20cardiomyocytic%20induction%2c%20day12%2c%20biol_rep2.CNhs13724.13351-143E3	0.8374501887317527	0.8314178276170974
tpm.HES3-GFP%20Embryonic%20Stem%20cells%2c%20cardiomyocytic%20induction%2c%20day12%2c%20biol_rep3.CNhs13736.13363-143F6	0.8670163387193627	0.8397599180682451
tpm.Hair%20Follicle%20Dermal%20Papilla%20Cells%2c%20donor1.CNhs12501.11271-116H2	0.7932010903551153	0.7111980101347107
tpm.Hair%20Follicle%20Dermal%20Papilla%20Cells%2c%20donor2.CNhs11979.11348-117G7	0.8543409569914753	0.818564793027931
tpm.Hair%20Follicle%20Dermal%20Papilla%20Cells%2c%20donor3.CNhs12030.11420-118F7	0.8116723222725338	0.8284930784038216
tpm.Hair%20Follicle%20Outer%20Root%20Sheath%20Cells%2c%20donor1.CNhs12339.11504-119G1	0.8086106242755393	0.738635945200263
tpm.Hair%20Follicle%20Outer%20Root%20Sheath%20Cells%2c%20donor2.CNhs12347.11584-120F9	0.8379097147921707	0.8042736623258727
tpm.Hep-2%20cells%20mock%20treated%2c%20biol_rep1.CNhs13479.11898-125E8	0.9327514251827488	0.9084640089539828
tpm.Hep-2%20cells%20mock%20treated%2c%20biol_rep2.CNhs13500.11899-125E9	0.9146639533923766	0.9057771889794184
tpm.Hep-2%20cells%20mock%20treated%2c%20biol_rep3.CNhs13501.11900-125F1	0.9156154892296772	0.9025902320336849
tpm.Hep-2%20cells%20treated%20with%20Streptococci%20strain%205448%2c%20biol_rep1.CNhs13477.11890-125D9	0.925771334112724	0.8956409178404366
tpm.Hep-2%20cells%20treated%20with%20Streptococci%20strain%205448%2c%20biol_rep2.CNhs13496.11891-125E1	0.9145334201549629	0.884922772134674
tpm.Hep-2%20cells%20treated%20with%20Streptococci%20strain%205448%2c%20biol_rep3.CNhs13497.11892-125E2	0.9155402409065557	0.9006762774433702
tpm.Hep-2%20cells%20treated%20with%20Streptococci%20strain%20JRS4%2c%20biol_rep1.CNhs13478.11894-125E4	0.9206926800002728	0.8931313308702183
tpm.Hep-2%20cells%20treated%20with%20Streptococci%20strain%20JRS4%2c%20biol_rep2.CNhs13498.11895-125E5	0.9223648840630383	0.9077607419184719
tpm.Hep-2%20cells%20treated%20with%20Streptococci%20strain%20JRS4%2c%20biol_rep3.CNhs13499.11896-125E6	0.8910546652453095	0.8591090683007335
tpm.Hepatic%20Sinusoidal%20Endothelial%20Cells%2c%20donor1.CNhs12075.11521-119H9	0.8780619750784031	0.8377682722979429
tpm.Hepatic%20Sinusoidal%20Endothelial%20Cells%2c%20donor2.CNhs12092.11601-120H8	0.9222049116291227	0.8995740338272988
tpm.Hepatic%20Sinusoidal%20Endothelial%20Cells%2c%20donor3.CNhs12625.11682-122H8	0.7459473078499672	0.6294806466010825
tpm.Hepatic%20Stellate%20Cells%20%28lipocyte%29%2c%20donor1.CNhs11335.11524-119I3	0.872688673484679	0.9040040496528308
tpm.Hepatic%20Stellate%20Cells%20%28lipocyte%29%2c%20donor2.CNhs12093.11604-120I2	0.8831762928377062	0.8864903535475448
tpm.Hepatic%20Stellate%20Cells%20%28lipocyte%29%2c%20donor3.CNhs12627.11685-122I2	0.8326799319169964	0.8197592949202372
tpm.Hepatocyte%2c%20donor1.CNhs12340.11523-119I2	0.9966878557769905	0.8437593952713467
tpm.Hepatocyte%2c%20donor2.CNhs12349.11603-120I1	0.9572531246813041	0.8366312295075023
tpm.Hepatocyte%2c%20donor3.CNhs12626.11684-122I1	0.972448512965656	0.860753531610467
tpm.Hodgkin%27s%20lymphoma%20cell%20line%3aHD-Mar2.CNhs11715.10435-106E3	0.8761328771270304	0.7303108496947375
tpm.Intestinal%20epithelial%20cells%20%28polarized%29%2c%20donor1.CNhs10875.11246-116E4	0.8275132825756235	0.7898465720588365
tpm.Iris%20Pigment%20Epithelial%20Cells%2c%20donor1.CNhs12596.11530-119I9	0.7797534144491061	0.7065899520217078
tpm.K562%20erythroblastic%20leukemia%20response%20to%20hemin%2c%2000hr00min%2c%20biol_rep1.CNhs12458.13079-140B1	0.9095667432765707	0.8085847135320487
tpm.K562%20erythroblastic%20leukemia%20response%20to%20hemin%2c%2000hr00min%2c%20biol_rep2.CNhs12684.13145-140I4	0.8722224648910495	0.8146608112335638
tpm.K562%20erythroblastic%20leukemia%20response%20to%20hemin%2c%2000hr00min%2c%20biol_rep3.CNhs12786.13211-141G7	0.9094683474222471	0.804944558036389
tpm.K562%20erythroblastic%20leukemia%20response%20to%20hemin%2c%2000hr15min%2c%20biol_rep1.CNhs12459.13080-140B2	0.9613814478962779	0.907945258470942
tpm.K562%20erythroblastic%20leukemia%20response%20to%20hemin%2c%2000hr15min%2c%20biol_rep2.CNhs12686.13146-140I5	0.8848566201598906	0.8410531525017856
tpm.K562%20erythroblastic%20leukemia%20response%20to%20hemin%2c%2000hr15min%2c%20biol_rep3.CNhs12787.13212-141G8	0.8009138977807599	0.7807397090546877
tpm.K562%20erythroblastic%20leukemia%20response%20to%20hemin%2c%2000hr30min%2c%20biol_rep1.CNhs12460.13081-140B3	0.9364746875602467	0.8538236402122154
tpm.K562%20erythroblastic%20leukemia%20response%20to%20hemin%2c%2000hr30min%2c%20biol_rep2.CNhs12687.13147-140I6	0.8612642112632638	0.7679910719886294
tpm.K562%20erythroblastic%20leukemia%20response%20to%20hemin%2c%2000hr30min%2c%20biol_rep3.CNhs12788.13213-141G9	0.9514356624773399	0.9004140697109128
tpm.K562%20erythroblastic%20leukemia%20response%20to%20hemin%2c%2000hr45min%2c%20biol_rep1.CNhs12461.13082-140B4	0.953685457222945	0.8789421698418936
tpm.K562%20erythroblastic%20leukemia%20response%20to%20hemin%2c%2000hr45min%2c%20biol_rep2.CNhs12688.13148-140I7	0.8659494329057322	0.803771906788454
tpm.K562%20erythroblastic%20leukemia%20response%20to%20hemin%2c%2000hr45min%2c%20biol_rep3.CNhs12789.13214-141H1	0.9249692176538492	0.9056873585525579
tpm.K562%20erythroblastic%20leukemia%20response%20to%20hemin%2c%2001hr00min%2c%20biol_rep1.CNhs12462.13083-140B5	0.9427865816362925	0.9297667686499046
tpm.K562%20erythroblastic%20leukemia%20response%20to%20hemin%2c%2001hr00min%2c%20biol_rep2.CNhs12689.13149-140I8	0.9093653966933258	0.7844834527903307
tpm.K562%20erythroblastic%20leukemia%20response%20to%20hemin%2c%2001hr00min%2c%20biol_rep3.CNhs12790.13215-141H2	0.8797225145135021	0.9318401520158184
tpm.K562%20erythroblastic%20leukemia%20response%20to%20hemin%2c%2001hr20min%2c%20biol_rep1.CNhs12463.13084-140B6	0.9454769641451911	0.8770719165403217
tpm.K562%20erythroblastic%20leukemia%20response%20to%20hemin%2c%2001hr20min%2c%20biol_rep2.CNhs12690.13150-140I9	0.9231100239007108	0.7629872744275653
tpm.K562%20erythroblastic%20leukemia%20response%20to%20hemin%2c%2001hr20min%2c%20biol_rep3.CNhs12791.13216-141H3	0.9453940301484018	0.9329383492162654
tpm.K562%20erythroblastic%20leukemia%20response%20to%20hemin%2c%2001hr40min%2c%20biol_rep1.CNhs12464.13085-140B7	0.9420425878096553	0.876600913761648
tpm.K562%20erythroblastic%20leukemia%20response%20to%20hemin%2c%2001hr40min%2c%20biol_rep2.CNhs12691.13151-141A1	0.8907111280784578	0.7955495902397869
tpm.K562%20erythroblastic%20leukemia%20response%20to%20hemin%2c%2001hr40min%2c%20biol_rep3.CNhs12792.13217-141H4	0.9672711716553852	0.9345787661103744
tpm.K562%20erythroblastic%20leukemia%20response%20to%20hemin%2c%2002hr00min%2c%20biol_rep1.CNhs12737.13086-140B8	0.9487740597451843	0.9524801088324726
tpm.K562%20erythroblastic%20leukemia%20response%20to%20hemin%2c%2002hr00min%2c%20biol_rep2.CNhs12692.13152-141A2	0.8810170281178336	0.6973066652963377
tpm.K562%20erythroblastic%20leukemia%20response%20to%20hemin%2c%2002hr00min%2c%20biol_rep3.CNhs12794.13218-141H5	0.9688523006748603	0.9192234280991136
tpm.K562%20erythroblastic%20leukemia%20response%20to%20hemin%2c%2002hr30min%2c%20biol_rep1.CNhs12465.13087-140B9	0.9066518406058605	0.9072703163448013
tpm.K562%20erythroblastic%20leukemia%20response%20to%20hemin%2c%2002hr30min%2c%20biol_rep2.CNhs12693.13153-141A3	0.9206971992744618	0.7046185383295274
tpm.K562%20erythroblastic%20leukemia%20response%20to%20hemin%2c%2002hr30min%2c%20biol_rep3.CNhs12795.13219-141H6	0.9191663023604073	0.916439494149565
tpm.K562%20erythroblastic%20leukemia%20response%20to%20hemin%2c%2003hr00min%2c%20biol_rep1.CNhs12466.13088-140C1	0.8506474181108226	0.9136935965068851
tpm.K562%20erythroblastic%20leukemia%20response%20to%20hemin%2c%2003hr00min%2c%20biol_rep2.CNhs12694.13154-141A4	0.8479972068804653	0.7968751959983221
tpm.K562%20erythroblastic%20leukemia%20response%20to%20hemin%2c%2003hr00min%2c%20biol_rep3.CNhs12796.13220-141H7	0.932114864876711	0.9024801695287029
tpm.K562%20erythroblastic%20leukemia%20response%20to%20hemin%2c%2003hr30min%2c%20biol_rep1.CNhs12467.13089-140C2	0.9310022587703197	0.9025141594199474
tpm.K562%20erythroblastic%20leukemia%20response%20to%20hemin%2c%2003hr30min%2c%20biol_rep2.CNhs12695.13155-141A5	0.8871361903754529	0.7671842167131352
tpm.K562%20erythroblastic%20leukemia%20response%20to%20hemin%2c%2003hr30min%2c%20biol_rep3.CNhs12797.13221-141H8	0.9317893942271265	0.9112940720416491
tpm.K562%20erythroblastic%20leukemia%20response%20to%20hemin%2c%2004hr%2c%20biol_rep1.CNhs12468.13090-140C3	0.8866947199556576	0.8846913171609615
tpm.K562%20erythroblastic%20leukemia%20response%20to%20hemin%2c%2004hr%2c%20biol_rep2.CNhs12696.13156-141A6	0.9274622779398083	0.7711310905131202
tpm.K562%20erythroblastic%20leukemia%20response%20to%20hemin%2c%2004hr%2c%20biol_rep3.CNhs12798.13222-141H9	0.9622804290658433	0.9188382093316761
tpm.K562%20erythroblastic%20leukemia%20response%20to%20hemin%2c%2006hr%2c%20biol_rep1.CNhs12469.13091-140C4	0.9214186455377107	0.8619763584121436
tpm.K562%20erythroblastic%20leukemia%20response%20to%20hemin%2c%2006hr%2c%20biol_rep2.CNhs12697.13157-141A7	0.9660864246352229	0.8668757584500996
tpm.K562%20erythroblastic%20leukemia%20response%20to%20hemin%2c%2006hr%2c%20biol_rep3.CNhs12799.13223-141I1	0.8940141429312276	0.9382545300635287
tpm.K562%20erythroblastic%20leukemia%20response%20to%20hemin%2c%2012hr%2c%20biol_rep1.CNhs12470.13092-140C5	0.9438877398500332	0.9183421187761316
tpm.K562%20erythroblastic%20leukemia%20response%20to%20hemin%2c%2012hr%2c%20biol_rep2.CNhs12698.13158-141A8	0.936216824553632	0.8823435868157171
tpm.K562%20erythroblastic%20leukemia%20response%20to%20hemin%2c%2012hr%2c%20biol_rep3.CNhs12800.13224-141I2	0.9710165392551895	0.9116606772972146
tpm.K562%20erythroblastic%20leukemia%20response%20to%20hemin%2c%2024hr%2c%20biol_rep1.CNhs12471.13093-140C6	0.9399419912574296	0.8892127819796036
tpm.K562%20erythroblastic%20leukemia%20response%20to%20hemin%2c%2024hr%2c%20biol_rep2.CNhs12699.13159-141A9	0.9041011431755107	0.7843110754847338
tpm.K562%20erythroblastic%20leukemia%20response%20to%20hemin%2c%2024hr%2c%20biol_rep3.CNhs12801.13225-141I3	0.9401328577718095	0.9102225811843228
tpm.K562%20erythroblastic%20leukemia%20response%20to%20hemin%2c%20day02%2c%20biol_rep1.CNhs12472.13094-140C7	0.9390862863305984	0.8718714631799147
tpm.K562%20erythroblastic%20leukemia%20response%20to%20hemin%2c%20day02%2c%20biol_rep2.CNhs12700.13160-141B1	0.9233407154141454	0.8380895576985159
tpm.K562%20erythroblastic%20leukemia%20response%20to%20hemin%2c%20day02%2c%20biol_rep3.CNhs12802.13226-141I4	0.9698687219328024	0.9298420319805174
tpm.K562%20erythroblastic%20leukemia%20response%20to%20hemin%2c%20day03%2c%20biol_rep1.CNhs12473.13095-140C8	0.9590416367655954	0.909357457523838
tpm.K562%20erythroblastic%20leukemia%20response%20to%20hemin%2c%20day03%2c%20biol_rep2.CNhs12701.13161-141B2	0.9259736226672415	0.8472457869732817
tpm.K562%20erythroblastic%20leukemia%20response%20to%20hemin%2c%20day03%2c%20biol_rep3.CNhs12803.13227-141I5	0.9545532136586039	0.9348628244872034
tpm.K562%20erythroblastic%20leukemia%20response%20to%20hemin%2c%20day04%2c%20biol_rep1.CNhs12474.13096-140C9	0.9089504153480086	0.833672490402982
tpm.K562%20erythroblastic%20leukemia%20response%20to%20hemin%2c%20day04%2c%20biol_rep2.CNhs12702.13162-141B3	0.899204863872566	0.7976286385875749
tpm.K562%20erythroblastic%20leukemia%20response%20to%20hemin%2c%20day04%2c%20biol_rep3.CNhs12804.13228-141I6	0.960567192744628	0.9221182338367694
tpm.Keratinocyte%20-%20epidermal%2c%20donor1.CNhs11064.11272-116H3	0.8689294310800966	0.857378820979764
tpm.Keratinocyte%20-%20epidermal%2c%20donor2.CNhs11381.11349-117G8	0.858048505599498	0.8678371868024436
tpm.Keratinocyte%20-%20epidermal%2c%20donor3.CNhs12031.11421-118F8	0.7819594024098673	0.7818209113095124
tpm.Keratinocyte%20-%20oral%2c%20donor1.CNhs10879.11251-116E9	0.8237475283973809	0.8308804636221845
tpm.Keratocytes%2c%20donor1.CNhs11337.11527-119I6	0.8313438379653888	0.8732043524865737
tpm.Keratocytes%2c%20donor2.CNhs12095.11607-120I5	0.8687590762328239	0.8573076040647757
tpm.Keratocytes%2c%20donor3.CNhs12921.11688-122I5	0.6427153460286994	0.5996383313715453
tpm.Krukenberg%20tumor%20cell%20line%3aHSKTC.CNhs11822.10687-109F3	0.9448940186256275	0.7805349604240959
tpm.Lens%20Epithelial%20Cells%2c%20donor1.CNhs12342.11529-119I8	0.7017425471599572	0.7446829087092827
tpm.Lens%20Epithelial%20Cells%2c%20donor2.CNhs12568.11609-120I7	0.705797081103507	0.6544551238345341
tpm.Lens%20Epithelial%20Cells%2c%20donor3.CNhs12572.11690-122I7	0.8214889299521709	0.7686732976628937
tpm.Lymphatic%20Endothelial%20cells%20response%20to%20VEGFC%2c%2000hr00min%2c%20biol_rep1%20%28MM%20XIX%20-%201%29.CNhs11936.12260-130A1	0.8899314564951799	0.8192850550090642
tpm.Lymphatic%20Endothelial%20cells%20response%20to%20VEGFC%2c%2000hr00min%2c%20biol_rep2%20%28MM%20XIV%20-%201%29.CNhs13157.12382-131E6	0.9086248149534832	0.8765321246960343
tpm.Lymphatic%20Endothelial%20cells%20response%20to%20VEGFC%2c%2000hr00min%2c%20biol_rep3%20%28MM%20XXII%20-%201%20%29.CNhs13276.12504-133A2	0.8954748437355164	0.8878289078360778
tpm.Lymphatic%20Endothelial%20cells%20response%20to%20VEGFC%2c%2000hr15min%2c%20biol_rep1%20%28MM%20XIX%20-%202%29.CNhs13100.12261-130A2	0.8577595593666693	0.8456442156691663
tpm.Lymphatic%20Endothelial%20cells%20response%20to%20VEGFC%2c%2000hr15min%2c%20biol_rep2%20%28MM%20XIV%20-%202%29.CNhs13158.12383-131E7	0.8785987768593425	0.8021792375987121
tpm.Lymphatic%20Endothelial%20cells%20response%20to%20VEGFC%2c%2000hr15min%2c%20biol_rep3%20%28MM%20XXII%20-%202%29.CNhs13277.12505-133A3	0.9498755507294874	0.9036212587347678
tpm.Lymphatic%20Endothelial%20cells%20response%20to%20VEGFC%2c%2000hr30min%2c%20biol_rep1%20%28MM%20XIX%20-%203%29.CNhs13101.12262-130A3	0.852491379624324	0.7898255306975898
tpm.Lymphatic%20Endothelial%20cells%20response%20to%20VEGFC%2c%2000hr30min%2c%20biol_rep2%20%28MM%20XIV%20-%203%29.CNhs13159.12384-131E8	0.9502243909783521	0.9055505897044551
tpm.Lymphatic%20Endothelial%20cells%20response%20to%20VEGFC%2c%2000hr30min%2c%20biol_rep3%20%28MM%20XXII%20-%203%29.CNhs13278.12506-133A4	0.9203042285416565	0.8995279046891814
tpm.Lymphatic%20Endothelial%20cells%20response%20to%20VEGFC%2c%2000hr45min%2c%20biol_rep1%20%28MM%20XIX%20-%204%29.CNhs13102.12263-130A4	0.8779720667229214	0.8255505249617985
tpm.Lymphatic%20Endothelial%20cells%20response%20to%20VEGFC%2c%2000hr45min%2c%20biol_rep2%20%28MM%20XIV%20-%204%29.CNhs13160.12385-131E9	0.9407021149113235	0.8705919865594971
tpm.Lymphatic%20Endothelial%20cells%20response%20to%20VEGFC%2c%2000hr45min%2c%20biol_rep3%20%28MM%20XXII%20-%204%29.CNhs13279.12507-133A5	0.9616194935696357	0.9493578945367288
tpm.Lymphatic%20Endothelial%20cells%20response%20to%20VEGFC%2c%2001hr00min%2c%20biol_rep1%20%28MM%20XIX%20-%205%29.CNhs13103.12264-130A5	0.8508447295570158	0.7961371297884418
tpm.Lymphatic%20Endothelial%20cells%20response%20to%20VEGFC%2c%2001hr00min%2c%20biol_rep2%20%28MM%20XIV%20-%205%29.CNhs13161.12386-131F1	0.9456042372200757	0.9200189534108597
tpm.Lymphatic%20Endothelial%20cells%20response%20to%20VEGFC%2c%2001hr00min%2c%20biol_rep3%20%28MM%20XXII%20-%205%29.CNhs13280.12508-133A6	0.9326934317203108	0.9250535037306686
tpm.Lymphatic%20Endothelial%20cells%20response%20to%20VEGFC%2c%2001hr20min%2c%20biol_rep1%20%28MM%20XIX%20-%206%29.CNhs13104.12265-130A6	0.8972419152411493	0.8308367623334416
tpm.Lymphatic%20Endothelial%20cells%20response%20to%20VEGFC%2c%2001hr20min%2c%20biol_rep2%20%28MM%20XIV%20-%206%29.CNhs13162.12387-131F2	0.9562950400487714	0.9206728541757536
tpm.Lymphatic%20Endothelial%20cells%20response%20to%20VEGFC%2c%2001hr20min%2c%20biol_rep3%20%28MM%20XXII%20-%206%29.CNhs13281.12509-133A7	0.9287312953409099	0.8828874250756289
tpm.Lymphatic%20Endothelial%20cells%20response%20to%20VEGFC%2c%2001hr40min%2c%20biol_rep1%20%28MM%20XIX%20-%207%29.CNhs13105.12266-130A7	0.8996948139165246	0.8220608961273642
tpm.Lymphatic%20Endothelial%20cells%20response%20to%20VEGFC%2c%2001hr40min%2c%20biol_rep2%20%28MM%20XIV%20-%207%29.CNhs13163.12388-131F3	0.9369469454875478	0.9219879392536656
tpm.Lymphatic%20Endothelial%20cells%20response%20to%20VEGFC%2c%2001hr40min%2c%20biol_rep3%20%28MM%20XXII%20-%207%29.CNhs13282.12510-133A8	0.9422382055165806	0.9224459935023412
tpm.Lymphatic%20Endothelial%20cells%20response%20to%20VEGFC%2c%2002hr00min%2c%20biol_rep1%20%28MM%20XIX%20-%208%29.CNhs13106.12267-130A8	0.8649226889663633	0.8081501284939943
tpm.Lymphatic%20Endothelial%20cells%20response%20to%20VEGFC%2c%2002hr00min%2c%20biol_rep2%20%28MM%20XIV%20-%208%29.CNhs13164.12389-131F4	0.913397891901728	0.8132647978431652
tpm.Lymphatic%20Endothelial%20cells%20response%20to%20VEGFC%2c%2002hr00min%2c%20biol_rep3%20%28MM%20XXII%20-%208%29.CNhs13283.12511-133A9	0.9093937678976285	0.8762715355298264
tpm.Lymphatic%20Endothelial%20cells%20response%20to%20VEGFC%2c%2002hr30min%2c%20biol_rep1%20%28MM%20XIX%20-%209%29.CNhs13107.12268-130A9	0.8633688554677681	0.7715899540449208
tpm.Lymphatic%20Endothelial%20cells%20response%20to%20VEGFC%2c%2002hr30min%2c%20biol_rep2%20%28MM%20XIV%20-%209%29.CNhs13165.12390-131F5	0.9152831609585643	0.840044785728199
tpm.Lymphatic%20Endothelial%20cells%20response%20to%20VEGFC%2c%2002hr30min%2c%20biol_rep3%20%28MM%20XXII%20-%209%29.CNhs13284.12512-133B1	0.9304494117557467	0.9042921544452841
tpm.Lymphatic%20Endothelial%20cells%20response%20to%20VEGFC%2c%2003hr00min%2c%20biol_rep1%20%28MM%20XIX%20-%2010%29.CNhs13108.12269-130B1	0.8469319375186679	0.8093041662300572
tpm.Lymphatic%20Endothelial%20cells%20response%20to%20VEGFC%2c%2003hr00min%2c%20biol_rep2%20%28MM%20XIV%20-%2010%29.CNhs13166.12391-131F6	0.9491999757101384	0.9018659236369274
tpm.Lymphatic%20Endothelial%20cells%20response%20to%20VEGFC%2c%2003hr00min%2c%20biol_rep3%20%28MM%20XXII%20-%2010%29.CNhs13285.12513-133B2	0.9384097311515747	0.9244764848626371
tpm.Lymphatic%20Endothelial%20cells%20response%20to%20VEGFC%2c%2003hr30min%2c%20biol_rep1%20%28MM%20XIX%20-%2011%29.CNhs13109.12270-130B2	0.8326309345892813	0.728659912120005
tpm.Lymphatic%20Endothelial%20cells%20response%20to%20VEGFC%2c%2003hr30min%2c%20biol_rep2%20%28MM%20XIV%20-%2011%29.CNhs13168.12392-131F7	0.9225693993232613	0.8908985187287053
tpm.Lymphatic%20Endothelial%20cells%20response%20to%20VEGFC%2c%2003hr30min%2c%20biol_rep3%20%28MM%20XXII%20-%2011%29.CNhs13286.12514-133B3	0.9439793095430676	0.9198668081833844
tpm.Lymphatic%20Endothelial%20cells%20response%20to%20VEGFC%2c%2004hr%2c%20biol_rep1%20%28MM%20XIX%20-%2012%29.CNhs13110.12271-130B3	0.8576537832710087	0.7929315593308364
tpm.Lymphatic%20Endothelial%20cells%20response%20to%20VEGFC%2c%2004hr%2c%20biol_rep2%20%28MM%20XIV%20-%2012%29.CNhs13169.12393-131F8	0.9169361943134988	0.8409940748336701
tpm.Lymphatic%20Endothelial%20cells%20response%20to%20VEGFC%2c%2004hr%2c%20biol_rep3%20%28MM%20XXII%20-%2012%29.CNhs13287.12515-133B4	0.9472454574685638	0.9343618782329095
tpm.Lymphatic%20Endothelial%20cells%20response%20to%20VEGFC%2c%2005hr%2c%20biol_rep1%20%28MM%20XIX%20-%2013%29.CNhs13111.12272-130B4	0.877555456692103	0.8244984568994692
tpm.Lymphatic%20Endothelial%20cells%20response%20to%20VEGFC%2c%2005hr%2c%20biol_rep2%20%28MM%20XIV%20-%2013%29.CNhs13170.12394-131F9	0.8706162570472755	0.7759301394435923
tpm.Lymphatic%20Endothelial%20cells%20response%20to%20VEGFC%2c%2005hr%2c%20biol_rep3%20%28MM%20XXII%20-%2013%29.CNhs13288.12516-133B5	0.9373348839006389	0.8977960388019622
tpm.Lymphatic%20Endothelial%20cells%20response%20to%20VEGFC%2c%2006hr%2c%20biol_rep1%20%28MM%20XIX%20-%2014%29.CNhs13112.12273-130B5	0.8600278219733468	0.7595000734425058
tpm.Lymphatic%20Endothelial%20cells%20response%20to%20VEGFC%2c%2006hr%2c%20biol_rep2%20%28MM%20XIV%20-%2014%29.CNhs13171.12395-131G1	0.8984827034728703	0.8386730508315463
tpm.Lymphatic%20Endothelial%20cells%20response%20to%20VEGFC%2c%2006hr%2c%20biol_rep3%20%28MM%20XXII%20-%2014%29.CNhs13289.12517-133B6	0.9559208831295292	0.9431952035408528
tpm.Lymphatic%20Endothelial%20cells%20response%20to%20VEGFC%2c%2007hr%2c%20biol_rep1%20%28MM%20XIX%20-%2015%29.CNhs13113.12274-130B6	0.9300963704212547	0.8800015214523468
tpm.Lymphatic%20Endothelial%20cells%20response%20to%20VEGFC%2c%2007hr%2c%20biol_rep2%20%28MM%20XIV%20-%2015%29.CNhs13172.12396-131G2	0.9114380517944652	0.8842186958160381
tpm.Lymphatic%20Endothelial%20cells%20response%20to%20VEGFC%2c%2007hr%2c%20biol_rep3%20%28MM%20XXII%20-%2015%29.CNhs13290.12518-133B7	0.9269598741460041	0.9060903815487427
tpm.Lymphatic%20Endothelial%20cells%20response%20to%20VEGFC%2c%2008hr%2c%20biol_rep1%20%28MM%20XIX%20-%2016%29.CNhs11937.12275-130B7	0.8344057216680549	0.7809897775402721
tpm.Lymphatic%20Endothelial%20cells%20response%20to%20VEGFC%2c%2008hr%2c%20biol_rep2%20%28MM%20XIV%20-%2016%29.CNhs13173.12397-131G3	0.8873931303834637	0.9158438617696615
tpm.Lymphatic%20Endothelial%20cells%20response%20to%20VEGFC%2c%2008hr%2c%20biol_rep3%20%28MM%20XXII%20-%2016%29.CNhs13291.12519-133B8	0.8736845638782804	0.8672002809831719
tpm.MCF7%20breast%20cancer%20cell%20line%20response%20to%20EGF1%2c%2000hr00min%2c%20biol_rep1.CNhs12564.13031-139E7	0.8158367404939073	0.7560881357880588
tpm.MCF7%20breast%20cancer%20cell%20line%20response%20to%20EGF1%2c%2000hr00min%2c%20biol_rep2.CNhs12475.13097-140D1	0.9211579430357324	0.881103765068418
tpm.MCF7%20breast%20cancer%20cell%20line%20response%20to%20EGF1%2c%2000hr00min%2c%20biol_rep3.CNhs12703.13163-141B4	0.919596711120971	0.8865219155894148
tpm.MCF7%20breast%20cancer%20cell%20line%20response%20to%20EGF1%2c%2000hr15min%2c%20biol_rep1.CNhs12420.13032-139E8	0.9393174722356341	0.9412302641136712
tpm.MCF7%20breast%20cancer%20cell%20line%20response%20to%20EGF1%2c%2000hr15min%2c%20biol_rep2.CNhs12476.13098-140D2	0.9260151971778101	0.9079217892603207
tpm.MCF7%20breast%20cancer%20cell%20line%20response%20to%20EGF1%2c%2000hr15min%2c%20biol_rep3.CNhs12704.13164-141B5	0.8856324248220261	0.8489719878786268
tpm.MCF7%20breast%20cancer%20cell%20line%20response%20to%20EGF1%2c%2000hr30min%2c%20biol_rep1.CNhs12421.13033-139E9	0.9308789987217262	0.9022301010431183
tpm.MCF7%20breast%20cancer%20cell%20line%20response%20to%20EGF1%2c%2000hr30min%2c%20biol_rep2.CNhs12477.13099-140D3	0.8924897907687456	0.89457104554936
tpm.MCF7%20breast%20cancer%20cell%20line%20response%20to%20EGF1%2c%2000hr30min%2c%20biol_rep3.CNhs12738.13165-141B6	0.9491726916651577	0.9366181595850439
tpm.MCF7%20breast%20cancer%20cell%20line%20response%20to%20EGF1%2c%2000hr45min%2c%20biol_rep1.CNhs12422.13034-139F1	0.9463982896638619	0.9282663577363979
tpm.MCF7%20breast%20cancer%20cell%20line%20response%20to%20EGF1%2c%2000hr45min%2c%20biol_rep2.CNhs12478.13100-140D4	0.9230666883458999	0.9071553981410699
tpm.MCF7%20breast%20cancer%20cell%20line%20response%20to%20EGF1%2c%2000hr45min%2c%20biol_rep3.CNhs12739.13166-141B7	0.9573472443623714	0.9488650411136835
tpm.MCF7%20breast%20cancer%20cell%20line%20response%20to%20EGF1%2c%2001hr00min%2c%20biol_rep1.CNhs12423.13035-139F2	0.9331575363530114	0.9269456076766119
tpm.MCF7%20breast%20cancer%20cell%20line%20response%20to%20EGF1%2c%2001hr00min%2c%20biol_rep2.CNhs12479.13101-140D5	0.9319862451634511	0.9172236894975627
tpm.MCF7%20breast%20cancer%20cell%20line%20response%20to%20EGF1%2c%2001hr00min%2c%20biol_rep3.CNhs12705.13167-141B8	0.8667540637288215	0.864948046046662
tpm.MCF7%20breast%20cancer%20cell%20line%20response%20to%20EGF1%2c%2001hr20min%2c%20biol_rep1.CNhs12424.13036-139F3	0.9254862215364608	0.9073366775610405
tpm.MCF7%20breast%20cancer%20cell%20line%20response%20to%20EGF1%2c%2001hr20min%2c%20biol_rep2.CNhs12480.13102-140D6	0.9305709013509025	0.9384770829228676
tpm.MCF7%20breast%20cancer%20cell%20line%20response%20to%20EGF1%2c%2001hr20min%2c%20biol_rep3.CNhs12742.13168-141B9	0.9369348429548169	0.9350497688890481
tpm.MCF7%20breast%20cancer%20cell%20line%20response%20to%20EGF1%2c%2001hr40min%2c%20biol_rep1.CNhs12425.13037-139F4	0.9196166585213983	0.9106587847886269
tpm.MCF7%20breast%20cancer%20cell%20line%20response%20to%20EGF1%2c%2001hr40min%2c%20biol_rep2.CNhs12482.13103-140D7	0.8989256707723019	0.8705426202888802
tpm.MCF7%20breast%20cancer%20cell%20line%20response%20to%20EGF1%2c%2001hr40min%2c%20biol_rep3.CNhs12743.13169-141C1	0.9298080315139351	0.9406241110531445
tpm.MCF7%20breast%20cancer%20cell%20line%20response%20to%20EGF1%2c%2002hr00min%2c%20biol_rep1.CNhs12426.13038-139F5	0.9233891486093251	0.9210564543769414
tpm.MCF7%20breast%20cancer%20cell%20line%20response%20to%20EGF1%2c%2002hr00min%2c%20biol_rep2.CNhs12483.13104-140D8	0.9045153238703003	0.8670359965088236
tpm.MCF7%20breast%20cancer%20cell%20line%20response%20to%20EGF1%2c%2002hr00min%2c%20biol_rep3.CNhs12744.13170-141C2	0.9316159544674989	0.9357732680026809
tpm.MCF7%20breast%20cancer%20cell%20line%20response%20to%20EGF1%2c%2002hr30min%2c%20biol_rep1.CNhs12427.13039-139F6	0.9129315306435071	0.8808852586247035
tpm.MCF7%20breast%20cancer%20cell%20line%20response%20to%20EGF1%2c%2002hr30min%2c%20biol_rep2.CNhs12484.13105-140D9	0.8822698950983627	0.8121204715046006
tpm.MCF7%20breast%20cancer%20cell%20line%20response%20to%20EGF1%2c%2002hr30min%2c%20biol_rep3.CNhs12746.13171-141C3	0.959751537956271	0.9519573119338073
tpm.MCF7%20breast%20cancer%20cell%20line%20response%20to%20EGF1%2c%2003hr00min%2c%20biol_rep1.CNhs12428.13040-139F7	0.9516718854105116	0.9394457948233356
tpm.MCF7%20breast%20cancer%20cell%20line%20response%20to%20EGF1%2c%2003hr00min%2c%20biol_rep2.CNhs12485.13106-140E1	0.8951024322356307	0.8752842101174865
tpm.MCF7%20breast%20cancer%20cell%20line%20response%20to%20EGF1%2c%2003hr00min%2c%20biol_rep3.CNhs12747.13172-141C4	0.9658376080445759	0.9571836623542102
tpm.MCF7%20breast%20cancer%20cell%20line%20response%20to%20EGF1%2c%2003hr30min%2c%20biol_rep1.CNhs12429.13041-139F8	0.9278829851748838	0.9232827922534556
tpm.MCF7%20breast%20cancer%20cell%20line%20response%20to%20EGF1%2c%2003hr30min%2c%20biol_rep2.CNhs12486.13107-140E2	0.9257480573906369	0.9255180322443433
tpm.MCF7%20breast%20cancer%20cell%20line%20response%20to%20EGF1%2c%2003hr30min%2c%20biol_rep3.CNhs12748.13173-141C5	0.9608227275225876	0.9589187653739288
tpm.MCF7%20breast%20cancer%20cell%20line%20response%20to%20EGF1%2c%2004hr%2c%20biol_rep1.CNhs12430.13042-139F9	0.905329334936027	0.8937528603101177
tpm.MCF7%20breast%20cancer%20cell%20line%20response%20to%20EGF1%2c%2004hr%2c%20biol_rep2.CNhs12487.13108-140E3	0.9175561863117205	0.9137939476143688
tpm.MCF7%20breast%20cancer%20cell%20line%20response%20to%20EGF1%2c%2004hr%2c%20biol_rep3.CNhs12749.13174-141C6	0.9435781703457494	0.915575179772205
tpm.MCF7%20breast%20cancer%20cell%20line%20response%20to%20EGF1%2c%2005hr%2c%20biol_rep1.CNhs12431.13043-139G1	0.8806295407098923	0.8583111151396129
tpm.MCF7%20breast%20cancer%20cell%20line%20response%20to%20EGF1%2c%2005hr%2c%20biol_rep2.CNhs12488.13109-140E4	0.868930046982507	0.8471899464376657
tpm.MCF7%20breast%20cancer%20cell%20line%20response%20to%20EGF1%2c%2005hr%2c%20biol_rep3.CNhs12750.13175-141C7	0.9510002996105948	0.9308325945253567
tpm.MCF7%20breast%20cancer%20cell%20line%20response%20to%20EGF1%2c%2006hr%2c%20biol_rep1.CNhs12432.13044-139G2	0.8954352722956944	0.8858421177645249
tpm.MCF7%20breast%20cancer%20cell%20line%20response%20to%20EGF1%2c%2006hr%2c%20biol_rep2.CNhs12489.13110-140E5	0.9272796456636472	0.9078109174722138
tpm.MCF7%20breast%20cancer%20cell%20line%20response%20to%20EGF1%2c%2006hr%2c%20biol_rep3.CNhs12751.13176-141C8	0.952484555618662	0.9502035954022167
tpm.MCF7%20breast%20cancer%20cell%20line%20response%20to%20EGF1%2c%2007hr%2c%20biol_rep1.CNhs12434.13045-139G3	0.9256997850901627	0.9142552389955441
tpm.MCF7%20breast%20cancer%20cell%20line%20response%20to%20EGF1%2c%2007hr%2c%20biol_rep2.CNhs12490.13111-140E6	0.8999912940323984	0.8601425228511911
tpm.MCF7%20breast%20cancer%20cell%20line%20response%20to%20EGF1%2c%2007hr%2c%20biol_rep3.CNhs12752.13177-141C9	0.9475057123337656	0.9377438724117364
tpm.MCF7%20breast%20cancer%20cell%20line%20response%20to%20EGF1%2c%2008hr%2c%20biol_rep1.CNhs12565.13046-139G4	0.8415278888170189	0.8220584682779897
tpm.MCF7%20breast%20cancer%20cell%20line%20response%20to%20EGF1%2c%2008hr%2c%20biol_rep2.CNhs12491.13112-140E7	0.897345936528209	0.9277249473258605
tpm.MCF7%20breast%20cancer%20cell%20line%20response%20to%20EGF1%2c%2008hr%2c%20biol_rep3.CNhs12753.13178-141D1	0.951046756972436	0.9159223622327737
tpm.MCF7%20breast%20cancer%20cell%20line%20response%20to%20HRG%2c%2000hr15min%2c%20biol_rep1.CNhs12435.13048-139G6	0.9024991359224402	0.8943080285337777
tpm.MCF7%20breast%20cancer%20cell%20line%20response%20to%20HRG%2c%2000hr15min%2c%20biol_rep2.CNhs12652.13114-140E9	0.9312182580423893	0.9293507971237219
tpm.MCF7%20breast%20cancer%20cell%20line%20response%20to%20HRG%2c%2000hr15min%2c%20biol_rep3.CNhs12754.13180-141D3	0.9188938747157683	0.9314039484115142
tpm.MCF7%20breast%20cancer%20cell%20line%20response%20to%20HRG%2c%2000hr30min%2c%20biol_rep1.CNhs12436.13049-139G7	0.8904189586730602	0.8897695687695133
tpm.MCF7%20breast%20cancer%20cell%20line%20response%20to%20HRG%2c%2000hr30min%2c%20biol_rep2.CNhs12653.13115-140F1	0.93292913970233	0.9356429734195769
tpm.MCF7%20breast%20cancer%20cell%20line%20response%20to%20HRG%2c%2000hr30min%2c%20biol_rep3.CNhs12755.13181-141D4	0.9363388406508456	0.9352642289171383
tpm.MCF7%20breast%20cancer%20cell%20line%20response%20to%20HRG%2c%2000hr45min%2c%20biol_rep1.CNhs12437.13050-139G8	0.8635394954565844	0.8436023943451223
tpm.MCF7%20breast%20cancer%20cell%20line%20response%20to%20HRG%2c%2000hr45min%2c%20biol_rep2.CNhs12654.13116-140F2	0.9369066443028924	0.9529592044423949
tpm.MCF7%20breast%20cancer%20cell%20line%20response%20to%20HRG%2c%2000hr45min%2c%20biol_rep3.CNhs12756.13182-141D5	0.952807679399392	0.9424506630659735
tpm.MCF7%20breast%20cancer%20cell%20line%20response%20to%20HRG%2c%2001hr00min%2c%20biol_rep1.CNhs12438.13051-139G9	0.8900444353763912	0.885120237217142
tpm.MCF7%20breast%20cancer%20cell%20line%20response%20to%20HRG%2c%2001hr00min%2c%20biol_rep2.CNhs12655.13117-140F3	0.943970273713712	0.9356146485102065
tpm.MCF7%20breast%20cancer%20cell%20line%20response%20to%20HRG%2c%2001hr00min%2c%20biol_rep3.CNhs12757.13183-141D6	0.9361020620137971	0.8984183775249862
tpm.MCF7%20breast%20cancer%20cell%20line%20response%20to%20HRG%2c%2001hr20min%2c%20biol_rep1.CNhs12439.13052-139H1	0.9346443825258636	0.9058985814481487
tpm.MCF7%20breast%20cancer%20cell%20line%20response%20to%20HRG%2c%2001hr20min%2c%20biol_rep2.CNhs12656.13118-140F4	0.9507176402079289	0.9325272333888321
tpm.MCF7%20breast%20cancer%20cell%20line%20response%20to%20HRG%2c%2001hr20min%2c%20biol_rep3.CNhs12758.13184-141D7	0.9596418430963789	0.9476025594388882
tpm.MCF7%20breast%20cancer%20cell%20line%20response%20to%20HRG%2c%2001hr40min%2c%20biol_rep1.CNhs12440.13053-139H2	0.9339504194871604	0.9194686408859488
tpm.MCF7%20breast%20cancer%20cell%20line%20response%20to%20HRG%2c%2001hr40min%2c%20biol_rep2.CNhs12657.13119-140F5	0.9366646422207141	0.9373667464755475
tpm.MCF7%20breast%20cancer%20cell%20line%20response%20to%20HRG%2c%2001hr40min%2c%20biol_rep3.CNhs12759.13185-141D8	0.9553765342945926	0.9145684315648683
tpm.MCF7%20breast%20cancer%20cell%20line%20response%20to%20HRG%2c%2002hr00min%2c%20biol_rep1.CNhs12441.13054-139H3	0.9167016594196316	0.8984531766993556
tpm.MCF7%20breast%20cancer%20cell%20line%20response%20to%20HRG%2c%2002hr00min%2c%20biol_rep2.CNhs12658.13120-140F6	0.897689581323784	0.9038041567209881
tpm.MCF7%20breast%20cancer%20cell%20line%20response%20to%20HRG%2c%2002hr00min%2c%20biol_rep3.CNhs12760.13186-141D9	0.9370378620673137	0.945784100257308
tpm.MCF7%20breast%20cancer%20cell%20line%20response%20to%20HRG%2c%2002hr30min%2c%20biol_rep1.CNhs12442.13055-139H4	0.9461232875801495	0.9238670946696109
tpm.MCF7%20breast%20cancer%20cell%20line%20response%20to%20HRG%2c%2002hr30min%2c%20biol_rep2.CNhs12659.13121-140F7	0.9208502614724979	0.9148622013391956
tpm.MCF7%20breast%20cancer%20cell%20line%20response%20to%20HRG%2c%2002hr30min%2c%20biol_rep3.CNhs12761.13187-141E1	0.9613450547103458	0.9392871753308613
tpm.MCF7%20breast%20cancer%20cell%20line%20response%20to%20HRG%2c%2003hr00min%2c%20biol_rep1.CNhs12443.13056-139H5	0.9439776259865789	0.9161821421158567
tpm.MCF7%20breast%20cancer%20cell%20line%20response%20to%20HRG%2c%2003hr00min%2c%20biol_rep2.CNhs12660.13122-140F8	0.9309475278263153	0.9273381099921733
tpm.MCF7%20breast%20cancer%20cell%20line%20response%20to%20HRG%2c%2003hr00min%2c%20biol_rep3.CNhs12762.13188-141E2	0.9294825401931226	0.9378142800436
tpm.MCF7%20breast%20cancer%20cell%20line%20response%20to%20HRG%2c%2003hr30min%2c%20biol_rep1.CNhs12444.13057-139H6	0.9376421403613384	0.9097863775800183
tpm.MCF7%20breast%20cancer%20cell%20line%20response%20to%20HRG%2c%2003hr30min%2c%20biol_rep2.CNhs12662.13123-140F9	0.9539091281744245	0.9311012765228132
tpm.MCF7%20breast%20cancer%20cell%20line%20response%20to%20HRG%2c%2003hr30min%2c%20biol_rep3.CNhs12763.13189-141E3	0.958770606144383	0.9479424583513332
tpm.MCF7%20breast%20cancer%20cell%20line%20response%20to%20HRG%2c%2004hr%2c%20biol_rep1.CNhs12445.13058-139H7	0.9186031483672356	0.9191627318647484
tpm.MCF7%20breast%20cancer%20cell%20line%20response%20to%20HRG%2c%2004hr%2c%20biol_rep2.CNhs12663.13124-140G1	0.9394376842628	0.9041837105065517
tpm.MCF7%20breast%20cancer%20cell%20line%20response%20to%20HRG%2c%2004hr%2c%20biol_rep3.CNhs12764.13190-141E4	0.9474276680916822	0.9437349953851402
tpm.MCF7%20breast%20cancer%20cell%20line%20response%20to%20HRG%2c%2005hr%2c%20biol_rep1.CNhs12446.13059-139H8	0.9423449596724697	0.9249685290025573
tpm.MCF7%20breast%20cancer%20cell%20line%20response%20to%20HRG%2c%2005hr%2c%20biol_rep2.CNhs12664.13125-140G2	0.92482802054715	0.9059171949600207
tpm.MCF7%20breast%20cancer%20cell%20line%20response%20to%20HRG%2c%2005hr%2c%20biol_rep3.CNhs12765.13191-141E5	0.9475660933978634	0.9186617856104546
tpm.MCF7%20breast%20cancer%20cell%20line%20response%20to%20HRG%2c%2006hr%2c%20biol_rep1.CNhs12447.13060-139H9	0.9080551582137331	0.8527553864873886
tpm.MCF7%20breast%20cancer%20cell%20line%20response%20to%20HRG%2c%2006hr%2c%20biol_rep2.CNhs12665.13126-140G3	0.8903123376296265	0.8772863765684119
tpm.MCF7%20breast%20cancer%20cell%20line%20response%20to%20HRG%2c%2006hr%2c%20biol_rep3.CNhs12766.13192-141E6	0.9367450495259158	0.9255180322443433
tpm.MCF7%20breast%20cancer%20cell%20line%20response%20to%20HRG%2c%2007hr%2c%20biol_rep1.CNhs12448.13061-139I1	0.9264390715716334	0.9281668159120389
tpm.MCF7%20breast%20cancer%20cell%20line%20response%20to%20HRG%2c%2007hr%2c%20biol_rep2.CNhs12666.13127-140G4	0.9118749951634424	0.8944180910387597
tpm.MCF7%20breast%20cancer%20cell%20line%20response%20to%20HRG%2c%2007hr%2c%20biol_rep3.CNhs12767.13193-141E7	0.951023834388669	0.9225285403810779
tpm.MCF7%20breast%20cancer%20cell%20line%20response%20to%20HRG%2c%2008hr%2c%20biol_rep1.CNhs12740.13062-139I2	0.942885772858262	0.92091159269759
tpm.MCF7%20breast%20cancer%20cell%20line%20response%20to%20HRG%2c%2008hr%2c%20biol_rep2.CNhs12667.13128-140G5	0.9338672353411366	0.8863195948081976
tpm.MCF7%20breast%20cancer%20cell%20line%20response%20to%20HRG%2c%2008hr%2c%20biol_rep3.CNhs12768.13194-141E8	0.8336474437770622	0.826978100394067
tpm.Macrophage%20-%20monocyte%20derived%2c%20donor1.CNhs10861.11232-116C8	0.9060347270681961	0.9326607651044354
tpm.Macrophage%20-%20monocyte%20derived%2c%20donor2.CNhs11899.11313-117C8	0.8571161854085553	0.8465740819796406
tpm.Macrophage%20-%20monocyte%20derived%2c%20donor3.CNhs12003.11389-118C3	0.916499033785888	0.8841701388285459
tpm.Mallassez-derived%20cells%2c%20donor1%20%28MZH3%29.CNhs12538.12142-128E9	0.8531737652045001	0.757980239734002
tpm.Mallassez-derived%20cells%2c%20donor2.CNhs13550.11929-125I3	0.8943278280534507	0.8368772515774624
tpm.Mallassez-derived%20cells%2c%20donor3.CNhs13551.11930-125I4	0.9056146031457639	0.8347043263871897
tpm.Mammary%20Epithelial%20Cell%2c%20donor1.CNhs11077.11273-116H4	0.7915901885871629	0.7310278745433713
tpm.Mammary%20Epithelial%20Cell%2c%20donor2.CNhs11382.11350-117G9	0.8050387167617024	0.7596190380618614
tpm.Mammary%20Epithelial%20Cell%2c%20donor3.CNhs12032.11422-118F9	0.8226245347243107	0.7693522862046586
tpm.Mast%20cell%20-%20stimulated%2c%20donor1.CNhs11073.11487-119E2	0.993224428503842	0.9171832253413194
tpm.Mast%20cell%2c%20donor1.CNhs12566.11563-120D6	0.9085498541400427	0.8524786116586835
tpm.Mast%20cell%2c%20donor2.CNhs12594.11565-120D8	0.9749755195747309	0.8971453751695677
tpm.Mast%20cell%2c%20donor3.CNhs12593.11566-120D9	0.9605827399092852	0.885065205964651
tpm.Mast%20cell%2c%20donor4.CNhs12592.11567-120E1	0.9632267292041039	0.9206073022426393
tpm.Mast%20cell%2c%20expanded%20and%20stimulated%2c%20donor5.CNhs13925.11940-126A5	0.9228712869597446	0.8743915708307561
tpm.Mast%20cell%2c%20expanded%20and%20stimulated%2c%20donor8.CNhs13927.11942-126A7	0.8444037131486619	0.7759916449610823
tpm.Mast%20cell%2c%20expanded%2c%20donor5.CNhs13924.11939-126A4	0.9228014929753035	0.8588727576282719
tpm.Mast%20cell%2c%20expanded%2c%20donor8.CNhs13926.11941-126A6	0.891293210199685	0.8028266640986073
tpm.Melanocyte%20-%20dark%2c%20donor1.CNhs12591.11502-119F8	0.8413731574006508	0.8170433407531776
tpm.Melanocyte%20-%20dark%2c%20donor2.CNhs12346.11582-120F7	0.7690037236454359	0.7150599092065848
tpm.Melanocyte%20-%20dark%2c%20donor3.CNhs12570.11663-122F7	0.8670212631571131	0.8088825297220005
tpm.Melanocyte%20-%20light%2c%20donor1.CNhs11303.11274-116H5	0.900347511475917	0.8404437623087594
tpm.Melanocyte%20-%20light%2c%20donor2.CNhs11383.11351-117H1	0.8992886368610571	0.817040912903803
tpm.Melanocyte%20-%20light%2c%20donor3.CNhs12033.11423-118G1	0.8772246689578899	0.7784114015044401
tpm.Melanocyte%2c%20donor1%20%28MC%2b1%29.CNhs12816.12641-134G4	0.8603861434068885	0.7486678188161366
tpm.Melanocyte%2c%20donor2%20%28MC%2b2%29.CNhs13156.12739-135I3	0.8480024054510297	0.727414425390832
tpm.Melanocyte%2c%20donor3%20%28MC%2b3%29.CNhs13406.12837-137B2	0.9099409801276496	0.6805658345753014
tpm.Meningeal%20Cells%2c%20donor1.CNhs11320.11493-119E8	0.8751472003577572	0.8360606849044698
tpm.Meningeal%20Cells%2c%20donor2.CNhs12080.11573-120E7	0.7352001122280765	0.6803877922878302
tpm.Meningeal%20Cells%2c%20donor3.CNhs12731.11654-122E7	0.8716841103534332	0.8326560307981467
tpm.Mesenchymal%20Stem%20Cells%20-%20Vertebral%2c%20donor1.CNhs10846.11219-116B4	0.8138868819182647	0.8088687719088777
tpm.Mesenchymal%20Stem%20Cells%20-%20Wharton%27s%20Jelly%2c%20donor1.CNhs11057.11548-120B9	0.7943439439858084	0.7635667211449715
tpm.Mesenchymal%20Stem%20Cells%20-%20adipose%2c%20donor1.CNhs11345.11537-120A7	0.9779874892213158	0.9168206665013782
tpm.Mesenchymal%20Stem%20Cells%20-%20adipose%2c%20donor2.CNhs12101.11617-122A6	0.9198904172919593	0.8747614132188212
tpm.Mesenchymal%20Stem%20Cells%20-%20adipose%2c%20donor3.CNhs12922.11698-123A6	0.7250384524103846	0.7138629794649036
tpm.Mesenchymal%20Stem%20Cells%20-%20amniotic%20membrane%2c%20donor1.CNhs11349.11547-120B8	0.8233264712661063	0.7591553188313117
tpm.Mesenchymal%20Stem%20Cells%20-%20amniotic%20membrane%2c%20donor2.CNhs12104.11627-122B7	0.7184809399685181	0.631303961481412
tpm.Mesenchymal%20Stem%20Cells%20-%20bone%20marrow%2c%20donor1.CNhs11344.11536-120A6	0.9209375427387578	0.9258975860299067
tpm.Mesenchymal%20Stem%20Cells%20-%20bone%20marrow%2c%20donor2.CNhs12100.11616-122A5	0.8476699705639051	0.8409301414668054
tpm.Mesenchymal%20Stem%20Cells%20-%20bone%20marrow%2c%20donor3.CNhs12126.11697-123A5	0.8963554184407367	0.8955535152629508
tpm.Mesenchymal%20Stem%20Cells%20-%20bone%20marrow%2c%20donor4.CNhs11316.11464-119B6	0.8593055589701614	0.8271618076634123
tpm.Mesenchymal%20Stem%20Cells%20-%20hepatic%2c%20donor1.CNhs11346.11538-120A8	0.9496976306680919	0.9098826822718777
tpm.Mesenchymal%20Stem%20Cells%20-%20hepatic%2c%20donor2.CNhs12730.11618-122A7	0.7826111499709896	0.7406518694643112
tpm.Mesenchymal%20Stem%20Cells%20-%20umbilical%2c%20donor1.CNhs11347.11539-120A9	0.9158756160465118	0.8663845235933042
tpm.Mesenchymal%20Stem%20Cells%20-%20umbilical%2c%20donor2.CNhs12102.11619-122A8	0.9114557942222977	0.8380078201029042
tpm.Mesenchymal%20Stem%20Cells%20-%20umbilical%2c%20donor3.CNhs12127.11700-123A8	0.8547365575003997	0.8480583072306499
tpm.Mesenchymal%20stem%20cells%20-%20adipose%2c%20donor0.CNhs10844.11217-116B2	0.7845153093483559	0.7680558146386188
tpm.Mesenchymal%20stem%20cells%20-%20hepatic%2c%20donor0.CNhs10845.11218-116B3	0.7983559039282548	0.7148762019372396
tpm.Mesenchymal%20stem%20cells%20-%20umbilical%2c%20donor0.CNhs12492.11214-116A8	0.7798775587014061	0.7915250252598143
tpm.Mesothelial%20Cells%2c%20donor1.CNhs10850.11247-116E5	0.8966411341174625	0.8424710165365557
tpm.Mesothelial%20Cells%2c%20donor2.CNhs12197.12156-128G5	0.8046146552134551	0.8124482311701725
tpm.Mesothelial%20Cells%2c%20donor3.CNhs12012.11402-118D7	0.9265932941223034	0.8164355691264011
tpm.Monocyte-derived%20macrophages%20response%20to%20LPS%2c%2000hr00min%2c%20donor1%20%28t1%20Subject1%29.CNhs11941.12698-135D7	0.8671074846876436	0.804160362688391
tpm.Monocyte-derived%20macrophages%20response%20to%20LPS%2c%2000hr00min%2c%20donor2%20%28t1%20Subject2%29.CNhs13379.12796-136F6	0.9370100019328174	0.9153898539366101
tpm.Monocyte-derived%20macrophages%20response%20to%20LPS%2c%2000hr00min%2c%20donor3%20%28t1%20Subject3%29.CNhs13174.12894-137H5	0.9311868982184135	0.9425752926672032
tpm.Monocyte-derived%20macrophages%20response%20to%20LPS%2c%2000hr15min%2c%20donor1%20%28t2%20Subject1%29.CNhs13145.12699-135D8	0.8652693619720542	0.8410725752967824
tpm.Monocyte-derived%20macrophages%20response%20to%20LPS%2c%2000hr15min%2c%20donor2%20%28t2%20Subject2%29.CNhs13380.12797-136F7	0.9151194305534481	0.8837290795254925
tpm.Monocyte-derived%20macrophages%20response%20to%20LPS%2c%2000hr15min%2c%20donor3%20%28t2%20Subject3%29.CNhs13175.12895-137H6	0.9338858450150427	0.9291023472043872
tpm.Monocyte-derived%20macrophages%20response%20to%20LPS%2c%2000hr30min%2c%20donor1%20%28t3%20Subject1%29.CNhs13146.12700-135D9	0.9199573350425303	0.8793557135187013
tpm.Monocyte-derived%20macrophages%20response%20to%20LPS%2c%2000hr30min%2c%20donor2%20%28t3%20Subject2%29.CNhs13381.12798-136F8	0.9373304360096533	0.930756521911619
tpm.Monocyte-derived%20macrophages%20response%20to%20LPS%2c%2000hr30min%2c%20donor3%20%28t3%20Subject3%29.CNhs13176.12896-137H7	0.929289655010259	0.9102792310030636
tpm.Monocyte-derived%20macrophages%20response%20to%20LPS%2c%2000hr45min%2c%20donor1%20%28t4%20Subject1%29.CNhs13147.12701-135E1	0.980692208488672	0.8902672778913076
tpm.Monocyte-derived%20macrophages%20response%20to%20LPS%2c%2000hr45min%2c%20donor2%20%28t4%20Subject2%29.CNhs13382.12799-136F9	0.9333067145787686	0.9252631080600097
tpm.Monocyte-derived%20macrophages%20response%20to%20LPS%2c%2000hr45min%2c%20donor3%20%28t4%20Subject3%29.CNhs13177.12897-137H8	0.9375608971081926	0.9039384977197165
tpm.Monocyte-derived%20macrophages%20response%20to%20LPS%2c%2001hr00min%2c%20donor1%20%28t5%20Subject1%29.CNhs13148.12702-135E2	0.9630260289100913	0.8836044499242628
tpm.Monocyte-derived%20macrophages%20response%20to%20LPS%2c%2001hr00min%2c%20donor2%20%28t5%20Subject2%29.CNhs13383.12800-136G1	0.8570653768383468	0.7776134483433195
tpm.Monocyte-derived%20macrophages%20response%20to%20LPS%2c%2001hr00min%2c%20donor3%20%28t5%20Subject3%29.CNhs13178.12898-137H9	0.9099752384160092	0.8744797826913668
tpm.Monocyte-derived%20macrophages%20response%20to%20LPS%2c%2001hr20min%2c%20donor1%20%28t6%20Subject1%29.CNhs13149.12703-135E3	0.8996734734173665	0.9041626691453052
tpm.Monocyte-derived%20macrophages%20response%20to%20LPS%2c%2001hr20min%2c%20donor2%20%28t6%20Subject2%29.CNhs13384.12801-136G2	0.9325294636395765	0.9155096278390906
tpm.Monocyte-derived%20macrophages%20response%20to%20LPS%2c%2001hr20min%2c%20donor3%20%28t6%20Subject3%29.CNhs13179.12899-137I1	0.9250707651624832	0.8982605673156367
tpm.Monocyte-derived%20macrophages%20response%20to%20LPS%2c%2001hr40min%2c%20donor1%20%28t7%20Subject1%29.CNhs13150.12704-135E4	0.4914869046359336	0.6083437899457591
tpm.Monocyte-derived%20macrophages%20response%20to%20LPS%2c%2001hr40min%2c%20donor2%20%28t7%20Subject2%29.CNhs13385.12802-136G3	0.9296651649325707	0.9238484811577389
tpm.Monocyte-derived%20macrophages%20response%20to%20LPS%2c%2001hr40min%2c%20donor3%20%28t7%20Subject3%29.CNhs13180.12900-137I2	0.8942001588036115	0.8685105103623345
tpm.Monocyte-derived%20macrophages%20response%20to%20LPS%2c%2002hr00min%2c%20donor1%20%28t8%20Subject1%29.CNhs13151.12705-135E5	0.8887697564278663	0.7668346064031919
tpm.Monocyte-derived%20macrophages%20response%20to%20LPS%2c%2002hr00min%2c%20donor2%20%28t8%20Subject2%29.CNhs13386.12803-136G4	0.9308769816578067	0.9121502935877602
tpm.Monocyte-derived%20macrophages%20response%20to%20LPS%2c%2002hr00min%2c%20donor3%20%28t8%20Subject3%29.CNhs13181.12901-137I3	0.8909289245874518	0.8852173511921262
tpm.Monocyte-derived%20macrophages%20response%20to%20LPS%2c%2002hr30min%2c%20donor1%20%28t9%20Subject1%29.CNhs13152.12706-135E6	0.9450494743317901	0.9244408764051428
tpm.Monocyte-derived%20macrophages%20response%20to%20LPS%2c%2002hr30min%2c%20donor2%20%28t9%20Subject2%29.CNhs13387.12804-136G5	0.9457318579596066	0.93278620398879
tpm.Monocyte-derived%20macrophages%20response%20to%20LPS%2c%2002hr30min%2c%20donor3%20%28t9%20Subject3%29.CNhs13182.12902-137I4	0.9296027298528593	0.9296081491574302
tpm.Monocyte-derived%20macrophages%20response%20to%20LPS%2c%2003hr00min%2c%20donor1%20%28t10%20Subject1%29.CNhs12924.12707-135E7	0.9408666661235867	0.9267465240278941
tpm.Monocyte-derived%20macrophages%20response%20to%20LPS%2c%2003hr00min%2c%20donor2%20%28t10%20Subject2%29.CNhs13388.12805-136G6	0.9319479190743197	0.9175304078018882
tpm.Monocyte-derived%20macrophages%20response%20to%20LPS%2c%2003hr00min%2c%20donor3%20%28t10%20Subject3%29.CNhs13183.12903-137I5	0.9517220944040312	0.9341288046929475
tpm.Monocyte-derived%20macrophages%20response%20to%20LPS%2c%2003hr30min%2c%20donor1%20%28t11%20Subject1%29.CNhs13153.12708-135E8	0.9557488222987076	0.8498460136534852
tpm.Monocyte-derived%20macrophages%20response%20to%20LPS%2c%2003hr30min%2c%20donor2%20%28t11%20Subject2%29.CNhs13389.12806-136G7	0.9538276149576302	0.9323006341138688
tpm.Monocyte-derived%20macrophages%20response%20to%20LPS%2c%2003hr30min%2c%20donor3%20%28t11%20Subject3%29.CNhs13184.12904-137I6	0.9407282275366449	0.8914844397111102
tpm.Monocyte-derived%20macrophages%20response%20to%20LPS%2c%2004hr%2c%20donor1%20%28t12%20Subject1%29.CNhs13154.12709-135E9	0.950704582664039	0.8929451957514984
tpm.Monocyte-derived%20macrophages%20response%20to%20LPS%2c%2004hr%2c%20donor2%20%28t12%20Subject2%29.CNhs13391.12807-136G8	0.9575848295270916	0.9206202507726372
tpm.Monocyte-derived%20macrophages%20response%20to%20LPS%2c%2004hr%2c%20donor3%20%28t12%20Subject3%29.CNhs13185.12905-137I7	0.9285291071767751	0.88241723158008
tpm.Monocyte-derived%20macrophages%20response%20to%20LPS%2c%2005hr%2c%20donor1%20%28t13%20Subject1%29.CNhs13155.12710-135F1	0.9338894226699298	0.8730530165422231
tpm.Monocyte-derived%20macrophages%20response%20to%20LPS%2c%2005hr%2c%20donor2%20%28t13%20Subject2%29.CNhs13392.12808-136G9	0.9269557609118501	0.8696483624359
tpm.Monocyte-derived%20macrophages%20response%20to%20LPS%2c%2005hr%2c%20donor3%20%28t13%20Subject3%29.CNhs13186.12906-137I8	0.9148488226270457	0.8871118829874441
tpm.Monocyte-derived%20macrophages%20response%20to%20LPS%2c%2006hr%2c%20donor1%20%28t14%20Subject1%29.CNhs12925.12711-135F2	0.9418151233386302	0.8227042762116349
tpm.Monocyte-derived%20macrophages%20response%20to%20LPS%2c%2006hr%2c%20donor2%20%28t14%20Subject2%29.CNhs13393.12809-136H1	0.9289426091764291	0.8688908734310229
tpm.Monocyte-derived%20macrophages%20response%20to%20LPS%2c%2006hr%2c%20donor3%20%28t14%20Subject3%29.CNhs13187.12907-137I9	0.9668194690774236	0.7995409746116398
tpm.Monocyte-derived%20macrophages%20response%20to%20LPS%2c%2007hr%2c%20donor1%20%28t15%20Subject1%29.CNhs12926.12712-135F3	0.9402759471687132	0.7837761393391954
tpm.Monocyte-derived%20macrophages%20response%20to%20LPS%2c%2007hr%2c%20donor2%20%28t15%20Subject2%29.CNhs13394.12810-136H2	0.9438835815950721	0.8911234994374189
tpm.Monocyte-derived%20macrophages%20response%20to%20LPS%2c%2007hr%2c%20donor3%20%28t15%20Subject3%29.CNhs13325.12908-138A1	0.9623462365478441	0.9096852171894099
tpm.Monocyte-derived%20macrophages%20response%20to%20LPS%2c%2008hr%2c%20donor1%20%28t16%20Subject1%29.CNhs12927.12713-135F4	0.9574467991212904	0.901276765522023
tpm.Monocyte-derived%20macrophages%20response%20to%20LPS%2c%2008hr%2c%20donor2%20%28t16%20Subject2%29.CNhs13395.12811-136H3	0.957414565950959	0.9086825153976974
tpm.Monocyte-derived%20macrophages%20response%20to%20LPS%2c%2008hr%2c%20donor3%20%28t16%20Subject3%29.CNhs13326.12909-138A2	0.8995509913060538	0.8795936427574129
tpm.Monocyte-derived%20macrophages%20response%20to%20LPS%2c%2010hr%2c%20donor1%20%28t17%20Subject1%29.CNhs12928.12714-135F5	0.9200626075079754	0.8678695581274384
tpm.Monocyte-derived%20macrophages%20response%20to%20LPS%2c%2010hr%2c%20donor2%20%28t17%20Subject2%29.CNhs13396.12812-136H4	0.9321395078780867	0.8706041258063701
tpm.Monocyte-derived%20macrophages%20response%20to%20LPS%2c%2010hr%2c%20donor3%20%28t17%20Subject3%29.CNhs13327.12910-138A3	0.9284004312130898	0.8800605991204622
tpm.Monocyte-derived%20macrophages%20response%20to%20LPS%2c%2012hr%2c%20donor1%20%28t18%20Subject1%29.CNhs12813.12715-135F6	0.9443977765811183	0.8920112830253998
tpm.Monocyte-derived%20macrophages%20response%20to%20LPS%2c%2012hr%2c%20donor2%20%28t18%20Subject2%29.CNhs13397.12813-136H5	0.944810624803822	0.8783424910463656
tpm.Monocyte-derived%20macrophages%20response%20to%20LPS%2c%2012hr%2c%20donor3%20%28t18%20Subject3%29.CNhs13328.12911-138A4	0.9252460179447382	0.8980679579319181
tpm.Monocyte-derived%20macrophages%20response%20to%20LPS%2c%2014hr%2c%20donor1%20%28t19%20Subject1%29.CNhs12929.12716-135F7	0.9381158557077145	0.8848782615628062
tpm.Monocyte-derived%20macrophages%20response%20to%20LPS%2c%2014hr%2c%20donor2%20%28t19%20Subject2%29.CNhs13398.12814-136H6	0.9339772941708071	0.8907625591637274
tpm.Monocyte-derived%20macrophages%20response%20to%20LPS%2c%2014hr%2c%20donor3%20%28t19%20Subject3%29.CNhs13329.12912-138A5	0.90710936230507	0.875084317185644
tpm.Monocyte-derived%20macrophages%20response%20to%20LPS%2c%2016hr%2c%20donor1%20%28t20%20Subject1%29.CNhs12930.12717-135F8	0.9158657088917282	0.7964519409240156
tpm.Monocyte-derived%20macrophages%20response%20to%20LPS%2c%2016hr%2c%20donor2%20%28t20%20Subject2%29.CNhs13399.12815-136H7	0.8894905746981663	0.8392808224583227
tpm.Monocyte-derived%20macrophages%20response%20to%20LPS%2c%2016hr%2c%20donor3%20%28t20%20Subject3%29.CNhs13330.12913-138A6	0.9277570564775233	0.9214627145056256
tpm.Monocyte-derived%20macrophages%20response%20to%20LPS%2c%2018hr%2c%20donor1%20%28t21%20Subject1%29.CNhs12814.12718-135F9	0.9530243877676415	0.9276691067902446
tpm.Monocyte-derived%20macrophages%20response%20to%20LPS%2c%2018hr%2c%20donor2%20%28t21%20Subject2%29.CNhs13400.12816-136H8	0.9468705693195081	0.9061397478193597
tpm.Monocyte-derived%20macrophages%20response%20to%20LPS%2c%2018hr%2c%20donor3%20%28t21%20Subject3%29.CNhs13331.12914-138A7	0.9262772536946996	0.8794633481743089
tpm.Monocyte-derived%20macrophages%20response%20to%20LPS%2c%2020hr%2c%20donor1%20%28t22%20Subject1%29.CNhs12931.12719-135G1	0.9320762951238071	0.9099781776806123
tpm.Monocyte-derived%20macrophages%20response%20to%20LPS%2c%2020hr%2c%20donor2%20%28t22%20Subject2%29.CNhs13401.12817-136H9	0.9401641615889718	0.9225002154717075
tpm.Monocyte-derived%20macrophages%20response%20to%20LPS%2c%2020hr%2c%20donor3%20%28t22%20Subject3%29.CNhs13332.12915-138A8	0.9305306886012601	0.9202123720777033
tpm.Monocyte-derived%20macrophages%20response%20to%20LPS%2c%2022hr%2c%20donor1%20%28t23%20Subject1%29.CNhs12815.12720-135G2	0.9501086903698663	0.9236493975090212
tpm.Monocyte-derived%20macrophages%20response%20to%20LPS%2c%2022hr%2c%20donor2%20%28t23%20Subject2%29.CNhs13402.12818-136I1	0.9361307205133619	0.8938022265807345
tpm.Monocyte-derived%20macrophages%20response%20to%20LPS%2c%2022hr%2c%20donor3%20%28t23%20Subject3%29.CNhs13333.12916-138A9	0.9238194369360875	0.9057771889794184
tpm.Monocyte-derived%20macrophages%20response%20to%20LPS%2c%2024hr%2c%20donor1%20%28t24%20Subject1%29.CNhs12932.12721-135G3	0.9500106116706727	0.9152975956603752
tpm.Monocyte-derived%20macrophages%20response%20to%20LPS%2c%2024hr%2c%20donor2%20%28t24%20Subject2%29.CNhs13403.12819-136I2	0.9377825956946102	0.8877585002042143
tpm.Monocyte-derived%20macrophages%20response%20to%20LPS%2c%2024hr%2c%20donor3%20%28t24%20Subject3%29.CNhs13334.12917-138B1	0.9194222888100229	0.8818070321039291
tpm.Monocyte-derived%20macrophages%20response%20to%20LPS%2c%2036hr%2c%20donor1%20%28t25%20Subject1%29.CNhs12933.12722-135G4	0.9231469766814304	0.9109614566773281
tpm.Monocyte-derived%20macrophages%20response%20to%20LPS%2c%2036hr%2c%20donor2%20%28t25%20Subject2%29.CNhs13404.12820-136I3	0.9498097987641126	0.9070162014435925
tpm.Monocyte-derived%20macrophages%20response%20to%20LPS%2c%2036hr%2c%20donor3%20%28t25%20Subject3%29.CNhs13335.12918-138B2	0.9159151827938442	0.9067369987655127
tpm.Monocyte-derived%20macrophages%20response%20to%20LPS%2c%2048hr%2c%20donor1%20%28t26%20Subject1%29.CNhs11942.12723-135G5	0.8635725204525453	0.8550092399901481
tpm.Monocyte-derived%20macrophages%20response%20to%20LPS%2c%2048hr%2c%20donor2%20%28t26%20Subject2%29.CNhs13405.12821-136I4	0.9332849617464781	0.9183558765892543
tpm.Monocyte-derived%20macrophages%20response%20to%20mock%20influenza%20infection%2c%2000hr00min%2c%20donor1%20%28868_121%3aMI_0h%29.CNhs13637.13304-142I1	0.787564721283915	0.7611599131316116
tpm.Monocyte-derived%20macrophages%20response%20to%20mock%20influenza%20infection%2c%2000hr00min%2c%20donor2%20%28150_120%3aMI_0h%29.CNhs13645.13316-143A4	0.8154892085260458	0.7628197528207176
tpm.Monocyte-derived%20macrophages%20response%20to%20mock%20influenza%20infection%2c%2000hr00min%2c%20donor3%20%28536_119%3aMI_0h%29.CNhs13649.13322-143B1	0.9389291032437397	0.8888866408802815
tpm.Monocyte-derived%20macrophages%20response%20to%20mock%20influenza%20infection%2c%2000hr00min%2c%20donor4%20%28227_121%3aMI_0h%29.CNhs13638.13310-142I7	0.867703955722109	0.8129686002194632
tpm.Monocyte-derived%20macrophages%20response%20to%20mock%20influenza%20infection%2c%2024hr00min%2c%20donor1%20%28868_121%3aMI_24h%29.CNhs13693.13309-142I6	0.911380742364311	0.9131400468494748
tpm.Monocyte-derived%20macrophages%20response%20to%20mock%20influenza%20infection%2c%2024hr00min%2c%20donor2%20%28150_120%3aMI_24h%29.CNhs13648.13321-143A9	0.8266928646736057	0.8268097695040945
tpm.Monocyte-derived%20macrophages%20response%20to%20mock%20influenza%20infection%2c%2024hr00min%2c%20donor3%20%28536_119%3aMI_24h%29.CNhs13652.13327-143B6	0.8990073730506626	0.8572226293366643
tpm.Monocyte-derived%20macrophages%20response%20to%20mock%20influenza%20infection%2c%2024hr00min%2c%20donor4%20%28227_121%3aMI_24h%29.CNhs13644.13315-143A3	0.8972398281635842	0.8772782837371632
tpm.Monocyte-derived%20macrophages%20response%20to%20udorn%20influenza%20infection%2c%2000hr00min%2c%20donor1%20%28868_121%3aUd_0h%29.CNhs13554.13305-142I2	0.9192386591762503	0.8794593017586847
tpm.Monocyte-derived%20macrophages%20response%20to%20udorn%20influenza%20infection%2c%2000hr00min%2c%20donor2%20%28150_120%3aUd_0h%29.CNhs13646.13317-143A5	0.8598966408842342	0.7779120738163962
tpm.Monocyte-derived%20macrophages%20response%20to%20udorn%20influenza%20infection%2c%2000hr00min%2c%20donor3%20%28536_119%3aUd_0h%29.CNhs13650.13323-143B2	0.9178652134207834	0.8899160490151146
tpm.Monocyte-derived%20macrophages%20response%20to%20udorn%20influenza%20infection%2c%2000hr00min%2c%20donor4%20%28227_121%3aUd_0h%29.CNhs13639.13311-142I8	0.7633920252543307	0.6972289741163501
tpm.Monocyte-derived%20macrophages%20response%20to%20udorn%20influenza%20infection%2c%2002hr00min%2c%20donor1%20%28868_121%3aUd_2h%29.CNhs13555.13306-142I3	0.8492619247253678	0.7810448087927633
tpm.Monocyte-derived%20macrophages%20response%20to%20udorn%20influenza%20infection%2c%2002hr00min%2c%20donor2%20%28150_120%3aUd_2h%29.CNhs13647.13318-143A6	0.7445396471204211	0.7151594510309437
tpm.Monocyte-derived%20macrophages%20response%20to%20udorn%20influenza%20infection%2c%2002hr00min%2c%20donor3%20%28536_119%3aUd_2h%29.CNhs13651.13324-143B3	0.85644575628124	0.7725424802828915
tpm.Monocyte-derived%20macrophages%20response%20to%20udorn%20influenza%20infection%2c%2002hr00min%2c%20donor4%20%28227_121%3aUd_2h%29.CNhs13640.13312-142I9	0.8629646294964748	0.8330461052643335
tpm.Monocyte-derived%20macrophages%20response%20to%20udorn%20influenza%20infection%2c%2007hr00min%2c%20donor1%20%28868_121%3aUd_7h%29.CNhs13556.13307-142I4	0.902195140891879	0.8831172614830917
tpm.Monocyte-derived%20macrophages%20response%20to%20udorn%20influenza%20infection%2c%2007hr00min%2c%20donor2%20%28150_120%3aUd_7h%29.CNhs13559.13319-143A7	0.9612159055663494	0.8705579966682526
tpm.Monocyte-derived%20macrophages%20response%20to%20udorn%20influenza%20infection%2c%2007hr00min%2c%20donor3%20%28536_119%3aUd_7h%29.CNhs13561.13325-143B4	0.9416049816081575	0.8346476765684488
tpm.Monocyte-derived%20macrophages%20response%20to%20udorn%20influenza%20infection%2c%2007hr00min%2c%20donor4%20%28227_121%3aUd_7h%29.CNhs13641.13313-143A1	0.7839826396028129	0.7678899115980208
tpm.Monocyte-derived%20macrophages%20response%20to%20udorn%20influenza%20infection%2c%2024hr00min%2c%20donor1%20%28868_121%3aUd_24h%29.CNhs13557.13308-142I5	0.9852179100664071	0.9434671226708086
tpm.Monocyte-derived%20macrophages%20response%20to%20udorn%20influenza%20infection%2c%2024hr00min%2c%20donor2%20%28150_120%3aUd_24h%29.CNhs13560.13320-143A8	0.9737282143154029	0.9152255694622616
tpm.Monocyte-derived%20macrophages%20response%20to%20udorn%20influenza%20infection%2c%2024hr00min%2c%20donor3%20%28536_119%3aUd_24h%29.CNhs13562.13326-143B5	0.8671461862010645	0.8203670665470139
tpm.Monocyte-derived%20macrophages%20response%20to%20udorn%20influenza%20infection%2c%2024hr00min%2c%20donor4%20%28227_121%3aUd_24h%29.CNhs13643.13314-143A2	0.9590112390921507	0.9075365704928832
tpm.Multipotent%20Cord%20Blood%20Unrestricted%20Somatic%20Stem%20Cells%2c%20donor1.CNhs11350.11549-120C1	0.8453556192828415	0.8094368886625356
tpm.Multipotent%20Cord%20Blood%20Unrestricted%20Somatic%20Stem%20Cells%2c%20donor2.CNhs12105.11629-122B9	0.7401546371572755	0.7094491493018692
tpm.Myoblast%20differentiation%20to%20myotubes%2c%20day00%2c%20Duchenne%20Muscular%20Dystrophy%20donor1.CNhs14586.13496-145C4	0.8927828822945062	0.788788029731508
tpm.Myoblast%20differentiation%20to%20myotubes%2c%20day00%2c%20Duchenne%20Muscular%20Dystrophy%20donor2.CNhs14596.13505-145D4	0.9066348145349877	0.865910283682131
tpm.Myoblast%20differentiation%20to%20myotubes%2c%20day00%2c%20Duchenne%20Muscular%20Dystrophy%20donor3.CNhs14605.13514-145E4	0.8755691409818871	0.8455292974654349
tpm.Myoblast%20differentiation%20to%20myotubes%2c%20day00%2c%20control%20donor1.CNhs13847.13469-144I4	0.8746752102743999	0.7265452553147229
tpm.Myoblast%20differentiation%20to%20myotubes%2c%20day00%2c%20control%20donor2.CNhs14567.13478-145A4	0.9174333789263502	0.8285286868613158
tpm.Myoblast%20differentiation%20to%20myotubes%2c%20day00%2c%20control%20donor3.CNhs14577.13487-145B4	0.9409205407144441	0.8753699941287224
tpm.Myoblast%20differentiation%20to%20myotubes%2c%20day01%2c%20Duchenne%20Muscular%20Dystrophy%20donor1.CNhs14587.13497-145C5	0.9114657085571503	0.8162000677370643
tpm.Myoblast%20differentiation%20to%20myotubes%2c%20day01%2c%20Duchenne%20Muscular%20Dystrophy%20donor2.CNhs14597.13506-145D5	0.9105047568405076	0.8475565516932313
tpm.Myoblast%20differentiation%20to%20myotubes%2c%20day01%2c%20Duchenne%20Muscular%20Dystrophy%20donor3.CNhs14606.13515-145E5	0.9271406657762299	0.8700902310220785
tpm.Myoblast%20differentiation%20to%20myotubes%2c%20day01%2c%20control%20donor1.CNhs13848.13470-144I5	0.8277625259060579	0.8063057722524182
tpm.Myoblast%20differentiation%20to%20myotubes%2c%20day01%2c%20control%20donor2.CNhs14568.13479-145A5	0.9405331089679871	0.8785585696407057
tpm.Myoblast%20differentiation%20to%20myotubes%2c%20day01%2c%20control%20donor3.CNhs14578.13488-145B5	0.8719131576554608	0.8215113928855783
tpm.Myoblast%20differentiation%20to%20myotubes%2c%20day02%2c%20Duchenne%20Muscular%20Dystrophy%20donor1.CNhs14588.13498-145C6	0.8819110208368328	0.8638943594180828
tpm.Myoblast%20differentiation%20to%20myotubes%2c%20day02%2c%20Duchenne%20Muscular%20Dystrophy%20donor2.CNhs14598.13507-145D6	0.9026564078338626	0.8750640851075221
tpm.Myoblast%20differentiation%20to%20myotubes%2c%20day02%2c%20Duchenne%20Muscular%20Dystrophy%20donor3.CNhs14607.13516-145E6	0.9408340503838704	0.9041278699709357
tpm.Myoblast%20differentiation%20to%20myotubes%2c%20day02%2c%20control%20donor1.CNhs13849.13471-144I6	0.8316058179042729	0.779145421298696
tpm.Myoblast%20differentiation%20to%20myotubes%2c%20day02%2c%20control%20donor2.CNhs14570.13480-145A6	0.9178217382491328	0.8664824468514133
tpm.Myoblast%20differentiation%20to%20myotubes%2c%20day02%2c%20control%20donor3.CNhs14579.13489-145B6	0.9263746838747347	0.8177571284693119
tpm.Myoblast%20differentiation%20to%20myotubes%2c%20day03%2c%20Duchenne%20Muscular%20Dystrophy%20donor1.CNhs14589.13499-145C7	0.8838305208256992	0.9082867759496365
tpm.Myoblast%20differentiation%20to%20myotubes%2c%20day03%2c%20Duchenne%20Muscular%20Dystrophy%20donor2.CNhs14599.13508-145D7	0.9522206463226369	0.9252736287406329
tpm.Myoblast%20differentiation%20to%20myotubes%2c%20day03%2c%20control%20donor1.CNhs13850.13472-144I7	0.8715111362228085	0.8499042820384757
tpm.Myoblast%20differentiation%20to%20myotubes%2c%20day03%2c%20control%20donor2.CNhs14571.13481-145A7	0.8686084477527238	0.8297636529098655
tpm.Myoblast%20differentiation%20to%20myotubes%2c%20day03%2c%20control%20donor3.CNhs14580.13490-145B7	0.9277403270322397	0.8651082841053859
tpm.Myoblast%20differentiation%20to%20myotubes%2c%20day04%2c%20Duchenne%20Muscular%20Dystrophy%20donor1.CNhs14590.13500-145C8	0.9562082667017922	0.910622367048008
tpm.Myoblast%20differentiation%20to%20myotubes%2c%20day04%2c%20Duchenne%20Muscular%20Dystrophy%20donor2.CNhs14600.13509-145D8	0.8944404766381457	0.903257081328577
tpm.Myoblast%20differentiation%20to%20myotubes%2c%20day04%2c%20Duchenne%20Muscular%20Dystrophy%20donor3.CNhs14609.13518-145E8	0.9472779347189577	0.9219231966036759
tpm.Myoblast%20differentiation%20to%20myotubes%2c%20day04%2c%20control%20donor1.CNhs13851.13473-144I8	0.876438764450669	0.8770800093715705
tpm.Myoblast%20differentiation%20to%20myotubes%2c%20day04%2c%20control%20donor2.CNhs14572.13482-145A8	0.9124790245778268	0.8362791913481844
tpm.Myoblast%20differentiation%20to%20myotubes%2c%20day04%2c%20control%20donor3.CNhs14581.13491-145B8	0.9049337007486687	0.8577632304640767
tpm.Myoblast%20differentiation%20to%20myotubes%2c%20day06%2c%20Duchenne%20Muscular%20Dystrophy%20donor1.CNhs14591.13501-145C9	0.9490993193316677	0.906057200940623
tpm.Myoblast%20differentiation%20to%20myotubes%2c%20day06%2c%20Duchenne%20Muscular%20Dystrophy%20donor2.CNhs14601.13510-145D9	0.9637601451643361	0.8763273760654424
tpm.Myoblast%20differentiation%20to%20myotubes%2c%20day06%2c%20Duchenne%20Muscular%20Dystrophy%20donor3.CNhs14610.13519-145E9	0.9151560021160838	0.8996412043266631
tpm.Myoblast%20differentiation%20to%20myotubes%2c%20day06%2c%20control%20donor1.CNhs13852.13474-144I9	0.8425200739266331	0.8190422700716037
tpm.Myoblast%20differentiation%20to%20myotubes%2c%20day06%2c%20control%20donor2.CNhs14573.13483-145A9	0.9259825057525986	0.8879211661123129
tpm.Myoblast%20differentiation%20to%20myotubes%2c%20day06%2c%20control%20donor3.CNhs14582.13492-145B9	0.8828721560601797	0.823512750053379
tpm.Myoblast%20differentiation%20to%20myotubes%2c%20day08%2c%20Duchenne%20Muscular%20Dystrophy%20donor1.CNhs14592.13502-145D1	0.898148314434001	0.8535144940585154
tpm.Myoblast%20differentiation%20to%20myotubes%2c%20day08%2c%20Duchenne%20Muscular%20Dystrophy%20donor2.CNhs14602.13511-145E1	0.9367840829603475	0.8981108499375362
tpm.Myoblast%20differentiation%20to%20myotubes%2c%20day08%2c%20Duchenne%20Muscular%20Dystrophy%20donor3.CNhs14611.13520-145F1	0.9212857472636355	0.9033048290329442
tpm.Myoblast%20differentiation%20to%20myotubes%2c%20day08%2c%20control%20donor1.CNhs13853.13475-145A1	0.8242687751814066	0.8173889046474967
tpm.Myoblast%20differentiation%20to%20myotubes%2c%20day08%2c%20control%20donor2.CNhs14574.13484-145B1	0.8909023959258746	0.8348038682115485
tpm.Myoblast%20differentiation%20to%20myotubes%2c%20day08%2c%20control%20donor3.CNhs14583.13493-145C1	0.8880904762338249	0.8561616591599613
tpm.Myoblast%20differentiation%20to%20myotubes%2c%20day10%2c%20Duchenne%20Muscular%20Dystrophy%20donor1.CNhs14594.13503-145D2	0.9456630609515733	0.911442980136625
tpm.Myoblast%20differentiation%20to%20myotubes%2c%20day10%2c%20Duchenne%20Muscular%20Dystrophy%20donor2.CNhs14603.13512-145E2	0.9337006207395773	0.8970668747064554
tpm.Myoblast%20differentiation%20to%20myotubes%2c%20day10%2c%20Duchenne%20Muscular%20Dystrophy%20donor3.CNhs14612.13521-145F2	0.8389206020705857	0.860809372146083
tpm.Myoblast%20differentiation%20to%20myotubes%2c%20day10%2c%20control%20donor1.CNhs13854.13476-145A2	0.8137895524452163	0.8110781148397695
tpm.Myoblast%20differentiation%20to%20myotubes%2c%20day10%2c%20control%20donor2.CNhs14575.13485-145B2	0.9167865389170989	0.8806764635784873
tpm.Myoblast%20differentiation%20to%20myotubes%2c%20day10%2c%20control%20donor3.CNhs14584.13494-145C2	0.9138782466334132	0.8456984376385325
tpm.Myoblast%20differentiation%20to%20myotubes%2c%20day12%2c%20Duchenne%20Muscular%20Dystrophy%20donor1.CNhs14595.13504-145D3	0.9337722556706258	0.8701881542801875
tpm.Myoblast%20differentiation%20to%20myotubes%2c%20day12%2c%20Duchenne%20Muscular%20Dystrophy%20donor2.CNhs14604.13513-145E3	0.948325646597084	0.9098438366818841
tpm.Myoblast%20differentiation%20to%20myotubes%2c%20day12%2c%20Duchenne%20Muscular%20Dystrophy%20donor3.CNhs14613.13522-145F3	0.9460141587421869	0.9271956761621963
tpm.Myoblast%20differentiation%20to%20myotubes%2c%20day12%2c%20control%20donor1.CNhs14566.13477-145A3	0.8881837076617454	0.8330266824693366
tpm.Myoblast%20differentiation%20to%20myotubes%2c%20day12%2c%20control%20donor2.CNhs14576.13486-145B3	0.885590713647191	0.8604500504386411
tpm.Myoblast%20differentiation%20to%20myotubes%2c%20day12%2c%20control%20donor3.CNhs14585.13495-145C3	0.9485378734029625	0.8889627134940191
tpm.Myoblast%2c%20donor1.CNhs10870.11241-116D8	0.8371742643128577	0.8030500262410711
tpm.Myoblast%2c%20donor2.CNhs11965.11322-117D8	0.7205580876662301	0.7019883681737037
tpm.Myoblast%2c%20donor3.CNhs11908.11398-118D3	0.7553070976816216	0.7065365393354663
tpm.NK%20T%20cell%20leukemia%20cell%20line%3aKHYG-1.CNhs11867.10777-110G3	0.6742388242365811	0.5973415858631675
tpm.Natural%20Killer%20Cells%2c%20donor1.CNhs10859.11230-116C6	0.9654640901381034	0.9325668882619507
tpm.Natural%20Killer%20Cells%2c%20donor2.CNhs11957.11311-117C6	0.9534862835257873	0.9287737782556905
tpm.Natural%20Killer%20Cells%2c%20donor3.CNhs12001.11387-118C1	0.9601230784364272	0.9556743493263298
tpm.Neural%20stem%20cells%2c%20donor1.CNhs11063.11275-116H6	0.8864595955722571	0.708759640079481
tpm.Neural%20stem%20cells%2c%20donor2.CNhs11384.11352-117H2	0.8712102450127546	0.8041935432965107
tpm.Neurons%2c%20donor1.CNhs12338.11494-119E9	0.8320648693754227	0.8087643743857698
tpm.Neurons%2c%20donor2.CNhs12726.11574-120E8	0.8161756828073206	0.8133667675168985
tpm.Neurons%2c%20donor3.CNhs13815.11655-122E8	0.8241009753648465	0.7515561502887934
tpm.Neutrophils%2c%20donor1.CNhs10862.11233-116C9	0.9792225528572859	0.9624423840996076
tpm.Neutrophils%2c%20donor2.CNhs11959.11314-117C9	0.9722664128521349	0.9473023153995618
tpm.Neutrophils%2c%20donor3.CNhs11905.11390-118C4	0.9886351480183979	0.9710539658313366
tpm.Nucleus%20Pulposus%20Cell%2c%20donor1.CNhs10881.11252-116F1	0.800236839080604	0.7344276729509451
tpm.Nucleus%20Pulposus%20Cell%2c%20donor2.CNhs12019.11409-118E5	0.8407167019537966	0.812304178773946
tpm.Nucleus%20Pulposus%20Cell%2c%20donor3.CNhs12063.11462-119B4	0.8050655897500282	0.7180558753348492
tpm.Olfactory%20epithelial%20cells%2c%20donor1.CNhs13816.11933-125I7	0.8356693975399034	0.7061270420742828
tpm.Olfactory%20epithelial%20cells%2c%20donor2.CNhs13817.11934-125I8	0.8461120981045785	0.8313765541777292
tpm.Olfactory%20epithelial%20cells%2c%20donor3.CNhs13818.11935-125I9	0.8434154922449695	0.792551196262148
tpm.Olfactory%20epithelial%20cells%2c%20donor4.CNhs13819.11936-126A1	0.8858602577747716	0.8291089428618467
tpm.Oligodendrocyte%20-%20precursors%2c%20donor1.CNhs12586.11496-119F2	0.6897452750877939	0.5707493516631033
tpm.Osteoblast%20-%20differentiated%2c%20donor1.CNhs11311.11276-116H7	0.8270345606149359	0.8052796012500846
tpm.Osteoblast%20-%20differentiated%2c%20donor2.CNhs11980.11353-117H3	0.8397794322758949	0.8354229698020732
tpm.Osteoblast%20-%20differentiated%2c%20donor3.CNhs12035.11425-118G3	0.8047802393447592	0.7772978279246207
tpm.Osteoblast%2c%20donor1.CNhs11078.11277-116H8	0.8871468033660875	0.8894555669170642
tpm.Osteoblast%2c%20donor2.CNhs11385.11354-117H4	0.6924143286735123	0.6832340410379938
tpm.Osteoblast%2c%20donor3.CNhs12036.11426-118G4	0.8559524165245636	0.8456871076747842
tpm.Pancreatic%20stromal%20cells%2c%20donor1.CNhs10877.11249-116E7	0.7851473856044207	0.8211787775212573
tpm.Pericytes%2c%20donor1.CNhs11317.11491-119E6	0.9522672271897533	0.9404468780487982
tpm.Pericytes%2c%20donor2.CNhs12079.11571-120E5	0.898350505326336	0.8791088821656166
tpm.Pericytes%2c%20donor3.CNhs12116.11652-122E5	0.9017835379228396	0.9131724181744695
tpm.Perineurial%20Cells%2c%20donor1.CNhs12587.11499-119F5	0.7705892523556437	0.7397826993882021
tpm.Perineurial%20Cells%2c%20donor2.CNhs12590.11579-120F4	0.770824602355084	0.7383883045640531
tpm.Peripheral%20Blood%20Mononuclear%20Cells%2c%20donor1.CNhs10860.11231-116C7	0.9395354615207954	0.9513042204520382
tpm.Peripheral%20Blood%20Mononuclear%20Cells%2c%20donor2.CNhs11958.11312-117C7	0.9588683100138733	0.9492065585923782
tpm.Peripheral%20Blood%20Mononuclear%20Cells%2c%20donor3.CNhs12002.11388-118C2	0.9508817242717698	0.9583377000902731
tpm.Placental%20Epithelial%20Cells%2c%20donor1.CNhs11079.11278-116H9	0.9177067686138786	0.8804029258822818
tpm.Placental%20Epithelial%20Cells%2c%20donor2.CNhs11386.11355-117H5	0.8947813220828629	0.7890850366383348
tpm.Placental%20Epithelial%20Cells%2c%20donor3.CNhs12037.11427-118G5	0.8798826622655924	0.8440499279131748
tpm.Preadipocyte%20-%20breast%20donor2%20%28cytoplasmic%20fraction%29.CNhs14562.14319-155D8	0.9143370718423836	0.8513245739226204
tpm.Preadipocyte%20-%20breast%2c%20donor1.CNhs11052.11467-119B9	0.899298661062857	0.8891504671789886
tpm.Preadipocyte%20-%20breast%2c%20donor2%20%28nuclear%20fraction%29.CNhs12584.14320-155D9	0.8854916056655302	0.8993191096429652
tpm.Preadipocyte%20-%20breast%2c%20donor2.CNhs11971.11328-117E5	0.9084890267341363	0.8650653920997681
tpm.Preadipocyte%20-%20omental%2c%20donor1.CNhs11065.11468-119C1	0.9038408975093615	0.89546530340234
tpm.Preadipocyte%20-%20omental%2c%20donor2.CNhs11902.11329-117E6	0.836309776770682	0.8742135285432849
tpm.Preadipocyte%20-%20omental%2c%20donor3.CNhs12013.11403-118D8	0.8994132872126857	0.8694727479978035
tpm.Preadipocyte%20-%20perirenal%2c%20donor1.CNhs12065.11469-119C2	0.8343384279912973	0.8282057828944932
tpm.Preadipocyte%20-%20subcutaneous%2c%20donor1.CNhs11081.11279-116I1	0.910559210859375	0.8682224055698813
tpm.Preadipocyte%20-%20subcutaneous%2c%20donor2.CNhs11981.11356-117H6	0.8621769314152875	0.8556307694300473
tpm.Preadipocyte%20-%20subcutaneous%2c%20donor3.CNhs12038.11428-118G6	0.8560682951868386	0.8171056555537927
tpm.Preadipocyte%20-%20visceral%2c%20donor1.CNhs11082.11280-116I2	0.8748938491401588	0.8531665023148218
tpm.Preadipocyte%20-%20visceral%2c%20donor2.CNhs11982.11357-117H7	0.7244204190164498	0.7774402617545975
tpm.Preadipocyte%20-%20visceral%2c%20donor3.CNhs12039.11429-118G7	0.8773120252164883	0.8644470997923682
tpm.Prostate%20Epithelial%20Cells%20%28polarized%29%2c%20donor1.CNhs10882.11253-116F2	0.831025925494623	0.8169494639106929
tpm.Prostate%20Epithelial%20Cells%2c%20donor2.CNhs11972.11331-117E8	0.8586026225960481	0.8072914790985085
tpm.Prostate%20Epithelial%20Cells%2c%20donor3.CNhs12014.11404-118D9	0.8013672796219435	0.7649659716678697
tpm.Prostate%20Stromal%20Cells%2c%20donor1.CNhs10883.11254-116F3	0.8375379944033723	0.8621009880133735
tpm.Prostate%20Stromal%20Cells%2c%20donor2.CNhs11973.11332-117E9	0.7894933302212915	0.8154053517084432
tpm.Prostate%20Stromal%20Cells%2c%20donor3.CNhs12015.11405-118E1	0.8373821308091204	0.8234811880115089
tpm.Renal%20Cortical%20Epithelial%20Cells%2c%20donor1.CNhs11331.11516-119H4	0.9044639222905957	0.886390811723186
tpm.Renal%20Cortical%20Epithelial%20Cells%2c%20donor2.CNhs12728.11596-120H3	0.8635876703809104	0.7410759338217423
tpm.Renal%20Epithelial%20Cells%2c%20donor1.CNhs11332.11517-119H5	0.9610180098658088	0.9362645028594762
tpm.Renal%20Epithelial%20Cells%2c%20donor2.CNhs12088.11597-120H4	0.909308863441003	0.8648282721441815
tpm.Renal%20Epithelial%20Cells%2c%20donor3.CNhs12732.11678-122H4	0.8659759533911779	0.7565259579586128
tpm.Renal%20Glomerular%20Endothelial%20Cells%2c%20donor1.CNhs12074.11514-119H2	0.9087809149220625	0.8941275583969318
tpm.Renal%20Glomerular%20Endothelial%20Cells%2c%20donor2.CNhs12086.11594-120H1	0.9175162977128348	0.9203515687751809
tpm.Renal%20Glomerular%20Endothelial%20Cells%2c%20donor3.CNhs12624.11675-122H1	0.7837775706944345	0.873886578160838
tpm.Renal%20Glomerular%20Endothelial%20Cells%2c%20donor4.CNhs13080.11783-124B1	0.9528332575518628	0.9185161146479783
tpm.Renal%20Mesangial%20Cells%2c%20donor1.CNhs11333.11518-119H6	0.9457260745884786	0.9370964459118413
tpm.Renal%20Mesangial%20Cells%2c%20donor2.CNhs12089.11598-120H5	0.9051137709542868	0.8861261761413539
tpm.Renal%20Mesangial%20Cells%2c%20donor3.CNhs12121.11679-122H5	0.9390061981245035	0.9435342931701727
tpm.Renal%20Proximal%20Tubular%20Epithelial%20Cell%2c%20donor1.CNhs11330.11515-119H3	0.8909599571032953	0.8478341358050613
tpm.Renal%20Proximal%20Tubular%20Epithelial%20Cell%2c%20donor2.CNhs12087.11595-120H2	0.8641451336916075	0.8373304501273889
tpm.Renal%20Proximal%20Tubular%20Epithelial%20Cell%2c%20donor3.CNhs12120.11676-122H2	0.9413579655972995	0.9130485978563646
tpm.Retinal%20Pigment%20Epithelial%20Cells%2c%20donor0.CNhs10842.11215-116A9	0.7492719241807766	0.6732612450902355
tpm.Retinal%20Pigment%20Epithelial%20Cells%2c%20donor1.CNhs11338.11528-119I7	0.8386112644754609	0.7970410990389202
tpm.Retinal%20Pigment%20Epithelial%20Cells%2c%20donor2.CNhs12096.11608-120I6	0.885168017324419	0.8222130413548396
tpm.Retinal%20Pigment%20Epithelial%20Cells%2c%20donor3.CNhs12733.11689-122I6	0.6303746245301312	0.5229514717421015
tpm.SABiosciences%20XpressRef%20Human%20Universal%20Total%20RNA%2c%20pool1.CNhs10610.10002-101A5	0.9542211115253901	0.9272523259809371
tpm.Saos-2%20osteosarcoma%20cell%20line%2c%20untreated%20control%2c%20day28%2c%20biol_rep1%20%28B1%20T17%29.CNhs14194.12697-135D6	0.8433577328444564	0.7777291758301758
tpm.Saos-2%20osteosarcoma%20cell%20line%2c%20untreated%20control%2c%20day28%2c%20biol_rep2%20%28B2%20T17%29.CNhs14195.12795-136F5	0.9427655857504063	0.9136288538568955
tpm.Saos-2%20osteosarcoma%20cell%20line%2c%20untreated%20control%2c%20day28%2c%20biol_rep3%20%28B3%20T17%29.CNhs14196.12893-137H4	0.9195417359091612	0.871535610683094
tpm.Saos-2%20osteosarcoma%20treated%20with%20ascorbic%20acid%20and%20BGP%20to%20induce%20calcification%2c%2000hr00min%2c%20biol_rep1%20%28A1%20T0%29.CNhs11918.12662-134I7	0.950537738328794	0.9270111596097262
tpm.Saos-2%20osteosarcoma%20treated%20with%20ascorbic%20acid%20and%20BGP%20to%20induce%20calcification%2c%2000hr00min%2c%20biol_rep2%20%28A2%20T0%29.CNhs12859.12760-136B6	0.9783877339820752	0.9533517067579563
tpm.Saos-2%20osteosarcoma%20treated%20with%20ascorbic%20acid%20and%20BGP%20to%20induce%20calcification%2c%2000hr00min%2c%20biol_rep3%20%28A3%20T0%29.CNhs12952.12858-137D5	0.9686220529307067	0.9524461189412281
tpm.Saos-2%20osteosarcoma%20treated%20with%20ascorbic%20acid%20and%20BGP%20to%20induce%20calcification%2c%2000hr15min%2c%20biol_rep1%20%28A1%20T1%29.CNhs12381.12663-134I8	0.9662856030754007	0.9215217921737411
tpm.Saos-2%20osteosarcoma%20treated%20with%20ascorbic%20acid%20and%20BGP%20to%20induce%20calcification%2c%2000hr15min%2c%20biol_rep2%20%28A2%20T1%29.CNhs12860.12761-136B7	0.964479395360542	0.9352933631096337
tpm.Saos-2%20osteosarcoma%20treated%20with%20ascorbic%20acid%20and%20BGP%20to%20induce%20calcification%2c%2000hr15min%2c%20biol_rep3%20%28A3%20T1%29.CNhs12877.12859-137D6	0.9618715386417536	0.9418922577098139
tpm.Saos-2%20osteosarcoma%20treated%20with%20ascorbic%20acid%20and%20BGP%20to%20induce%20calcification%2c%2000hr30min%2c%20biol_rep1%20%28A1%20T2%29.CNhs12382.12664-134I9	0.9612630442230197	0.9266850185104041
tpm.Saos-2%20osteosarcoma%20treated%20with%20ascorbic%20acid%20and%20BGP%20to%20induce%20calcification%2c%2000hr30min%2c%20biol_rep2%20%28A2%20T2%29.CNhs12861.12762-136B8	0.9769444649181	0.9530919268748733
tpm.Saos-2%20osteosarcoma%20treated%20with%20ascorbic%20acid%20and%20BGP%20to%20induce%20calcification%2c%2000hr30min%2c%20biol_rep3%20%28A3%20T2%29.CNhs12954.12860-137D7	0.9363124683612708	0.9200950260245975
tpm.Saos-2%20osteosarcoma%20treated%20with%20ascorbic%20acid%20and%20BGP%20to%20induce%20calcification%2c%2000hr45min%2c%20biol_rep1%20%28A1%20T3%29.CNhs12383.12665-135A1	0.9478157420395694	0.919726802202782
tpm.Saos-2%20osteosarcoma%20treated%20with%20ascorbic%20acid%20and%20BGP%20to%20induce%20calcification%2c%2000hr45min%2c%20biol_rep2%20%28A2%20T3%29.CNhs12862.12763-136B9	0.9676297043997448	0.9483592391606406
tpm.Saos-2%20osteosarcoma%20treated%20with%20ascorbic%20acid%20and%20BGP%20to%20induce%20calcification%2c%2000hr45min%2c%20biol_rep3%20%28A3%20T3%29.CNhs12878.12861-137D8	0.9622805908244787	0.9363308640757154
tpm.Saos-2%20osteosarcoma%20treated%20with%20ascorbic%20acid%20and%20BGP%20to%20induce%20calcification%2c%2001hr00min%2c%20biol_rep1%20%28A1%20T4%29.CNhs12384.12666-135A2	0.9427755966588061	0.9190089680710234
tpm.Saos-2%20osteosarcoma%20treated%20with%20ascorbic%20acid%20and%20BGP%20to%20induce%20calcification%2c%2001hr00min%2c%20biol_rep2%20%28A2%20T4%29.CNhs12863.12764-136C1	0.969775399232425	0.9332936245080827
tpm.Saos-2%20osteosarcoma%20treated%20with%20ascorbic%20acid%20and%20BGP%20to%20induce%20calcification%2c%2001hr00min%2c%20biol_rep3%20%28A3%20T4%29.CNhs12955.12862-137D9	0.9626646334212676	0.9441590597425715
tpm.Saos-2%20osteosarcoma%20treated%20with%20ascorbic%20acid%20and%20BGP%20to%20induce%20calcification%2c%2001hr20min%2c%20biol_rep1%20%28A1%20T5%29.CNhs12386.12667-135A3	0.9583822097160285	0.932768399760043
tpm.Saos-2%20osteosarcoma%20treated%20with%20ascorbic%20acid%20and%20BGP%20to%20induce%20calcification%2c%2001hr20min%2c%20biol_rep2%20%28A2%20T5%29.CNhs12864.12765-136C2	0.9701850603286355	0.9472060107077025
tpm.Saos-2%20osteosarcoma%20treated%20with%20ascorbic%20acid%20and%20BGP%20to%20induce%20calcification%2c%2001hr20min%2c%20biol_rep3%20%28A3%20T5%29.CNhs12879.12863-137E1	0.9620140174789382	0.9273016922515541
tpm.Saos-2%20osteosarcoma%20treated%20with%20ascorbic%20acid%20and%20BGP%20to%20induce%20calcification%2c%2001hr40min%2c%20biol_rep1%20%28A1%20T6%29.CNhs12387.12668-135A4	0.9707548750473656	0.9449982863430604
tpm.Saos-2%20osteosarcoma%20treated%20with%20ascorbic%20acid%20and%20BGP%20to%20induce%20calcification%2c%2001hr40min%2c%20biol_rep2%20%28A2%20T6%29.CNhs12866.12766-136C3	0.9558010588935617	0.9290675480300178
tpm.Saos-2%20osteosarcoma%20treated%20with%20ascorbic%20acid%20and%20BGP%20to%20induce%20calcification%2c%2001hr40min%2c%20biol_rep3%20%28A3%20T6%29.CNhs12880.12864-137E2	0.9614660353476697	0.9355337201977196
tpm.Saos-2%20osteosarcoma%20treated%20with%20ascorbic%20acid%20and%20BGP%20to%20induce%20calcification%2c%2002hr00min%2c%20biol_rep1%20%28A1%20T7%29.CNhs12388.12669-135A5	0.9646223948922683	0.9454676705554844
tpm.Saos-2%20osteosarcoma%20treated%20with%20ascorbic%20acid%20and%20BGP%20to%20induce%20calcification%2c%2002hr00min%2c%20biol_rep2%20%28A2%20T7%29.CNhs12867.12767-136C4	0.9549955501208675	0.9373303287349285
tpm.Saos-2%20osteosarcoma%20treated%20with%20ascorbic%20acid%20and%20BGP%20to%20induce%20calcification%2c%2002hr00min%2c%20biol_rep3%20%28A3%20T7%29.CNhs12881.12865-137E3	0.9713333002515345	0.942619803239071
tpm.Saos-2%20osteosarcoma%20treated%20with%20ascorbic%20acid%20and%20BGP%20to%20induce%20calcification%2c%2002hr30min%2c%20biol_rep1%20%28A1%20T8%29.CNhs12389.12670-135A6	0.9214987099084815	0.9081969455227761
tpm.Saos-2%20osteosarcoma%20treated%20with%20ascorbic%20acid%20and%20BGP%20to%20induce%20calcification%2c%2002hr30min%2c%20biol_rep2%20%28A2%20T8%29.CNhs12868.12768-136C5	0.9426028746515958	0.9255091301299696
tpm.Saos-2%20osteosarcoma%20treated%20with%20ascorbic%20acid%20and%20BGP%20to%20induce%20calcification%2c%2002hr30min%2c%20biol_rep3%20%28A3%20T8%29.CNhs12882.12866-137E4	0.9472575063550387	0.9237966870377473
tpm.Saos-2%20osteosarcoma%20treated%20with%20ascorbic%20acid%20and%20BGP%20to%20induce%20calcification%2c%2003hr%2c%20biol_rep1%20%28A1%20T9%29.CNhs12390.12671-135A7	0.9349581169255103	0.9147132932442198
tpm.Saos-2%20osteosarcoma%20treated%20with%20ascorbic%20acid%20and%20BGP%20to%20induce%20calcification%2c%2003hr%2c%20biol_rep2%20%28A2%20T9%29.CNhs12869.12769-136C6	0.9527451138585235	0.9136280445737708
tpm.Saos-2%20osteosarcoma%20treated%20with%20ascorbic%20acid%20and%20BGP%20to%20induce%20calcification%2c%2003hr%2c%20biol_rep3%20%28A3%20T9%29.CNhs12883.12867-137E5	0.9543537581930994	0.9246148722769896
tpm.Saos-2%20osteosarcoma%20treated%20with%20ascorbic%20acid%20and%20BGP%20to%20induce%20calcification%2c%2004hr%2c%20biol_rep1%20%28A1%20T10%29.CNhs12391.12672-135A8	0.962191762429124	0.935267466049638
tpm.Saos-2%20osteosarcoma%20treated%20with%20ascorbic%20acid%20and%20BGP%20to%20induce%20calcification%2c%2004hr%2c%20biol_rep2%20%28A2%20T10%29.CNhs12870.12770-136C7	0.9609771755195317	0.9392539947227416
tpm.Saos-2%20osteosarcoma%20treated%20with%20ascorbic%20acid%20and%20BGP%20to%20induce%20calcification%2c%2004hr%2c%20biol_rep3%20%28A3%20T10%29.CNhs12884.12868-137E6	0.9490839189478044	0.9388096982871886
tpm.Saos-2%20osteosarcoma%20treated%20with%20ascorbic%20acid%20and%20BGP%20to%20induce%20calcification%2c%2008hr%2c%20biol_rep1%20%28A1%20T11%29.CNhs12392.12673-135A9	0.9424113136276927	0.9135722040381548
tpm.Saos-2%20osteosarcoma%20treated%20with%20ascorbic%20acid%20and%20BGP%20to%20induce%20calcification%2c%2008hr%2c%20biol_rep2%20%28A2%20T11%29.CNhs12871.12771-136C8	0.9485800639680126	0.9385126913803618
tpm.Saos-2%20osteosarcoma%20treated%20with%20ascorbic%20acid%20and%20BGP%20to%20induce%20calcification%2c%2008hr%2c%20biol_rep3%20%28A3%20T11%29.CNhs12885.12869-137E7	0.9450722047751289	0.9222736161967441
tpm.Saos-2%20osteosarcoma%20treated%20with%20ascorbic%20acid%20and%20BGP%20to%20induce%20calcification%2c%2024hr%2c%20biol_rep1%20%28A1%20T12%29.CNhs12393.12674-135B1	0.9406141903629428	0.916914543343863
tpm.Saos-2%20osteosarcoma%20treated%20with%20ascorbic%20acid%20and%20BGP%20to%20induce%20calcification%2c%2024hr%2c%20biol_rep2%20%28A2%20T12%29.CNhs12872.12772-136C9	0.9631766243770631	0.9353014559408824
tpm.Saos-2%20osteosarcoma%20treated%20with%20ascorbic%20acid%20and%20BGP%20to%20induce%20calcification%2c%2024hr%2c%20biol_rep3%20%28A3%20T12%29.CNhs12886.12870-137E8	0.9526468334330067	0.9360209086388908
tpm.Saos-2%20osteosarcoma%20treated%20with%20ascorbic%20acid%20and%20BGP%20to%20induce%20calcification%2c%20day04%2c%20biol_rep1%20%28A1%20T13%29.CNhs12394.12675-135B2	0.9144741664572402	0.9073480075247887
tpm.Saos-2%20osteosarcoma%20treated%20with%20ascorbic%20acid%20and%20BGP%20to%20induce%20calcification%2c%20day04%2c%20biol_rep2%20%28A2%20T13%29.CNhs12873.12773-136D1	0.9283980438220555	0.8801334346017003
tpm.Saos-2%20osteosarcoma%20treated%20with%20ascorbic%20acid%20and%20BGP%20to%20induce%20calcification%2c%20day04%2c%20biol_rep3%20%28A3%20T13%29.CNhs12887.12871-137E9	0.9466786037924106	0.9061907326562264
tpm.Saos-2%20osteosarcoma%20treated%20with%20ascorbic%20acid%20and%20BGP%20to%20induce%20calcification%2c%20day07%2c%20biol_rep1%20%28A1%20T14%29.CNhs12395.12676-135B3	0.9397495092259529	0.884786812569696
tpm.Saos-2%20osteosarcoma%20treated%20with%20ascorbic%20acid%20and%20BGP%20to%20induce%20calcification%2c%20day07%2c%20biol_rep2%20%28A2%20T14%29.CNhs12874.12774-136D2	0.9447777075814108	0.9048505598014436
tpm.Saos-2%20osteosarcoma%20treated%20with%20ascorbic%20acid%20and%20BGP%20to%20induce%20calcification%2c%20day07%2c%20biol_rep3%20%28A3%20T14%29.CNhs12888.12872-137F1	0.9438852359518408	0.9154206066953552
tpm.Saos-2%20osteosarcoma%20treated%20with%20ascorbic%20acid%20and%20BGP%20to%20induce%20calcification%2c%20day14%2c%20biol_rep1%20%28A1%20T15%29.CNhs12396.12677-135B4	0.915248528721133	0.8895559180245479
tpm.Saos-2%20osteosarcoma%20treated%20with%20ascorbic%20acid%20and%20BGP%20to%20induce%20calcification%2c%20day14%2c%20biol_rep2%20%28A2%20T15%29.CNhs12953.12775-136D3	0.9461786773358927	0.9364166480869516
tpm.Saos-2%20osteosarcoma%20treated%20with%20ascorbic%20acid%20and%20BGP%20to%20induce%20calcification%2c%20day14%2c%20biol_rep3%20%28A3%20T15%29.CNhs12890.12873-137F2	0.8783730563611443	0.8710071488025547
tpm.Saos-2%20osteosarcoma%20treated%20with%20ascorbic%20acid%20and%20BGP%20to%20induce%20calcification%2c%20day21%2c%20biol_rep1%20%28A1%20T16%29.CNhs12397.12678-135B5	0.9154176824554018	0.8873603329067788
tpm.Saos-2%20osteosarcoma%20treated%20with%20ascorbic%20acid%20and%20BGP%20to%20induce%20calcification%2c%20day21%2c%20biol_rep2%20%28A2%20T16%29.CNhs12875.12776-136D4	0.9157512344202322	0.8670643214181939
tpm.Saos-2%20osteosarcoma%20treated%20with%20ascorbic%20acid%20and%20BGP%20to%20induce%20calcification%2c%20day21%2c%20biol_rep3%20%28A3%20T16%29.CNhs12891.12874-137F3	0.9380856749308955	0.9346467458928635
tpm.Saos-2%20osteosarcoma%20treated%20with%20ascorbic%20acid%20and%20BGP%20to%20induce%20calcification%2c%20day28%2c%20biol_rep1%20%28A1%20T17%29.CNhs11919.12679-135B6	0.9234407256717795	0.8831674370368335
tpm.Saos-2%20osteosarcoma%20treated%20with%20ascorbic%20acid%20and%20BGP%20to%20induce%20calcification%2c%20day28%2c%20biol_rep2%20%28A2%20T17%29.CNhs12876.12777-136D5	0.9212821366848103	0.9176760787643644
tpm.Saos-2%20osteosarcoma%20treated%20with%20ascorbic%20acid%20and%20BGP%20to%20induce%20calcification%2c%20day28%2c%20biol_rep3%20%28A3%20T17%29.CNhs12892.12875-137F4	0.8912823768717806	0.8799068353267372
tpm.Schwann%20Cells%2c%20donor1.CNhs12073.11498-119F4	0.9503122508932896	0.9544579967896519
tpm.Schwann%20Cells%2c%20donor2.CNhs12345.11578-120F3	0.6131035642587862	0.6678859865748569
tpm.Schwann%20Cells%2c%20donor3.CNhs12621.11659-122F3	0.8016194923304547	0.8036618442834719
tpm.Sebocyte%2c%20donor1.CNhs10847.11220-116B5	0.8381547003238401	0.8139915340892974
tpm.Sebocyte%2c%20donor2.CNhs11951.11301-117B5	0.8160605174864478	0.6574680849084206
tpm.Sebocyte%2c%20donor3.CNhs11995.11378-118B1	0.8150791736645788	0.7718950537829964
tpm.Sertoli%20Cells%2c%20donor1.CNhs10851.11255-116F4	0.6789875960304042	0.6681004466029472
tpm.Sertoli%20Cells%2c%20donor2.CNhs11974.11333-117F1	0.8074468173798	0.7079390269908641
tpm.Skeletal%20Muscle%20Cells%2c%20donor1.CNhs11083.11281-116I3	0.7850726305458179	0.7442046223824853
tpm.Skeletal%20Muscle%20Cells%2c%20donor2.CNhs11983.11358-117H8	0.865818717333215	0.8477499703600748
tpm.Skeletal%20Muscle%20Cells%2c%20donor3.CNhs12040.11430-118G8	0.8266705951181157	0.8209780753062899
tpm.Skeletal%20Muscle%20Cells%2c%20donor4.CNhs12053.11451-119A2	0.8427296936304794	0.7919369503703724
tpm.Skeletal%20Muscle%20Cells%2c%20donor5.CNhs12056.11455-119A6	0.8224565866346707	0.7743625580307215
tpm.Skeletal%20Muscle%20Cells%2c%20donor6.CNhs12060.11459-119B1	0.8621932490846589	0.8391060173033511
tpm.Skeletal%20Muscle%20Satellite%20Cells%2c%20donor1.CNhs10869.11240-116D7	0.8392767696060746	0.8279662350895319
tpm.Skeletal%20Muscle%20Satellite%20Cells%2c%20donor2.CNhs11964.11321-117D7	0.8353942079994637	0.7809387927034054
tpm.Skeletal%20Muscle%20Satellite%20Cells%2c%20donor3.CNhs12008.11397-118D2	0.8251521579085119	0.7973356780963723
tpm.Skeletal%20muscle%20cells%20differentiated%20into%20Myotubes%20-%20multinucleated%2c%20donor1.CNhs11084.11282-116I4	0.8276296554607543	0.6499765510215101
tpm.Skeletal%20muscle%20cells%20differentiated%20into%20Myotubes%20-%20multinucleated%2c%20donor2.CNhs11984.11359-117H9	0.8366282462687165	0.8245081682969675
tpm.Skeletal%20muscle%20cells%20differentiated%20into%20Myotubes%20-%20multinucleated%2c%20donor3.CNhs12041.11431-118G9	0.8850573932672232	0.8879098361485649
tpm.Skin%20-%20palm%2c%20donor1.CNhs13458.10286-104F7	0.9347164481112337	0.8484904644193298
tpm.Small%20Airway%20Epithelial%20Cells%20donor2%20%28cytoplasmic%20fraction%29.CNhs14564.14334-155F5	0.7937006210908751	0.7403095427024916
tpm.Small%20Airway%20Epithelial%20Cells%20donor2%20%28nuclear%20fraction%29.CNhs14565.14335-155F6	0.9683196689651519	0.8877390774092175
tpm.Small%20Airway%20Epithelial%20Cells%20donor3%20%28cytoplasmic%20fraction%29.CNhs14563.14316-155D5	0.7912161995706513	0.8256516853524071
tpm.Small%20Airway%20Epithelial%20Cells%2c%20donor1.CNhs10884.11256-116F5	0.8397726365580631	0.8305753638841089
tpm.Small%20Airway%20Epithelial%20Cells%2c%20donor2.CNhs11975.11334-117F2	0.747403889769568	0.8463401991565535
tpm.Small%20Airway%20Epithelial%20Cells%2c%20donor3%20%28nuclear%20fraction%29.CNhs12583.14317-155D6	0.9131919134456512	0.9240386626920831
tpm.Small%20Airway%20Epithelial%20Cells%2c%20donor3.CNhs12016.11406-118E2	0.7909590843954248	0.8379576445491623
tpm.Smooth%20Muscle%20Cells%20-%20Aortic%2c%20donor0%20%28cytoplasmic%20fraction%29.CNhs12401.14313-155D2	0.8206848140437851	0.8179189850942857
tpm.Smooth%20Muscle%20Cells%20-%20Aortic%2c%20donor0%20%28nuclear%20fraction%29.CNhs12402.14314-155D3	0.9326707220435984	0.8671654818088025
tpm.Smooth%20Muscle%20Cells%20-%20Aortic%2c%20donor0.CNhs10838.11210-116A4	0.8533133699690447	0.8087263380789008
tpm.Smooth%20Muscle%20Cells%20-%20Aortic%2c%20donor1.CNhs11085.11283-116I5	0.8722780867652854	0.835893163297622
tpm.Smooth%20Muscle%20Cells%20-%20Aortic%2c%20donor2.CNhs11305.11360-117I1	0.9338301001310005	0.903614784469769
tpm.Smooth%20Muscle%20Cells%20-%20Aortic%2c%20donor3.CNhs11309.11432-118H1	0.8444108219172706	0.7748222308456469
tpm.Smooth%20Muscle%20Cells%20-%20Bladder%2c%20donor1.CNhs12893.11519-119H7	0.7423603605319445	0.7217235464567545
tpm.Smooth%20Muscle%20Cells%20-%20Brachiocephalic%2c%20donor1.CNhs11086.11284-116I6	0.8944066083707987	0.9079590162840647
tpm.Smooth%20Muscle%20Cells%20-%20Brachiocephalic%2c%20donor2.CNhs11985.11361-117I2	0.7902285566397229	0.7021736940092987
tpm.Smooth%20Muscle%20Cells%20-%20Brachiocephalic%2c%20donor3.CNhs12043.11433-118H2	0.8631135008496951	0.7700871152820395
tpm.Smooth%20Muscle%20Cells%20-%20Brain%20Vascular%2c%20donor1.CNhs10863.11234-116D1	0.7315321924871597	0.7029894513991665
tpm.Smooth%20Muscle%20Cells%20-%20Brain%20Vascular%2c%20donor2.CNhs11900.11315-117D1	0.7858764653549819	0.7858535691207338
tpm.Smooth%20Muscle%20Cells%20-%20Brain%20Vascular%2c%20donor3.CNhs12004.11391-118C5	0.8200059831852009	0.7999941731615664
tpm.Smooth%20Muscle%20Cells%20-%20Bronchial%2c%20donor1.CNhs11328.11512-119G9	0.9349628991271905	0.9523813762912386
tpm.Smooth%20Muscle%20Cells%20-%20Bronchial%2c%20donor2.CNhs12348.11592-120G8	0.718317596480389	0.710603996321057
tpm.Smooth%20Muscle%20Cells%20-%20Carotid%2c%20donor1.CNhs11087.11285-116I7	0.8582132760303176	0.856576821403019
tpm.Smooth%20Muscle%20Cells%20-%20Carotid%2c%20donor2.CNhs11986.11362-117I3	0.977166156461202	0.8943800547318909
tpm.Smooth%20Muscle%20Cells%20-%20Carotid%2c%20donor3.CNhs12044.11434-118H3	0.8921269754604656	0.899294831149219
tpm.Smooth%20Muscle%20Cells%20-%20Colonic%2c%20donor1.CNhs10868.11239-116D6	0.8733186219520404	0.8102437439380299
tpm.Smooth%20Muscle%20Cells%20-%20Colonic%2c%20donor2.CNhs11963.11320-117D6	0.8424989715682716	0.7299167288129262
tpm.Smooth%20Muscle%20Cells%20-%20Colonic%2c%20donor3.CNhs12007.11396-118D1	0.8719152853359683	0.7786015830387844
tpm.Smooth%20Muscle%20Cells%20-%20Coronary%20Artery%2c%20donor1.CNhs11088.11286-116I8	0.9432240223695808	0.9392677525358644
tpm.Smooth%20Muscle%20Cells%20-%20Coronary%20Artery%2c%20donor2.CNhs11987.11363-117I4	0.8572546963145398	0.8067112230979775
tpm.Smooth%20Muscle%20Cells%20-%20Coronary%20Artery%2c%20donor3.CNhs12045.11435-118H4	0.8341026744321771	0.8395155145645348
tpm.Smooth%20Muscle%20Cells%20-%20Esophageal%2c%20donor1.CNhs11324.11508-119G5	0.9309246091199359	0.9050164628420417
tpm.Smooth%20Muscle%20Cells%20-%20Esophageal%2c%20donor2.CNhs12727.11588-120G4	0.8447838319613666	0.7569783472254146
tpm.Smooth%20Muscle%20Cells%20-%20Internal%20Thoracic%20Artery%2c%20donor1.CNhs11067.11287-116I9	0.851595626602909	0.8135577583343676
tpm.Smooth%20Muscle%20Cells%20-%20Internal%20Thoracic%20Artery%2c%20donor2.CNhs11988.11364-117I5	0.8290332983417428	0.7155422419490065
tpm.Smooth%20Muscle%20Cells%20-%20Internal%20Thoracic%20Artery%2c%20donor3.CNhs12046.11436-118H5	0.8638194148835038	0.8316954117289275
tpm.Smooth%20Muscle%20Cells%20-%20Intestinal%2c%20donor1.CNhs12595.11509-119G6	0.8735333336653757	0.8879980480091755
tpm.Smooth%20Muscle%20Cells%20-%20Prostate%2c%20donor1.CNhs11920.11257-116F6	0.8137819925181891	0.8126950625232575
tpm.Smooth%20Muscle%20Cells%20-%20Prostate%2c%20donor2.CNhs11976.11335-117F3	0.7922198540912041	0.6996746277197038
tpm.Smooth%20Muscle%20Cells%20-%20Prostate%2c%20donor3.CNhs11910.11465-119B7	0.8462528904259805	0.7754567088155442
tpm.Smooth%20Muscle%20Cells%20-%20Pulmonary%20Artery%2c%20donor1.CNhs11089.11288-117A1	0.8827282112247652	0.8329546562712233
tpm.Smooth%20Muscle%20Cells%20-%20Pulmonary%20Artery%2c%20donor2.CNhs11989.11365-117I6	0.866132142213806	0.8173443940756288
tpm.Smooth%20Muscle%20Cells%20-%20Pulmonary%20Artery%2c%20donor3.CNhs12047.11437-118H6	0.9899413556191405	0.9272976458359298
tpm.Smooth%20Muscle%20Cells%20-%20Subclavian%20Artery%2c%20donor1.CNhs11090.11289-117A2	0.892331547402275	0.8757463107817867
tpm.Smooth%20Muscle%20Cells%20-%20Subclavian%20Artery%2c%20donor2.CNhs11990.11366-117I7	0.8495719624986702	0.8278780232289212
tpm.Smooth%20Muscle%20Cells%20-%20Subclavian%20Artery%2c%20donor3.CNhs12048.11438-118H7	0.8812012476951838	0.8506415389652311
tpm.Smooth%20Muscle%20Cells%20-%20Tracheal%2c%20donor1.CNhs11329.11513-119H1	0.8878451046513192	0.9120871695040205
tpm.Smooth%20Muscle%20Cells%20-%20Tracheal%2c%20donor2.CNhs12567.11593-120G9	0.8678992722410737	0.8700036377277175
tpm.Smooth%20Muscle%20Cells%20-%20Tracheal%2c%20donor3.CNhs12894.11674-122G9	0.7821620857351992	0.7355703807232599
tpm.Smooth%20Muscle%20Cells%20-%20Umbilical%20Artery%2c%20donor1.CNhs11091.11290-117A3	0.8939812627923983	0.8817714236464348
tpm.Smooth%20Muscle%20Cells%20-%20Umbilical%20Artery%2c%20donor2.CNhs11991.11367-117I8	0.9099555528118458	0.8783376353476166
tpm.Smooth%20Muscle%20Cells%20-%20Umbilical%20Artery%2c%20donor3.CNhs12049.11439-118H8	0.8975061526561726	0.9059859840256346
tpm.Smooth%20Muscle%20Cells%20-%20Umbilical%20Vein%2c%20donor1.CNhs12597.11541-120B2	0.841502609210907	0.8297401836992444
tpm.Smooth%20Muscle%20Cells%20-%20Umbilical%20Vein%2c%20donor2.CNhs12569.11621-122B1	0.8270635011114329	0.7598950036074417
tpm.Smooth%20Muscle%20Cells%20-%20Umbilical%20Vein%2c%20donor3.CNhs13076.11702-123B1	0.925963688286429	0.818391606439209
tpm.Smooth%20Muscle%20Cells%20-%20Umbilical%20artery%2c%20donor0.CNhs10839.11212-116A6	0.8885979613266739	0.881462277492735
tpm.Smooth%20Muscle%20Cells%20-%20Uterine%2c%20donor1.CNhs11921.11258-116F7	0.8424448005998671	0.841265993963626
tpm.Smooth%20Muscle%20Cells%20-%20Uterine%2c%20donor3.CNhs11927.11466-119B8	0.759096123620877	0.6688886883665693
tpm.Smooth%20muscle%20cells%20-%20airway%2c%20asthmatic%2c%20donor1.CNhs14183.11960-126C7	0.9368494578010981	0.8425810790415379
tpm.Smooth%20muscle%20cells%20-%20airway%2c%20asthmatic%2c%20donor2.CNhs14184.11961-126C8	0.7752046849600287	0.7656757129683797
tpm.Smooth%20muscle%20cells%20-%20airway%2c%20asthmatic%2c%20donor3.CNhs14186.11962-126C9	0.9236046396048216	0.8996776220672822
tpm.Smooth%20muscle%20cells%20-%20airway%2c%20asthmatic%2c%20donor4.CNhs14187.11963-126D1	0.8533261127773675	0.782533080459397
tpm.Smooth%20muscle%20cells%20-%20airway%2c%20asthmatic%2c%20donor5.CNhs14188.11964-126D2	0.8256188955980606	0.8016175951100531
tpm.Smooth%20muscle%20cells%20-%20airway%2c%20asthmatic%2c%20donor6.CNhs14189.11965-126D3	0.841657201223863	0.7920445850259801
tpm.Smooth%20muscle%20cells%20-%20airway%2c%20control%2c%20donor1.CNhs14190.11966-126D4	0.89185248759471	0.8570114064410735
tpm.Smooth%20muscle%20cells%20-%20airway%2c%20control%2c%20donor2.CNhs14191.11967-126D5	0.8987786758203626	0.8403458390506502
tpm.Smooth%20muscle%20cells%20-%20airway%2c%20control%2c%20donor3.CNhs14192.11968-126D6	0.8371631039732099	0.8322263014588414
tpm.Smooth%20muscle%20cells%20-%20airway%2c%20control%2c%20donor4.CNhs14193.11969-126D7	0.8275340970639871	0.7864079280612689
tpm.Synoviocyte%2c%20donor1.CNhs11068.11291-117A4	0.8434617174369401	0.7537484982740631
tpm.Synoviocyte%2c%20donor2.CNhs11992.11368-117I9	0.870386612645999	0.8664298434482969
tpm.Synoviocyte%2c%20donor3.CNhs12050.11440-118H9	0.8471747027870509	0.8001786897140364
tpm.Trabecular%20Meshwork%20Cells%2c%20donor1.CNhs11340.11532-120A2	0.914958662912408	0.9030927968542285
tpm.Trabecular%20Meshwork%20Cells%2c%20donor2.CNhs12097.11612-122A1	0.8688935343174469	0.8194679529952845
tpm.Trabecular%20Meshwork%20Cells%2c%20donor3.CNhs12124.11693-123A1	0.9189341232450562	0.8880190893704221
tpm.Tracheal%20Epithelial%20Cells%2c%20donor1.CNhs11092.11292-117A5	0.8364292527121981	0.8110336042679017
tpm.Tracheal%20Epithelial%20Cells%2c%20donor2.CNhs11993.11369-118A1	0.8710787752708127	0.8465489942027696
tpm.Tracheal%20Epithelial%20Cells%2c%20donor3.CNhs12051.11441-118I1	0.8956474115578389	0.8838124356873539
tpm.Universal%20RNA%20-%20Human%20Normal%20Tissues%20Biochain%2c%20pool1.CNhs10612.10007-101B4	0.9535751233377854	0.9245994958976173
tpm.Urethra%2c%20donor2.CNhs13464.10319-105A4	0.9271802390695202	0.8555741196113066
tpm.Urothelial%20Cells%2c%20donor1.CNhs11334.11520-119H8	0.9214200669738328	0.8958262436760315
tpm.Urothelial%20Cells%2c%20donor2.CNhs12091.11600-120H7	0.8525164208345608	0.8418640541929041
tpm.Urothelial%20Cells%2c%20donor3.CNhs12122.11681-122H7	0.9027834311509444	0.8945928961937314
tpm.Urothelial%20cells%2c%20donor0.CNhs10843.11216-116B1	0.7920113700555345	0.7399332260494276
tpm.Whole%20blood%20%28ribopure%29%2c%20donor090309%2c%20donation1.CNhs11675.12179-129A1	0.9797913748784884	0.881437189715864
tpm.Whole%20blood%20%28ribopure%29%2c%20donor090309%2c%20donation2.CNhs11671.12180-129A2	0.96627218644919	0.9032829783885727
tpm.Whole%20blood%20%28ribopure%29%2c%20donor090309%2c%20donation3.CNhs11948.12181-129A3	0.9609580953821861	0.9161230644477413
tpm.Whole%20blood%20%28ribopure%29%2c%20donor090325%2c%20donation1.CNhs11075.12176-128I7	0.9443225399316373	0.9037661204141195
tpm.Whole%20blood%20%28ribopure%29%2c%20donor090325%2c%20donation2.CNhs11076.12177-128I8	0.933765037028237	0.9009538615552003
tpm.Whole%20blood%20%28ribopure%29%2c%20donor090612%2c%20donation1.CNhs11672.12182-129A4	0.9698460331457872	0.9052430621170049
tpm.Whole%20blood%20%28ribopure%29%2c%20donor090612%2c%20donation2.CNhs11673.12183-129A5	0.9751763769180009	0.9115975532134748
tpm.Whole%20blood%20%28ribopure%29%2c%20donor090612%2c%20donation3.CNhs11949.12184-129A6	0.961667950004414	0.8764406757029239
tpm.Wilms%27%20tumor%20cell%20line%3aG-401.CNhs11892.10809-111A8	0.8417985766610774	0.684788673920867
tpm.Wilms%27%20tumor%20cell%20line%3aHFWT.CNhs11728.10597-108E3	0.9263764812924192	0.7794998873073886
tpm.acantholytic%20squamous%20carcinoma%20cell%20line%3aHCC1806.CNhs11844.10717-109I6	0.7984386832811626	0.773378469750881
tpm.achilles%20tendon%2c%20donor2.CNhs13435.10292-104G4	0.8671081426167115	0.8292287167643273
tpm.acute%20lymphoblastic%20leukemia%20%28B-ALL%29%20cell%20line%3aBALL-1.CNhs11251.10455-106G5	0.6291663751887232	0.7366677686405819
tpm.acute%20lymphoblastic%20leukemia%20%28B-ALL%29%20cell%20line%3aNALM-6.CNhs11282.10534-107G3	0.8833640568178639	0.8185680301604306
tpm.acute%20lymphoblastic%20leukemia%20%28T-ALL%29%20cell%20line%3aHPB-ALL.CNhs10746.10429-106D6	0.7898269941406166	0.8045253493777069
tpm.acute%20lymphoblastic%20leukemia%20%28T-ALL%29%20cell%20line%3aJurkat.CNhs11253.10464-106H5	0.8721426205109932	0.7356537368851214
tpm.acute%20myeloid%20leukemia%20%28FAB%20M0%29%20cell%20line%3aKG-1.CNhs13053.10827-111C8	0.8310107008043299	0.8175637098024683
tpm.acute%20myeloid%20leukemia%20%28FAB%20M0%29%20cell%20line%3aKasumi-3.CNhs13241.10789-110H6	0.8396660248733696	0.8101458206799208
tpm.acute%20myeloid%20leukemia%20%28FAB%20M1%29%20cell%20line%3aHYT-1.CNhs13054.10828-111C9	0.8344669509336529	0.7939213125925507
tpm.acute%20myeloid%20leukemia%20%28FAB%20M2%29%20cell%20line%3aKasumi-1.CNhs13502.10788-110H5	0.6624901011604051	0.6828682450655531
tpm.acute%20myeloid%20leukemia%20%28FAB%20M2%29%20cell%20line%3aKasumi-6.CNhs13052.10792-110H9	0.7556419132489203	0.7610433763616307
tpm.acute%20myeloid%20leukemia%20%28FAB%20M2%29%20cell%20line%3aNKM-1.CNhs11864.10765-110E9	0.744226132291087	0.7337697257704269
tpm.acute%20myeloid%20leukemia%20%28FAB%20M3%29%20cell%20line%3aHL60.CNhs13055.10829-111D1	0.8695080799388033	0.8573723467147651
tpm.acute%20myeloid%20leukemia%20%28FAB%20M4%29%20cell%20line%3aFKH-1.CNhs13503.10830-111D2	0.7408012819240617	0.7899169796907
tpm.acute%20myeloid%20leukemia%20%28FAB%20M4%29%20cell%20line%3aHNT-34.CNhs13504.10831-111D3	0.7769701795115161	0.758214931840214
tpm.acute%20myeloid%20leukemia%20%28FAB%20M4eo%29%20cell%20line%3aEoL-1.CNhs13056.10832-111D4	0.8565165150782088	0.831883165413897
tpm.acute%20myeloid%20leukemia%20%28FAB%20M4eo%29%20cell%20line%3aEoL-3.CNhs13057.10833-111D5	0.8480670280389657	0.8309063606821804
tpm.acute%20myeloid%20leukemia%20%28FAB%20M5%29%20cell%20line%3aNOMO-1.CNhs13050.10764-110E8	0.7425854326152599	0.7708996355394079
tpm.acute%20myeloid%20leukemia%20%28FAB%20M5%29%20cell%20line%3aP31%2fFUJ.CNhs13051.10770-110F5	0.7568731542417563	0.7157372791820998
tpm.acute%20myeloid%20leukemia%20%28FAB%20M5%29%20cell%20line%3aTHP-1%20%28cytoplasmic%20fraction%29.CNhs14556.14298-155B5	0.784841713660633	0.7397737972738285
tpm.acute%20myeloid%20leukemia%20%28FAB%20M5%29%20cell%20line%3aTHP-1%20%28fresh%29.CNhs10722.10399-106A3	0.8821310405303506	0.8073100926103804
tpm.acute%20myeloid%20leukemia%20%28FAB%20M5%29%20cell%20line%3aTHP-1%20%28revived%29.CNhs10723.10400-106A4	0.8491062599060094	0.8100867430118053
tpm.acute%20myeloid%20leukemia%20%28FAB%20M5%29%20cell%20line%3aTHP-1%20%28thawed%29.CNhs10724.10405-106A9	0.8659729034662518	0.8165982350344998
tpm.acute%20myeloid%20leukemia%20%28FAB%20M5%29%20cell%20line%3aU-937%20DE-4.CNhs13058.10834-111D6	0.763693760788497	0.7525475221167579
tpm.acute%20myeloid%20leukemia%20%28FAB%20M6%29%20cell%20line%3aEEB.CNhs13059.10835-111D7	0.775052845848035	0.7189218082784588
tpm.acute%20myeloid%20leukemia%20%28FAB%20M6%29%20cell%20line%3aF-36E.CNhs13060.10836-111D8	0.8448430085778955	0.7518952399181135
tpm.acute%20myeloid%20leukemia%20%28FAB%20M6%29%20cell%20line%3aF-36P.CNhs13505.10837-111D9	0.803921705803572	0.7585070830482917
tpm.acute%20myeloid%20leukemia%20%28FAB%20M7%29%20cell%20line%3aM-MOK.CNhs13049.10699-109G6	0.7695925995422925	0.7776709074451851
tpm.acute%20myeloid%20leukemia%20%28FAB%20M7%29%20cell%20line%3aMKPL-1.CNhs11888.10802-111A1	0.8757960835228277	0.779824409840461
tpm.adenocarcinoma%20cell%20line%3aIM95m.CNhs11882.10796-110I4	0.8287679920827118	0.7101855969454999
tpm.adipose%20tissue%2c%20adult%2c%20pool1.CNhs10615.10010-101C1	0.8751216920913633	0.9001915168515738
tpm.adipose%2c%20donor1.CNhs13972.10184-103D4	0.930458190758249	0.9132145008969628
tpm.adipose%2c%20donor2.CNhs13973.10185-103D5	0.9301144180750129	0.885897958300141
tpm.adipose%2c%20donor3.CNhs13974.10186-103D6	0.9280585448773642	0.9047056981220921
tpm.adipose%2c%20donor4.CNhs13975.10187-103D7	0.8206252981527236	0.7658149096658571
tpm.adrenal%20cortex%20adenocarcinoma%20cell%20line%3aSW-13.CNhs11893.10810-111A9	0.6849110682241957	0.7124588732432563
tpm.adrenal%20gland%2c%20adult%2c%20pool1.CNhs11793.10081-102A9	0.8358979734823523	0.8029415823023387
tpm.adult%20T-cell%20leukemia%20cell%20line%3aATN-1.CNhs10738.10421-106C7	0.706981012270714	0.6397027017513005
tpm.alveolar%20cell%20carcinoma%20cell%20line%3aSW%201573.CNhs11838.10708-109H6	0.8040146918128723	0.6765736409203236
tpm.amniotic%20membrane%20cells%2c%20donor1.CNhs12502.12235-129G3	0.9521925591952131	0.8773729698627728
tpm.amniotic%20membrane%20cells%2c%20donor2.CNhs12503.12236-129G4	0.792699869135201	0.7243407680825803
tpm.amniotic%20membrane%20cells%2c%20donor3.CNhs12379.12237-129G5	0.9356468884996623	0.8476269593250949
tpm.amygdala%20-%20adult%2c%20donor10196.CNhs13793.10167-103B5	0.9197777615941174	0.8540461930715543
tpm.amygdala%2c%20adult%2c%20donor10252.CNhs12311.10151-102I7	0.9611101137767555	0.9292447810343641
tpm.amygdala%2c%20newborn%2c%20donor10223.CNhs14078.10360-105E9	0.920896042218939	0.8738962895583364
tpm.anaplastic%20carcinoma%20cell%20line%3a8305C.CNhs10745.10428-106D5	0.691793400956147	0.6587920721007061
tpm.anaplastic%20large%20cell%20lymphoma%20cell%20line%3aKi-JK.CNhs11881.10795-110I3	0.7608060253968354	0.7141340893117347
tpm.anaplastic%20squamous%20cell%20carcinoma%20cell%20line%3aRPMI%202650.CNhs11889.10805-111A4	0.814897574342552	0.8126982996557569
tpm.aorta%2c%20adult%2c%20pool1.CNhs11760.10052-101G7	0.9415683481661619	0.8805655917903803
tpm.appendix%2c%20adult.CNhs12842.10189-103D9	0.8559043116120963	0.8479563375569165
tpm.argyrophil%20small%20cell%20carcinoma%20cell%20line%3aTC-YIK.CNhs11725.10589-108D4	0.80259614137218	0.713404925216228
tpm.artery%2c%20adult.CNhs12843.10190-103E1	0.9365679880823327	0.8570591541454409
tpm.astrocytoma%20cell%20line%3aTM-31.CNhs10742.10425-106D2	0.49037360467822844	0.58853577618147
tpm.b%20cell%20line%3aRPMI1788.CNhs10744.10427-106D4	0.7926347095657713	0.6874682103473074
tpm.basal%20cell%20carcinoma%20cell%20line%3aTE%20354%2eT.CNhs11932.10702-109G9	0.8208370143573034	0.8039968874971676
tpm.bile%20duct%20carcinoma%20cell%20line%3aHuCCT1.CNhs10750.10432-106D9	0.7419082850407697	0.673128522657757
tpm.bile%20duct%20carcinoma%20cell%20line%3aTFK-1.CNhs11265.10496-107C1	0.8710440972535827	0.7328277202130795
tpm.biphenotypic%20B%20myelomonocytic%20leukemia%20cell%20line%3aMV-4-11.CNhs11845.10718-109I7	0.7070829313359929	0.7593220311550346
tpm.bladder%2c%20adult%2c%20pool1.CNhs10616.10011-101C2	0.9163556854953956	0.9066771118142725
tpm.blood%2c%20adult%2c%20pool1.CNhs11761.10053-101G8	0.9145194289454919	0.8029626236635853
tpm.bone%20marrow%20stromal%20cell%20line%3aStromaNKtert.CNhs11931.10686-109F2	0.7503215336328047	0.7145136430972981
tpm.bone%20marrow%2c%20adult.CNhs12845.10192-103E3	0.7007624595921983	0.675189766776798
tpm.brain%2c%20adult%2c%20donor1.CNhs11796.10084-102B3	0.9096163016412718	0.8600567388399548
tpm.brain%2c%20adult%2c%20pool1.CNhs10617.10012-101C3	0.9322847793414106	0.9221797393542595
tpm.brain%2c%20fetal%2c%20pool1.CNhs11797.10085-102B4	0.9115204538012539	0.7981530540524899
tpm.breast%20carcinoma%20cell%20line%3aMCF7.CNhs11943.10482-107A5	0.7415023096817143	0.692381368198386
tpm.breast%20carcinoma%20cell%20line%3aMDA-MB-453.CNhs10736.10419-106C5	0.8689463241288308	0.6947315263930051
tpm.breast%2c%20adult%2c%20donor1.CNhs11792.10080-102A8	0.8392063023224801	0.7707911916006754
tpm.bronchial%20squamous%20cell%20carcinoma%20cell%20line%3aKNS-62.CNhs11862.10760-110E4	0.8213344621918934	0.8008900495807961
tpm.bronchioalveolar%20carcinoma%20cell%20line%3aNCI-H358.CNhs11840.10709-109H7	0.8100743609121914	0.6318170469825789
tpm.bronchioalveolar%20carcinoma%20cell%20line%3aNCI-H650.CNhs14138.10715-109I4	0.7956851121994664	0.7482348523443318
tpm.bronchogenic%20carcinoma%20cell%20line%3aChaGo-K-1.CNhs11841.10710-109H8	0.7226680551457927	0.6203818764281825
tpm.carcinoid%20cell%20line%3aNCI-H1770.CNhs11834.10703-109H1	0.7420891797384896	0.6811614669552049
tpm.carcinoid%20cell%20line%3aNCI-H727.CNhs14244.10735-110B6	0.6732189318669359	0.5679241442741862
tpm.carcinoid%20cell%20line%3aSK-PN-DW.CNhs11846.10719-109I8	0.9547124107190166	0.7794043918986541
tpm.carcinosarcoma%20cell%20line%3aJHUCS-1.CNhs11747.10642-109A3	0.7842856379509353	0.7546710810364136
tpm.caudate%20nucleus%20-%20adult%2c%20donor10196.CNhs13802.10177-103C6	0.9172117911405022	0.8960868328422393
tpm.caudate%20nucleus%2c%20adult%2c%20donor10252.CNhs12321.10164-103B2	0.9733401715995438	0.923588701274656
tpm.caudate%20nucleus%2c%20adult%2c%20donor10258.CNhs14232.10379-105H1	0.9302083297309556	0.845318883852969
tpm.caudate%20nucleus%2c%20newborn%2c%20donor10223.CNhs14071.10354-105E3	0.9074045207605657	0.8672747350306598
tpm.cerebellum%20-%20adult%2c%20donor10196.CNhs13799.10173-103C2	0.9205797061594647	0.8657589477377806
tpm.cerebellum%2c%20adult%2c%20donor10252.CNhs12323.10166-103B4	0.9536141831937257	0.8979214776863167
tpm.cerebellum%2c%20adult%2c%20pool1.CNhs11795.10083-102B2	0.9235340490023716	0.8983989547299894
tpm.cerebellum%2c%20newborn%2c%20donor10223.CNhs14075.10357-105E6	0.9545118657959198	0.8898893426719939
tpm.cerebral%20meninges%2c%20adult.CNhs12840.10188-103D8	0.8796796107567175	0.8511853772251431
tpm.cerebrospinal%20fluid%2c%20donor2.CNhs13437.10294-104G6	0.9150882878540298	0.8610165486260493
tpm.cervical%20cancer%20cell%20line%3aD98-AH2.CNhs11288.10552-107I3	0.7344101117209244	0.6777414364695092
tpm.cervical%20cancer%20cell%20line%3aME-180.CNhs11289.10553-107I4	0.7984054742901	0.7035171039965809
tpm.cervix%2c%20adult%2c%20pool1.CNhs10618.10013-101C4	0.9035698689711622	0.8874962924717569
tpm.cholangiocellular%20carcinoma%20cell%20line%3aHuH-28.CNhs11283.10536-107G5	0.6243027172122221	0.5662181754469627
tpm.chondrosarcoma%20cell%20line%3aSW%201353.CNhs11833.10700-109G7	0.881452312572121	0.8314971373633346
tpm.choriocarcinoma%20cell%20line%3aBeWo.CNhs10740.10423-106C9	0.7760067968711906	0.7369469713186617
tpm.choriocarcinoma%20cell%20line%3aSCH.CNhs11875.10785-110H2	0.7655185612547826	0.6635077648693167
tpm.choriocarcinoma%20cell%20line%3aT3M-3.CNhs11820.10618-108G6	0.7863381040173167	0.7498089080222017
tpm.chorionic%20membrane%20cells%2c%20donor1.CNhs12504.12238-129G6	0.9184249424282946	0.8561438549312143
tpm.chorionic%20membrane%20cells%2c%20donor2.CNhs12506.12239-129G7	0.7901060291954168	0.7708624085156638
tpm.chorionic%20membrane%20cells%2c%20donor3.CNhs12380.12240-129G8	0.8967012412503839	0.744638398137415
tpm.chronic%20lymphocytic%20leukemia%20%28T-CLL%29%20cell%20line%3aSKW-3.CNhs11714.10416-106C2	0.7964381363373385	0.779189931870564
tpm.chronic%20myeloblastic%20leukemia%20%28CML%29%20cell%20line%3aKCL-22.CNhs11886.10801-110I9	0.8137404396133973	0.751552913156294
tpm.chronic%20myelogenous%20leukemia%20%28CML%29%20cell%20line%3aMEG-A2.CNhs11865.10766-110F1	0.8872253370067216	0.8372050112430343
tpm.chronic%20myelogenous%20leukemia%20cell%20line%3aK562%20ENCODE%2c%20biol_rep1.CNhs12334.10824-111C5	0.8319866414073543	0.829718333054873
tpm.chronic%20myelogenous%20leukemia%20cell%20line%3aK562%20ENCODE%2c%20biol_rep2.CNhs12335.10825-111C6	0.8842622427972613	0.8715477499299671
tpm.chronic%20myelogenous%20leukemia%20cell%20line%3aK562%20ENCODE%2c%20biol_rep3.CNhs12336.10826-111C7	0.8685589390566579	0.8878523770466992
tpm.chronic%20myelogenous%20leukemia%20cell%20line%3aK562.CNhs11250.10454-106G4	0.7933266678210298	0.8566715075286288
tpm.chronic%20myelogenous%20leukemia%20cell%20line%3aKU812.CNhs10727.10409-106B4	0.8388540235761255	0.8112950027172344
tpm.clear%20cell%20carcinoma%20cell%20line%3aJHOC-5.CNhs11745.10638-108I8	0.6540731344837374	0.5140647337479172
tpm.clear%20cell%20carcinoma%20cell%20line%3aTEN.CNhs11930.10636-108I6	0.8566869031419955	0.7391822113095493
tpm.colon%20carcinoma%20cell%20line%3aCACO-2.CNhs11280.10513-107D9	0.8268285626089633	0.8114050652222166
tpm.colon%20carcinoma%20cell%20line%3aCOLO-320.CNhs10737.10420-106C6	0.9794645809151987	0.7589902250738384
tpm.colon%2c%20adult%2c%20donor1.CNhs11794.10082-102B1	0.8317408442128176	0.8317431594332947
tpm.colon%2c%20adult%2c%20pool1.CNhs10619.10014-101C5	0.9156485650928146	0.9045009494915003
tpm.colon%2c%20fetal%2c%20donor1.CNhs11780.10070-101I7	0.8437727841892986	0.7984136432186977
tpm.common%20myeloid%20progenitor%20CMP%2c%20donor1.CNhs12518.12130-128D6	0.9400654889549951	0.9195220535721902
tpm.common%20myeloid%20progenitor%20CMP%2c%20donor2.CNhs12523.12134-128E1	0.8990133137733141	0.6922486457659076
tpm.cord%20blood%20derived%20cell%20line%3aCOBL-a%2024h%20infection%28-C%29.CNhs11049.10452-106G2	0.8877711048089929	0.8776910181308463
tpm.cord%20blood%20derived%20cell%20line%3aCOBL-a%2024h%20infection.CNhs11050.10453-106G3	0.9317794766208286	0.883330912228057
tpm.cord%20blood%20derived%20cell%20line%3aCOBL-a%20untreated.CNhs11045.10449-106F8	0.9381696510775674	0.8762933861741978
tpm.corpus%20callosum%2c%20adult%2c%20pool1.CNhs10649.10042-101F6	0.9537773201909558	0.9132452536557077
tpm.cruciate%20ligament%2c%20donor2.CNhs13439.10295-104G7	0.923386382829409	0.8764325828716752
tpm.diaphragm%2c%20fetal%2c%20donor1.CNhs11779.10069-101I6	0.9444950517656188	0.8966420010658993
tpm.diencephalon%2c%20adult.CNhs12610.10193-103E4	0.928731664807725	0.9062490010412169
tpm.diffuse%20large%20B-cell%20lymphoma%20cell%20line%3aCTB-1.CNhs11741.10631-108I1	0.881067323932989	0.8269942860565646
tpm.ductal%20cell%20carcinoma%20cell%20line%3aKLM-1.CNhs11100.10438-106E6	0.7534514516028716	0.7006570974332945
tpm.ductal%20cell%20carcinoma%20cell%20line%3aMIA%20Paca2.CNhs11259.10488-107B2	0.6168974384469654	0.6131169418162353
tpm.ductus%20deferens%2c%20adult.CNhs12846.10196-103E7	0.878949282965954	0.8146527184023151
tpm.duodenum%2c%20fetal%2c%20donor1%2c%20tech_rep1.CNhs11781.10071-101I8	0.814217489961098	0.8097945918037277
tpm.duodenum%2c%20fetal%2c%20donor1%2c%20tech_rep2.CNhs12997.10071-101I8	0.8562948853585161	0.889537304512676
tpm.dura%20mater%2c%20adult%2c%20donor1.CNhs10648.10041-101F5	0.8343499643150791	0.848977652860501
tpm.embryonic%20kidney%20cell%20line%3a%20HEK293%2fSLAM%20infection%2c%2024hr.CNhs11047.10451-106G1	0.8611366814497343	0.8522050739624778
tpm.embryonic%20kidney%20cell%20line%3a%20HEK293%2fSLAM%20untreated.CNhs11046.10450-106F9	0.821332716389944	0.7668265135719431
tpm.embryonic%20pancreas%20cell%20line%3a1B2C6.CNhs11731.10604-108F1	0.8640949899658013	0.7656894707815024
tpm.embryonic%20pancreas%20cell%20line%3a1C3D3.CNhs11732.10605-108F2	0.7575706210809229	0.6556253472330945
tpm.embryonic%20pancreas%20cell%20line%3a1C3IKEI.CNhs11733.10606-108F3	0.8680301210428407	0.7627647215682264
tpm.embryonic%20pancreas%20cell%20line%3a2C6.CNhs11814.10603-108E9	0.795756175232073	0.6714840593480236
tpm.endometrial%20carcinoma%20cell%20line%3aOMC-2.CNhs11266.10497-107C2	0.7074566011981569	0.6520903985436673
tpm.endometrial%20stromal%20sarcoma%20cell%20line%3aOMC-9.CNhs11249.10448-106F7	0.5811158067731041	0.5800213084247252
tpm.endometrioid%20adenocarcinoma%20cell%20line%3aJHUEM-1.CNhs11748.10643-109A4	0.5541003488187102	0.5753096620717391
tpm.epidermoid%20carcinoma%20cell%20line%3aA431.CNhs10743.10426-106D3	0.8118674458350891	0.8226014972547766
tpm.epidermoid%20carcinoma%20cell%20line%3aCa%20Ski.CNhs10748.10431-106D8	0.8005594873530346	0.7855832685570275
tpm.epididymis%2c%20adult.CNhs12847.10197-103E8	0.8067388642459692	0.8310844029696515
tpm.epithelioid%20sarcoma%20cell%20line%3aHS-ES-1.CNhs11247.10443-106F2	0.6763641153707785	0.7032516591316239
tpm.epithelioid%20sarcoma%20cell%20line%3aHS-ES-2R.CNhs14239.10495-107B9	0.8132800287188237	0.6827484711630726
tpm.epitheloid%20carcinoma%20cell%20line%3a%20HelaS3%20ENCODE%2c%20biol_rep1.CNhs12325.10815-111B5	0.8514384708328695	0.7944295423949684
tpm.epitheloid%20carcinoma%20cell%20line%3a%20HelaS3%20ENCODE%2c%20biol_rep2.CNhs12326.10816-111B6	0.8390194529237691	0.8028792675017238
tpm.epitheloid%20carcinoma%20cell%20line%3a%20HelaS3%20ENCODE%2c%20biol_rep3.CNhs12327.10817-111B7	0.8703887057299801	0.8126683561801369
tpm.esophagus%2c%20adult%2c%20pool1.CNhs10620.10015-101C6	0.873792975142334	0.8462244716696972
tpm.extraskeletal%20myxoid%20chondrosarcoma%20cell%20line%3aH-EMC-SS.CNhs10728.10410-106B5	0.9392723623439034	0.8148987404722753
tpm.eye%20-%20muscle%20inferior%20rectus%2c%20donor1.CNhs13444.10272-104E2	0.9228388785844552	0.8406088560662325
tpm.eye%20-%20muscle%20lateral%2c%20donor2.CNhs13442.10298-104H1	0.8758607270509076	0.8401273326069355
tpm.eye%20-%20muscle%20medial%2c%20donor2.CNhs13443.10299-104H2	0.9577430760040906	0.8704633105426429
tpm.eye%20-%20muscle%20superior%2c%20donor2.CNhs13441.10297-104G9	0.9156353131964963	0.9116258781228453
tpm.eye%20-%20vitreous%20humor%2c%20donor1.CNhs13440.10268-104D7	0.8544930553647908	0.8401880288413006
tpm.eye%2c%20fetal%2c%20donor1.CNhs11762.10054-101G9	0.8312614422522058	0.8068042906573375
tpm.fibrosarcoma%20cell%20line%3aHT-1080.CNhs11860.10758-110E2	0.6966795768119848	0.6866678293368123
tpm.fibrous%20histiocytoma%20cell%20line%3aGCT%20TIB-223.CNhs11842.10711-109H9	0.7008746024754271	0.6554740112887439
tpm.frontal%20lobe%2c%20adult%2c%20pool1.CNhs10647.10040-101F4	0.9722396448703031	0.9536762292910287
tpm.gall%20bladder%20carcinoma%20cell%20line%3aTGBC14TKB.CNhs11256.10470-106I2	0.7369231048823397	0.7305083147772055
tpm.gall%20bladder%20carcinoma%20cell%20line%3aTGBC2TKB.CNhs10733.10415-106C1	0.6259302861990298	0.6288396943661865
tpm.gall%20bladder%2c%20adult.CNhs12848.10198-103E9	0.842665165181331	0.8146624297998135
tpm.gamma%20delta%20positive%20T%20cells%2c%20donor1.CNhs13914.11937-126A2	0.9489207302886924	0.8988756224905371
tpm.gamma%20delta%20positive%20T%20cells%2c%20donor2.CNhs13915.11938-126A3	0.9204167068227884	0.8680030898430416
tpm.gastric%20adenocarcinoma%20cell%20line%3aMKN1.CNhs11737.10614-108G2	0.6805865850559001	0.49997025884520196
tpm.gastric%20adenocarcinoma%20cell%20line%3aMKN45.CNhs11819.10612-108F9	0.7074028630032967	0.6696227081608254
tpm.gastric%20cancer%20cell%20line%3aAZ521.CNhs11286.10549-107H9	0.5641527630986294	0.5956768904753125
tpm.gastric%20cancer%20cell%20line%3aGSS.CNhs14241.10560-108A2	0.7183773196201949	0.599941812543371
tpm.gastrointestinal%20carcinoma%20cell%20line%3aECC12.CNhs11738.10615-108G3	0.8449428344412214	0.742590911831497
tpm.giant%20cell%20carcinoma%20cell%20line%3aLU65.CNhs11274.10487-107B1	0.7096265517475389	0.7129905722562951
tpm.giant%20cell%20carcinoma%20cell%20line%3aLu99B.CNhs10751.10433-106E1	0.5733267368354403	0.5666568069006417
tpm.glassy%20cell%20carcinoma%20cell%20line%3aHOKUG.CNhs11824.10688-109F4	0.7102170589387791	0.6227085654121804
tpm.glioblastoma%20cell%20line%3aA172%2c%20tech_rep2.CNhs11248.10444-106F3	0.6457734817281287	0.607220504968441
tpm.glioblastoma%20cell%20line%3aA172.CNhs11185.10444-106F3	0.6420128531358535	0.5576438207389778
tpm.glioblastoma%20cell%20line%3aT98G.CNhs11272.10485-107A8	0.7320543971006993	0.6601945597561036
tpm.glioma%20cell%20line%3aGI-1.CNhs10731.10413-106B8	0.5474399586875356	0.543139848575079
tpm.globus%20pallidus%20-%20adult%2c%20donor10196.CNhs13801.10175-103C4	0.9096116291925003	0.8704665476751424
tpm.globus%20pallidus%2c%20adult%2c%20donor10252.CNhs12319.10161-103A8	0.9756023813114489	0.9538607458434988
tpm.globus%20pallidus%2c%20adult%2c%20donor10258.CNhs14549.10367-105F7	0.8955020095941872	0.8192769621778155
tpm.globus%20pallidus%2c%20newborn%2c%20donor10223.CNhs14082.10364-105F4	0.866726188033603	0.7818362876888849
tpm.granulocyte%20macrophage%20progenitor%2c%20donor1.CNhs12519.12131-128D7	0.9318777033046537	0.9118014925609418
tpm.granulocyte%20macrophage%20progenitor%2c%20donor2.CNhs12524.12135-128E2	0.6360958536449101	0.6477558781268701
tpm.granulocyte%20macrophage%20progenitor%2c%20donor3.CNhs12528.12139-128E6	0.7683305710962731	0.7191985831071639
tpm.granulosa%20cell%20tumor%20cell%20line%3aKGN.CNhs11740.10624-108H3	0.758022494131346	0.6956201192641109
tpm.hIPS%20%2bCCl2%2c%20biol_rep1.CNhs14217.14383-156B9	0.9226976253156932	0.8858761076557695
tpm.hIPS%20%2bCCl2%2c%20biol_rep2.CNhs14218.14384-156C1	0.9390746498275091	0.9209876653113278
tpm.hIPS%20%2bCCl2%2c%20biol_rep3.CNhs14219.14385-156C2	0.9283813705679718	0.9110383385741905
tpm.hIPS%2c%20biol_rep1.CNhs14214.14380-156B6	0.9095423739145395	0.8560507873718542
tpm.hIPS%2c%20biol_rep2.CNhs14215.14381-156B7	0.9197465339768176	0.8616121810059527
tpm.hIPS%2c%20biol_rep3.CNhs14216.14382-156B8	0.8860964940669569	0.836473419298153
tpm.hairy%20cell%20leukemia%20cell%20line%3aMo.CNhs11843.10712-109I1	0.6888214630268351	0.6704425119663174
tpm.heart%20-%20mitral%20valve%2c%20adult.CNhs12855.10205-103F7	0.9232413070660894	0.9191700154128724
tpm.heart%20-%20pulmonic%20valve%2c%20adult.CNhs12856.10206-103F8	0.941811461164147	0.9158430524865366
tpm.heart%20-%20tricuspid%20valve%2c%20adult.CNhs12857.10207-103F9	0.8817801600749583	0.8153292790947054
tpm.heart%2c%20adult%2c%20diseased%20post-infarction%2c%20donor1.CNhs11757.10050-101G5	0.8288022957074923	0.7232393337496337
tpm.heart%2c%20adult%2c%20diseased%2c%20donor1.CNhs11758.10051-101G6	0.9351789249936151	0.8883678903972405
tpm.heart%2c%20adult%2c%20pool1.CNhs10621.10016-101C7	0.9194738976885406	0.8698506832171172
tpm.heart%2c%20fetal%2c%20pool1.CNhs10653.10046-101G1	0.9031670141184625	0.8669162226063429
tpm.hepatic%20mesenchymal%20tumor%20cell%20line%3aLI90.CNhs11868.10778-110G4	0.9190150777005772	0.8707125697451026
tpm.hepatoblastoma%20cell%20line%3aHuH-6.CNhs11742.10633-108I3	0.8952823369812835	0.7863690824712751
tpm.hepatocellular%20carcinoma%20cell%20line%3a%20HepG2%20ENCODE%2c%20biol_rep1.CNhs12328.10818-111B8	0.9306761189800205	0.809151211719457
tpm.hepatocellular%20carcinoma%20cell%20line%3a%20HepG2%20ENCODE%2c%20biol_rep2.CNhs12329.10819-111B9	0.9398160529543514	0.8119982697527455
tpm.hepatocellular%20carcinoma%20cell%20line%3a%20HepG2%20ENCODE%2c%20biol_rep3.CNhs12330.10820-111C1	0.9275791009018419	0.790738402062442
tpm.hepatoma%20cell%20line%3aLi-7.CNhs11271.10484-107A7	0.7249605678102512	0.4874061383316136
tpm.hereditary%20spherocytic%20anemia%20cell%20line%3aWIL2-NS.CNhs11891.10808-111A7	0.8383610784169871	0.780491259135353
tpm.hippocampus%20-%20adult%2c%20donor10196.CNhs13795.10169-103B7	0.9170232998064287	0.866791593005113
tpm.hippocampus%2c%20adult%2c%20donor10252.CNhs12312.10153-102I9	0.9738038864110772	0.9429912641933859
tpm.hippocampus%2c%20adult%2c%20donor10258.CNhs14227.10374-105G5	0.9399213712935397	0.9115311919972356
tpm.hippocampus%2c%20newborn%2c%20donor10223.CNhs14081.10363-105F3	0.9421277603366134	0.8837274609592428
tpm.iPS%20differentiation%20to%20neuron%2c%20control%20donor%20C11-CRL2429%2c%20day00%2c%20rep1.CNhs14045.13421-144D1	0.9658047269096	0.9348684894690774
tpm.iPS%20differentiation%20to%20neuron%2c%20control%20donor%20C11-CRL2429%2c%20day00%2c%20rep2.CNhs13822.13425-144D5	0.9561136358968731	0.9364271687675748
tpm.iPS%20differentiation%20to%20neuron%2c%20control%20donor%20C11-CRL2429%2c%20day00%2c%20rep3.CNhs14049.13429-144D9	0.9550628270667825	0.9421641768397698
tpm.iPS%20differentiation%20to%20neuron%2c%20control%20donor%20C11-CRL2429%2c%20day06%2c%20rep1.CNhs14046.13422-144D2	0.9316785232999709	0.8768882092709765
tpm.iPS%20differentiation%20to%20neuron%2c%20control%20donor%20C11-CRL2429%2c%20day06%2c%20rep2.CNhs13823.13426-144D6	0.9491557751523154	0.922607850127315
tpm.iPS%20differentiation%20to%20neuron%2c%20control%20donor%20C11-CRL2429%2c%20day06%2c%20rep3.CNhs14050.13430-144E1	0.9436027212595968	0.92359436625653
tpm.iPS%20differentiation%20to%20neuron%2c%20control%20donor%20C11-CRL2429%2c%20day12%2c%20rep1.CNhs14047.13423-144D3	0.91530828215282	0.9034116544054268
tpm.iPS%20differentiation%20to%20neuron%2c%20control%20donor%20C11-CRL2429%2c%20day12%2c%20rep2.CNhs13824.13427-144D7	0.9552311367991417	0.9515542889376226
tpm.iPS%20differentiation%20to%20neuron%2c%20control%20donor%20C11-CRL2429%2c%20day12%2c%20rep3.CNhs14051.13431-144E2	0.888328254835514	0.8898626363288733
tpm.iPS%20differentiation%20to%20neuron%2c%20control%20donor%20C11-CRL2429%2c%20day18%2c%20rep1.CNhs13916.13424-144D4	0.9146275171339533	0.9048505598014436
tpm.iPS%20differentiation%20to%20neuron%2c%20control%20donor%20C11-CRL2429%2c%20day18%2c%20rep2.CNhs13825.13428-144D8	0.9049638456579477	0.9051062932689021
tpm.iPS%20differentiation%20to%20neuron%2c%20control%20donor%20C11-CRL2429%2c%20day18%2c%20rep3.CNhs13917.13432-144E3	0.8807201126331174	0.8889020172596539
tpm.iPS%20differentiation%20to%20neuron%2c%20control%20donor%20C32-CRL1502%2c%20day00%2c%20rep1.CNhs13826.13433-144E4	0.9454471773332802	0.9446171139912471
tpm.iPS%20differentiation%20to%20neuron%2c%20control%20donor%20C32-CRL1502%2c%20day00%2c%20rep2.CNhs13839.13437-144E8	0.9085373533375903	0.9085554579470929
tpm.iPS%20differentiation%20to%20neuron%2c%20control%20donor%20C32-CRL1502%2c%20day00%2c%20rep3.CNhs14052.13441-144F3	0.9420122086863342	0.9067369987655127
tpm.iPS%20differentiation%20to%20neuron%2c%20control%20donor%20C32-CRL1502%2c%20day06%2c%20rep1.CNhs13827.13434-144E5	0.9497472684747488	0.9006681846121215
tpm.iPS%20differentiation%20to%20neuron%2c%20control%20donor%20C32-CRL1502%2c%20day06%2c%20rep2.CNhs13840.13438-144E9	0.9532782807191893	0.9028629604467658
tpm.iPS%20differentiation%20to%20neuron%2c%20control%20donor%20C32-CRL1502%2c%20day06%2c%20rep3.CNhs14053.13442-144F4	0.9358380943614141	0.8996549621397858
tpm.iPS%20differentiation%20to%20neuron%2c%20control%20donor%20C32-CRL1502%2c%20day12%2c%20rep1.CNhs13828.13435-144E6	0.9135472592655334	0.902676825328046
tpm.iPS%20differentiation%20to%20neuron%2c%20control%20donor%20C32-CRL1502%2c%20day12%2c%20rep2.CNhs13841.13439-144F1	0.9305800192738076	0.9224176685929708
tpm.iPS%20differentiation%20to%20neuron%2c%20control%20donor%20C32-CRL1502%2c%20day12%2c%20rep3.CNhs14054.13443-144F5	0.9563538474407611	0.9311943440821732
tpm.iPS%20differentiation%20to%20neuron%2c%20control%20donor%20C32-CRL1502%2c%20day18%2c%20rep1.CNhs13829.13436-144E7	0.9287238270257057	0.9052649127613763
tpm.iPS%20differentiation%20to%20neuron%2c%20control%20donor%20C32-CRL1502%2c%20day18%2c%20rep2.CNhs13842.13440-144F2	0.9069828350454983	0.8791687691168568
tpm.iPS%20differentiation%20to%20neuron%2c%20control%20donor%20C32-CRL1502%2c%20day18%2c%20rep3.CNhs14055.13444-144F6	0.9157540293029864	0.9029277030967552
tpm.iPS%20differentiation%20to%20neuron%2c%20down-syndrome%20donor%20C11-CCL54%2c%20day00%2c%20rep1.CNhs13830.13445-144F7	0.9514465082292262	0.9472861297370646
tpm.iPS%20differentiation%20to%20neuron%2c%20down-syndrome%20donor%20C11-CCL54%2c%20day00%2c%20rep2.CNhs13843.13449-144G2	0.9431149076803422	0.9309863583190817
tpm.iPS%20differentiation%20to%20neuron%2c%20down-syndrome%20donor%20C11-CCL54%2c%20day00%2c%20rep3.CNhs14056.13453-144G6	0.9681232647591888	0.9559713562331567
tpm.iPS%20differentiation%20to%20neuron%2c%20down-syndrome%20donor%20C11-CCL54%2c%20day06%2c%20rep1.CNhs13831.13446-144F8	0.9460335831231002	0.9319032760995581
tpm.iPS%20differentiation%20to%20neuron%2c%20down-syndrome%20donor%20C11-CCL54%2c%20day06%2c%20rep2.CNhs13844.13450-144G3	0.9233376315266264	0.8757503571974109
tpm.iPS%20differentiation%20to%20neuron%2c%20down-syndrome%20donor%20C11-CCL54%2c%20day06%2c%20rep3.CNhs14057.13454-144G7	0.9184967810136284	0.8907172393087348
tpm.iPS%20differentiation%20to%20neuron%2c%20down-syndrome%20donor%20C11-CCL54%2c%20day12%2c%20rep1.CNhs13832.13447-144F9	0.9092260346313028	0.8942861778894061
tpm.iPS%20differentiation%20to%20neuron%2c%20down-syndrome%20donor%20C11-CCL54%2c%20day12%2c%20rep2.CNhs13845.13451-144G4	0.8661763230191525	0.8508033955902049
tpm.iPS%20differentiation%20to%20neuron%2c%20down-syndrome%20donor%20C11-CCL54%2c%20day12%2c%20rep3.CNhs14058.13455-144G8	0.8847991321354703	0.8733136057084309
tpm.iPS%20differentiation%20to%20neuron%2c%20down-syndrome%20donor%20C11-CCL54%2c%20day18%2c%20rep1.CNhs13833.13448-144G1	0.8780501243668759	0.8696823523271445
tpm.iPS%20differentiation%20to%20neuron%2c%20down-syndrome%20donor%20C11-CCL54%2c%20day18%2c%20rep2.CNhs13846.13452-144G5	0.8758300302075857	0.8260733218604638
tpm.iPS%20differentiation%20to%20neuron%2c%20down-syndrome%20donor%20C11-CCL54%2c%20day18%2c%20rep3.CNhs14059.13456-144G9	0.8929941200216757	0.8619124250452792
tpm.iPS%20differentiation%20to%20neuron%2c%20down-syndrome%20donor%20C18-CCL54%2c%20day00%2c%20rep1.CNhs13835.13457-144H1	0.9468423168988648	0.9426602673953145
tpm.iPS%20differentiation%20to%20neuron%2c%20down-syndrome%20donor%20C18-CCL54%2c%20day00%2c%20rep2.CNhs14060.13461-144H5	0.9491739837528318	0.9389521321171655
tpm.iPS%20differentiation%20to%20neuron%2c%20down-syndrome%20donor%20C18-CCL54%2c%20day00%2c%20rep3.CNhs14063.13465-144H9	0.9501768070062333	0.9469081945177509
tpm.iPS%20differentiation%20to%20neuron%2c%20down-syndrome%20donor%20C18-CCL54%2c%20day06%2c%20rep1.CNhs13836.13458-144H2	0.9534269287879973	0.92115761476755
tpm.iPS%20differentiation%20to%20neuron%2c%20down-syndrome%20donor%20C18-CCL54%2c%20day06%2c%20rep2.CNhs14061.13462-144H6	0.9611468869909577	0.9176898365774873
tpm.iPS%20differentiation%20to%20neuron%2c%20down-syndrome%20donor%20C18-CCL54%2c%20day06%2c%20rep3.CNhs14064.13466-144I1	0.9487790807567449	0.914193733478054
tpm.iPS%20differentiation%20to%20neuron%2c%20down-syndrome%20donor%20C18-CCL54%2c%20day12%2c%20rep1.CNhs13837.13459-144H3	0.8925621304362734	0.8640982987655498
tpm.iPS%20differentiation%20to%20neuron%2c%20down-syndrome%20donor%20C18-CCL54%2c%20day12%2c%20rep2.CNhs14062.13463-144H7	0.9412038899433156	0.9308366409409812
tpm.iPS%20differentiation%20to%20neuron%2c%20down-syndrome%20donor%20C18-CCL54%2c%20day12%2c%20rep3.CNhs14065.13467-144I2	0.9158828406351777	0.918283850391141
tpm.iPS%20differentiation%20to%20neuron%2c%20down-syndrome%20donor%20C18-CCL54%2c%20day18%2c%20rep1.CNhs13838.13460-144H4	0.8648373355713472	0.8059885332674696
tpm.iPS%20differentiation%20to%20neuron%2c%20down-syndrome%20donor%20C18-CCL54%2c%20day18%2c%20rep2.CNhs13922.13464-144H8	0.9213221871309534	0.8620338175140095
tpm.iPS%20differentiation%20to%20neuron%2c%20down-syndrome%20donor%20C18-CCL54%2c%20day18%2c%20rep3.CNhs14066.13468-144I3	0.9150125255271815	0.888635763111572
tpm.immature%20langerhans%20cells%2c%20donor1.CNhs13537.11904-125F5	0.8387329002673093	0.8445872919080876
tpm.immature%20langerhans%20cells%2c%20donor2.CNhs13480.11905-125F6	0.9656206208767542	0.8272872465477671
tpm.insula%2c%20adult%2c%20pool1.CNhs10646.10039-101F3	0.973295541700202	0.9394385112752116
tpm.keratoacanthoma%20cell%20line%3aHKA-1.CNhs11880.10791-110H8	0.6639050543276654	0.5611059339471666
tpm.kidney%2c%20adult%2c%20pool1.CNhs10622.10017-101C8	0.8100163279661794	0.8091941037250749
tpm.kidney%2c%20fetal%2c%20pool1.CNhs10652.10045-101F9	0.8509436771825538	0.8716060183149577
tpm.large%20cell%20lung%20carcinoma%20cell%20line%3aIA-LM.CNhs11277.10509-107D5	0.718561664336154	0.7246345378569076
tpm.large%20cell%20lung%20carcinoma%20cell%20line%3aNCI-H460.CNhs12806.10839-111E2	0.734227561698808	0.5859784415068845
tpm.large%20cell%20non-keratinizing%20squamous%20carcinoma%20cell%20line%3aSKG-II-SF.CNhs11825.10692-109F8	0.655347419427744	0.6090001185600276
tpm.left%20atrium%2c%20adult%2c%20donor1.CNhs11790.10079-102A7	0.8416433633880432	0.808768420801394
tpm.left%20ventricle%2c%20adult%2c%20donor1.CNhs11789.10078-102A6	0.9135087237334634	0.8637025593174888
tpm.leiomyoblastoma%20cell%20line%3aG-402.CNhs11848.10721-110A1	0.7851673725053471	0.7391077572620613
tpm.leiomyoma%20cell%20line%3a10964C.CNhs11722.10569-108B2	0.8854445584270474	0.8006181304508402
tpm.leiomyoma%20cell%20line%3a15242A.CNhs11723.10570-108B3	0.8692710244998743	0.8200255490683191
tpm.leiomyoma%20cell%20line%3a15425.CNhs11724.10571-108B4	0.7953986413886728	0.7178422245898837
tpm.leiomyosarcoma%20cell%20line%3aHs%205%2eT.CNhs12192.10722-110A2	0.783774280491895	0.7084027462214139
tpm.lens%20epithelial%20cell%20line%3aSRA%2001%2f04.CNhs11750.10647-109A8	0.5188468074923688	0.5379596272927937
tpm.leukemia%2c%20chronic%20megakaryoblastic%20cell%20line%3aMEG-01.CNhs11859.10752-110D5	0.7267705327554908	0.6523024307223831
tpm.liposarcoma%20cell%20line%3aKMLS-1.CNhs11870.10782-110G8	0.9478730344075119	0.7975218132150922
tpm.liposarcoma%20cell%20line%3aSW%20872.CNhs11851.10726-110A6	0.676259266184579	0.6422519435946373
tpm.liver%2c%20adult%2c%20pool1.CNhs10624.10018-101C9	0.9665814933751775	0.8534173800835313
tpm.liver%2c%20fetal%2c%20pool1.CNhs11798.10086-102B5	0.9468721145198836	0.7433532565351232
tpm.locus%20coeruleus%20-%20adult%2c%20donor10196.CNhs13808.10182-103D2	0.9335320760477797	0.9374039734992916
tpm.locus%20coeruleus%2c%20adult%2c%20donor10252.CNhs12322.10165-103B3	0.9727112343022842	0.9448979352355766
tpm.locus%20coeruleus%2c%20adult%2c%20donor10258.CNhs14550.10375-105G6	0.9210111453260895	0.8821647352451212
tpm.locus%20coeruleus%2c%20newborn%2c%20donor10223.CNhs14080.10362-105F2	0.9223867224059383	0.903262746310451
tpm.lung%20adenocarcinoma%20cell%20line%3aA549.CNhs11275.10499-107C4	0.9001187948760836	0.62033655657319
tpm.lung%20adenocarcinoma%20cell%20line%3aPC-14.CNhs10726.10408-106B3	0.7146509168084983	0.7116690129133844
tpm.lung%20adenocarcinoma%2c%20papillary%20cell%20line%3aNCI-H441.CNhs14245.10742-110C4	0.7309871450057807	0.6532557662434785
tpm.lung%2c%20adult%2c%20pool1.CNhs10625.10019-101D1	0.8832957600462535	0.9057658590156702
tpm.lung%2c%20fetal%2c%20donor1.CNhs11680.10068-101I5	0.9109104723166068	0.8986797759743188
tpm.lung%2c%20right%20lower%20lobe%2c%20adult%2c%20donor1.CNhs11786.10075-102A3	0.8767457569979178	0.8418980440841486
tpm.lymph%20node%2c%20adult%2c%20donor1.CNhs11788.10077-102A5	0.872448310771555	0.8254784987636852
tpm.lymphangiectasia%20cell%20line%3aDS-1.CNhs11852.10727-110A7	0.6549567841437335	0.6141803398423129
tpm.lymphoma%2c%20malignant%2c%20hairy%20B-cell%20cell%20line%3aMLMA.CNhs11935.10775-110G1	0.9447558438131293	0.8020635101118558
tpm.malignant%20trichilemmal%20cyst%20cell%20line%3aDJM-1.CNhs10730.10412-106B7	0.7124742929095422	0.6839777722297484
tpm.mature%20adipocyte%2c%20donor1.CNhs12558.12231-129F8	0.9386069368591683	0.8989541229536494
tpm.mature%20adipocyte%2c%20donor2.CNhs12559.12232-129F9	0.9367779616017138	0.9014143436532506
tpm.mature%20adipocyte%2c%20donor3.CNhs12560.12233-129G1	0.947654536299809	0.881146657074036
tpm.mature%20adipocyte%2c%20donor4.CNhs12562.12234-129G2	0.9429047184303487	0.8971955507233095
tpm.maxillary%20sinus%20tumor%20cell%20line%3aHSQ-89.CNhs10732.10414-106B9	0.8463172146213636	0.7601742062855213
tpm.medial%20frontal%20gyrus%20-%20adult%2c%20donor10196.CNhs13796.10170-103B8	0.9164260227143362	0.8541505905946624
tpm.medial%20frontal%20gyrus%2c%20adult%2c%20donor10252.CNhs12310.10150-102I6	0.9672644451302211	0.9527512186793037
tpm.medial%20frontal%20gyrus%2c%20adult%2c%20donor10258.CNhs14221.10368-105F8	0.944294610272451	0.930091291182977
tpm.medial%20frontal%20gyrus%2c%20newborn%2c%20donor10223.CNhs14069.10352-105E1	0.9450818890592714	0.8900261115200967
tpm.medial%20temporal%20gyrus%20-%20adult%2c%20donor10196.CNhs13809.10183-103D3	0.9536010833650186	0.93297233910751
tpm.medial%20temporal%20gyrus%2c%20adult%2c%20donor10252.CNhs12316.10156-103A3	0.9670477791409852	0.949837799429776
tpm.medial%20temporal%20gyrus%2c%20adult%2c%20donor10258%2c%20tech_rep1.CNhs14229.10376-105G7	0.89844198473046	0.8242694297751313
tpm.medial%20temporal%20gyrus%2c%20adult%2c%20donor10258%2c%20tech_rep2.CNhs14552.10376-105G7	0.9918046953729951	0.9339167725142318
tpm.medial%20temporal%20gyrus%2c%20newborn%2c%20donor10223.CNhs14070.10353-105E2	0.9175770323702077	0.9043390928665265
tpm.medulla%20oblongata%20-%20adult%2c%20donor10196.CNhs13800.10174-103C3	0.9188718117206582	0.8741099403033019
tpm.medulla%20oblongata%2c%20adult%2c%20donor10252.CNhs12315.10155-103A2	0.9730583530614546	0.9426837366059355
tpm.medulla%20oblongata%2c%20adult%2c%20pool1.CNhs10645.10038-101F2	0.9501775493956404	0.9398140186451507
tpm.medulla%20oblongata%2c%20newborn%2c%20donor10223.CNhs14079.10361-105F1	0.9018865160978027	0.8394596740289187
tpm.medulloblastoma%20cell%20line%3aD283%20Med.CNhs12805.10838-111E1	0.7723657220445138	0.8067670636335934
tpm.medulloblastoma%20cell%20line%3aONS-76.CNhs11861.10759-110E3	0.8176812001965095	0.7898587113057095
tpm.melanoma%20cell%20line%3aCOLO%20679.CNhs11281.10514-107E1	0.7926709531575507	0.6871582549104828
tpm.melanoma%20cell%20line%3aG-361.CNhs11254.10465-106H6	0.7073475736680779	0.6062331795561012
tpm.meningioma%20cell%20line%3aHKBMM.CNhs11945.10691-109F7	0.719428774061128	0.606204045363606
tpm.merkel%20cell%20carcinoma%20cell%20line%3aMKL-1.CNhs12838.10843-111E6	0.7432756979893202	0.7955066982341689
tpm.merkel%20cell%20carcinoma%20cell%20line%3aMS-1.CNhs12839.10844-111E7	0.8181212314858701	0.8431022573739534
tpm.mesenchymal%20precursor%20cell%20-%20adipose%2c%20donor1.CNhs12363.11747-123G1	0.9229123556473471	0.8751676733475053
tpm.mesenchymal%20precursor%20cell%20-%20adipose%2c%20donor2.CNhs12364.11748-123G2	0.8695688263526525	0.7454776247379038
tpm.mesenchymal%20precursor%20cell%20-%20adipose%2c%20donor3.CNhs12365.11749-123G3	0.8368763695291151	0.7309485647971341
tpm.mesenchymal%20precursor%20cell%20-%20bone%20marrow%2c%20donor1.CNhs12366.11750-123G4	0.8296286326972404	0.7875684400623306
tpm.mesenchymal%20precursor%20cell%20-%20bone%20marrow%2c%20donor2.CNhs12367.11751-123G5	0.8173234656374312	0.7903005798918877
tpm.mesenchymal%20precursor%20cell%20-%20bone%20marrow%2c%20donor3.CNhs13098.11840-124H4	0.770240782596296	0.7254098310905319
tpm.mesenchymal%20precursor%20cell%20-%20cardiac%2c%20donor1.CNhs12368.11752-123G6	0.8116987473008843	0.7808902357159132
tpm.mesenchymal%20precursor%20cell%20-%20cardiac%2c%20donor2.CNhs12369.11753-123G7	0.8169605652658715	0.7770631358184086
tpm.mesenchymal%20precursor%20cell%20-%20cardiac%2c%20donor3.CNhs12370.11754-123G8	0.8031577716525423	0.7738794160051747
tpm.mesenchymal%20precursor%20cell%20-%20cardiac%2c%20donor4.CNhs12371.11755-123G9	0.7990119311916102	0.7671388968581423
tpm.mesenchymal%20precursor%20cell%20-%20ovarian%20cancer%20left%20ovary%2c%20donor1.CNhs12372.11756-123H1	0.8061424926466965	0.7693231520121634
tpm.mesenchymal%20precursor%20cell%20-%20ovarian%20cancer%20left%20ovary%2c%20donor2.CNhs13092.11833-124G6	0.8222966590812348	0.7095745881862239
tpm.mesenchymal%20precursor%20cell%20-%20ovarian%20cancer%20left%20ovary%2c%20donor3.CNhs12376.11760-123H5	0.8303316892185519	0.7448585231473791
tpm.mesenchymal%20precursor%20cell%20-%20ovarian%20cancer%20left%20ovary%2c%20donor4.CNhs13094.11836-124G9	0.7912703034370547	0.7391951598395473
tpm.mesenchymal%20precursor%20cell%20-%20ovarian%20cancer%20metastasis%2c%20donor1.CNhs12374.11758-123H3	0.8525866639024526	0.8240752018251627
tpm.mesenchymal%20precursor%20cell%20-%20ovarian%20cancer%20metastasis%2c%20donor2.CNhs13093.11835-124G8	0.8292275191009224	0.7679271386217646
tpm.mesenchymal%20precursor%20cell%20-%20ovarian%20cancer%20metastasis%2c%20donor3.CNhs12378.11762-123H7	0.8312194943276299	0.8038633557815641
tpm.mesenchymal%20precursor%20cell%20-%20ovarian%20cancer%20metastasis%2c%20donor4.CNhs13097.11838-124H2	0.902097396050249	0.8185186638898135
tpm.mesenchymal%20precursor%20cell%20-%20ovarian%20cancer%20right%20ovary%2c%20donor1.CNhs12373.11757-123H2	0.8152683118845692	0.7802169121560224
tpm.mesenchymal%20precursor%20cell%20-%20ovarian%20cancer%20right%20ovary%2c%20donor2.CNhs12375.11759-123H4	0.8317531988270962	0.7560420066499414
tpm.mesenchymal%20precursor%20cell%20-%20ovarian%20cancer%20right%20ovary%2c%20donor3%20%28SOC-57-02%29.CNhs12377.11761-123H6	0.807402572879461	0.7624426268845287
tpm.mesenchymal%20precursor%20cell%20-%20ovarian%20cancer%20right%20ovary%2c%20donor3%20%28SOC-57-02-G%29.CNhs13507.11842-124H6	0.7425748810289714	0.6977096882925222
tpm.mesenchymal%20precursor%20cell%20-%20ovarian%20cancer%20right%20ovary%2c%20donor4.CNhs13096.11837-124H1	0.8098552955949068	0.8167333853163529
tpm.mesenchymal%20stem%20cell%20line%3aHu5%2fE18.CNhs11718.10568-108B1	0.6909332968196105	0.6965386556108372
tpm.mesenchymal%20stem%20cells%20%28adipose%20derived%29%2c%20adipogenic%20induction%2c%2000hr00min%2c%20biol_rep1.CNhs13337.13229-141I7	0.9286887416782803	0.7797281051486016
tpm.mesenchymal%20stem%20cells%20%28adipose%20derived%29%2c%20adipogenic%20induction%2c%2000hr00min%2c%20biol_rep2.CNhs13420.13230-141I8	0.949596660765258	0.8247922266737964
tpm.mesenchymal%20stem%20cells%20%28adipose%20derived%29%2c%20adipogenic%20induction%2c%2000hr00min%2c%20biol_rep3.CNhs13421.13231-141I9	0.9404173518991035	0.8146923732754336
tpm.mesenchymal%20stem%20cells%20%28adipose%20derived%29%2c%20adipogenic%20induction%2c%2000hr15min%2c%20biol_rep1.CNhs13422.13232-142A1	0.9370463925201299	0.8490027406373718
tpm.mesenchymal%20stem%20cells%20%28adipose%20derived%29%2c%20adipogenic%20induction%2c%2000hr15min%2c%20biol_rep2.CNhs13423.13233-142A2	0.9122007468621407	0.8418600077772798
tpm.mesenchymal%20stem%20cells%20%28adipose%20derived%29%2c%20adipogenic%20induction%2c%2000hr15min%2c%20biol_rep3.CNhs13424.13234-142A3	0.9460669431791345	0.8427761162746312
tpm.mesenchymal%20stem%20cells%20%28adipose%20derived%29%2c%20adipogenic%20induction%2c%2000hr30min%2c%20biol_rep1.CNhs13425.13235-142A4	0.9273982342448118	0.8272289781627765
tpm.mesenchymal%20stem%20cells%20%28adipose%20derived%29%2c%20adipogenic%20induction%2c%2000hr30min%2c%20biol_rep2.CNhs13426.13236-142A5	0.901128886518844	0.7909617642049056
tpm.mesenchymal%20stem%20cells%20%28adipose%20derived%29%2c%20adipogenic%20induction%2c%2000hr30min%2c%20biol_rep3.CNhs13427.13237-142A6	0.9846936713465735	0.8597564948006285
tpm.mesenchymal%20stem%20cells%20%28adipose%20derived%29%2c%20adipogenic%20induction%2c%2000hr45min%2c%20biol_rep1.CNhs13428.13238-142A7	0.9160491308773433	0.8417272853448012
tpm.mesenchymal%20stem%20cells%20%28adipose%20derived%29%2c%20adipogenic%20induction%2c%2000hr45min%2c%20biol_rep2.CNhs13429.13239-142A8	0.9366794678071775	0.8253983797343233
tpm.mesenchymal%20stem%20cells%20%28adipose%20derived%29%2c%20adipogenic%20induction%2c%2000hr45min%2c%20biol_rep3.CNhs13430.13240-142A9	0.9409550803984651	0.8397777222969922
tpm.mesenchymal%20stem%20cells%20%28adipose%20derived%29%2c%20adipogenic%20induction%2c%2001hr00min%2c%20biol_rep1.CNhs13431.13241-142B1	0.8363007011436252	0.7254770015898959
tpm.mesenchymal%20stem%20cells%20%28adipose%20derived%29%2c%20adipogenic%20induction%2c%2001hr00min%2c%20biol_rep2.CNhs13432.13242-142B2	0.9270239274822881	0.8095016313125252
tpm.mesenchymal%20stem%20cells%20%28adipose%20derived%29%2c%20adipogenic%20induction%2c%2001hr00min%2c%20biol_rep3.CNhs13433.13243-142B3	0.9223156206919068	0.8141024058774045
tpm.mesenchymal%20stem%20cells%20%28adipose%20derived%29%2c%20adipogenic%20induction%2c%2001hr20min%2c%20biol_rep1.CNhs13434.13244-142B4	0.9242821913021986	0.8396838454545075
tpm.mesenchymal%20stem%20cells%20%28adipose%20derived%29%2c%20adipogenic%20induction%2c%2001hr20min%2c%20biol_rep2.CNhs13598.13245-142B5	0.7291121167484467	0.6287984209268183
tpm.mesenchymal%20stem%20cells%20%28adipose%20derived%29%2c%20adipogenic%20induction%2c%2001hr20min%2c%20biol_rep3.CNhs13599.13246-142B6	0.5967931530839228	0.6284043000450071
tpm.mesenchymal%20stem%20cells%20%28adipose%20derived%29%2c%20adipogenic%20induction%2c%2001hr40min%2c%20biol_rep1.CNhs13600.13247-142B7	0.9138991939200569	0.7555289211487745
tpm.mesenchymal%20stem%20cells%20%28adipose%20derived%29%2c%20adipogenic%20induction%2c%2001hr40min%2c%20biol_rep2.CNhs13601.13248-142B8	0.8455136070168219	0.6761787107553875
tpm.mesenchymal%20stem%20cells%20%28adipose%20derived%29%2c%20adipogenic%20induction%2c%2001hr40min%2c%20biol_rep3.CNhs13602.13249-142B9	0.9382804569898502	0.864824225728557
tpm.mesenchymal%20stem%20cells%20%28adipose%20derived%29%2c%20adipogenic%20induction%2c%2002hr00min%2c%20biol_rep1.CNhs13603.13250-142C1	0.8837401944768674	0.7358560576663385
tpm.mesenchymal%20stem%20cells%20%28adipose%20derived%29%2c%20adipogenic%20induction%2c%2002hr00min%2c%20biol_rep2.CNhs13604.13251-142C2	0.8998066399051633	0.7928125947114806
tpm.mesenchymal%20stem%20cells%20%28adipose%20derived%29%2c%20adipogenic%20induction%2c%2002hr00min%2c%20biol_rep3.CNhs13605.13252-142C3	0.84414126262195	0.6639528705879945
tpm.mesenchymal%20stem%20cells%20%28adipose%20derived%29%2c%20adipogenic%20induction%2c%2002hr30min%2c%20biol_rep1.CNhs13606.13253-142C4	0.8661607658519692	0.7751758875712145
tpm.mesenchymal%20stem%20cells%20%28adipose%20derived%29%2c%20adipogenic%20induction%2c%2002hr30min%2c%20biol_rep2.CNhs13607.13254-142C5	0.7942150317529456	0.6167562880287704
tpm.mesenchymal%20stem%20cells%20%28adipose%20derived%29%2c%20adipogenic%20induction%2c%2002hr30min%2c%20biol_rep3.CNhs13608.13255-142C6	0.9044422886180183	0.7675516312518255
tpm.mesenchymal%20stem%20cells%20%28adipose%20derived%29%2c%20adipogenic%20induction%2c%2003hr00min%2c%20biol_rep1.CNhs13609.13256-142C7	0.7934032538128328	0.5951484285947731
tpm.mesenchymal%20stem%20cells%20%28adipose%20derived%29%2c%20adipogenic%20induction%2c%2003hr00min%2c%20biol_rep2.CNhs13610.13257-142C8	0.9733586400691657	0.8681600907692663
tpm.mesenchymal%20stem%20cells%20%28adipose%20derived%29%2c%20adipogenic%20induction%2c%2003hr00min%2c%20biol_rep3.CNhs13611.13258-142C9	0.9061099659340013	0.8080182153446407
tpm.mesenchymal%20stem%20cells%20%28adipose%20derived%29%2c%20adipogenic%20induction%2c%2012hr00min%2c%20biol_rep1.CNhs13612.13259-142D1	0.9053612250534586	0.8357847193588895
tpm.mesenchymal%20stem%20cells%20%28adipose%20derived%29%2c%20adipogenic%20induction%2c%2012hr00min%2c%20biol_rep2.CNhs13613.13260-142D2	0.7667982195658036	0.6334275204010678
tpm.mesenchymal%20stem%20cells%20%28adipose%20derived%29%2c%20adipogenic%20induction%2c%2012hr00min%2c%20biol_rep3.CNhs13614.13261-142D3	0.7953872651337343	0.7540908250358824
tpm.mesenchymal%20stem%20cells%20%28adipose%20derived%29%2c%20adipogenic%20induction%2c%20day01%2c%20biol_rep1.CNhs13615.13262-142D4	0.7478591863666375	0.668612722820989
tpm.mesenchymal%20stem%20cells%20%28adipose%20derived%29%2c%20adipogenic%20induction%2c%20day01%2c%20biol_rep2.CNhs13616.13263-142D5	0.842973567568313	0.8034530492372557
tpm.mesenchymal%20stem%20cells%20%28adipose%20derived%29%2c%20adipogenic%20induction%2c%20day01%2c%20biol_rep3.CNhs13617.13264-142D6	0.8475317195831041	0.8358373227620061
tpm.mesenchymal%20stem%20cells%20%28adipose%20derived%29%2c%20adipogenic%20induction%2c%20day02%2c%20biol_rep1.CNhs13619.13265-142D7	0.8884286552552092	0.8023273364105631
tpm.mesenchymal%20stem%20cells%20%28adipose%20derived%29%2c%20adipogenic%20induction%2c%20day02%2c%20biol_rep2.CNhs13620.13266-142D8	0.9002891814527221	0.8651544132435036
tpm.mesenchymal%20stem%20cells%20%28adipose%20derived%29%2c%20adipogenic%20induction%2c%20day02%2c%20biol_rep3.CNhs13621.13267-142D9	0.7911049292410903	0.6857897571463296
tpm.mesenchymal%20stem%20cells%20%28adipose%20derived%29%2c%20adipogenic%20induction%2c%20day04%2c%20biol_rep1.CNhs13622.13268-142E1	0.7127510277363628	0.6494140992497263
tpm.mesenchymal%20stem%20cells%20%28adipose%20derived%29%2c%20adipogenic%20induction%2c%20day04%2c%20biol_rep2.CNhs13623.13269-142E2	0.6794457040022747	0.6701179894332451
tpm.mesenchymal%20stem%20cells%20%28adipose%20derived%29%2c%20adipogenic%20induction%2c%20day04%2c%20biol_rep3.CNhs13624.13270-142E3	0.7919337742063333	0.7061998775555209
tpm.mesenchymal%20stem%20cells%20%28adipose%20derived%29%2c%20adipogenic%20induction%2c%20day08%2c%20biol_rep1.CNhs13625.13271-142E4	0.958453160495687	0.8604435761736422
tpm.mesenchymal%20stem%20cells%20%28adipose%20derived%29%2c%20adipogenic%20induction%2c%20day08%2c%20biol_rep2.CNhs13626.13272-142E5	0.9104837777331503	0.8039709904371718
tpm.mesenchymal%20stem%20cells%20%28adipose%20derived%29%2c%20adipogenic%20induction%2c%20day08%2c%20biol_rep3.CNhs13627.13273-142E6	0.9246566766402998	0.7988029084017596
tpm.mesenchymal%20stem%20cells%20%28adipose%20derived%29%2c%20adipogenic%20induction%2c%20day12%2c%20biol_rep1.CNhs13628.13274-142E7	0.9723907387865863	0.8624060877514491
tpm.mesenchymal%20stem%20cells%20%28adipose%20derived%29%2c%20adipogenic%20induction%2c%20day12%2c%20biol_rep2.CNhs13629.13275-142E8	0.9357524321126641	0.7895859828926286
tpm.mesenchymal%20stem%20cells%20%28adipose%20derived%29%2c%20adipogenic%20induction%2c%20day12%2c%20biol_rep3.CNhs13630.13276-142E9	0.9522052013943698	0.8034959412428738
tpm.mesenchymal%20stem%20cells%20%28adipose%20derived%29%2c%20adipogenic%20induction%2c%20day14%2c%20biol_rep1.CNhs13338.13277-142F1	0.9290643355971204	0.8536431700753696
tpm.mesenchymal%20stem%20cells%20%28adipose%20derived%29%2c%20adipogenic%20induction%2c%20day14%2c%20biol_rep2.CNhs13631.13278-142F2	0.8769588411158415	0.7659646270439577
tpm.mesenchymal%20stem%20cells%20%28adipose%20derived%29%2c%20adipogenic%20induction%2c%20day14%2c%20biol_rep3.CNhs13632.13279-142F3	0.9307450020374226	0.8762229785423342
tpm.mesenchymal%20stem%20cells%20%28adipose%20derived%29%2c%20undifferentiated%20control%2c%20biol_rep1.CNhs13692.13280-142F4	0.8583537967088615	0.8777290544377151
tpm.mesenchymal%20stem%20cells%20%28adipose%20derived%29%2c%20undifferentiated%20control%2c%20biol_rep2.CNhs13633.13281-142F5	0.8997360856770648	0.8498532972016091
tpm.mesenchymal%20stem%20cells%20%28adipose%20derived%29%2c%20undifferentiated%20control%2c%20biol_rep3.CNhs13634.13282-142F6	0.839545227832726	0.7881187525872415
tpm.mesodermal%20tumor%20cell%20line%3aHIRS-BM.CNhs12191.10696-109G3	0.7474424662592318	0.7333966462498622
tpm.mesothelioma%20cell%20line%3aACC-MESO-1.CNhs11263.10493-107B7	0.6034880161775842	0.6210357771930765
tpm.mesothelioma%20cell%20line%3aACC-MESO-4.CNhs11264.10494-107B8	0.6621889443795874	0.59695636709573
tpm.mesothelioma%20cell%20line%3aMero-14%2c%20tech_rep1.CNhs13065.10849-111F3	0.48135165419778336	0.41903628137644683
tpm.mesothelioma%20cell%20line%3aMero-14%2c%20tech_rep2.CNhs14376.10849-111F3	0.7120492143095953	0.6569574272566284
tpm.mesothelioma%20cell%20line%3aMero-25.CNhs13066.10850-111F4	0.6714245867494307	0.6753354377392743
tpm.mesothelioma%20cell%20line%3aMero-41.CNhs13067.10851-111F5	0.7116591196925213	0.717377696076209
tpm.mesothelioma%20cell%20line%3aMero-48a.CNhs13068.10852-111F6	0.5429145974968204	0.6276905123288729
tpm.mesothelioma%20cell%20line%3aMero-82.CNhs13069.10853-111F7	0.734542903914432	0.711918272115844
tpm.mesothelioma%20cell%20line%3aMero-83.CNhs13070.10854-111F8	0.5734608606769024	0.5964246680826912
tpm.mesothelioma%20cell%20line%3aMero-84.CNhs13072.10855-111F9	0.6613796936152134	0.6500590979002467
tpm.mesothelioma%20cell%20line%3aMero-95.CNhs13073.10856-111G1	0.6160280155556312	0.6283096139193974
tpm.mesothelioma%20cell%20line%3aNCI-H2052.CNhs13063.10847-111F1	0.6819965564888459	0.6138873793511104
tpm.mesothelioma%20cell%20line%3aNCI-H226.CNhs13062.10846-111E9	0.703228177162775	0.7007469278601549
tpm.mesothelioma%20cell%20line%3aNCI-H2452.CNhs13064.10848-111F2	0.7045361963411079	0.688020950721593
tpm.mesothelioma%20cell%20line%3aNCI-H28.CNhs13061.10845-111E8	0.6446371751846025	0.6143162994072908
tpm.mesothelioma%20cell%20line%3aNo36.CNhs13074.10857-111G2	0.7695231233634301	0.666713335326922
tpm.mesothelioma%20cell%20line%3aONE58.CNhs13075.10858-111G3	0.6164483610162055	0.6581624498295581
tpm.migratory%20langerhans%20cells%2c%20donor1.CNhs13535.11901-125F2	0.9220831063826902	0.8504343624852648
tpm.migratory%20langerhans%20cells%2c%20donor2.CNhs13536.11902-125F3	0.9097596217394357	0.8324164829931855
tpm.migratory%20langerhans%20cells%2c%20donor3.CNhs13547.11903-125F4	0.9065111891525469	0.8552908705176024
tpm.mixed%20mullerian%20tumor%20cell%20line%3aHTMMT.CNhs11944.10689-109F5	0.6623372136245115	0.6836338269016791
tpm.mucinous%20adenocarcinoma%20cell%20line%3aJHOM-1.CNhs11752.10648-109A9	0.6814123410736499	0.5857097595094282
tpm.mucinous%20cystadenocarcinoma%20cell%20line%3aMCAS.CNhs11873.10784-110H1	0.732909961998363	0.748363528361186
tpm.mycosis%20fungoides%2c%20T%20cell%20lymphoma%20cell%20line%3aHuT%20102%20TIB-162.CNhs11858.10744-110C6	0.7474724738899691	0.6373913891466753
tpm.myelodysplastic%20syndrome%20cell%20line%3aSKM-1.CNhs11934.10772-110F7	0.741587439228104	0.6765655480890749
tpm.myeloma%20cell%20line%3aPCM6.CNhs11258.10474-106I6	0.7449882336891751	0.7047245544188852
tpm.myxofibrosarcoma%20cell%20line%3aMFH-ino.CNhs11729.10600-108E6	0.7263060463639174	0.7414724825529281
tpm.myxofibrosarcoma%20cell%20line%3aNMFH-1.CNhs11821.10684-109E9	0.5585323835497793	0.5376885174459627
tpm.nasal%20epithelial%20cells%2c%20donor1%2c%20tech_rep1.CNhs12589.12226-129F3	0.8280745911841089	0.7942434072762486
tpm.nasal%20epithelial%20cells%2c%20donor1%2c%20tech_rep2.CNhs12554.12226-129F3	0.8468496935234224	0.8054090865500637
tpm.nasal%20epithelial%20cells%2c%20donor2.CNhs12574.12227-129F4	0.7393319887458574	0.7031383594941423
tpm.neuroblastoma%20cell%20line%3aCHP-134.CNhs11276.10508-107D4	0.7701641869559699	0.7838829647116782
tpm.neuroblastoma%20cell%20line%3aNB-1.CNhs11284.10539-107G8	0.859420440422436	0.7741149173945115
tpm.neuroblastoma%20cell%20line%3aNBsusSR.CNhs11818.10607-108F4	0.7524531212356032	0.7286947112943745
tpm.neuroblastoma%20cell%20line%3aNH-12.CNhs11811.10555-107I6	0.801483666618994	0.8031317638366828
tpm.neuroectodermal%20tumor%20cell%20line%3aFU-RPNT-1.CNhs11744.10637-108I7	0.8898059720439354	0.8255213907693033
tpm.neuroectodermal%20tumor%20cell%20line%3aFU-RPNT-2.CNhs11753.10663-109C6	0.8581166454939556	0.7530897418104199
tpm.neuroectodermal%20tumor%20cell%20line%3aTASK1.CNhs11866.10774-110F9	0.7049998709233556	0.6674255044768065
tpm.neuroepithelioma%20cell%20line%3aSK-N-MC.CNhs11853.10728-110A8	0.8271503030035696	0.7321244531775686
tpm.neurofibroma%20cell%20line%3aHs%2053%2eT.CNhs11854.10729-110A9	0.8423174154216595	0.8110263207197781
tpm.neutrophil%20PMN%2c%20donor1.CNhs12522.12133-128D9	0.9984400096472588	0.9396100792976839
tpm.neutrophil%20PMN%2c%20donor2.CNhs12526.12137-128E4	0.9521650413499958	0.8493248353210696
tpm.neutrophil%20PMN%2c%20donor3.CNhs12530.12141-128E8	0.889376094138977	0.8100899801443048
tpm.non%20T%20non%20B%20acute%20lymphoblastic%20leukemia%20%28ALL%29%20cell%20line%3aP30%2fOHK.CNhs10747.10430-106D7	0.8565003646712861	0.7792433445568052
tpm.non-small%20cell%20lung%20cancer%20cell%20line%3aNCI-H1385.CNhs12193.10730-110B1	0.7867614608771134	0.6862907034006235
tpm.normal%20embryonic%20palatal%20mesenchymal%20cell%20line%3aHEPM.CNhs11894.10813-111B3	0.7407335309148051	0.7252949128868006
tpm.normal%20intestinal%20epithelial%20cell%20line%3aFHs%2074%20Int.CNhs11950.10812-111B2	0.8213085651133402	0.75429152725085
tpm.nucleus%20accumbens%2c%20adult%2c%20pool1.CNhs10644.10037-101F1	0.9768055891769065	0.9648686149079642
tpm.occipital%20cortex%20-%20adult%2c%20donor10196.CNhs13798.10172-103C1	0.9180234696447229	0.8865720911431566
tpm.occipital%20cortex%2c%20adult%2c%20donor10252.CNhs12320.10163-103B1	0.9621339960901165	0.942860160327157
tpm.occipital%20cortex%2c%20newborn%2c%20donor10223.CNhs14073.10355-105E4	0.9332003034608292	0.8964162110740608
tpm.occipital%20lobe%2c%20adult%2c%20donor1.CNhs11787.10076-102A4	0.9414474411958031	0.9057820446781676
tpm.occipital%20lobe%2c%20fetal%2c%20donor1.CNhs11784.10073-102A1	0.9752302424784993	0.8963854583153158
tpm.occipital%20pole%2c%20adult%2c%20pool1.CNhs10643.10036-101E9	0.9691669319160149	0.9512224828564264
tpm.olfactory%20region%2c%20adult.CNhs12611.10195-103E6	0.9592765614095151	0.9442666943981789
tpm.optic%20nerve%2c%20donor1.CNhs13449.10277-104E7	0.9251304562581564	0.8286549350287953
tpm.oral%20squamous%20cell%20carcinoma%20cell%20line%3aCa9-22.CNhs10752.10434-106E2	0.6161186985906442	0.5364227986386678
tpm.oral%20squamous%20cell%20carcinoma%20cell%20line%3aHO-1-u-1.CNhs11287.10550-107I1	0.7738280629897687	0.7015019890156575
tpm.oral%20squamous%20cell%20carcinoma%20cell%20line%3aHSC-3.CNhs11717.10545-107H5	0.60216507005848	0.579245205907976
tpm.oral%20squamous%20cell%20carcinoma%20cell%20line%3aSAS.CNhs11810.10544-107H4	0.6409925969706582	0.677496223682674
tpm.osteoclastoma%20cell%20line%3aHs%20706%2eT.CNhs11835.10704-109H2	0.7495708236763343	0.6391774770032607
tpm.osteosarcoma%20cell%20line%3a143B%2fTK%5e%28-%29neo%5e%28R%29.CNhs11279.10510-107D6	0.7671581782599496	0.6507227100626392
tpm.osteosarcoma%20cell%20line%3aHS-Os-1.CNhs11290.10558-107I9	0.6675585188692693	0.6427334670539342
tpm.ovary%2c%20adult%2c%20pool1.CNhs10626.10020-101D2	0.7809051112884613	0.832431859372558
tpm.pagetoid%20sarcoma%20cell%20line%3aHs%20925%2eT.CNhs11856.10732-110B3	0.6221880899959042	0.6167044939087787
tpm.pancreas%2c%20adult%2c%20donor1.CNhs11756.10049-101G4	0.8049814791470279	0.7415275138054193
tpm.pancreatic%20carcinoma%20cell%20line%3aNOR-P1.CNhs11832.10698-109G5	0.7676027882855592	0.7166671454925742
tpm.papillary%20adenocarcinoma%20cell%20line%3a8505C.CNhs11716.10437-106E5	0.6300308160167909	0.6157584419358071
tpm.papillotubular%20adenocarcinoma%20cell%20line%3aTGBC18TKB.CNhs10734.10417-106C3	0.8442974698067054	0.7579608169390052
tpm.paracentral%20gyrus%2c%20adult%2c%20pool1.CNhs10642.10035-101E8	0.9773612260857392	0.9499761868441285
tpm.parietal%20cortex%2c%20adult%2c%20donor10258.CNhs14226.10373-105G4	0.9289396027927688	0.8610934305229119
tpm.parietal%20lobe%20-%20adult%2c%20donor10196.CNhs13797.10171-103B9	0.9469356407144176	0.9095638247206794
tpm.parietal%20lobe%2c%20adult%2c%20donor10252.CNhs12317.10157-103A4	0.9626261855039959	0.9412553518905421
tpm.parietal%20lobe%2c%20adult%2c%20pool1.CNhs10641.10034-101E7	0.9774129824546448	0.9552624242157717
tpm.parietal%20lobe%2c%20fetal%2c%20donor1.CNhs11782.10072-101I9	0.951754804618244	0.8779710300920509
tpm.parietal%20lobe%2c%20newborn%2c%20donor10223.CNhs14074.10356-105E5	0.9185697529270243	0.8985405792768414
tpm.parotid%20gland%2c%20adult.CNhs12849.10199-103F1	0.9080532888674563	0.7407773083486658
tpm.penis%2c%20adult.CNhs12850.10200-103F2	0.890772761470865	0.8888566974046613
tpm.peripheral%20neuroectodermal%20tumor%20cell%20line%3aKU-SN.CNhs11830.10697-109G4	0.8462549080772495	0.6673834217543134
tpm.pharyngeal%20carcinoma%20cell%20line%3aDetroit%20562.CNhs11849.10723-110A3	0.8648805901171073	0.6009631278469554
tpm.pineal%20gland%20-%20adult%2c%20donor10196.CNhs13804.10179-103C8	0.9299986281567652	0.8654870286078246
tpm.pineal%20gland%2c%20adult%2c%20donor10252.CNhs12228.10160-103A7	0.9520451600503943	0.8924410123647053
tpm.pineal%20gland%2c%20adult%2c%20donor10258.CNhs14230.10377-105G8	0.9333662898764215	0.8478252336906877
tpm.pituitary%20gland%20-%20adult%2c%20donor10196.CNhs13805.10180-103C9	0.9404765386501217	0.9209196855288387
tpm.pituitary%20gland%2c%20adult%2c%20donor10252.CNhs12229.10162-103A9	0.938173733720991	0.9256879817005658
tpm.pituitary%20gland%2c%20adult%2c%20donor10258.CNhs14231.10378-105G9	0.9185322888574752	0.8974132478838993
tpm.placenta%2c%20adult%2c%20pool1.CNhs10627.10021-101D3	0.9068214183970973	0.8291356492049674
tpm.plasma%20cell%20leukemia%20cell%20line%3aARH-77.CNhs12807.10840-111E3	0.7720313286712915	0.6742113434788315
tpm.pleomorphic%20hepatocellular%20carcinoma%20cell%20line%3aSNU-387.CNhs11933.10706-109H4	0.5976231859342009	0.572089524517886
tpm.pons%2c%20adult%2c%20pool1.CNhs10640.10033-101E6	0.9613546317245465	0.9357093346358162
tpm.postcentral%20gyrus%2c%20adult%2c%20pool1.CNhs10638.10032-101E5	0.9675300841556521	0.9664094899777146
tpm.promyelocytes%2fmyelocytes%20PMC%2c%20donor1.CNhs12520.12132-128D8	0.938068510996924	0.9115789397016028
tpm.promyelocytes%2fmyelocytes%20PMC%2c%20donor2.CNhs12525.12136-128E3	0.8130779419067571	0.7583517006883168
tpm.promyelocytes%2fmyelocytes%20PMC%2c%20donor3.CNhs12529.12140-128E7	0.8296497273806642	0.6561360048848867
tpm.prostate%20cancer%20cell%20line%3aDU145.CNhs11260.10490-107B4	0.5006529875638368	0.5220895852141163
tpm.prostate%20cancer%20cell%20line%3aPC-3.CNhs11243.10439-106E7	0.6587671247376105	0.6294652702217101
tpm.prostate%2c%20adult%2c%20pool1.CNhs10628.10022-101D4	0.9311948879009344	0.9137720969699973
tpm.putamen%2c%20adult%2c%20donor10196.CNhs12324.10176-103C5	0.9506556307654938	0.9071545888579452
tpm.putamen%2c%20adult%2c%20donor10252.CNhs13912.10152-102I8	0.862376403608148	0.8011506387470039
tpm.putamen%2c%20adult%2c%20donor10258%2c%20tech_rep1.CNhs14225.10372-105G3	0.9064555521877115	0.8386026431996828
tpm.putamen%2c%20adult%2c%20donor10258%2c%20tech_rep2.CNhs14618.10372-105G3	0.9633970000465895	0.9326971828450543
tpm.putamen%2c%20newborn%2c%20donor10223.CNhs14083.10365-105F5	0.9272547195910164	0.9131287168857265
tpm.rectal%20cancer%20cell%20line%3aTT1TKB.CNhs11255.10469-106I1	0.6878398084643468	0.7039524983177604
tpm.rectum%2c%20fetal%2c%20donor1.CNhs11777.10067-101I4	0.8992827138904792	0.8699210908489808
tpm.renal%20cell%20carcinoma%20cell%20line%3aOS-RC-2.CNhs10729.10411-106B6	0.6821397606953166	0.6124258140275973
tpm.renal%20cell%20carcinoma%20cell%20line%3aTUHR10TKB.CNhs11257.10471-106I3	0.8038306030462825	0.706261383073011
tpm.retina%2c%20adult%2c%20pool1.CNhs10636.10030-101E3	0.9005123363079377	0.8697746106033795
tpm.retinoblastoma%20cell%20line%3aY79.CNhs11267.10475-106I7	0.7973723532456236	0.7603085472842496
tpm.rhabdomyosarcoma%20cell%20line%3aKYM-1.CNhs11877.10787-110H4	0.6496474947180066	0.564797883562818
tpm.rhabdomyosarcoma%20cell%20line%3aRMS-YM.CNhs11269.10477-106I9	0.9321670926378185	0.7628553612782119
tpm.sacrococcigeal%20teratoma%20cell%20line%3aHTST.CNhs11829.10695-109G2	0.8470265919985813	0.8264221228872822
tpm.salivary%20acinar%20cells%2c%20donor1.CNhs12810.11771-123I7	0.8453761020899461	0.6780117370332154
tpm.salivary%20acinar%20cells%2c%20donor2.CNhs12811.11772-123I8	0.8696384446388099	0.6156176266720799
tpm.salivary%20acinar%20cells%2c%20donor3.CNhs12812.11773-123I9	0.9441787499809591	0.7620485060027176
tpm.salivary%20gland%2c%20adult%2c%20pool1.CNhs11677.10093-102C3	0.8745782681439166	0.8447580506474349
tpm.schwannoma%20cell%20line%3aHS-PSS%2c%20tech_rep2.CNhs11245.10442-106F1	0.6929290732305962	0.6608104242141287
tpm.schwannoma%20cell%20line%3aHS-PSS.CNhs11183.10442-106F1	0.7556910266520598	0.7042891600977057
tpm.seminal%20vesicle%2c%20adult.CNhs12851.10201-103F3	0.8951621160236203	0.862745986663894
tpm.serous%20adenocarcinoma%20cell%20line%3aJHOS-2.CNhs11746.10639-108I9	0.6569891707174418	0.542929434962613
tpm.serous%20adenocarcinoma%20cell%20line%3aSK-OV-3-R%20after%20co-culture%20with%20SOC-57-02-G%2c%20biol_rep1.CNhs13508.11843-124H7	0.6327045143988296	0.5558755371111394
tpm.serous%20adenocarcinoma%20cell%20line%3aSK-OV-3-R%2c%20biol_rep1.CNhs13099.11841-124H5	0.7149076849647964	0.6376989167341254
tpm.serous%20cystadenocarcinoma%20cell%20line%3aHTOA.CNhs11827.10693-109F9	0.7160247742561964	0.5778030633794599
tpm.signet%20ring%20carcinoma%20cell%20line%3aKato%20III.CNhs10753.10436-106E4	0.6120562285871897	0.6278766474475926
tpm.signet%20ring%20carcinoma%20cell%20line%3aNUGC-4.CNhs11270.10483-107A6	0.6770269731387103	0.6380307228153216
tpm.skeletal%20muscle%20-%20soleus%20muscle%2c%20donor1.CNhs13454.10282-104F3	0.9753011400721504	0.8984580323981048
tpm.skeletal%20muscle%2c%20adult%2c%20pool1.CNhs10629.10023-101D5	0.8984121794718166	0.8536326493947463
tpm.skeletal%20muscle%2c%20fetal%2c%20donor1.CNhs11776.10066-101I3	0.9780616916519778	0.8348184353077961
tpm.skin%2c%20adult%2c%20donor1.CNhs11785.10074-102A2	0.8338564587214004	0.7722964582129314
tpm.skin%2c%20fetal%2c%20donor1.CNhs11774.10065-101I2	0.8766748598864452	0.8207482388988271
tpm.small%20cell%20cervical%20cancer%20cell%20line%3aHCSC-1.CNhs11885.10800-110I8	0.874985367862642	0.7802371442341441
tpm.small%20cell%20gastrointestinal%20carcinoma%20cell%20line%3aECC10.CNhs11736.10610-108F7	0.8328703022552385	0.7334557239179776
tpm.small%20cell%20lung%20carcinoma%20cell%20line%3aDMS%20144.CNhs12808.10841-111E4	0.5681480438074978	0.6180592338598091
tpm.small%20cell%20lung%20carcinoma%20cell%20line%3aLK-2.CNhs11285.10541-107H1	0.9077569199959888	0.8191911781665794
tpm.small%20cell%20lung%20carcinoma%20cell%20line%3aNCI-H82.CNhs12809.10842-111E5	0.7568749851570273	0.7670150765400375
tpm.small%20cell%20lung%20carcinoma%20cell%20line%3aWA-hT.CNhs11812.10562-108A4	0.7943968468163795	0.7209110261993861
tpm.small%20intestine%2c%20adult%2c%20pool1.CNhs10630.10024-101D6	0.9099528480321203	0.8546572018308302
tpm.small%20intestine%2c%20fetal%2c%20donor1.CNhs11773.10064-101I1	0.7577509547097673	0.8008981424120448
tpm.small-cell%20gastrointestinal%20carcinoma%20cell%20line%3aECC4.CNhs11734.10609-108F6	0.9160603146641894	0.7576646193153033
tpm.smooth%20muscle%2c%20adult%2c%20pool1.CNhs11755.10048-101G3	0.9588345004589528	0.8857838493795344
tpm.somatostatinoma%20cell%20line%3aQGP-1.CNhs11869.10781-110G7	0.7386060569161078	0.6412565253510487
tpm.spinal%20cord%20-%20adult%2c%20donor10196.CNhs13807.10181-103D1	0.9387202015197517	0.9339855615798457
tpm.spinal%20cord%2c%20adult%2c%20donor10252.CNhs12227.10159-103A6	0.9207744085179872	0.928986619717531
tpm.spinal%20cord%2c%20adult%2c%20donor10258.CNhs14222.10369-105F9	0.9365660520671042	0.9094157259088285
tpm.spinal%20cord%2c%20fetal%2c%20donor1.CNhs11764.10056-101H2	0.908067127819205	0.82150168148808
tpm.spinal%20cord%2c%20newborn%2c%20donor10223.CNhs14077.10359-105E8	0.8929957337901023	0.8854585175633372
tpm.spindle%20cell%20sarcoma%20cell%20line%3aHs%20132%2eT.CNhs11857.10737-110B8	0.7967681608614938	0.8422703143215883
tpm.spleen%2c%20adult%2c%20pool1.CNhs10631.10025-101D7	0.867844496726617	0.8679108315668067
tpm.spleen%2c%20fetal%2c%20pool1.CNhs10651.10044-101F8	0.8897047029324048	0.8568535962317242
tpm.splenic%20lymphoma%20with%20villous%20lymphocytes%20cell%20line%3aSLVL.CNhs10741.10424-106D1	0.8564255436843531	0.7732756907940225
tpm.squamous%20cell%20carcinoma%20cell%20line%3aEC-GI-10.CNhs11252.10463-106H4	0.6892016603153042	0.6408203217467443
tpm.squamous%20cell%20carcinoma%20cell%20line%3aJHUS-nk1.CNhs11749.10646-109A7	0.5770884465726169	0.5824184050405867
tpm.squamous%20cell%20carcinoma%20cell%20line%3aT3M-5.CNhs11739.10616-108G4	0.6481881902644655	0.6372287232385765
tpm.squamous%20cell%20lung%20carcinoma%20cell%20line%3aEBC-1.CNhs11273.10486-107A9	0.7237988631042733	0.7272946514883514
tpm.squamous%20cell%20lung%20carcinoma%20cell%20line%3aLC-1F.CNhs14238.10457-106G7	0.7503502226404495	0.6701349843788674
tpm.squamous%20cell%20lung%20carcinoma%20cell%20line%3aRERF-LC-AI.CNhs14240.10501-107C6	0.5538679418929395	0.5585218929294604
tpm.stomach%2c%20fetal%2c%20donor1.CNhs11771.10062-101H8	0.9429139456507527	0.8610036000960514
tpm.submaxillary%20gland%2c%20adult.CNhs12852.10202-103F4	0.8990504968497326	0.8637842969131007
tpm.substantia%20nigra%20-%20adult%2c%20donor10196.CNhs13803.10178-103C7	0.9834762858681823	0.9187839873623098
tpm.substantia%20nigra%2c%20adult%2c%20donor10252.CNhs12318.10158-103A5	0.9555806568847066	0.9291598063062528
tpm.substantia%20nigra%2c%20adult%2c%20donor10258.CNhs14224.10371-105G2	0.9237104968117993	0.8902349065663129
tpm.substantia%20nigra%2c%20newborn%2c%20donor10223.CNhs14076.10358-105E7	0.9183862632234974	0.8581978155021313
tpm.synovial%20sarcoma%20cell%20line%3aHS-SY-II.CNhs11244.10441-106E9	0.7192530327569675	0.6837786885810306
tpm.temporal%20lobe%2c%20adult%2c%20pool1.CNhs10637.10031-101E4	0.966021938766811	0.9550333970914335
tpm.temporal%20lobe%2c%20fetal%2c%20donor1%2c%20tech_rep1.CNhs11772.10063-101H9	0.9562319401099493	0.8921472425903778
tpm.temporal%20lobe%2c%20fetal%2c%20donor1%2c%20tech_rep2.CNhs12996.10063-101H9	0.9610603349153807	0.9135778690200288
tpm.tenocyte%2c%20donor1.CNhs12639.11763-123H8	0.7870178935574635	0.7202927338919866
tpm.tenocyte%2c%20donor2.CNhs12640.11765-123I1	0.8777510316429954	0.7993321795654237
tpm.tenocyte%2c%20donor3.CNhs12641.11768-123I4	0.8445697831968423	0.8234326310240168
tpm.teratocarcinoma%20cell%20line%3aNCC-IT-A3.CNhs11878.10790-110H7	0.7948443426180531	0.7924799793471594
tpm.teratocarcinoma%20cell%20line%3aNCR-G1.CNhs11884.10798-110I6	0.8123411278916584	0.6434278319750717
tpm.teratocarcinoma%20cell%20line%3aPA-1.CNhs11890.10807-111A6	0.8511225329896089	0.8234366774396412
tpm.testicular%20germ%20cell%20embryonal%20carcinoma%20cell%20line%3aITO-II.CNhs11876.10786-110H3	0.8050684063620092	0.7884829299934324
tpm.testicular%20germ%20cell%20embryonal%20carcinoma%20cell%20line%3aNEC14.CNhs12351.10591-108D6	0.8050982344408328	0.7982509773105989
tpm.testicular%20germ%20cell%20embryonal%20carcinoma%20cell%20line%3aNEC15.CNhs12362.10593-108D8	0.8207765166696579	0.786042941371953
tpm.testicular%20germ%20cell%20embryonal%20carcinoma%20cell%20line%3aNEC8.CNhs11726.10590-108D5	0.8113687320849976	0.801082658964515
tpm.testis%2c%20adult%2c%20pool1.CNhs10632.10026-101D8	0.8917524727529682	0.8068657961748276
tpm.testis%2c%20adult%2c%20pool2.CNhs12998.10096-102C6	0.9059466141931207	0.8377779836954415
tpm.thalamus%20-%20adult%2c%20donor10196.CNhs13794.10168-103B6	0.936012138393025	0.9126771369020499
tpm.thalamus%2c%20adult%2c%20donor10252.CNhs12314.10154-103A1	0.9797020210862574	0.9559478870225354
tpm.thalamus%2c%20adult%2c%20donor10258%2c%20tech_rep1.CNhs14223.10370-105G1	0.9237726591386599	0.867286064994408
tpm.thalamus%2c%20adult%2c%20donor10258%2c%20tech_rep2.CNhs14551.10370-105G1	0.9238613291433395	0.9054801820725915
tpm.thalamus%2c%20newborn%2c%20donor10223.CNhs14084.10366-105F6	0.8709922025635166	0.8300630876660671
tpm.throat%2c%20adult.CNhs12858.10209-103G2	0.8826352543619425	0.8803624617260382
tpm.throat%2c%20fetal%2c%20donor1.CNhs11770.10061-101H7	0.8898350184461663	0.9054793727894666
tpm.thymic%20carcinoma%20cell%20line%3aTy-82.CNhs14139.10803-111A2	0.7840929486171048	0.765790631172111
tpm.thymus%2c%20adult%2c%20pool1.CNhs10633.10027-101D9	0.9225873022220189	0.8831269728805902
tpm.thymus%2c%20fetal%2c%20pool1.CNhs10650.10043-101F7	0.9107864130671954	0.8748787592719272
tpm.thyroid%20carcinoma%20cell%20line%3aKHM-5M.CNhs14140.10776-110G2	0.7667382170132961	0.7146317984335292
tpm.thyroid%20carcinoma%20cell%20line%3aTCO-1.CNhs11872.10783-110G9	0.7423204637895124	0.685997742909421
tpm.thyroid%2c%20adult%2c%20pool1.CNhs10634.10028-101E1	0.7961827153943237	0.7620048047139746
tpm.thyroid%2c%20fetal%2c%20donor1.CNhs11769.10060-101H6	0.9285562602678726	0.8766260015385189
tpm.tongue%20epidermis%20%28fungiform%20papillae%29%2c%20donor1.CNhs13460.10288-104F9	0.9115319661228498	0.7851559670670968
tpm.tongue%2c%20adult.CNhs12853.10203-103F5	0.8985620912709829	0.8453609665754621
tpm.tongue%2c%20fetal%2c%20donor1.CNhs11768.10059-101H5	0.9345355694610766	0.8465012464984023
tpm.tonsil%2c%20adult%2c%20pool1.CNhs10654.10047-101G2	0.8638051135152504	0.8374979717342369
tpm.trachea%2c%20adult%2c%20pool1.CNhs10635.10029-101E2	0.834401901395317	0.8583629092596046
tpm.trachea%2c%20fetal%2c%20donor1.CNhs11766.10058-101H4	0.860696922071094	0.8706486363782379
tpm.transitional%20cell%20carcinoma%20cell%20line%3aHs%20769%2eT.CNhs11837.10707-109H5	0.7716195409879667	0.7540260823858932
tpm.transitional-cell%20carcinoma%20cell%20line%3a5637.CNhs10735.10418-106C4	0.750565362256594	0.7214224931343034
tpm.transitional-cell%20carcinoma%20cell%20line%3aJMSU1.CNhs11261.10492-107B6	0.6770842535030962	0.6513919872069057
tpm.tridermal%20teratoma%20cell%20line%3aHGRT.CNhs11828.10694-109G1	0.882085936720092	0.8541295492334157
tpm.tubular%20adenocarcinoma%20cell%20line%3aSUIT-2.CNhs11883.10797-110I5	0.8248782771930315	0.6544017111482928
tpm.umbilical%20cord%2c%20fetal%2c%20donor1.CNhs11765.10057-101H3	0.8114245026533873	0.6882329829003084
tpm.uterus%2c%20adult%2c%20pool1.CNhs11676.10100-102D1	0.9242437687665479	0.9249580083219341
tpm.uterus%2c%20fetal%2c%20donor1.CNhs11763.10055-101H1	0.8513940737485248	0.8721417637436208
tpm.vagina%2c%20adult.CNhs12854.10204-103F6	0.88298470073463	0.8410903795255295
tpm.vein%2c%20adult.CNhs12844.10191-103E2	0.8981936910499204	0.8927064572296622
tpm.xeroderma%20pigentosum%20b%20cell%20line%3aXPL%2017.CNhs11813.10563-108A5	0.7440198766699281	0.6871161721879895
