# Supplementary material for: A computational modeling of pri-miRNA expression
Source: PLoS One. 2024 Jan 2;19(1):e0290768. doi: 10.1371/journal.pone.0290768 (PMC10760784; doi:10.1371/journal.pone.0290768)
Supplement: S8 Table — (tab delimited txt) available at https://doi.org/10.6084/m9.figshare.21578847.v5. (TXT) [file pone.0290768.s008.txt]

miRNA_name|TSS	the_number_of_target_mRNAs_in_2312_mRNAs(mirTarBase)	target_mRNAs_in_2312_mRNAs(mirTarBase)	the_number_of_target_mRNAs_in_associated_mRNAs(mirTarBase)	target_mRNAs_in_associated_mRNAs(mirTarBase)hypergeom_p_val(mirTarBase)	the_number_of_target_mRNAs_in_2312_mRNAs(TargetScan)	target_mRNAs_in_2312_mRNAs(TargetScan)	the_number_of_target_mRNAs_in_associated_mRNAs(TargetScan)	target_mRNAs_in_associated_mRNAs(TargetScan)	hypergeom_p_val(TargetScan)
hsa-mir-1181|chr19_10514132_10514332	1	FOXP1	0	NA	1.0	23	CDKN2B;CLCN2;CLIP2;COTL1;FOXP1;GPR153;ID3;ISLR;KLC2;LGI4;LNX1;MARVELD1;NABP1;PDLIM4;PPM1F;PPP1R15A;RGMA;STMN3;SYNM;TBC1D10C;TEF;TMPRSS2;ZNF703	0	NA	1.0
hsa-mir-1183|chr7_21467669_21467869	13	AMACR;CEP135;CRLF3;DDR2;FAM107B;GRAP2;HOXA7;HSPA4L;MEOX2;RACGAP1;SYNM;TMEM164;TNFSF15	1	CEP135	0.08653854199342811	489	ABAT;ABCA6;ABCG1;ACAT1;ACOT13;ACSL5;ADAM28;ADAP1;ADH1B;ADH5;ADNP2;AGMAT;AHCYL2;AKR1C1;AKT3;AMACR;ANK3;ANKRD22;ANKRD29;ANO6;ANXA2;AR;ARG2;ARHGAP29;ARHGAP32;ARL14EP;ARL5A;ARSJ;ART4;ASAP2;ATG5;ATP2B1;B3GALNT1;B3GNT5;BCAS1;BCL2;BDH2;BDNF;BHLHE41;BICC1;BID;BIRC3;BMP7;BNIP3;BNIP3L;BTLA;BTN3A3;C14orf132;C16orf54;C1GALT1;C1orf116;C3orf52;C3orf70;C9orf40;CA12;CASC4;CASP10;CAV2;CCDC170;CCDC6;CCDC8;CCDC80;C…	7	ABCG1;CEP135;KLF3;PLCE1;SP4;TMEM98;ZNF708	0.034940524154789925
hsa-mir-1204|chr8_128806644_128806844	1	ZBTB46	0	NA	1.0	134	ADAP1;AFAP1;ARHGAP27;ARHGEF37;BCL2;BNIP3;BOC;BSG;C1orf21;CA12;CACNB3;CAMK2N2;CCDC8;CCDC92;CCNG2;CD40;CDC42BPA;CDH13;CDS2;CFL2;CHKA;CHMP7;CHST3;CLIC4;COL1A1;CORO2A;CYB5R3;DHCR7;DPYSL3;DUSP6;EDN3;EFNA1;EID2B;EIF4EBP1;FADS3;FAM83H;FBLN2;FBXL2;FBXO21;FMN1;FMNL2;FOXF1;GALNT10;GATA3;GNAI2;GNG4;GNG7;GOT1;GPX3;GYS1;HEBP2;HLX;HSPG2;ICA1;IGSF3;IKZF3;IL16;IL2RB;ITGA3;JAM3;KCNG1;KCNIP3;LAX1;LGALS3BP;LGI4;LRR…	10	ARHGEF37;CCDC8;FMN1;GPX3;ICA1;PPP1R14C;SEZ6L2;SLC24A3;ST5;ZNF737	0.6496185647413152
hsa-mir-1237|chr11_64126578_64126778	37	BDKRB2;CALM3;CDH5;CLIC5;CLU;EFNB1;EMCN;FMNL2;FXYD1;GNAI2;KCNIP3;LSP1;MYH11;NDRG1;NEGR1;NFIX;NONO;NR3C1;PC;PCDHB2;PRRG4;PRSS8;RGS5;RNF157;RPS6KA3;SLC1A1;SPIB;SPOP;STAMBPL1;STMN3;TACC3;TNS1;TRIB3;TSKU;WAS;WASL;ZNF385A	2	NONO;PRRG4	0.7479179280309941	978	ABCC1;ABCC4;ABCG1;ABHD4;ABI3;ABR;ABTB2;ACADL;ACAT1;ACOT11;ACSM3;ACTN4;ACVR1B;ADAM19;ADAM28;ADAMTS1;ADAMTSL1;ADAMTSL4;ADAP1;ADARB1;ADCY5;ADIRF;ADRA2A;AFAP1;AIF1L;AIG1;AK3;AKAP5;AKNA;AKT3;ALDH4A1;AMACR;AMOTL1;ANGPTL2;ANK3;ANKRD29;ANO6;ANO9;ANTXR1;ANTXR2;ANXA11;AP2B1;APBB1;APOBR;APOL6;AR;ARAP1;ARHGAP27;ARHGAP29;ARHGAP32;ARHGAP6;ARHGEF19;ARHGEF2;ARID3B;ARL14EP;ARL4C;ARPC1B;ARPC2;ARRDC2;ARRDC3;ART4;AS…	72	ABR;ACADL;ACSM3;ADAM28;ADAMTSL1;ARPC1B;BCL10;BDNF;BTC;CAPN1;CASP10;CCDC6;CCNG2;CD82;CD83;CLEC2D;CMTM4;CRTC3;DAPK2;DERL3;FAM83H;FDXR;FLI1;FLVCR2;FMN1;FMOD;FOXM1;FZD1;GPR39;GYS1;HOXA4;HSPA12B;IQGAP2;KCNMA1;KIAA0040;KLC2;KLHL20;KREMEN1;LBH;LRRC42;LURAP1;MEX3B;MMP15;NEDD4L;NONO;NUAK2;PARVB;PARVG;PDCD1LG2;PHF12;PHLDA3;PRDM1;PROSER2;PRRG4;RACGAP1;RNASET2;RTN2;SEMA7A;SGPP2;SLC2A10;SLC7A6;SMIM6;SMOC2;SNX…	0.3364894567717274
hsa-mir-1248|chr3_186501289_186501489	22	BDKRB2;EMCN;FMNL2;KCNIP3;MFAP5;NEGR1;NONO;PRKCB;PRRG4;RGS5;RNF128;RNF157;RPS6KA3;SLC1A1;SPIB;SPOP;ST3GAL1;STAMBPL1;TNS1;TSKU;WAS;WASL	3	NONO;SPIB;WASL	0.12482895673808797	678	A4GALT;ABCC4;ABCG1;ABHD4;ABR;ACADL;ACSM3;ACSS3;ACTN4;ADAM28;ADAMTS1;ADAMTSL4;ADARB1;ADH1B;AFAP1;AFF4;AHCYL2;AIF1L;AIG1;AKAP5;AKT3;AMACR;AMOTL1;ANGPTL2;ANK3;ANKRD29;ANTXR1;ANTXR2;ANXA11;AP2B1;APBB1;APOL6;AR;ARAP1;ARHGAP32;ARL14EP;ARL4A;ARL4C;ARPC2;ARPC5L;ARRDC2;ARRDC3;ART4;ASS1;AZGP1;B3GALNT1;B3GNT5;BACE1;BAG2;BAMBI;BBS7;BBX;BCAS1;BCAS4;BCL11A;BCL2;BDKRB2;BDNF;BHLHE41;BID;BIRC3;BLVRA;BMPR2;BNIP3;C…	43	AKAP5;ARHGAP32;ARL14EP;CRTC3;DOK6;EPHA3;EPHA4;FBXO32;FGFR1;GAB2;IER5;IREB2;KPNA5;LRRC8C;MATR3;MBOAT2;MOCS2;NCALD;NEK9;NONO;NUDT12;PCP4L1;PRPF38B;PTGER2;PTGIS;REM1;RHBDL2;SALL1;SESTD1;SIN3B;SLC25A12;SMIM10;SNTB2;SPIB;ST13;STK38;TGFBR1;TMEM159;USP1;VSTM4;WASL;ZKSCAN8;ZNF431	0.2086492047147816
hsa-mir-1273f|chr1_53392840_53393040	0	NA	0	NA	1.0	723	ABAT;ABCA6;ABCC1;ABCG1;ABCG2;ABTB2;ACSF2;ACSS3;ACTN1;ACVR1B;ADAM19;ADAM28;ADAMTS1;ADARB1;ADH1B;ADHFE1;ADIRF;AFAP1;AGMAT;AGR2;AIG1;AK1;AK3;AKAP5;ALDH2;AMOTL1;ANGPTL2;ANKRD13A;ANO6;ANXA11;ANXA3;AP1S3;AP2B1;APCDD1;APOBEC3C;APOBEC3D;APOBEC3G;APOL6;AR;ARAP1;ARAP2;ARHGAP25;ARHGAP29;ARHGAP32;ARID3B;ARL14EP;ARPC2;ART4;AS3MT;ASAH1;ATP6V1E1;ATP8A1;AZGP1;BACE1;BAG3;BAMBI;BAZ2A;BBIP1;BCAS1;BCAS4;BCL10;BCL2;B…	33	ABAT;ACSF2;ADAM19;ADH1B;ANO6;ANXA11;ASAH1;BIRC3;CCDC6;CD74;CYP3A5;DUSP4;FAM111A;GPSM2;KLF5;LARP1;MAPK13;MFSD2A;MPV17L;NCMAP;OSBPL3;PHACTR2;PLEKHG2;RBM43;RRAGD;SEMA3G;SERPING1;SHMT1;SLC48A1;SPTBN1;TNFSF15;ZBTB46;ZNF703	0.49700941935243625
hsa-mir-1273g|chr1_53392840_53393040	0	NA	0	NA	1.0	980	ABCA6;ABCC4;ABCG1;ABCG2;ABHD3;ABHD4;ABL1;ABR;ACADL;ACAT1;ACOT11;ACSF2;ACSL5;ACSM3;ACSS3;ACTN1;ACTN4;ACVR1B;ADAM19;ADAM28;ADAMTSL1;ADAP1;ADCY5;ADH1B;ADH5;ADHFE1;ADRA1A;ADRA2A;AFF4;AGMAT;AHCYL2;AIG1;AK3;AKAP5;AKR1C1;AKT3;ALDH1B1;ALDH7A1;AMOTL1;ANKRD29;ANO6;ANTXR2;AP2B1;APCDD1;APOBEC3C;APOD;APOL6;AQP3;ARAP2;ARHGAP29;ARHGAP32;ARHGEF2;ARHGEF6;ARID3B;ARL14EP;ARL5A;ARPC2;ARRDC2;ARSJ;AS3MT;ASRGL1;ATF7IP;…	39	ACAT1;ACSF2;ADAM19;ADH1B;ADRA1A;ANO6;CCDC6;COQ9;CYTH3;DUSP4;EPB41L4B;GOLIM4;GPSM2;KIAA1324L;KLF5;MAPK13;MCOLN3;MFSD2A;MITF;MPV17L;MT1F;MYO5C;NCMAP;P2RY2;PDE4D;PHACTR2;PIGR;PLEKHG2;PNP;RBM43;RBPMS2;RRAGD;SDCBP2;SEMA3G;SERPING1;SHMT1;SLC48A1;TM7SF2;TNFSF15	0.8718646942481454
hsa-mir-1277|chrX_117479945_117480145	100	ABCC4;AHCYL2;ANTXR2;APOL6;AQP3;AR;ARHGAP21;ARSJ;BBX;BTG3;BTN3A3;BVES;C11orf74;C2;CA12;CA8;CAPN5;CCDC14;CCDC8;CCDC80;CCL11;CERCAM;CFL2;CLEC2D;COL8A1;COPS8;CRIM1;CSRP1;CYGB;DCLRE1C;DEPTOR;DUSP7;ENPP5;EPDR1;EPHA1;EPM2AIP1;EPOR;F2RL1;FAR2;FMNL2;FOXP1;FZD5;GIMAP7;HERPUD2;HIGD1A;HOOK1;HOXA9;IL6R;IRS1;KCNK1;KIAA1522;LARP1;LPAR3;MAP3K12;MARCH3;MCAM;MFAP5;MTURN;MYADM;NABP1;NEGR1;NONO;NR3C1;NRIP1;PALM;PALM…	9	ARHGAP21;BBX;BVES;HOXA9;KCNK1;MYADM;NONO;TRAF5;UNG	0.4969684044722421	922	ABCA6;ABCC1;ABCC4;ABCG1;ABCG2;ABHD3;ABHD4;ABR;ACSS3;ACTN4;ADAM28;ADARB1;ADCY5;ADH1B;ADH5;ADHFE1;ADRB1;AFAP1;AFF4;AHCYL2;AHNAK;AJUBA;AK3;AKAP5;AKAP7;AKAP9;AKT3;ALDH7A1;AMACR;ANGPTL2;ANK3;ANKRD22;ANO6;ANTXR2;ANXA4;AP1S3;APH1B;APOL6;AQP3;AR;ARAP1;ARAP2;ARHGAP21;ARHGAP29;ARHGAP32;ARHGAP6;ARHGEF6;ARL14EP;ARL4A;ARL4C;ARL5A;ARMCX1;ARPC2;ARRDC3;ARSJ;ASAP2;ASRGL1;ATF7IP;ATP2B1;ATP2C2;ATP8A1;B3GNT5;BAG2;BA…	79	ABHD3;ARHGAP21;BBX;BMP2;BVES;C1QTNF7;C1orf21;CALHM2;CCSER2;CD9;CDC42BPA;CLDN10;CPOX;DPY19L4;EPS8;FADS3;FAM83F;FBXL2;FGF2;FRMD6;FZD1;GNAL;HOXA1;HOXA9;HOXD8;ITGA2;KATNAL1;KCNK1;KCTD8;KLHL20;LMCD1;LOX;LSM11;LTBP2;MARK1;MCC;MEIS2;MEX3B;MYADM;NCALD;NFE2L3;NONO;NPR3;NR2F1;NTF3;OSBPL3;PCP4L1;PDCD1LG2;PDE7A;PHF13;PLCE1;PLS3;PPP1R3C;PRPF38B;PRPS2;RASSF9;RILPL1;SC5D;SMAD4;SNAI2;SORBS1;SWAP70;TESPA1;TM4SF1;…	0.5500814469658877
hsa-mir-1278|chr1_193091056_193091256	6	CEP135;HERPUD2;LBR;TM4SF1;TMEM164;YWHAZ	0	NA	1.0	299	ACAT1;ACOT13;ACSS2;AFF4;AKAP5;AKNA;AKT3;ANKRD29;APLP2;APOBEC3G;AR;ARG2;ARHGAP29;ARHGAP8;ARHGEF6;ARL14EP;AS3MT;ASAH1;ATF7IP;BBX;BCL10;BDNF;BICC1;BIRC3;BLVRA;BTLA;BVES;C11orf74;C1GALT1;C1orf21;C3orf70;C6orf141;CA12;CA8;CALD1;CASC4;CASP10;CAV2;CCDC14;CCDC80;CCNG2;CD38;CD3D;CD58;CDC37L1;CDKN2B;CEP135;CEP68;CFL2;CHRDL1;CLCN4;CLUAP1;CNPY4;COPS8;CPM;CRTAP;CX3CL1;CXCL14;CXXC4;CYP3A5;CYTIP;DCBLD2;DCLRE1C;…	18	AFF4;CRTAP;DPY19L4;FMNL2;HELLS;KCNN4;KLHL13;PHF12;PRPF38B;RAPH1;RGS2;SERINC5;STX11;STX6;TIFA;TNFAIP8;TNFSF15;TPST2	0.6404836558568214
hsa-mir-1281|chr22_41487710_41487910	26	APOL6;AR;CAMK2N1;CCDC6;CCDC69;CLU;CLUAP1;CYTH3;FAM216A;FGFR1;IFT22;MARVELD3;MPZ;PC;PCYOX1;PHLDA3;PRRT2;RHBDL2;RND2;SIT1;SMAGP;SPIB;TMEM154;TSHZ2;VSTM4;ZNF844	2	CCDC6;CLUAP1	0.4464948974689957	232	ABCG1;ABR;ACSF2;ADAP1;ADH1B;AK3;ANXA11;APLP2;APOL6;ARAP1;ARHGAP29;ARPC2;ART4;AS3MT;ATF7IP;AZGP1;B3GNT3;BHLHE41;BHMT2;BMPR2;C11orf96;C1orf21;CA12;CAMK2N1;CASP8;CCDC170;CCDC69;CCDC80;CCL5;CCND1;CD247;CD3D;CDR2L;CEP135;CEP68;CERCAM;CLEC10A;CLUAP1;CMBL;CMTM4;CORO2A;CRTC3;CXCR5;CYGB;CYTH3;DBN1;DBNDD1;DENND2A;DMKN;DNAJC18;DSG2;ECHDC3;EHD3;EID2B;EIF4EBP1;ELF3;EMP2;ETNK2;EXOC6B;EZR;FAM216A;FAM83D;FAM83F;…	11	ABR;ART4;BMPR2;CEP135;CLUAP1;GYPC;IMPA2;LDHD;MED28;TNFAIP8;VASH1	0.798525765432469
hsa-mir-1303|chr5_154062222_154062422	19	AHNAK;AR;ART4;ATF7IP;COLEC12;FNDC3A;FRS2;ILDR1;KREMEN1;MACC1;MET;MSRB3;NXPE3;PAG1;PGRMC1;PPIC;RHOBTB3;UBE2S;ZNF708	2	KREMEN1;PGRMC1	0.5472603415272889	578	ABCA6;ACADL;ACOT13;ACSL5;ACSS3;ADAM19;ADAM28;ADAMTSL1;ADAP1;ADARB1;ADCY5;ADH1B;ADH5;ADHFE1;ADNP2;AFAP1L2;AGMAT;AHCYL2;AK3;AKT3;ALDH1A2;AMACR;ANK3;ANKRD13A;ANTXR2;AOC3;AP1S3;APOBEC3G;AR;ARHGAP29;ARL14EP;ARL4A;ARL5A;ART4;AS3MT;ASAH1;ASAP2;ATF7IP;ATG5;ATP2B1;ATP8A1;B3GALT2;BACE1;BAG2;BAMBI;BBX;BCAS1;BCL2;BICC1;BMP2;BMP5;BMPR2;BNIP3;BNIP3L;BTLA;C1GALT1;C1QTNF7;C1orf115;C1orf21;C1orf216;C3orf18;C3orf7…	58	ADAM19;ADARB1;ARL4A;ASAH1;ATG5;BBX;BTLA;CD200;CD34;CLCN2;CRTC3;DPCD;DPY19L4;EXOC6B;F2RL1;FBXL2;FLRT2;GNAL;HOXA9;KCNG1;KREMEN1;MAP1B;MAP3K8;MAPK10;MFSD2A;MIA3;MYADM;MYO10;NEGR1;NR2F2;PDE3B;PDLIM4;PEA15;PGRMC1;PHACTR2;PLA2G5;PLEKHO1;PLS3;PML;PPP1R15A;PPP3CA;RAB23;RAPH1;RASSF6;RBMS2;SBSPON;SCN7A;SDC2;SEMA3C;SHMT1;SLC16A14;SMAD4;SPRY4;SYBU;TEF;TOM1L2;ZMYND11;ZNF844	0.30806489501161727
hsa-mir-1303|chr5_154062514_154062714	19	AHNAK;AR;ART4;ATF7IP;COLEC12;FNDC3A;FRS2;ILDR1;KREMEN1;MACC1;MET;MSRB3;NXPE3;PAG1;PGRMC1;PPIC;RHOBTB3;UBE2S;ZNF708	0	NA	1.0	578	ABCA6;ACADL;ACOT13;ACSL5;ACSS3;ADAM19;ADAM28;ADAMTSL1;ADAP1;ADARB1;ADCY5;ADH1B;ADH5;ADHFE1;ADNP2;AFAP1L2;AGMAT;AHCYL2;AK3;AKT3;ALDH1A2;AMACR;ANK3;ANKRD13A;ANTXR2;AOC3;AP1S3;APOBEC3G;AR;ARHGAP29;ARL14EP;ARL4A;ARL5A;ART4;AS3MT;ASAH1;ASAP2;ATF7IP;ATG5;ATP2B1;ATP8A1;B3GALT2;BACE1;BAG2;BAMBI;BBX;BCAS1;BCL2;BICC1;BMP2;BMP5;BMPR2;BNIP3;BNIP3L;BTLA;C1GALT1;C1QTNF7;C1orf115;C1orf21;C1orf216;C3orf18;C3orf7…	46	ACOT13;ADAM28;ADARB1;ANTXR2;C1QTNF7;CBS;CD163L1;CD34;CLCN2;COPS8;DOCK11;ELF4;EOGT;FBXL2;GCNT1;GIPC2;GNAL;HELLS;HOMER1;HPGD;HS1BP3;JAM2;KCNK1;MEIS1;METTL7B;MOB3B;MT1F;MYO10;NFE2L3;NUDT12;PARP11;PFKFB2;PLA2G5;PLEKHO1;PLXNC1;PPP3CA;PRDM1;RAB23;RASSF4;SGPP2;STX11;TFCP2L1;TMEM139;TMEM45B;TNFSF15;ZNF844	0.40601351147954035
hsa-mir-1306|chr22_20067688_20067888	30	AGMAT;APCDD1;APOBEC3D;AR;BCL10;C2;C6orf132;CMBL;CSRP1;DNAJC28;GJB1;LAX1;MBOAT2;MCC;PACS1;PARVB;PC;PEA15;RAB11FIP1;RNF157;RTN2;SAMD5;SMO;SMOC1;SOX7;TMEM109;TNFAIP2;XRCC2;ZNF431;ZNF486	0	NA	1.0	643	ABAT;ABCA6;ABCG1;ABTB2;ACTN4;ACVR1B;ADAP1;ADARB1;ADCY5;AFF4;AGMAT;AHCYL2;AIF1L;AK1;ALDH1A3;ALDH2;AMACR;AMOTL1;ANO6;ANTXR2;ANXA11;AP2B1;APCDD1;APH1B;APOBEC3D;APOL6;AR;ARAP1;ARHGAP10;ARHGAP32;ARHGEF37;ARID3B;ARL4C;ARL5A;ARRDC2;ART4;AS3MT;ASRGL1;ATP2A3;ATP8A1;AZGP1;B3GNT3;B3GNT5;BACE1;BAMBI;BAZ2A;BCAS1;BCAS4;BCL10;BDNF;BID;BIK;BMP7;BNIP3;BOC;BTN3A1;BVES;C11orf52;C1QTNF1;C1QTNF2;C1orf116;C1orf21;C1or…	26	ABTB2;AMOTL1;ARAP1;ATP2A3;BAZ2A;CCDC121;CDC37L1;CEP135;CPOX;ELF1;FAM114A1;FDXR;GCAT;IGSF3;IQCE;KCNN4;MYO1D;NECAB3;PRRX1;RAB23;RAI14;SLC9B2;STK32C;TLR6;TMEM53;ZBTB46	0.4222044722371327
hsa-mir-1343|chr11_34938098_34938298	60	AR;AS3MT;C2;C6orf132;CAPN1;CBS;CCDC6;CCDC69;CDCP1;DNAJC28;EFNA1;FAM229B;GEM;GNAI2;GPRC5B;HAND2;IER5;IKZF3;KCNK1;KLC2;KPNA5;LARP1;LGALS3;LGALS3BP;LIMD2;LXN;MARCKSL1;MDK;MOB3A;NCS1;NEK9;NPR1;PAG1;PLCXD2;PLXNA2;PXDC1;QSOX1;RPRM;RRAGD;RTL8A;SAMD5;SASH1;SECISBP2;SECISBP2L;SFRP1;SH3BP1;SIN3A;SLC47A1;SLC9A3R2;SMAGP;SOWAHA;SYNGR1;TGFBR1;TMEM109;TNFAIP8;TNFAIP8L3;XRCC2;YWHAZ;ZNF486;ZNF488	6	EFNA1;LGALS3;LGALS3BP;SMAGP;TMEM109;ZNF488	0.3184140734624547	1140	A4GALT;ABAT;ABCA6;ABCC1;ABCC4;ABCG1;ABCG2;ABHD4;ABL1;ABR;ABTB2;ACSF2;ACSS2;ACTN4;ACVR1B;ADAM19;ADAMTSL1;ADAMTSL4;ADAP1;ADH5;ADNP2;ADRA2A;AFAP1;AFF4;AGMAT;AGPAT2;AGR2;AHCYL2;AIF1L;AIG1;AJUBA;AK3;AKNA;ALDH1L1;ALDH7A1;AMACR;AMN1;AMOTL1;ANKRD13A;ANXA11;ANXA4;AP1S3;AP2B1;APBB1;APLNR;APLP2;APOBEC3C;APOBEC3D;APOBR;APOL6;AQP3;ARAP1;ARAP2;ARG2;ARHGAP27;ARHGAP29;ARHGAP32;ARHGAP4;ARHGEF37;ARHGEF6;ARID3B;ARL…	98	ABAT;ABCC4;ADRA2A;AGPAT2;ARG2;ARL14EP;ARL4D;ARL5A;AZGP1;BIK;BLVRA;BNIP3;C1QA;C4orf19;CASP8;CCDC80;CCL5;CELF2;DCLRE1C;DEF6;DERL3;DOCK11;EFNA1;EFNA4;EHF;EPHB4;ETV1;F10;FDXR;FLT3LG;FOXF1;FRA10AC1;FUT2;GNAI1;GNG2;GSTK1;HS3ST1;HSDL2;HSPA4L;IRAK1BP1;ITIH5;KALRN;LGALS3BP;LIPG;LRIF1;LYRM9;MARK1;MEOX1;METTL7B;MPV17L;MRAS;MRC2;MYADM;MYO10;NEO1;NOTCH3;OSBPL3;PARP10;PCIF1;PHF12;PLEKHO1;PMEPA1;POGZ;PRKCI;RAB1…	0.0751779812992564
hsa-mir-1469|chr15_96873847_96874047	1	MCL1	0	NA	1.0	31	ARHGAP32;BCL11A;BCL2;CAPN1;CEP135;DENND2A;EHBP1L1;FAAH;FAXC;GLIPR2;GNG7;HOXA1;IFI6;IL17RE;IL2RB;INHBB;IQCE;MCL1;NAPEPLD;NDRG1;NPHP1;PRRG2;RAB37;RAI1;RHOD;SCARF1;ST3GAL1;TMEM173;TMSB10;TRIM14;WASF2	0	NA	1.0
hsa-mir-148b|chr12_54718810_54719010	74	APBB1;APLP2;AR;BCL11A;BIK;BOC;C1GALT1;C2;CCDC92;CCL11;CCL28;CEP55;CLU;CLUAP1;COLEC12;CPA3;CPNE5;CRIM1;CTHRC1;EOGT;FOXP1;FZD5;GNAI2;HEY2;IGSF1;ITGB8;KCTD1;KCTD14;KIF23;LAMC2;LCA5;LOX;LOXL1;MCL1;NCS1;NDN;NDRG1;NME5;NONO;NXPE3;OVOL1;PIK3CG;PLS3;PPP1R15A;PRNP;PROX1;PTGER2;RAB34;RAPH1;RASSF6;RBM38;RGMA;RHOF;ROCK1;RORC;RTN4;SECISBP2;SECISBP2L;SESTD1;SLC12A7;SLC22A3;SMARCA1;SNAI2;STX6;TACC1;TMEM246;TMEM…	9	APLP2;CEP55;EOGT;NONO;PLS3;ROCK1;SECISBP2;STX6;TMEM47	0.0841553004174075	899	ABAT;ABCA6;ABCC1;ABCG1;ABCG2;ABI3;ABL1;ACSL5;ACVR1B;ADAM19;ADAM28;ADAMTS1;ADAMTSL1;ADAMTSL4;ADARB1;ADCY5;ADH1B;ADH5;ADHFE1;ADNP2;ADRA2A;AFAP1L2;AFF4;AGMAT;AIG1;AJUBA;AK3;AKAP7;AKNA;AKT3;AMOTL1;ANGPTL2;ANKRD13A;ANO6;ANO9;ANTXR2;ANXA11;ANXA4;AP1S3;AP2B1;APBB1;APCDD1;APLNR;APLP2;APOBEC3D;AR;ARAP1;ARAP2;ARHGAP10;ARHGAP21;ARHGAP29;ARHGAP32;ARHGEF37;ARL4A;ARL5A;ARPC2;ARPC5L;ARRDC2;ARRDC3;AS3MT;ASPHD1;A…	68	ACSL5;ADAMTS1;ADAMTSL4;ADH5;ADNP2;ANTXR2;ANXA4;APLP2;AZGP1;BAZ2A;C11orf74;CAV2;CCDC170;CD38;CEP55;CEP68;CETN2;CFL2;COQ9;DMKN;EIF4EBP1;EOGT;EPB41L2;EPDR1;EPHA4;FAM76B;FBXO32;FBXO36;FGF1;FGF7;GCNT1;GYS1;HEPH;HOMER1;HS3ST3B1;KIAA1217;KIF2A;MFGE8;MOCS2;MPP5;MT1F;MYCL;NPNT;NUDT12;P2RY1;PCDH10;PCDHB2;PKD2;PLS3;PPP2R1A;PRSS12;PTPRG;RACGAP1;ROCK1;RTKN;SEC23A;SETD3;SLC2A12;STAMBPL1;STX6;TCEAL1;TMEM9;TMSB1…	0.35874101439647127
hsa-mir-149|chr2_241375066_241375266	139	ABL1;ACADL;AR;ARPC2;ATP2A3;BCL10;BID;BVES;C2;CALD1;CAPN1;CBS;CCDC8;CCDC80;CCSER2;CD3D;CD4;CD40;CD40LG;CD5;CDCP1;CGN;CGNL1;CHRDL1;COL5A1;CPM;CRLF3;CRTAP;DBN1;DHX40;DMKN;DSE;DSEL;DUSP7;EFNB1;ERCC6L2;EZR;F2RL2;FAM216A;FAM83B;FAM83H;FBXL2;FGFR1;FHOD1;FLNA;FN3K;FOXM1;FSTL1;FZD5;GAPDH;GNG4;GOLIM4;GPC1;IER5;IKZF3;ITGA3;JCAD;KLC2;KREMEN1;LASP1;LAX1;LRRC42;MARCKSL1;MATR3;MICAL1;MOB3A;MORN4;MSL2;MYADM;MYH9…	1	GPC1	0.060121107266397605	1247	ABAT;ABCC1;ABCG1;ABCG2;ABHD4;ABI3;ABL1;ABR;ABTB2;ACADL;ACOT11;ACOT13;ACSF2;ACSS2;ACSS3;ACTN4;ACVR1B;ADAM19;ADAM28;ADAMTSL1;ADAP1;ADARB1;ADCY5;ADH1B;ADH5;ADHFE1;ADIRF;ADRA1A;ADRA2A;ADRB1;AEBP1;AFAP1;AFF4;AGPAT2;AHCYL2;AIF1L;AIG1;AJUBA;AK3;AKAP5;AKNA;AKT3;ALDH1A2;ALDH1B1;ALDH1L1;ALDH4A1;ALOX5;AMACR;AMN1;AMOTL1;ANGPTL2;ANKRD13A;ANKRD22;ANO6;ANO9;ANTXR1;ANTXR2;ANXA11;AOC3;AP1S3;AP2B1;APBB1;APCDD1;APH…	1	GPC1	0.5393598615907277
hsa-mir-15a|chr13_50656022_50656222	117	ACVR1B;AK1;AKT3;AMOTL1;AP2B1;AR;ARHGAP32;BACE1;BCL2;BDNF;BSG;BSPRY;BTN3A3;C2;CA8;CALD1;CARD8;CCDC8;CCDC80;CCND1;CD4;CDC37L1;CDKN2B;CDS2;CEP55;CHIC1;CLEC2D;CLIP4;CLU;CMTM4;CRIM1;DECR1;DMPK;DOCK11;ECHDC3;EPM2AIP1;EPOP;ETFRF1;FAM229B;FGF2;FGF7;FZD6;GABARAPL1;GNAL;GNG12;GRAMD2B;HEBP2;HEYL;HIGD1A;HSDL2;HSPA4L;IRAK1BP1;ITGA2;KIF23;KLC2;KLF4;LAMC1;LANCL1;LPP;LRIF1;LSM11;MCL1;MN1;NEGR1;NUCKS1;OCLN;OSBPL3…	7	GRAMD2B;KIF23;PDCD4;POU2AF1;RACGAP1;TWIST1;ZNRF1	0.6177523360395724	940	ABCC1;ABCG1;ABCG2;ABI3;ABL1;ABTB2;ACOT11;ACOT13;ACSL5;ACSS2;ACSS3;ACTN4;ADAM19;ADAM28;ADAMTS1;ADAMTSL1;ADAP1;ADARB1;ADCY5;ADNP2;ADRA2A;AFAP1;AFF4;AGPAT2;AHCYL2;AIG1;AJUBA;AKNA;AKT3;ALDH1A2;ALDH1A3;ALDH7A1;AMACR;AMOTL1;ANKRD13A;ANKRD29;ANO6;ANTXR2;ANXA11;AOC3;AP1S3;AP2B1;APCDD1;APH1B;APLNR;APLP2;APOL6;AR;ARAP1;ARAP2;ARHGAP10;ARHGAP29;ARHGAP32;ARHGEF37;ARHGEF6;ARL14EP;ARL4C;ARL5A;ARMCX1;ARPC2;ARSJ;…	53	ABCG1;ACOT13;ACTN4;ADAMTSL1;AIG1;ARHGEF6;ART4;B3GALNT1;BCL10;BIK;BTN3A1;CCDC3;CCL28;CENPW;CEP68;CMTM3;CNRIP1;CPOX;CXCR5;CYP2S1;EIF4EBP1;EPHA3;F2RL1;FCRL5;GDA;HHLA3;IGSF1;KCTD1;KIF23;KLHL13;MR1;NR2C1;NXPE3;PDCD4;PHF12;POLA2;POU2AF1;PRKCI;PTGER3;RAB11FIP1;RACGAP1;RASSF6;RAVER2;SELENBP1;SLC24A3;SOBP;THUMPD1;TNIK;VEGFC;WASL;ZBTB7C;ZNF670;ZNRF1	0.8842435117154319
hsa-mir-16-1|chr13_50656022_50656222	13	ATF7IP;BCL2;CCND1;DUSP5;GNG12;GNG2;GOLIM4;KITLG;MATR3;PLS1;TP53INP1;TWIST1;VEGFA	2	MATR3;TWIST1	0.19619532905979728	1220	ABCA6;ABCC4;ABCG2;ABHD3;ABI3;ABL1;ABTB2;ACOT13;ACSF2;ACSL5;ACSM3;ACSS2;ACSS3;ACTN1;ADAM19;ADAM28;ADAMTS1;ADAMTSL1;ADAP1;ADARB1;ADCY5;ADH1B;ADH5;ADNP2;ADRA2A;AFAP1;AFF4;AGMAT;AGPAT2;AGR2;AHCYL2;AIG1;AJUBA;AK3;AKAP5;AKAP7;AKAP9;AKNA;AKT3;ALDH1A2;ALDH1A3;ALDH1L1;ALDH2;ALDH7A1;AMACR;AMN1;AMOTL1;ANK3;ANKRD13A;ANKRD29;ANO6;ANTXR1;ANTXR2;ANXA11;AP1S3;AP2B1;APCDD1;APH1B;APLNR;APLP2;APOL6;AR;ARAP1;ARAP2;A…	78	ACOT13;ACSM3;ADAMTSL1;AIG1;AK3;ARHGEF6;ARL4A;ART4;B3GALNT1;BCL10;BCL11A;BIK;BIRC3;BTN3A1;C1GALT1;C6orf141;C9orf40;CAPN2;CCL28;CENPW;CEP68;CKAP2;CMTM3;CNRIP1;COL6A3;CPOX;CXCR5;CYP2S1;DCLRE1B;EIF4EBP1;F2RL1;FCRL5;GDA;HERPUD2;HLTF;IGSF1;KBTBD8;KCNJ8;KCTD1;KIF23;KLHL13;MATR3;MEIS2;MR1;NNAT;NPHP1;NR2C1;NXPE3;PCDH18;PDCD4;PDZRN3;PHF12;POLA2;PON2;POU2AF1;PRKCI;PTGER3;RAB11FIP1;RACGAP1;RASSF6;RAVER2;SELE…	0.46926894970549066
hsa-mir-17|chr13_91999948_92000148	203	ABL1;ACVR1B;ADARB1;AGMAT;AK1;AR;ARAP2;ARHGAP10;ARL5A;ARPC2;ARSJ;ATP2B1;BACE1;BBX;BCAS4;BCL2;BHMT2;BLVRA;BMPR2;BSCL2;BTG3;BTN3A1;BTN3A3;C2;C9orf40;CAMK2N2;CAPN1;CAV1;CAVIN1;CCDC6;CCL5;CCND1;CCSER2;CERCAM;CETN2;CFL2;CHIC1;CKAP2;CLIC4;CLIP4;CLU;CPE;CPOX;CROT;CRTC3;CTSA;CYB5A;CYBRD1;DCBLD2;DDX5;DNAJC28;DNMBP;DPYSL2;ENPP2;ENPP5;EPAS1;EPB41L2;ETV1;F10;F2RL1;FAM102A;FAM83D;FAS;FAXC;FBXL7;FBXO21;FMNL2;FN…	12	ACVR1B;BCL2;HSPA4L;KLF3;LIMA1;MAP3K12;PPP1R15A;RBL2;SMAD6;SPIB;VEGFA;ZNF107	0.13064888395308713	1174	ABAT;ABCA6;ABCC1;ABCG2;ABHD4;ABI3;ABL1;ABR;ACOT13;ACSF2;ACSS2;ACSS3;ACVR1B;ADAM19;ADAM28;ADAMTS1;ADAMTSL1;ADAP1;ADARB1;ADH1B;ADH5;ADHFE1;ADNP2;ADRA2A;AFAP1;AFF4;AGMAT;AHCYL2;AHNAK;AIF1L;AJUBA;AK1;AK3;AKAP5;AKAP9;AKT3;ALDH1A1;ALDH1A3;ALDH2;ALDH7A1;AMOTL1;ANGPTL2;ANKRD22;ANKRD29;ANO6;ANTXR1;ANTXR2;ANXA11;AP1S3;AP2B1;APCDD1;APH1B;APLNR;APOBEC3C;AQP3;AR;ARAP1;ARAP2;ARHGAP29;ARHGAP32;ARHGEF10;ARHGEF6;…	59	ACVR1B;ARL14EP;ATP2A3;BCL2;CA8;ELF3;ELF4;EPOR;FBLIM1;FBXO36;FCRL5;GCAT;GJA1;HSPA4L;IQCE;KAZN;KCNK5;KLF3;LIMA1;LPXN;LSM11;MAP3K12;MED28;MEX3B;NDOR1;ORC6;P2RY2;PABPC4L;PACS1;PHF12;PIP5K1B;PNP;PPP1R15A;PRDM1;PRPF38B;PTPN3;RAPH1;RBL2;RCOR1;RIMKLB;RND2;SIN3A;SLC25A12;SLC6A8;SMAD6;SPIB;STARD8;TIGD2;TNFAIP8;TPST2;VEGFA;XCL2;ZFP36L2;ZKSCAN8;ZNF107;ZNF213;ZNF251;ZNF558;ZNF670	0.02065560452328519
hsa-mir-1825|chr20_30795614_30795814	14	ABCC1;ETS1;PLEKHG2;PPM1F;PPP2R1A;QSOX1;RAB40C;SNTB1;TTLL1;UBE2S;VAV3;VPS37B;ZNF772;ZNF791	3	ABCC1;UBE2S;ZNF791	0.10142766111622568	524	A4GALT;ABAT;ABCA6;ABCC1;ABCG1;ACTN4;ACVR1B;ADAM19;ADRA1A;ADRA2A;AFAP1;AIF1L;AKAP7;AKNA;AKT3;ALDH2;ALDH7A1;AMOTL1;ANK3;ANKRD13A;ANO6;AOC3;AP1S3;AP2B1;APBB1;APH1B;APLNR;AQP3;AR;ARAP2;ARHGAP10;ARHGAP21;ARHGAP29;ARHGEF6;ARID3B;ARL14EP;ARL4A;ARPC5L;ARRDC3;AS3MT;ASAH1;ASRGL1;ATF7IP;AZGP1;B3GNT3;BAZ2A;BCAM;BCAS1;BCL10;BCL2;BICC1;BID;BMPR2;BNIP3L;BTC;C1GALT1;C1orf115;C1orf21;C3orf70;CA12;CAPN5;CBS;CCDC80…	41	ABCC1;AFAP1;AIF1L;ARAP2;ARID3B;ARL4A;BAZ2A;BMPR2;C1orf21;CEACAM1;CHST11;CORO2A;CRTAP;DGCR6;EHF;ERCC6L2;FBLN7;FMN1;GDPD5;GPR160;ID1;IRAK1BP1;ITPR3;LARP1;NDOR1;NQO1;PDE4D;PDE7A;PHLDA3;PRKACB;PYGB;RARA;RBMS3;ST6GALNAC2;STK38L;THBD;TRIP13;TSKU;UBE2S;ZNF709;ZNF791	0.6745048515675494
hsa-mir-185|chr22_20008530_20008730	64	ABL1;ACTN4;AHCYL2;APOBEC3C;AQP3;AR;ARHGEF6;BASP1;C11orf74;CALM3;CGN;CHRDL1;CHST11;COL1A1;CREB3L2;DENND2A;DUSP7;EFNA1;ENPP5;EPAS1;EZH2;FGFR1;FSCN1;GSTA4;KITLG;LASP1;LDHB;LPP;MATR3;MDK;MRAS;MZB1;OAS2;PALM;PALM2-AKAP2;PFKFB3;PLAC8;PLPP3;PRRT2;PTK7;RAB40C;RALBP1;RAPH1;RBM38;SEMA3F;SLC9A1;SPR;SPRY4;STK38;STX6;TES;TESPA1;TGFB1;TIGIT;TMEM109;TMEM184A;TMEM9;TMOD3;TSPYL4;VAV3;VEGFA;ZNF25;ZNF251;ZNF385A	3	LASP1;PLAC8;SPR	0.6323565032698496	1096	A4GALT;ABAT;ABCC1;ABCG1;ABCG2;ABHD4;ABI3;ABL1;ABR;ABTB2;ACSF2;ACSS2;ACTN4;ACVR1B;ADAM19;ADAMTSL1;ADAMTSL4;ADAP1;ADARB1;ADIRF;ADRA1A;ADRA2A;ADRB1;AFAP1;AFAP1L2;AGMAT;AGR2;AHCYL2;AIF1L;AIG1;AIM2;AK1;AKAP5;AKNA;AKT3;ALDH1B1;ALDH4A1;AMACR;AMOTL1;ANGPTL2;ANK3;ANKRD13A;ANKRD22;ANO6;ANTXR1;ANXA11;ANXA2;AOC3;AP1M2;AP1S3;AP2B1;APCDD1;APH1B;APLNR;APOBEC3C;APOBEC3D;APOBR;APOE;APOL6;AQP3;AR;ARAP1;ARHGAP25;AR…	53	ABTB2;APOBEC3D;ARL5A;ART4;ASS1;C1orf21;C2orf81;CA8;CACNB3;CAMK2G;CCDC6;CDC42BPA;CTSA;CYGB;DCLRE1B;DCLRE1C;EFNB1;FAM210B;FXYD5;HIST1H2BF;HSD17B14;IL17RE;KIAA0930;LASP1;MARVELD3;MBOAT2;MYCL;NDOR1;NDRG1;NECAB3;PFKFB2;PLAC8;PPM1M;PPME1;PRSS23;RENBP;SGPP2;SLC6A8;SOGA1;SORT1;STK10;TACC1;TBX3;TIFA;TMOD1;TPST2;TRPM4;VAT1;ZBTB7C;ZFP36L2;ZNF213;ZNF391;ZNF558	0.6821091003762132
hsa-mir-186|chr1_71546645_71546845	139	ADRB1;AGMAT;ALDH1B1;ANTXR2;AR;ARL4D;ATF7IP;BBS10;BCAS4;BHLHE41;BHMT2;BTLA;BTN3A3;C11orf74;C2;CAVIN1;CBR1;CCDC8;CCDC80;CCL5;CD109;CD9;CD96;CDH1;CGN;CHST11;CLDN23;CMTM4;CYBRD1;DBN1;DCBLD2;DLG3;DNAJB5;DSE;DSEL;DSP;ECHS1;EMP2;EZR;F2RL1;FBLIM1;FGF1;FGF2;FOXM1;FRS2;FXYD5;GAB2;GAREM1;GCSAM;GCSAML;GJA1;GNAI1;GNB5;GNG12;GOLIM4;HS3ST1;HSPA4L;ID4;ITGB8;JCAD;KIAA0930;KIAA1522;KLRD1;LBR;LDHB;LDHD;LIMA1;LPCAT1…	7	BTN3A3;PSAT1;SLC12A6;SMAD4;ST13;TOP1;ZNF708	0.15297196288030496	1301	ABCA6;ABCC1;ABCC4;ABCG2;ABL1;ABR;ACSF2;ACSS3;ACVR1B;ADAM19;ADAM28;ADAMTS1;ADAMTSL4;ADCY5;ADH1B;ADH5;ADRB1;AFAP1;AFAP1L2;AFF4;AGMAT;AHCYL2;AHNAK;AIG1;AJUBA;AK1;AK3;AKAP5;AKAP7;AKNA;AKT3;ALDH1A3;ALDH1B1;ALDH2;ALDH4A1;ALDH7A1;ALOX5;AMACR;AMOTL1;ANGPTL2;ANK3;ANKRD13A;ANKRD29;ANO6;ANTXR1;ANTXR2;ANXA11;ANXA4;AOC3;AP1S3;APCDD1;APLNR;APLP2;APOBEC3C;APOBEC3G;APOBR;APOL6;AQP3;AR;ARAP1;ARAP2;ARG2;ARHGAP21;A…	49	BBX;CCDC14;CEP68;CETN2;COL5A2;DOK6;DPYD;ELF1;EPB41L2;FILIP1L;HELLS;HSPA12B;IREB2;KHDRBS3;MAML2;MBOAT2;MIA3;MOCS2;MYOCD;PALM2-AKAP2;PCDHB12;PDE4D;PEA15;POLR3GL;PSAT1;PTBP2;RBM24;RBMS2;RFXAP;SALL2;SERINC5;SLC12A6;SLFN5;SMAD4;SOBP;ST13;STARD4;STON1;TMEM47;TNS1;TOP1;TRAF3IP1;TRIP13;USP1;ZKSCAN8;ZMYND11;ZNF507;ZNF708;ZNF791	0.05000818357712414
hsa-mir-188|chrX_49687125_49687325	39	ADRB1;AP2B1;AR;ART4;C2;C3orf52;CA8;CCR4;CDCA8;CISD1;ENPP5;FCMR;FZD8;GALNT10;GDPD5;HID1;ID1;IREB2;KREMEN1;MAP3K3;MBNL1;MN1;OSBPL1A;P4HB;PRNP;PXDN;REEP4;SEL1L3;SLC16A4;SLC1A5;SMO;SMOC1;SPOP;STK38;TMTC1;WAS;WASF3;ZCCHC24;ZNF791	6	FCMR;FZD8;MN1;OSBPL1A;SMO;ZNF791	0.1299623595348205	852	A4GALT;ABCA6;ABCG1;ABHD4;ABL1;ACAT1;ACOT11;ACTN1;ACVR1B;ADAM19;ADAM28;ADAMTS1;ADAMTSL1;ADAP1;ADARB1;ADCY5;ADH1B;ADH5;ADRB1;AFF4;AHCYL2;AIF1L;AIG1;AJUBA;AK3;AKNA;ALDH1A2;ALDH1A3;ALDH1B1;ALDH4A1;ALDH7A1;ALOX5;AMOTL1;ANGPTL2;ANK3;ANKRD29;ANTXR2;ANXA11;AP1S3;AP2B1;APH1B;APOL6;AQP3;AR;ARG2;ARHGAP29;ARHGAP32;ARHGEF25;ARHGEF37;ARL4A;ARL4C;ARL5A;ARPC2;ARPC5L;ARRDC3;ART4;ASRGL1;ATP2C2;ATP6V1E1;AZGP1;B3GAL…	84	ACTN1;AK3;APOL6;ARHGAP32;ASRGL1;BAG2;BARX2;BNIP3;C1GALT1;C1QTNF3;CACNB3;CCDC6;CD4;CDC37L1;CDC42EP1;CDH11;COL4A5;CROT;DAPP1;DDR2;DERL3;ELF4;EPM2AIP1;FGL2;FZD6;FZD8;GALNT3;GDA;GDF7;GNAL;HERPUD2;HOMER1;HOXD9;KCNE3;KCTD8;LAMC1;LRIF1;LZTFL1;MACC1;MCC;MET;MN1;NFE2L3;NR2F2;NRN1;NXPE3;OSBPL1A;PHF13;PLA2G2D;PMEPA1;POGZ;PRKG1;PRSS12;PTGER2;RELT;RMI2;RND2;RORC;SAMD5;SCNN1A;SETD3;SLC12A7;SLC16A14;SLC20A1;SLF…	0.138071835379802
hsa-mir-18a|chr13_91999948_92000148	83	ABR;AGMAT;APOL6;AR;ARAP1;AS3MT;ATP1A1;ATP6V1E1;BCL2;BSCL2;BVES;CA12;CCND1;CES2;CLU;COL4A1;CRIM1;DBN1;DDAH1;DDX5;DHCR24;ERRFI1;ETFA;EZR;FAM83F;FAS;FAXC;GCH1;GDF11;GPR55;HOXA9;HS3ST1;HSF2;HSPA4L;ID4;ITGA2;KIAA0930;LRIG3;MAPK13;MATR3;MCM5;MFAP2;MFSD2A;MYLK;NAA16;NDOR1;NEDD9;NEO1;NR3C1;P4HB;PDE4D;PIAS3;PMAIP1;PON2;PSAT1;PTEN;RAB23;RBM38;RNF157;ROBO4;RTL8A;SDC4;SERTAD3;SMAD4;ST6GAL1;STK4;STX12;SVIL;SY…	7	BCL2;HSPA4L;NAA16;NDOR1;PIAS3;ZFP36L2;ZNF670	0.05384959172216626	883	A4GALT;ABAT;ABCG1;ABL1;ABR;ABTB2;ACOT13;ACSF2;ACSS2;ACTN4;ADAMTSL4;ADAP1;ADARB1;ADCY5;ADH1B;ADH5;ADRA2A;ADRB1;AEBP1;AFAP1;AGMAT;AGPAT2;AIF1L;AJUBA;AKT3;ALDH1A2;ALDH4A1;ALDH7A1;AMACR;AMOTL1;ANK3;ANKRD13A;ANO6;ANTXR1;ANXA11;ANXA3;AP1M2;APBB1;APH1B;APLNR;APOL6;AQP3;AR;ARAP1;ARHGAP10;ARHGAP25;ARHGAP8;ARHGEF25;ARHGEF6;ARID3B;ARL4C;ARRDC2;AS3MT;ATP2C2;ATP6V1E1;ATP8A1;B3GALNT1;B3GNT3;BAG2;BAZ2A;BBS7;BBX…	42	ADAMTSL4;ALDH1A2;BAZ2A;BCL2;CA8;CLCN2;ELF3;EPOR;FBXO36;GPR153;HSPA4L;IQCE;KCNK5;LRRC1;LSM11;MAPK11;MEX3B;MST1R;NDOR1;P2RY2;PACS1;PHF12;PIAS3;PNP;PPP1R15A;PRPF38B;PTPN3;RAPH1;RCOR1;RIMKLB;RND2;SPIB;ST3GAL4;STARD8;TIGD2;TNFAIP8;TPST2;VEGFA;ZFP36L2;ZKSCAN8;ZNF107;ZNF670	0.14983303040506682
hsa-mir-193b|chr16_14396050_14396250	131	A4GALT;ACTN1;ACTN4;ADARB1;ALDH1A2;ALDH7A1;AMACR;APCDD1;AR;ART4;ATP1A1;BASP1;BMP7;C1QTNF2;C2;C6orf132;C9orf40;CAVIN1;CBS;CCND1;CD4;CDCA7;CDH1;CHDH;CLIC4;CMBL;COL4A1;COTL1;CRIM1;DDAH1;DOK2;EFHD1;EFS;ELK3;EPDR1;EPHX1;EPOP;ERRFI1;ETS1;EZH2;FAM111A;FLNA;FOXC1;FXYD5;GDF11;GIMAP2;GSTK1;HACD4;HASPIN;HELLS;IQCA1;KANK2;KCTD1;KCTD10;KREMEN1;KRT19;LAMC1;LASP1;LMCD1;LOX;LOXL1;LPCAT1;LXN;MACC1;MAP3K3;MCL1;MCM5…	6	ART4;EPHX1;ERRFI1;LXN;SHMT1;SINHCAF	0.9820440376760833	783	A4GALT;ABAT;ABCG2;ABL1;ACADL;ACOT11;ACSF2;ACSS2;ACSS3;ACTN4;ACVR1B;ADAM19;ADAM28;ADAMTS1;ADAP1;ADARB1;ADH1B;ADH5;ADHFE1;ADNP2;AFAP1;AFF4;AGMAT;AHCYL2;AIF1L;AJUBA;AK1;AK3;AKAP5;ALDH1A3;ALDH1B1;ALDH4A1;ALDH7A1;ALOX5;AMOTL1;ANK3;ANKRD13A;ANKRD22;ANKRD29;ANTXR1;ANTXR2;ANXA11;ANXA4;AP1S3;APCDD1;APLP2;APOBEC3C;AR;ARHGAP25;ARHGAP27;ARHGAP29;ARHGAP32;ARHGEF37;ARHGEF6;ARID3B;ARL4C;ARL4D;ARPC2;ARRDC3;ARSJ;…	62	ACVR1B;ALDH1A3;ANXA4;ARHGEF37;ART4;B3GNT3;BCAS4;BMPR2;BNIP3;C14orf132;CALHM2;CDC42EP1;CLIP1;CSDC2;DLG1;DSEL;DSG2;FAM83B;FDXR;FHL1;FLNB;FOXC2;GAMT;GPR39;IRAK1BP1;IRF6;KCNG1;KCNK1;KCNK5;KIAA0408;LPAR3;MORN4;NDOR1;NDRG1;NTN4;NXPH3;NYNRIN;OVOL1;PDE7A;PHF12;PHLDA3;PIAS3;PMEPA1;POU2AF1;PROSER2;PRSS22;PTPN3;RASD2;RBMS3;RHOF;SCNN1A;SGPP2;SHMT1;SIAH1;SLC1A1;SP4;SYNPO2;TIFA;TP53INP1;ZC3HAV1;ZNF14;ZNRF1	0.8996804325720202
hsa-mir-19a|chr13_91999948_92000148	126	ADRB1;ALOX5;AR;ARAP2;ARRDC3;ATG5;BAMBI;BMPR2;C2;C6orf132;CALM1;CASP1;CASP10;CCDC8;CCDC80;CCND1;CCSER2;CD38;CDH1;CEP55;CERCAM;CFL2;CLIC4;CLIP1;CMBL;CORO1C;CREB3L2;CXCR6;DBN1;DCBLD2;DHX40;DPYSL2;DSE;DSEL;EHD1;ENPP5;EOGT;ETS1;F10;FAM102A;FAM161B;FAM83D;FAS;FBLIM1;FNDC3A;FOXP1;FOXQ1;FRMD6;FRS2;FZD6;HOMER1;ITGA2;KCNJ2;KCTD1;KCTD10;KITLG;KLHL20;LOX;LPP;LXN;MAP3K3;MBNL1;MCC;MOB3B;MTF2;MTUS1;MYO10;NDRG1;…	6	FBLIM1;PABPC4L;RCOR1;SLC25A12;SLC6A8;ZNF107	0.4264131579897377	966	ABCA6;ABCC1;ABCG1;ABCG2;ABHD3;ABHD4;ABL1;ABR;ACAT1;ACOT13;ACSS3;ACTN1;ACTN4;ADAM19;ADAM28;ADAP1;ADARB1;ADCY5;ADH1B;ADH5;ADRB1;AFAP1;AGMAT;AHNAK;AIF1L;AIG1;AJUBA;AK1;AK3;AKAP5;AKAP7;ALDH1A2;ALDH7A1;ALOX5;AMACR;AMOTL1;ANK3;ANKRD22;ANKRD29;ANTXR1;ANTXR2;ANXA11;ANXA4;AP2B1;APCDD1;APH1B;APLNR;APOBR;APOL6;AR;ARAP1;ARAP2;ARHGAP21;ARHGAP27;ARHGAP32;ARHGEF6;ARL14EP;ARL5A;ARRDC2;ARRDC3;ARSJ;ART4;AS3MT;ASAP…	45	ALDH1A2;ARL14EP;BCAR3;BCL2;CA8;CLCN2;ELF3;FBLIM1;FBXO36;GJA1;GPR153;HSPA4L;IQCE;KAZN;KLF3;LIMA1;MAP3K12;MED28;MEX3B;ORC6;P2RY2;PABPC4L;PACS1;PHF12;PNP;PRDM1;RAI1;RAPH1;RBL2;RCOR1;SIN3A;SLC25A12;SLC6A8;SMAD6;SPIB;STARD8;TCFL5;TIGD2;TPST2;VEGFA;ZKSCAN8;ZNF107;ZNF251;ZNF253;ZNF558	0.17658778212269477
hsa-mir-19b-1|chr13_91999948_92000148	20	CASP1;CASP10;CASP8;CCND1;CD38;CMBL;CORO1C;CXCR6;EOGT;ETS1;FAM161B;ITGB8;LPP;MAP3K3;MOB3B;MYO10;P2RY1;RHOBTB3;TCN2;ZFAND1	0	NA	1.0	968	ABCA6;ABCC1;ABCG1;ABCG2;ABHD3;ABHD4;ABL1;ABR;ACAT1;ACOT13;ACSS3;ACTN1;ACTN4;ADAM19;ADAM28;ADAP1;ADARB1;ADCY5;ADH1B;ADH5;ADRB1;AFAP1;AGMAT;AHNAK;AIF1L;AIG1;AJUBA;AK1;AK3;AKAP5;AKAP7;ALDH1A2;ALDH7A1;ALOX5;AMACR;AMOTL1;ANK3;ANKRD22;ANKRD29;ANTXR1;ANTXR2;ANXA11;ANXA4;AP2B1;APCDD1;APH1B;APLNR;APOBR;APOL6;AR;ARAP1;ARAP2;ARHGAP21;ARHGAP27;ARHGAP32;ARHGEF6;ARL14EP;ARL5A;ARRDC2;ARRDC3;ARSJ;ART4;AS3MT;ASAP…	45	ALDH1A2;ARL14EP;BCAR3;BCL2;CA8;CLCN2;ELF3;FBLIM1;FBXO36;GJA1;GPR153;HSPA4L;IQCE;KAZN;KLF3;LIMA1;MAP3K12;MED28;MEX3B;ORC6;P2RY2;PABPC4L;PACS1;PHF12;PNP;PRDM1;RAI1;RAPH1;RBL2;RCOR1;SIN3A;SLC25A12;SLC6A8;SMAD6;SPIB;STARD8;TCFL5;TIGD2;TPST2;VEGFA;ZKSCAN8;ZNF107;ZNF251;ZNF253;ZNF558	0.18120849754787194
hsa-mir-20a|chr13_91999948_92000148	173	ACVR1B;AGMAT;AR;ARAP2;ARPC2;ARSJ;ATP2B1;BAMBI;BBX;BCAS4;BCL2;BHMT2;BID;BMPR2;BSCL2;BTG3;BTN3A1;BTN3A3;C2;C9orf40;CAMK2N2;CAV1;CAVIN1;CCDC6;CCL5;CCND1;CCSER2;CEP120;CERCAM;CFL2;CHIC1;CKAP2;CLIC4;CLIP4;CLMP;CMTM4;CPOX;CRIM1;CROT;CRTC3;CTSA;CYB5A;CYBRD1;DCBLD2;DDX5;DNAJC28;DPYSL2;ENPP5;EPAS1;ETV1;F10;F2RL1;FAM102A;FAM83D;FAXC;FBXL7;FBXO21;FGF7;FLNA;FMNL2;FNBP1;FNBP1L;FOXC1;FOXJ3;FOXL1;FOXQ1;FRMD6;FR…	12	ACVR1B;BCL2;GJA1;HSPA4L;KLF3;LIMA1;MAP3K12;RBL2;SMAD6;SPIB;VEGFA;ZNF107	0.05092797109341594	1075	ABAT;ABCA6;ABCG1;ABCG2;ABHD4;ABR;ACADL;ACOT13;ACSF2;ACSS3;ACVR1B;ADAM19;ADAM28;ADAMTSL1;ADAP1;ADARB1;ADH1B;ADH5;ADHFE1;ADNP2;ADRA2A;AFAP1;AFF4;AGMAT;AHCYL2;AHNAK;AJUBA;AK1;AK3;AKAP5;AKAP9;AKT3;ALDH1A2;ALDH1A3;ALDH2;ALDH7A1;AMACR;AMOTL1;ANK3;ANKRD13A;ANKRD22;ANKRD29;ANO6;ANTXR1;ANTXR2;ANXA11;AP1M2;AP1S3;AP2B1;APCDD1;APH1B;APOBEC3C;AQP3;ARAP2;ARHGAP29;ARHGAP32;ARHGEF10;ARHGEF37;ARHGEF6;ARL14EP;ARL4…	50	ACVR1B;ALDH1A2;ARL14EP;BCL2;CA8;ELF3;FBLIM1;FBXO36;FCRL5;GCAT;GJA1;GRAMD1C;HSPA4L;ID1;KAZN;KLF3;LIMA1;LPXN;LSM11;MAP3K12;MED28;ORC6;P2RY2;PABPC4L;PACS1;PHF12;PIP5K1B;PNP;PRDM1;PRPF38B;PTPN3;RAPH1;RBL2;RCOR1;RND2;SLC25A12;SMAD6;SPIB;STARD8;TIGD2;TNFAIP8;TPST2;VEGFA;XCL2;ZFP36L2;ZKSCAN8;ZNF107;ZNF213;ZNF558;ZNF670	0.15470790014190786
hsa-mir-22|chr17_1619440_1619640	36	AR;ARHGAP21;ARSJ;BDNF;BMP7;BSG;BTN3A3;CAMK2N1;ERBB2;ERBB3;F2RL2;FOXP1;HIST1H2BF;KCTD1;KCTD10;LGALS1;LRRC1;MAOA;MMP14;NET1;NR3C1;PMAIP1;PTEN;RCOR1;RGS2;SOGA1;ST13;TACC1;TBX3;TCEAL1;TNS1;TRAF3IP1;VCAM1;WWC1;YWHAZ;ZNF431	2	NR3C1;SOGA1	0.6105236925265373	911	ABAT;ABCA6;ABCC1;ABHD3;ABHD4;ABI3;ABL1;ABR;ABTB2;ACOT13;ACSF2;ACSS2;ACSS3;ACVR1B;ADAM19;ADAM28;ADAMTS1;ADAMTSL1;ADAP1;ADARB1;ADH5;AFAP1;AFAP1L2;AFF4;AGMAT;AGR2;AIF1L;AIG1;AK3;AKNA;AKT3;ALDH1B1;ALDH7A1;AMOTL1;ANGPTL2;ANK3;ANKRD13A;AOC3;AP2B1;AR;ARHGAP21;ARHGAP27;ARHGAP29;ARHGAP32;ARHGAP4;ARHGEF2;ARHGEF37;ARID3B;ARL4A;ARL5A;ARRDC2;ARRDC3;ARSJ;ART4;AS3MT;ASAP2;ASRGL1;ASS1;ATF7IP;ATP2B1;ATP6V1E1;ATP8…	52	ABCC1;ABL1;ACSF2;AFAP1L2;ART4;ASS1;ATP2B1;B3GNT5;BCL2;C1QTNF7;C2orf81;CCDC3;CDCA8;CDS2;CMBL;DCLRE1C;EDNRA;EHD1;FAM76B;FRMD6;FSTL1;HOMER1;IRAK1BP1;ITGA8;ITGB8;KAZN;LAMC1;LY75;LY75-CD302;MCL1;MXI1;NECAB3;NFATC4;NR3C1;PFKFB2;PIK3R1;PRKG1;RASSF4;RBL2;RBMS2;SETD3;SLC9A1;SLFN5;SPNS2;TES;TNFRSF1B;TRIB2;TTC22;WTIP;XRCC2;ZNF391;ZNF737	0.47737139114332283
hsa-mir-221|chrX_45629535_45629735	55	ABHD3;ABL1;AKT3;AR;ATP6V1E1;BAG3;BNIP3;BNIP3L;CARD8;CDKN1C;CLIC5;CNRIP1;CROT;CTSA;CXCL12;DDAH1;EFEMP2;EMP2;ENPP1;ETS1;EVL;FLNA;FNBP1;FSCN1;GALNT3;GJA1;IL6R;IQCE;LDHB;LDOC1;LPP;MAPK10;MBD2;MBNL1;MEOX2;MMP2;MYLIP;NRIP1;PLEKHG2;PPP1R14C;PRNP;PTEN;RACGAP1;RBMS2;RCOR1;RECK;RRAGD;SDC4;SLC39A10;TCEAL1;TIMP3;TNKS2;UNC5B;ZKSCAN8;ZNF486	1	SDC4	0.8817679925489698	958	A4GALT;ABAT;ABCG1;ABCG2;ABHD3;ABI3;ABL1;ABR;ABTB2;ACADL;ACOT11;ACOT13;ACSS2;ACTN4;ACVR1B;ADAM28;ADAMTS1;ADAMTSL1;ADARB1;ADCY5;ADH1B;ADH5;ADHFE1;ADNP2;ADRA1A;ADRA2A;AFAP1;AFF4;AGMAT;AGPAT2;AGR2;AIG1;AKAP5;AKNA;AKT3;ALDH1A1;ALDH1A2;ALDH1B1;ALDH7A1;AMACR;AMOTL1;ANGPTL2;ANK3;ANTXR2;ANXA11;ANXA3;AOC3;APLP2;APOBEC3C;APOL6;AQP3;AR;ARAP1;ARAP2;ARHGAP27;ARHGAP29;ARHGAP32;ARHGEF10;ARHGEF37;ARID3B;ARL14EP;A…	37	ABCG1;ADAMTSL1;ARL14EP;CDC37L1;CHST7;CSPG4;DDX5;DUSP6;EDNRA;EFHC2;EHF;ETV1;FAM111A;FAM216A;HERPUD2;HEYL;HOXA9;MYOCD;NCS1;NEDD9;NFATC4;P2RY2;PARP4;PNP;SDC4;SLIT2;SNN;STK38L;TGFBR1;TLN1;TMEM109;TNFAIP2;TNFAIP8;VCL;WSB1;ZFP36L2;ZNF507	0.45790066502274535
hsa-mir-222|chrX_45629538_45629738	51	ABCG2;AKT3;C2;CAST;CDKN1C;CEP55;CKAP2;CLDN23;COL4A5;COL5A2;DBN1;DUSP5;EFHD2;EPB41L2;ETS1;EZR;FBXO21;FGF2;FLNA;GALNT3;GJA1;GNAI2;GNG2;GOLIM4;KITLG;LGALS3;LGALS3BP;LXN;MAP1B;MKRN3;MYLIP;OSBPL10;PKP2;PLXNC1;PPP1R14C;PPP2R1A;PRDM1;PRNP;PTEN;RBMS2;RECK;SLC25A10;SORT1;TCEAL1;TIMP3;TLN1;VCL;ZMYND11;ZNF131;ZNF708;ZNF772	4	CKAP2;DUSP5;TLN1;VCL	0.12278477769576207	790	ABAT;ABCA6;ABCC4;ABCG2;ABHD3;ABTB2;ACADL;ACOT11;ACSL5;ACSS3;ACVR1B;ADAM28;ADAMTS1;ADAMTSL1;ADARB1;ADH1B;ADH5;ADHFE1;ADNP2;AFAP1;AFF4;AGMAT;AHCYL2;AHNAK;AIG1;AJUBA;AK3;AKAP5;AKAP9;AKT3;ALDH1A1;ALDH1A2;ALDH1B1;ALDH1L1;AMACR;AMN1;AMOTL1;ANGPTL2;ANK3;ANTXR1;ANTXR2;ANXA3;AP1S3;APLNR;APOL6;AQP3;AR;ARAP1;ARAP2;ARHGAP29;ARHGEF10;ARHGEF37;ARL4A;ARL4C;ARL5A;ARRDC2;ARSJ;ASAP2;ATF7IP;ATP1A1;ATP6V1E1;ATP8A1;B…	40	ADAMTSL1;CD302;CDC37L1;CHST7;CKAP2;CYTH4;DDX5;DUSP5;DUSP6;EDNRA;EFHC2;EHF;ELK3;ETV1;FAM111A;FAM216A;HEYL;HOXA9;MYOCD;NCS1;NFATC4;NRP1;P2RY2;PALM2-AKAP2;PARP4;PNP;RAB37;SLIT2;SNN;STK38L;TGFBR1;THBD;TLN1;TNFAIP8;VCL;WSB1;ZFP36L2;ZNF251;ZNF507;ZNF559	0.013336327956939387
hsa-mir-2276|chr13_24734778_24734978	60	ACADL;AK3;ANTXR1;ANTXR2;APCDD1;AR;ATP2B1;BDKRB2;C1orf21;C1orf210;C2;CCDC6;CCDC69;CDH5;CLIC5;CLU;CLUAP1;CMBL;COL5A3;CXCL14;DHCR24;DNAJC28;ERCC6L2;ETS1;FAM210B;FAM83D;FOXL1;FRMD6;GALNT10;GYS1;HEYL;MACC1;MATR3;MSL2;MYADM;MYOC;MYOCD;NUCKS1;PC;PFKM;PHLDA3;PIGR;PPIC;PTGIS;PYCARD;QPRT;RGS5;RND2;SGPP2;SLC1A5;SPOP;VANGL2;VAT1;VSIG2;VSTM4;WNT4;WWC1;ZNF391;ZNF431;ZNF488	3	DHCR24;SLC1A5;ZNF488	0.7902773532110876	1008	A4GALT;ABAT;ABCA6;ABCG1;ABCG2;ABR;ABTB2;ACADL;ACAT1;ACSF2;ACSS2;ACTN4;ACVR1B;ADAM19;ADAM28;ADAMTSL1;ADAMTSL4;ADARB1;ADHFE1;AEBP1;AFAP1;AFF4;AGPAT2;AHCYL2;AHNAK;AIF1L;AIG1;AJUBA;AK3;AKAP5;AKAP7;AKT3;ALDH1A2;ALDH1L1;ALDH7A1;AMACR;AMOTL1;ANKRD13A;ANKRD22;ANO6;ANTXR1;ANTXR2;ANXA11;AOC3;AP1M2;APBB1IP;APCDD1;APH1B;APLNR;APLP2;APOBEC3C;APOL6;AR;ARAP1;ARHGAP10;ARHGAP25;ARHGAP27;ARHGAP32;ARHGEF10;ARHGEF19…	70	ABAT;APLNR;ARAP1;BCL2;BMP7;C1QTNF3;CCND1;CLSTN3;CYYR1;DAPK2;DERL3;DHCR24;EPAS1;F2RL1;FAAH;FAM102A;FBLIM1;FBXL2;FLT3LG;FOXA1;FOXF2;FXYD5;GNG7;HS3ST1;IP6K3;ISYNA1;ITGA3;KITLG;LAX1;LPAR5;LURAP1;LYRM9;MAML2;METTL7B;MFSD2A;NET1;NYNRIN;OVOL1;PAG1;PALM2-AKAP2;PDE9A;PIK3IP1;PMEPA1;PROX1;PRRX1;RAP1GAP;RAPGEFL1;RARA;RASEF;RNF150;ROR2;SASH1;SERINC5;SLC1A5;SLC25A12;SLITRK6;SOWAHA;SYTL2;TEF;TMEM184A;TRIB2;TRI…	0.458157620657825
hsa-mir-23a|chr19_13953542_13953742	63	ACSS3;ACTN4;ADAM28;AR;AS3MT;BTLA;C2;C6orf132;CAMK2N2;CCDC6;CCDC69;CD302;CDH1;CNN2;CXCL12;DDX5;DNAJC28;DSTN;DYNC2LI1;FAM229B;FAS;FLNA;FOXA1;FOXM1;FZD5;GJA1;GJC1;GRK2;HIP1R;HNF1B;IKZF3;IL6R;KLF3;LDHB;MAP1B;MYH10;NAV2;NEK9;PPARG;PPARGC1A;PPIC;PTEN;RGS5;SAMD5;SERPING1;SLC1A5;SLC22A3;SMAGP;SPR;SPRY2;STAMBPL1;SWAP70;TLR6;TNFAIP3;TNFAIP8;TOP1;VAV3;VCAM1;XRCC2;ZBTB46;ZNF25;ZNF253;ZNF385A	6	AR;GRK2;KLF3;SWAP70;TLR6;ZBTB46	0.0352134938962339	975	ABCA6;ABCC1;ABCC4;ABCG2;ABHD4;ACSS2;ACSS3;ACTN4;ACVR1B;ADAM19;ADAM28;ADAMTSL4;ADARB1;ADCY5;ADH1B;ADH5;ADNP2;ADRA2A;AFF4;AGMAT;AIF1L;AIG1;AJUBA;AKAP5;AKT3;ALDH1A1;ALDH1A2;ALDH7A1;AMACR;ANK3;ANKRD29;ANTXR2;ANXA11;ANXA2;ANXA4;AP1S3;AP2B1;APBB1IP;APCDD1;APH1B;APLNR;APLP2;APOL6;AR;ARHGAP27;ARHGAP32;ARHGAP6;ARHGEF10;ARHGEF2;ARHGEF37;ARHGEF6;ARID3B;ARL14EP;ARPC2;ARRDC2;ARRDC3;ARSJ;ART4;AS3MT;ASAH1;ASPN;…	49	AJUBA;AP1S3;AR;C3orf70;CCDC170;CD69;CDK13;CDS1;DOCK10;DUSP4;EFHC2;EPOR;FAM102A;FAM102B;FAM13A;GRASP;HDAC10;HS3ST1;ID3;IRF8;KAZN;KCNMB1;KIF2A;KLF3;LAX1;LIMA1;LY9;MCL1;MGLL;P2RY2;PPP3CA;PTGER2;RAB40C;RCOR1;SASH1;SCN7A;SKAP2;SORT1;SOX13;ST8SIA4;SWAP70;TACC1;TERF2IP;TLR6;TNIK;TTC9;WIPF1;YWHAZ;ZBTB46	0.014623336638644083
hsa-mir-23b|chr9_97767080_97767280	71	ABCC1;ABCC4;ACAT1;ACSS3;ACTN4;ADAM28;AMOTL1;AS3MT;ATF7IP;ATP1A1;BTLA;C2;C6orf132;CA2;CA8;CAMK2N2;CCDC6;CCDC69;CD302;CDCA8;CLU;CLUAP1;CMTM4;CNN2;DNAJC28;DNMBP;DSTN;DYNC2LI1;ETS1;FAM229B;FLNA;GAPDH;GJA1;GJC1;GRK2;HK1;IKZF3;ITPR3;KIF1BP;LASP1;LBR;MAP1B;MET;NAV2;NEK9;PPIC;PRKACB;PTEN;RBPMS;RBPMS2;RGS5;RRAGD;SAMD5;SERPING1;SLC1A5;SLC22A3;SMAGP;STAMBPL1;STAT5B;SWAP70;TLR6;TNFAIP3;TNFAIP8;VAV3;VCAM1;WDR…	3	CCDC6;CLUAP1;DSTN	0.8935749087088385	975	ABCA6;ABCC1;ABCC4;ABCG2;ABHD4;ACSS2;ACSS3;ACTN4;ACVR1B;ADAM19;ADAM28;ADAMTSL4;ADARB1;ADCY5;ADH1B;ADH5;ADNP2;ADRA2A;AFF4;AGMAT;AIF1L;AIG1;AJUBA;AKAP5;AKT3;ALDH1A1;ALDH1A2;ALDH7A1;AMACR;ANK3;ANKRD29;ANTXR2;ANXA11;ANXA2;ANXA4;AP1S3;AP2B1;APBB1IP;APCDD1;APH1B;APLNR;APLP2;APOL6;AR;ARHGAP27;ARHGAP32;ARHGAP6;ARHGEF10;ARHGEF2;ARHGEF37;ARHGEF6;ARID3B;ARL14EP;ARPC2;ARRDC2;ARRDC3;ARSJ;ART4;AS3MT;ASAH1;ASPN;…	65	ABHD4;ADH5;ADRA2A;APLP2;ARHGAP27;BAMBI;BCAM;BNIP3L;BVES;C1QTNF2;CASC4;CCDC6;CHST3;CLEC1A;CLIC5;CLUAP1;CRISPLD1;DPT;DPY19L4;DPYSL3;DSTN;EDIL3;EGFR;ERCC6L2;FAM124B;FBLN7;FLRT3;FZD3;GDF11;GNG4;GPX8;GREM1;HAND2;ITGA8;KITLG;MBOAT2;MEIS1;MRC2;MYO5C;NUAK2;NUDT10;PDZRN3;PIK3R1;PRELP;PTGER3;PYGB;PYGM;QPRT;RHOBTB2;RIPK4;SERINC5;SH3YL1;SMAD9;SPRY2;SYPL1;TFCP2L1;TMEM159;TMOD1;TNFRSF19;TOM1L2;TRNP1;UVRAG;VDR;…	0.796791314204071
hsa-mir-24-1|chr9_97767080_97767280	10	ANGPTL2;AR;FOXM1;GPT;LARP1;NFIX;PARVA;RACGAP1;SKAP2;TPM4	0	NA	1.0	922	A2M;ABAT;ABCA6;ABCG1;ABCG2;ABHD4;ABR;ACADL;ACOT11;ACOT13;ACSF2;ACSS3;ACTN4;ACVR1B;ADAM19;ADAM28;ADH1B;ADH5;ADHFE1;ADRA1A;AFAP1;AGMAT;AGPAT2;AGR2;AIF1L;AIG1;AJUBA;AK1;AKAP5;AKNA;AKT3;ALDH1A2;ALDH1B1;ALDH1L1;ALDH4A1;ALDH7A1;AMN1;ANK3;ANKRD22;ANO9;AOC3;AP1M2;AP1S3;AP2B1;APCDD1;APH1B;APOBEC3C;APOBEC3D;APOBR;APOL6;AR;ARAP1;ARHGAP27;ARHGAP32;ARHGEF2;ARHGEF37;ARL14EP;ARL5A;ARPC2;ARPC5L;ARRDC2;ART4;AS3MT…	65	ABHD4;ACOT11;ADH5;AFAP1;ARHGAP27;ATG5;BAMBI;BBIP1;BNIP3L;BVES;C3orf18;CALM1;CASC4;CAST;CCDC6;CHIC1;CLEC1A;CLUAP1;CRIM1;DPT;DPY19L4;DPYSL3;DSTN;EDIL3;EGFR;ERCC6L2;FAM124B;FAM162B;FDXR;FRMD6;FZD3;GAS7;GDF11;GNG4;GPX8;GREM1;HIP1R;IDH2;IREB2;ITGA8;JPH2;KANK2;LMBR1L;MAPK3;MEIS1;MRC2;NUAK2;PDGFRB;PPARG;PRELP;RHOBTB2;SEMA6A;SEMA7A;SH3GL1;SHMT1;SMAD9;SYPL1;TFCP2L1;TMEM159;TNFRSF19;TOM1L2;TRNP1;TTC22;UVRA…	0.5831074862139691
hsa-mir-24-2|chr19_13953542_13953742	10	AR;BCL2;LARP1;NFIX;PARVA;RACGAP1;SKAP2;SPR;SPRY2;TPM4	2	AR;SKAP2	0.05613962599901078	922	A2M;ABAT;ABCA6;ABCG1;ABCG2;ABHD4;ABR;ACADL;ACOT11;ACOT13;ACSF2;ACSS3;ACTN4;ACVR1B;ADAM19;ADAM28;ADH1B;ADH5;ADHFE1;ADRA1A;AFAP1;AGMAT;AGPAT2;AGR2;AIF1L;AIG1;AJUBA;AK1;AKAP5;AKNA;AKT3;ALDH1A2;ALDH1B1;ALDH1L1;ALDH4A1;ALDH7A1;AMN1;ANK3;ANKRD22;ANO9;AOC3;AP1M2;AP1S3;AP2B1;APCDD1;APH1B;APOBEC3C;APOBEC3D;APOBR;APOL6;AR;ARAP1;ARHGAP27;ARHGAP32;ARHGEF2;ARHGEF37;ARL14EP;ARL5A;ARPC2;ARPC5L;ARRDC2;ART4;AS3MT…	36	A2M;AJUBA;AP1S3;AR;ARL5A;ATF7IP;BCL10;C3orf70;CCDC170;CDK13;CXCR5;EPOR;FAM102B;GALNT10;HS3ST1;KAZN;KCNMB1;KCNQ1;KIF2A;LAX1;P2RY2;PLEKHG2;PLK3;RAB40C;RCOR1;SASH1;SETD3;SH3GL1;SKAP2;SLC24A3;SLC9A3R1;ST8SIA4;TACC1;TMTC1;TNIK;YWHAZ	0.5658187453053227
hsa-mir-26b|chr2_219264489_219264689	273	ABCA6;ABCG2;ACSF2;ACVR1B;ADAMTS1;ADARB1;ADGRE5;ADGRG6;ADRA2A;AFAP1;AGMAT;AKAP5;ANXA3;AP1S3;AR;ARAP2;ARID3B;ARL4A;ARL4C;ARL5A;ASPN;ATP1A1;ATP2B1;BACE1;BAG3;BATF;BID;BLVRB;BMPR2;BTN3A3;C1QTNF1;C1orf21;C1orf210;C2;CA2;CAB39L;CASP8;CAV1;CAV2;CBLC;CCDC170;CCDC181;CCND1;CCR6;CCSER2;CDH1;CDH5;CDKN2D;CES2;CHMP7;CHST7;CISH;CKS2;CLIC2;COL15A1;COL4A2;COL4A5;COL5A1;COLEC12;COPZ2;COQ9;CPM;CRIM1;CRYL1;CXCR6;CY…	26	ASPN;C2;FARP1;FN1;GDF11;KCTD14;LARP1;LOX;MAP1B;MCC;MGP;NABP1;PC;PCOLCE2;PIK3CG;SDC3;SECISBP2;SELENBP1;SMAD6;SPRY2;TCEAL1;TEAD3;TRIB3;TUSC3;VIM;ZNF772	0.33581696860142013	884	ABAT;ABCA6;ABCC1;ABCC4;ABHD4;ABR;ACADL;ACAT1;ACOT13;ACSS2;ACSS3;ADAM19;ADAM28;ADAMTS1;ADH5;ADNP2;AFAP1;AFAP1L2;AGMAT;AGR2;AHCYL2;AIF1L;AIG1;AJUBA;AK1;AK3;AKAP5;AKAP7;AMACR;AMOTL1;ANGPTL2;ANK3;ANKRD22;ANO9;ANTXR1;ANTXR2;ANXA11;APCDD1;APOBEC3C;APOL6;ARAP1;ARAP2;ARHGAP21;ARHGAP29;ARHGAP32;ARHGEF37;ARHGEF6;ARL14EP;ARL4A;ARL4C;ARPC2;ARRDC2;ARSJ;AS3MT;ASPN;ASRGL1;ATG5;ATP2A3;ATP2B1;ATP6V1E1;ATP8A1;B3GA…	78	ABCC1;ADNP2;AK3;APCDD1;ARHGAP21;ASPN;ASRGL1;ATP2A3;BTLA;C11orf74;C9orf40;CA8;CCDC6;CCNG2;CCR4;CD109;CHST11;CISD1;CORO1C;CREB3L1;DBNDD2;DNAJB5;EIF4EBP1;EMB;EOGT;EPB41L4B;EPOR;FAM161B;FAS;FN1;FOXC1;FZD1;GDF11;GNG4;GPR160;GREM1;GSTM5;HEBP2;HNF1B;HOXD8;HOXD9;HSPA4L;JPH2;LARP1;LOX;MAP1B;MCC;MEIS1;MMP14;MXRA7;NABP1;NFIX;NLRP1;PIK3CG;PON2;PPARGC1A;PPP2R1A;PROM2;PTGDR;QSOX1;RAB40C;RGMA;RTN2;SERPINE2;SIN3…	0.45892785434681627
hsa-mir-27a|chr19_13953542_13953742	74	AR;ARL4C;BAG2;BMPR2;BNIP3;C2;CAB39L;CCND1;CEP55;CYB5A;DPYD;DUSP5;DYNC2LI1;EFHD2;EGFR;EZH2;FHL2;FNDC3A;FOXJ3;FSTL1;GATA3;GCSAM;GLCCI1;GNB5;GNG12;GREM1;GYS1;ID4;KCTD1;KCTD14;LBR;LIMA1;LPCAT1;MACC1;MAP1B;MET;MXI1;NR2F2;OSBPL10;PC;PIK3CG;PINK1;PLA2G2D;PMAIP1;PPARG;PPIC;RABGAP1;RARA;REM1;SEMA6A;SEMA7A;SERTAD3;SFRP1;SLC46A3;SLC6A8;SMAD4;SNCG;SP4;SPIB;SPR;SPRY2;TBC1D9;TGFBR1;TIGD2;TMSB10;TP53INP1;TUBB2A…	6	AR;LIMA1;NR2F2;TMSB10;YWHAZ;ZFP36	0.06817801405839317	939	ABAT;ABCC1;ABCC4;ABCG1;ABHD4;ABL1;ABTB2;ACADL;ACAT1;ACOT11;ACOT13;ACSL5;ACTA2;ADAM19;ADAM28;ADAMTSL1;ADAP1;ADH1B;ADH5;ADRB1;AFAP1;AFAP1L2;AFF4;AGMAT;AIF1L;AKAP5;AKAP7;AKT3;ALDH1A2;ALDH1A3;ALDH1B1;ALDH4A1;ALDH7A1;AMACR;AMOTL1;ANK3;ANKRD13A;ANKRD22;ANO6;ANO9;ANTXR2;ANXA11;AP2B1;APCDD1;APH1B;APLNR;APOE;APOL6;AR;ARAP1;ARHGAP10;ARHGAP21;ARHGAP27;ARHGAP29;ARHGAP32;ARHGEF37;ARHGEF6;ARID3B;ARL4C;ARL4D;AR…	43	AR;ARL5A;ATF7IP;CCNG2;CDK13;CDS1;CYTIP;EHD1;EPOR;FAM102A;FAM102B;FAM13A;GALNT10;HDAC10;HS3ST1;ID3;IRF8;KCNMB1;KCNQ1;KLF3;LATS2;LAX1;LPAR5;MCL1;MGLL;NR2F2;NRIP1;P2RY2;PLEKHG2;PTGER2;RAB40C;SASH1;SETD3;SKAP2;SORT1;ST8SIA4;SWAP70;TACC1;TLR6;TMSB10;TNIK;TTC9;ZFP36	0.11420943198573136
hsa-mir-27b|chr9_97767080_97767280	69	ADAM19;AR;BAG2;BMPR2;BNIP3;C2;CAB39L;CALM3;CDH1;CDH11;CDH2;CDH5;CX3CL1;DPYD;DUSP5;DYNC2LI1;EDNRA;EFHD2;EGFR;FHL2;FNDC3A;FOXJ3;FOXP1;GCSAM;GLCCI1;GNG12;GYS1;HIP1R;ID4;LBR;LPCAT1;LRIG3;MACC1;MAP1B;MET;NR2F2;OSBPL10;PC;PINK1;PLA2G2D;PLK2;PMAIP1;PPARG;PPIC;PTGER3;RABGAP1;SEMA6A;SERTAD3;SLC25A5;SLC46A3;SMAD4;SNCG;SNX10;SPIB;ST14;TBC1D9;TGFBR1;TIGD2;TMSB10;TMTC1;TP53INP1;VDR;VEGFC;WAS;WASL;YWHAZ;ZFP36;…	7	EGFR;HIP1R;PPARG;PTGER3;SEMA6A;VDR;WASL	0.21835701915838948	915	ABAT;ABCC1;ABCC4;ABL1;ABTB2;ACADL;ACOT11;ACOT13;ACSL5;ACSS3;ACTA2;ADAM19;ADAM28;ADAMTSL1;ADAP1;ADARB1;ADH1B;ADH5;ADHFE1;ADRA1A;ADRB1;AEBP1;AFAP1;AFAP1L2;AFF4;AGMAT;AIF1L;AJUBA;AKAP5;AKAP7;AKT3;ALDH1A3;ALDH4A1;ALDH7A1;AMOTL1;ANK3;ANKRD22;ANO6;ANTXR1;ANTXR2;AP1S3;AP2B1;APCDD1;APH1B;APLNR;APOL6;AR;ARAP1;ARHGAP10;ARHGAP21;ARHGAP29;ARHGAP32;ARHGEF37;ARHGEF6;ARID3B;ARL4C;ARL4D;ARPC2;ARRDC2;ARRDC3;ARSJ;…	67	ABL1;ACOT11;ADH5;ADRB1;AFAP1;BAMBI;BBIP1;BICC1;BNIP3L;BVES;CAV1;CCDC92;CHIC1;CLEC1A;CLIC5;CLIP4;CRIM1;DPY19L4;DSP;DSTN;EDIL3;EDN3;EFS;EGFR;ENPP1;FBLN2;FBLN7;FLRT3;FRMD6;FZD3;GAS7;GDF11;GREM1;IREB2;ITGA8;JPH2;KANK2;KCTD8;KITLG;MBOAT2;MGP;MKRN3;MORF4L2;NUAK2;PDCD1LG2;PDGFRB;PIK3R1;PLXND1;PPARG;PPP1R3C;PTGER3;SEMA6A;SEMA7A;SFRP2;SHMT1;SMAD9;SMOC2;SPRY2;STK39;TBX3;TFCP2L1;TMOD1;TRNP1;TUBB6;VDR;WASL;Z…	0.4196474681193069
hsa-mir-2861|chr9_130547663_130547863	12	CCND1;CLU;CREB3L2;EFHD2;EGFR;EMB;LASP1;LY6E;PACS1;PHLDA3;VDR;ZNF488	0	NA	1.0	570	A4GALT;ABAT;ABCA6;ABCG1;ABHD4;ABL1;ABR;ABTB2;ACADL;ACOT13;ACSF2;ADAMTSL4;ADAP1;ADARB1;ADCY5;ADRA2A;AFAP1;AFAP1L2;AGPAT2;AK1;AK3;AKNA;ALDH1A2;ALDH1B1;ALDH4A1;ALDH7A1;ANKRD13A;ANKRD29;ANO6;ANXA11;APH1B;APOBR;APOL6;AR;ARAP1;ARAP2;ARHGAP25;ARHGAP32;ARHGAP4;ARHGEF37;ARL4C;ARPC5L;ARRDC2;AS3MT;ASRGL1;ASS1;ATF7IP;ATP2A3;ATP2C2;AZGP1;B3GALNT1;B9D1;BAG2;BATF;BCAM;BCAS4;BDH2;BDNF;BMP7;BTLA;C11orf74;C14orf13…	52	ABCG1;ACSF2;AGPAT2;ANXA11;ARHGAP4;ARRDC2;ASS1;B9D1;CLIC5;CXCR5;DERL3;ECHDC3;EHD3;ERG;ESAM;FAM107B;FCRL5;FMN1;GFOD1;GIPC2;HSD11B2;LIPH;LRRC8A;MAPK13;MED28;MFNG;MFSD2A;MN1;MOB3B;NCMAP;PLA2G2D;PPM1F;RAB11FIP1;RAB40C;RELT;RNF157;RPS6KA3;SDC3;SEMA3F;SHE;SLAMF6;SLCO2A1;SMIM6;SSX2IP;STK38;TFCP2L1;TGFB1;TRABD;TRIP13;WWC1;ZBP1;ZNF486	0.049313386169063396
hsa-mir-301a|chr17_57232348_57232548	77	ACTN4;ATF7IP;C3orf18;CCR6;CEP55;CERCAM;CFL2;CHIC1;CLIC4;CLIP1;CYBRD1;DCBLD2;DEPTOR;DPYSL2;ENPP5;EOGT;ERBB2;ERBB3;F10;F2RL1;FAM114A1;FOXQ1;FZD6;HABP4;HLA-DOA;KCTD1;KCTD10;KIF1BP;KLRD1;KREMEN1;MBNL1;MCC;MEOX2;MOCS2;MYH11;MYLIP;NABP1;NDRG2;NUCKS1;OCLN;PPP1R14C;PRNP;PRRG4;PRSS23;PRUNE2;PTEN;QSOX1;RAB11FIP1;RAB34;RACGAP1;RBM43;RFXAP;RRAGD;SECISBP2;SECISBP2L;SLC12A7;SLC9A3R2;SLFN5;SMAD4;SMO;SMOC1;SNTB1…	5	CEP55;MOCS2;RACGAP1;RFXAP;ZNF616	0.21929160955723132	884	ABAT;ABCA6;ABHD3;ACTG2;ACTN4;ACVR1B;ADAM19;ADAM28;ADAMTS1;ADARB1;ADH1B;ADH5;ADNP2;AFAP1;AIF1L;AIG1;AKAP7;AKNA;ALDH1A3;ALDH1B1;ALDH2;ALDH4A1;AMN1;AMOTL1;ANKRD22;ANTXR1;ANTXR2;ANXA11;ANXA4;AP2B1;APCDD1;APLP2;APOL6;AR;ARAP1;ARAP2;ARHGAP10;ARHGAP21;ARHGAP29;ARHGAP32;ARHGEF19;ARHGEF37;ARL14EP;ARL4A;ARL5A;ARPC2;ARRDC2;ARRDC3;ART4;ATF7IP;ATP2A3;ATP2B1;ATP6V1E1;ATP8A1;AZGP1;B3GNT3;B3GNT5;BACE1;BAG2;BAG3;…	34	AMN1;BAG3;C11orf74;C1GALT1;CEP55;CLUAP1;COL5A2;COL6A3;EIF4EBP1;EMP2;FOXL1;FRMD6;GATA3;KIAA1217;KLHL20;MOCS2;NEK9;NPHP1;NRP1;PIAS3;PIFO;POLR3GL;PTGDR;RACGAP1;RFXAP;RHOBTB2;RILPL1;RIMKLB;SC5D;SLIT2;TOM1L1;USP1;VCL;ZNF616	0.7771186187347325
hsa-mir-30b|chr8_135844460_135844660	134	ACADL;APLP2;AR;B3GNT5;BCL10;BCL2;BVES;C2;C6orf132;CD3D;CD5;CDC37L1;CDCA7;CDCP1;CDH1;CGN;CGNL1;COL5A1;CPM;CRLF3;CRTAP;CTHRC1;CXXC4;DDAH1;DHX40;DMKN;DSE;DSEL;EFNB1;ELOVL4;ERCC6L2;ERG;F2RL2;FAM83B;FERMT2;FOXA1;FRS2;FUT2;GCSAM;GNAI2;GNG4;HABP4;HEY1;HOXA1;IER5;IKZF3;IREB2;ITGA3;KCNK5;KLC2;KLF4;KREMEN1;LARP1;LAX1;LMBR1L;LPCAT1;MARCKSL1;MATR3;MBNL1;MBOAT2;MIA3;MKRN3;MORN4;MSL2;MTF2;MYADM;MYH11;MYH9;MYLI…	13	CGN;CGNL1;ERCC6L2;HOXA1;IER5;MIA3;MORN4;NCMAP;RHOF;ST3GAL5;TCTN2;TES;VASH1	0.2517310769425904	1162	ABAT;ABCA6;ABCC1;ABCC4;ABCG1;ABCG2;ABHD4;ABI3;ABL1;ABR;ABTB2;ACADL;ACOT13;ACSF2;ACSM3;ACSS3;ACTN1;ACTN4;ACVR1B;ADAM19;ADAM28;ADAMTSL1;ADAP1;ADARB1;ADH1B;ADH5;ADHFE1;ADIRF;ADNP2;ADRA1A;ADRA2A;ADRB1;AFAP1;AFAP1L2;AFF4;AGMAT;AHCYL2;AHNAK;AIF1L;AIG1;AJUBA;AK3;AKAP5;AKNA;AKT3;ALDH1B1;ALDH1L1;ALDH2;ALDH4A1;AMOTL1;ANKRD13A;ANKRD22;ANO9;ANTXR1;ANTXR2;ANXA11;ANXA2R;AP1S3;AP2B1;APBB1;APCDD1;APH1B;APLNR;APL…	89	ADRA1A;ADRB1;AFF4;AP2B1;BAZ2A;BSPRY;C2orf72;CASP8;CCNG2;CD82;CENPH;CGNL1;CLUAP1;CPED1;CREB3L2;EMB;EMP2;EPB41L4B;EPHA3;ERCC6L2;FMN1;FNBP1;FYN;FZD10;GCNT1;GLCCI1;GMFG;GNG2;GPX2;GRASP;HLX;HOXA1;HSPA4L;IER5;ITGA8;KANSL1L;KIF2A;KLHL20;KLRD1;LPAR3;LPAR5;LRIF1;MIA3;MORN4;NAALAD2;NAV2;NCMAP;NDNF;NR2C1;NR3C2;NYNRIN;OAS2;P2RY1;PDE7A;PFKFB2;PHF6;PLAC8;PLEKHG2;RBPMS2;REEP1;RHOF;RNF150;SEMA4C;SH3BP1;SIGIRR;SL…	0.6768967474796734
hsa-mir-30d|chr8_135844468_135844668	77	APLP2;AR;ATG5;ATP1A1;BAMBI;BNIP3;BNIP3L;CDC37L1;CDH1;COLEC12;COPS8;DDAH1;DENND5A;DHX40;ENPP5;EOGT;EPB41L4B;EZH2;FAM107B;FOXA1;FOXP1;FRS2;FZD6;GALNT10;GCSAM;GNAI2;GNAL;GOLIM4;HABP4;HS3ST1;IER5;IREB2;JCAD;KIAA1324L;KREMEN1;LARP1;LMBR1L;LPCAT1;MAATS1;MAP1B;MARCKSL1;MCL1;MIA3;MKRN3;MSL2;MTF2;MYLIP;NCMAP;OLFML2A;PC;PCDH10;PHF13;PLEKHO2;PPP1R14C;PRDM1;PREPL;RAB31;RBMS2;RPA2;SEMA6A;SETD3;SH3GL1;SINHCAF;…	7	EPB41L4B;IER5;MIA3;NCMAP;SINHCAF;ST3GAL5;VASH1	0.40382232643355415	1081	ABAT;ABCA6;ABCC1;ABCC4;ABCG1;ABCG2;ABHD3;ABL1;ABR;ABTB2;ACOT13;ACSL5;ACSM3;ACSS3;ACTN1;ADAM19;ADAM28;ADARB1;ADH1B;ADH5;ADNP2;ADRA2A;ADRB1;AEBP1;AFAP1L2;AFF4;AGMAT;AHCYL2;AHNAK;AIG1;AJUBA;AK1;AKAP5;AKAP9;AKNA;AKT3;ALDH1A3;ALDH1B1;ALDH2;ALDH7A1;AMACR;AMOTL1;ANGPTL2;ANKRD13A;ANKRD22;ANKRD29;ANTXR1;ANTXR2;ANXA11;ANXA2R;AP1S3;AP2B1;APH1B;APLNR;APLP2;APOBEC3C;APOBEC3D;APOL6;AR;ARAP1;ARAP2;ARHGAP29;ARHG…	77	ADRB1;AFF4;AP2B1;ARRDC3;C2orf72;CCNG2;CD82;CENPH;CGNL1;CLUAP1;CPED1;EMB;EMP2;EPB41L4B;EPHA3;ERCC6L2;FAM76B;FMN1;FNBP1;FOXJ3;FYN;FZD10;GCNT1;GDPD3;GLCCI1;GNG2;HLX;HOXA1;HOXD9;HSPA4L;IER5;ITGA8;JAM3;KANSL1L;KIAA0895;KLHL20;KLRD1;LPAR3;LRIF1;LTBP1;MIA3;NAALAD2;NCMAP;NDNF;NR3C2;P2RY1;PCDHB10;PDE7A;PFKFB2;PHF6;PINK1;PLAC8;PLEKHG2;POGZ;REEP1;RNF150;SCN7A;SLC27A6;SLC7A6;SMPDL3B;SOWAHA;SPIN4;ST3GAL5;TGFB…	0.9085677029908685
hsa-mir-3115|chr1_23345898_23346098	3	RTL8C;STK4;TLN1	0	NA	1.0	298	ABCA6;ACSS2;ACTG2;ADAM19;ADAMTS1;AFF4;AGMAT;AHCYL2;ALDH1A1;ALDH1A2;AMACR;ANK3;ANKRD29;ANTXR2;AP2B1;APOD;AR;ARHGAP25;ARHGAP29;ARHGAP32;ARHGAP6;ARSJ;ASAH1;ATF7IP;ATG5;B3GALNT1;BACE1;BDKRB2;BDNF;BIRC3;BMP7;BNIP3;BSPRY;BTC;BTN3A3;C11orf52;C11orf74;C1orf116;C1orf21;CA8;CAMK2G;CCDC170;CCDC6;CCDC68;CD40;CD47;CD74;CDC42EP1;CDH11;CDKN2C;CDR2L;CELF2;CFL2;CHIC1;CISD1;CLDN1;CLDN10;CLEC1A;CLEC2D;CLIP3;CMTM3;C…	13	ANK3;ARHGAP29;DUSP4;ILDR1;KITLG;KLHL13;PFKFB4;REEP1;SLC9B2;SLITRK3;TNKS2;VANGL2;WASF2	0.981388680169865
hsa-mir-3122|chr1_212209022_212209222	52	ACADL;AR;BAMBI;BCL10;CCDC8;CCDC80;CD3D;CD5;CDCP1;CGN;CGNL1;COL1A1;CPM;DSE;DSEL;ERCC6L2;FGF2;FOXC1;FUT2;GALNT10;GNG4;HIST1H2BF;ITGA3;KCNK5;LMBR1L;MOB3A;MORN4;MYH9;NPR1;OSBPL10;PDGFB;PIGR;PLLP;PPP1R16B;PRICKLE1;PRRG4;RASSF9;RBM43;RBMS2;RHOF;SCD5;SIT1;SLC1A5;SP140L;STARD8;STK4;TES;TLN1;TTLL1;TYRO3;ZNF703;ZNF708	3	CGN;GNG4;KCNK5	0.37381252237996715	688	ABCA6;ABCG2;ABI3;ABR;ACADL;ACAT1;ACOT13;ACSL5;ADAMTSL1;ADH5;ADHFE1;ADIRF;ADRA1A;AFAP1;AGMAT;AHCYL2;AIG1;AJUBA;AKNA;AKT3;ALDH1B1;ALDH1L1;ANK3;ANKRD22;ANKRD29;ANTXR2;AP1S3;APBB1;APH1B;APLNR;APOBEC3C;APOBEC3D;APOL6;ARAP1;ARHGAP29;ARHGAP32;ARID3B;ARL4C;ARL5A;ARPC2;ARRDC2;AS3MT;ASAP2;ATP2B1;ATP6V1E1;ATP8A1;B3GALT2;BAG2;BAMBI;BAZ2A;BBIP1;BBS7;BBX;BCAS1;BCAS4;BCL10;BCL11A;BDH2;BHMT2;BID;BLVRA;BOC;BSPRY;…	24	B3GALT2;BBX;CA8;CCDC14;CCDC6;CYYR1;DDAH1;FCRL5;GDF11;GNG4;KCNK5;LPAR2;MATR3;NDNF;OCLN;ORC6;PFKFB2;POLA2;PRPF38B;PRPS2;SIX4;XRCC2;ZNF548;ZNF835	0.8897552263707214
hsa-mir-3125|chr2_12856974_12857174	29	AMOTL1;AQP3;ATP6V1E1;C1QTNF1;C1orf115;C2;CCDC8;CCDC80;CD4;CMTM4;CPE;DBN1;DCBLD2;DDR2;DUSP7;HDGFL3;LGALS3;LGALS3BP;PDGFB;PLA2G5;RPS6KA3;SC5D;SDC2;TSKU;TUBB2A;VAMP8;WAS;WASL;YAP1	0	NA	1.0	725	A4GALT;ABAT;ABCA6;ABHD4;ABL1;ACVR1B;ADAM19;ADAMTS1;ADAMTSL1;ADARB1;ADH1B;ADH5;ADRB1;AFAP1;AFAP1L2;AFF4;AGMAT;AGR2;AHCYL2;AHNAK;AIG1;AK1;AKAP5;AKNA;AKT3;ALDH1A2;ALDH1A3;ALDH7A1;AMOTL1;ANK3;ANKRD29;ANO6;ANTXR1;ANTXR2;ANXA11;AOC3;AP2B1;APCDD1;APH1B;APLNR;APOBEC3C;APOE;APOL6;AQP3;AR;ARHGAP29;ARHGAP32;ARHGEF19;ARHGEF2;ARL14EP;ARL4C;ARL4D;ARL5A;ARMCX1;ART4;ASRGL1;ASS1;ATF7IP;ATP2B1;ATP2C2;ATP6V1E1;ATP8…	1	TRIB2	0.528922529378917
hsa-mir-3130-2|chr2_207630268_207630468	0	NA	0	NA	1.0	789	ABAT;ABCA6;ABCC4;ABCG1;ABCG2;ABHD4;ABI3;ACADL;ACSF2;ACTN4;ADAM19;ADAM28;ADAMTS1;ADAMTSL1;ADARB1;ADCY5;AGMAT;AGPAT2;AIF1L;AKAP5;AKAP7;AKNA;AKT3;ALDH1A2;ALDH2;ALDH7A1;AMOTL1;ANKRD13A;ANO6;ANTXR1;ANTXR2;ANXA11;AP1S3;AP2B1;APCDD1;APH1B;APLNR;APOBEC3D;APOL6;AR;ARHGAP27;ARHGAP29;ARHGAP32;ARHGAP4;ARHGEF10;ARHGEF37;ARHGEF6;ARID3B;ARL4D;ARL5A;ARPC2;ARPC5L;ARSJ;AS3MT;ATF7IP;ATP2A3;ATP2B1;ATP6V1E1;AZGP1;B3G…	55	AGMAT;ALDH1A2;ANXA11;BBS7;BICC1;BMP7;BMPR2;BTN3A3;C3orf52;C9orf40;CALM1;CASC4;CCNG2;CCSER2;CDC42BPA;CDR2L;CHST10;CST7;CTSK;CYTH3;F10;FAM102A;FBXL2;FIBIN;GATA3;GDF11;HSDL2;HSF2;KIAA1522;KLHL20;LOX;LSM11;MATR3;MYO1D;NAV2;NEDD4L;NEK9;NRP1;POGZ;PRPF38B;RCAN3;SC5D;SDC4;SLC24A3;STAT5B;STK38;STON1;TMEM45A;TP53INP1;TTLL1;TUBA8;UVRAG;WASL;WSB1;ZNF287	0.8830230874523995
hsa-mir-3150a|chr8_96037204_96037404	30	AR;BCL11A;CBS;EFNA1;FAM49A;GPRC5B;HOXA7;IER5;LIMD2;LSAMP;MARCKSL1;MDK;MOB3A;NCS1;PYCR1;RTL8A;SCIN;SECISBP2;SECISBP2L;SESTD1;SFRP1;SH3BP1;SIN3A;SOWAHA;SYNGR1;TMEM109;UNC5B;VAT1;YWHAZ;ZNF507	5	FAM49A;SECISBP2;SFRP1;SH3BP1;UNC5B	0.08609501725306819	868	A4GALT;ABAT;ABCA6;ABCC1;ABCC4;ABCG1;ABCG2;ABHD4;ABTB2;ACOT11;ACOT13;ACSF2;ACTN4;ACVR1B;ADAM19;ADAMTSL1;ADAMTSL4;ADAP1;ADHFE1;ADRA2A;AFAP1;AFF4;AGR2;AHCYL2;AIF1L;AK3;AKAP5;AKNA;AKR1C1;AKT3;ALDH1A3;ALDH4A1;ALDH7A1;AMACR;AMOTL1;ANKRD13A;AP1S3;AP2B1;APBB1;APLNR;APOBEC3C;APOBEC3D;APOBR;APOL6;AQP3;AR;ARAP1;ARAP2;ARHGAP27;ARHGAP29;ARHGAP32;ARHGAP4;ARHGEF19;ARHGEF25;ARHGEF37;ARHGEF6;ARID3B;ARL14EP;ARL4D;…	70	ACOT13;AK3;ARHGEF37;ARID3B;ARL5A;BAZ2A;BMP2;BMP5;BMPR2;BTC;C3orf70;CCDC3;CCDC69;CGNL1;CLIP2;CRTAP;DCLRE1C;DDX5;EIF4EBP1;FAM124B;FAM49A;FDX1;FZD1;GALNT10;GGT1;GNAI1;GPSM2;IGLL5;KAZN;LFNG;LPAR2;MAPK3;MCL1;MEIS3;MR1;MYCL;NCALD;NNAT;PFKFB2;PHF12;PRDM1;PRKCB;PTGER3;RCOR1;RHOF;RRAGD;SFRP1;SH3BGRL2;SH3BP1;SIN3B;SLC16A2;SLC16A7;SLC6A8;SLIT2;SNAPC2;SNX30;SPN;ST6GAL1;SULT1C4;TBC1D9;TMEM37;TRIP13;TSHZ2;TSPA…	0.4949521684931897
hsa-mir-3155a|chr10_6186788_6186988	12	AR;ATF7IP;BCAS4;CLU;CLUAP1;CRTAP;GEM;PARVB;PMEPA1;PREPL;RACGAP1;ST6GALNAC1	0	NA	1.0	642	ABAT;ABCA6;ABCC4;ABCG1;ABL1;ABR;ACSM3;ACSS3;ACTN4;ACVR1B;ADAM19;ADAMTSL1;ADAP1;ADCY5;ADH1B;ADH5;AFAP1;AIG1;AKAP7;ALDH1L1;AMOTL1;ANKRD29;ANTXR2;ANXA11;AP2B1;APCDD1;APLNR;APOBEC3C;APOBR;APOL6;ARAP1;ARHGAP29;ARHGAP32;ARHGEF10;ARHGEF19;ARL5A;ART4;AS3MT;ASPN;ATF7IP;ATP2A3;AZGP1;BACE1;BBX;BCAS1;BCAS4;BCL10;BDNF;BHMT2;BLVRA;BMP5;BNIP3L;BSCL2;BTN3A3;BVES;C1QTNF1;C1QTNF2;C1QTNF7;C1orf115;C1orf21;C1orf210;…	0	NA	1.0
hsa-mir-3157|chr10_97849882_97850082	20	ABCA6;AR;ARAP1;CCND1;FOXJ3;GPR55;IGFBP3;KCTD1;KCTD10;LAX1;MAATS1;NXPE3;PEA15;PHLDA3;PLA2G4A;PRDM1;PYGB;STK4;TMTC1;YWHAZ	0	NA	1.0	760	ABAT;ABCA6;ABCC4;ABCG1;ABCG2;ABHD4;ABL1;ABR;ACOT13;ACSS3;ADAM19;ADAM28;ADAMTS1;ADAP1;ADH5;ADHFE1;ADRB1;AFAP1;AGMAT;AHCYL2;AIF1L;AKNA;AKT3;ALDH1A3;ALDH2;ALDH7A1;ANKRD22;ANTXR1;ANXA11;ANXA4;AP2B1;APLNR;APOBEC3C;APOL6;AQP3;AR;ARAP1;ARHGAP27;ARHGAP29;ARHGAP32;ARHGAP8;ARRDC2;ARRDC3;AS3MT;ATG5;ATP2A3;AZGP1;B3GALNT1;BACE1;BAG2;BAZ2A;BBX;BCAS1;BCAS4;BCL2;BDH2;BDKRB2;BDNF;BHLHE41;BICC1;BID;BIRC3;BNIP3;BSP…	76	ADH5;ALDH7A1;APLNR;ATG5;BCL2;BTC;CASP10;CCDC6;CCNJL;CCR6;CLCN4;CPEB1;CPM;CXXC4;CYYR1;DCLRE1B;EMB;EPM2AIP1;FAM124B;FAM161B;FAM229B;FGF1;FLRT3;FNDC3A;GDF11;GDPD5;HEPH;HLX;KCNE3;KIAA0895;KIAA0930;MACC1;MAPK10;MEIS2;MFAP2;MPV17L;NFE2L3;PACSIN3;PARP11;PFKFB2;PHACTR2;PHF6;PIK3R1;PLXNA2;PNP;PRDM8;PRKCI;PRR15L;PRRG1;RAI14;REEP1;RENBP;ROCK1;SERINC5;SLC48A1;SLC9A1;SMIM10;SPATA18;ST3GAL1;TCIRG1;TGFBR1;THAP4…	0.10391030294706013
hsa-mir-3158-1|chr10_103348005_103348205	0	NA	0	NA	1.0	923	ABAT;ABCC4;ABCG1;ABHD4;ABI3;ABL1;ABTB2;ACOT11;ACSS2;ACSS3;ACTN4;ACVR1B;ADAM19;ADAM28;ADAMTS1;ADAMTSL1;ADAMTSL4;ADAP1;ADARB1;ADNP2;ADRA2A;AFAP1;AFF4;AGMAT;AGR2;AHCYL2;AIF1L;AIG1;AJUBA;AKNA;AKR1C3;ALDH1A1;ALDH1A3;ALDH1L1;ALDH7A1;AMOTL1;ANK3;ANKRD22;ANO6;ANO9;ANTXR1;ANTXR2;ANXA11;AOC3;AP1S3;AP2B1;APH1B;APLNR;APOBEC3C;APOL6;AQP3;AR;ARAP1;ARAP2;ARHGAP27;ARHGAP29;ARHGAP32;ARHGAP4;ARHGEF10;ARHGEF2;ARHGE…	0	NA	1.0
hsa-mir-3164|chr11_68816318_68816518	4	CA12;FMNL2;LPP;SMAD6	0	NA	1.0	497	ABCA6;ABI3;ACSM3;ACVR1B;ADAM19;ADAMTSL1;ADAP1;ADARB1;ADH5;AEBP1;AFAP1;ALDH1B1;ALOX5;AMACR;ANGPTL2;ANXA11;ANXA2;APH1B;APOL6;AR;ARHGEF37;ARHGEF6;ARL14EP;ARL4D;ARPC2;ARSJ;ASAP2;ATP2A3;ATP8A1;B3GALNT1;B9D1;BACE1;BAG2;BBX;BCL2;BDH2;BDNF;BHMT2;BICC1;BID;BLVRA;BSG;BTLA;BTN3A1;C1GALT1;C1QTNF1;C1orf115;C1orf116;C1orf216;C3orf70;C6orf132;C6orf141;CA12;CAMK2N1;CAPN5;CASC4;CCDC69;CCDC80;CCDC92;CCND1;CCSER2;C…	20	APH1B;C3orf70;CDC42BPA;CHRDL1;CLIP2;CTHRC1;FMN1;FOXF1;FZD8;GCSAM;NRIP1;PLXNC1;PRDM1;RBMS2;RELT;RNF150;SIN3B;SLC48A1;SLC7A6;TACC1	0.9623239143238709
hsa-mir-3181|chr16_50775926_50776126	0	NA	0	NA	1.0	96	A4GALT;ABR;ADAP1;ADARB1;AFAP1;AGMAT;AK1;ANTXR1;ARHGAP32;ARRDC2;ATP2A3;ATP6V1E1;CA12;CCDC80;CD38;CDCA7;CELF2;CLDN1;CNN2;COMT;CRAT;CRTAP;ECHS1;EFCAB1;EIF4EBP1;FAM83H;FBXO36;FCGRT;FLRT2;FOXL1;FZD1;GATA3;GDF7;GPR153;HNF1B;HOXA4;HPN;HTRA3;ICAM2;IER5;IGFBP5;IGSF1;IMPA2;ITIH5;LDHD;LPCAT1;LYNX1;MDK;MED28;MEX3B;MFAP5;MMP19;MMP2;MOB3A;MYH9;NCS1;NECAB3;NEDD4L;NFE2L3;NPR1;OLFML3;OSBPL10;P2RY2;PACS1;PARVG;PDG…	5	ATP6V1E1;IER5;LPCAT1;NCS1;SCN4B	0.477178928582662
hsa-mir-3192|chr20_18447954_18448154	35	A4GALT;AR;ATF7IP;BVES;C2;C6orf132;CFL2;CTSA;DCBLD2;DHX40;DMKN;F2RL2;LPAR2;LPP;MOB3A;MORN4;MYL9;NEGR1;NRIP1;NUCKS1;OSBPL3;PPP1R15A;RBMS2;RCAN3;REEP1;SLC1A5;SPIB;TRIQK;TSKU;ULK2;YWHAZ;ZBTB38;ZCCHC24;ZNF431;ZNF891	4	AR;DHX40;MORN4;TRIQK	0.3554214023128919	1099	A4GALT;ABAT;ABCA6;ABCG1;ABCG2;ABHD4;ABR;ACADL;ACOT13;ACSF2;ACSM3;ACTN1;ACVR1B;ADAMTSL1;ADAP1;ADARB1;ADH1B;ADH5;ADHFE1;ADIRF;AFAP1;AFF4;AGPAT2;AGR2;AHCYL2;AIG1;AK3;AKAP5;AKNA;AKT3;ALDH1B1;ALDH1L1;ALDH4A1;AMACR;AMOTL1;ANGPTL2;ANK3;ANKRD13A;ANKRD22;ANO6;ANTXR1;ANTXR2;ANXA11;AP1M2;AP1S3;AP2B1;APCDD1;APLP2;APOBEC3C;APOBEC3D;APOL6;AQP3;AR;ARG2;ARHGAP21;ARHGAP27;ARHGAP29;ARHGAP32;ARHGEF2;ARHGEF6;ARID3B;…	107	ABCA6;ALDH1L1;AR;ARHGAP27;ARL5A;BAZ2A;BBIP1;BNIP3;C14orf132;CCDC121;CCND1;CDR2L;CDS2;CHKA;CLIC4;CLIP2;CMBL;COL4A5;CORO2A;CYP2S1;DENND2A;DHCR24;DHX40;DSP;ENPP1;ERCC6L2;FAM162B;FGL2;FNDC4;FUOM;FUT3;GFOD1;GPR153;GSTK1;HOMER1;HOOK1;HOXA7;IGLL5;IREB2;JAM2;KIAA0895;KIAA1522;LCP2;LRRC6;LRRC8A;LRRC8C;LSM11;MAPK13;MATR3;MBOAT2;MCM5;MCOLN3;MN1;MORN4;MPZ;MR1;MTF2;NEBL;NEK9;NFE2L3;PARP11;PDE3B;PFKFB2;PHF6;PK…	0.03861201028817576
hsa-mir-3199-2|chr22_28315362_28315562	0	NA	0	NA	1.0	553	ABI3;ACOT13;ACTN4;ADH5;AFAP1;AGMAT;AGPAT2;AIF1L;AK3;AKNA;ALDH4A1;AMOTL1;ANGPTL2;ANTXR1;ANXA11;ANXA2;AP1S3;APCDD1;ARAP1;ARHGAP29;ARHGAP32;ARHGEF37;ARID3B;ARL4A;ARRDC2;AS3MT;ASAP2;ATF7IP;ATP6V1E1;ATP8A1;B3GNT3;BACE1;BAMBI;BATF;BAZ2A;BBS7;BCAS1;BCL11A;BCL2;BHLHE41;BIRC3;BLVRA;BMP5;BMP7;BMPR2;BOC;BTN3A1;BVES;C11orf74;C1QTNF3;C1QTNF7;C1orf116;C2orf72;C6orf132;CA8;CACNB3;CAMK2N1;CAPG;CASP10;CAV2;CBLN1;…	47	ARL4A;BHLHE41;BMP5;BOC;C11orf74;CBLN1;CELF2;CGNL1;CLCN2;CLMP;CXXC4;DDO;DGCR6;DNAJB5;DOCK11;DPYSL3;DUSP4;EID2B;EIF4EBP1;EPOR;FAM216A;FAM76B;FOXP1;GALNT10;GDF11;HABP4;HIST1H2BF;IRAK1BP1;MED28;MFAP2;NAALAD2;NEK9;NOVA1;PCDHB15;PFKFB2;PPP1R16B;RFXAP;SALL2;SHF;SHMT1;SPIN4;TMEM9;TNIK;USP1;WNT2B;WNT4;ZNF559	0.0713899826312834
hsa-mir-3202-1|chrX_153238140_153238340	0	NA	0	NA	1.0	821	A4GALT;ABCG1;ABCG2;ABL1;ABR;ACADL;ACAP1;ACSF2;ACTN4;ACVR1B;ADAM19;ADAMTS1;ADAMTSL1;ADAP1;ADHFE1;ADIRF;ADRA2A;AFAP1;AFAP1L2;AHCYL2;AK1;AKNA;ALDH1A2;ALDH4A1;ALDH7A1;AMACR;AMOTL1;ANGPTL2;ANKRD13A;ANKRD22;ANTXR2;ANXA11;AP1M2;AP1S3;APBB1;APBB1IP;APH1B;APLP2;APOBEC3C;AR;ARAP1;ARG2;ARHGAP10;ARHGAP27;ARHGAP29;ARHGAP32;ARHGAP6;ARHGEF6;ARID3B;ARL4A;ARL4D;ARL5A;ARPC2;ARRDC2;ASAH1;ATF7IP;ATG5;ATP2C2;ATP6V1E1…	74	ACTN4;AFAP1;ALDH4A1;AMACR;BMPR2;C1QTNF2;C4orf19;C6orf132;CDC42BPA;CEP68;CLCN2;DBN1;DGCR6;DHCR24;DNALI1;ELOVL6;FADS3;FAM229B;FBLIM1;FOXQ1;GNG4;GPC1;HS1BP3;ITGA8;LGALS1;LIPG;LRRN2;LSM11;MEX3B;MFAP2;MGST3;MR1;NAV2;NDOR1;NFIX;NPR3;PABPC5;PDE9A;PDLIM4;PFKFB4;PHLDA3;PIK3IP1;PLEKHG2;PMEPA1;PPP2R1A;PPP3CA;PROM2;PYCARD;RASEF;RHOBTB2;SIN3B;SIRPG;SKAP2;SLC24A3;SLC25A23;SLC7A6;SLC9A3R1;SMPDL3B;STOM;SYNGR1;TB…	0.32849825933084165
hsa-mir-326|chr11_75062640_75062840	18	A4GALT;AR;BMP7;BVES;CCND1;CD9;CLU;CTSA;DHX40;ERBB2;FGF1;FSCN1;GYS1;RBM47;RTL8A;SLC47A1;SMO;ZNF772	1	SMO	0.7286161744482138	735	A4GALT;ABAT;ABCC1;ABCG2;ABHD4;ABL1;ABR;ACOT13;ACTN4;ACVR1B;ADAM19;ADAMTSL1;ADRB1;AFAP1;AHCYL2;AHNAK;AIF1L;AJUBA;AKAP5;AKNA;AKT3;ALDH1A2;ALDH1A3;ALDH1B1;ALDH1L1;ALDH4A1;ALDH7A1;AMOTL1;ANGPTL2;ANTXR1;ANTXR2;ANXA11;AOC3;AP1M2;AP2B1;APCDD1;APH1B;APLNR;APOBR;APOL6;AQP3;AR;ARAP1;ARHGAP25;ARHGAP32;ARHGEF37;ARID3B;ARL14EP;ARL4D;ARL5A;ARPC5L;ARRDC2;ARSJ;ART4;AS3MT;ATF7IP;ATP2A3;ATP8A1;B3GNT3;BAMBI;BBX;BCL…	52	ABR;AJUBA;ARAP1;ARL4D;BBX;BLVRA;BOC;CDR2L;CHST11;CLIP2;DNASE1L3;DOCK11;ELOVL6;ENG;EPOR;EYA2;FZD5;FZD8;GPC1;HID1;HIP1R;KIAA0040;MAP1B;MAP3K3;MID2;MME;MPZ;NAV2;PALM;PARVG;PLVAP;PLXNA2;PLXND1;PPM1F;PPP1R16B;PTPN3;RAB40C;RASSF4;RBPMS2;ROBO4;SCIN;SH2D1B;SHISA3;SLC9B2;SLIT2;SMO;STARD8;STK10;TBC1D9;TCF21;TRIM14;UNC93B1	0.47417926906185665
hsa-mir-339|chr7_1067780_1067980	23	ABCC1;ACTN4;AMOTL1;AR;BACE1;BAG2;C1GALT1;CARD8;CD3D;CHDH;FHL2;HEYL;LIMA1;MCL1;NANOS1;NOVA1;RILPL1;SEL1L3;SLC12A7;SLC48A1;TSKU;ZNF703;ZNF708	4	AMOTL1;BACE1;SEL1L3;SLC12A7	0.1405483817982884	655	A4GALT;ABAT;ABCC1;ABCG2;ABI3;ABTB2;ACOT13;ACSS2;ACTN4;ACVR1B;ADAMTSL1;ADAP1;ADCY5;ADH1B;ADH5;ADHFE1;ADRA2A;AFAP1;AFF4;AGMAT;AGPAT2;AHCYL2;AIF1L;AIG1;AK3;AKAP5;AKNA;AKT3;ALDH1A3;ALDH1B1;ALDH1L1;AMOTL1;ANK3;ANKRD29;ANO6;ANXA11;AP1S3;APOL6;AQP3;AR;ARAP1;ARHGAP29;ARHGAP32;ARHGAP4;ARHGEF2;ARL4C;ARPC2;ARRDC2;ARRDC3;ASPHD1;ASPN;ASS1;ATF7IP;ATP2C2;ATP6V1E1;ATP8A1;BACE1;BAG2;BAMBI;BBIP1;BBX;BCAS1;BCAS4;BC…	55	AK3;AMOTL1;AP1S3;ARAP1;ARRDC3;BACE1;BCAS1;BCAS4;BDH2;BDNF;CLIP2;DPCD;EIF4EBP1;FRA10AC1;FZD8;GABARAPL1;GALNT10;GDF10;HS3ST3B1;KCNMA1;LFNG;MCC;MECOM;MORN4;OSR1;PDCD1LG2;PDE4D;PLXNA2;PPP1R1B;PYCR1;RCOR1;ROR2;SEL1L3;SERTAD3;SGPP2;SLC12A7;SLC16A14;SLC7A6;SNAPC2;SORT1;SP4;SPNS2;TPM4;TRNP1;TRPM4;TSPAN15;TTC22;TTLL1;TUSC3;TYRO3;YIPF2;ZDHHC12;ZNF559;ZNF589;ZNF709	0.7171067180664801
hsa-mir-33b|chr17_17726796_17726996	27	APLP2;ATF7IP;BCL2;F2RL2;FAM102B;GLCCI1;HSPA12B;ITGBL1;OSCP1;PALLD;PPIC;PSAT1;REEP1;RNF157;SECISBP2;SECISBP2L;SEMA7A;SLC12A7;SNTB2;SPIN4;SYNM;TMEM9;TMEM98;TNS1;TSKU;TWIST1;ULK2	1	SEMA7A	0.8256126842723963	812	ABAT;ABCA6;ABCC1;ABCG1;ABCG2;ABL1;ABR;ACOT11;ACOT13;ACSF2;ADAM28;ADAMTSL1;ADH5;ADRA2A;AFF4;AGMAT;AHCYL2;AK3;AKAP7;ALDH1A3;ALDH1L1;ALDH7A1;AMOTL1;ANK3;ANKRD13A;ANKRD29;ANTXR1;ANXA11;APCDD1;APH1B;APLP2;APOBEC3C;APOBEC3G;APOL6;AR;ARAP2;ARHGAP29;ARHGEF2;ARHGEF37;ARL4A;ARL4C;ARL5A;ARPC1B;ARSJ;AS3MT;ASPN;ASS1;ATF7IP;ATP2B1;ATP6V1E1;ATP8A1;B3GALNT1;B3GALT2;B3GNT5;BACE1;BAG2;BAMBI;BANK1;BARX2;BATF;BAZ2A;…	47	ACSF2;ADRA2A;BNIP3;C1GALT1;C1orf115;C1orf21;CCDC8;CCL14;CYB5A;DHCR24;ECHDC3;EGFR;ELF3;FAM13A;FAM229B;GPSM2;HAND2;HOMER1;ITIH5;JPH2;KCNG1;KCNK5;LANCL1;MED28;NDOR1;NUCKS1;OLFML2A;PC;PFKFB2;PIFO;PLCB3;PTGER2;QPRT;RBM47;SEMA7A;SHMT1;SLC16A14;SPRY4;TES;TFCP2L1;TGM2;TPM1;TRIM2;TSHZ2;TUBB6;VCAM1;ZBTB46	0.7675284992019465
hsa-mir-34a|chr1_9242234_9242434	103	ADARB1;AFAP1;AFAP1L2;AHNAK;ANK3;ANXA4;AP2B1;AR;ATG5;ATP6V1E1;BAG3;BCL10;BCL2;BIK;BIRC3;BMP7;BNIP3;CACNB3;CALD1;CAPG;CAPN1;CASP1;CASP10;CASP8;CCND1;CD2;CD27;CD4;CD40;CD40LG;CDKN2C;CFLAR;CLIC5;CYTH3;DDAH1;DGUOK;DHCR7;DSP;EFHD2;EFNB1;EHD1;EPB41L2;EPS8;EPS8L2;ERBB2;FOXP1;GFRA3;IER5;IGSF3;IL6R;INHBB;KIF2A;KLF4;LARP1;MAP1B;MAPK3;MCL1;MCM5;MCM6;MET;MYOF;NDRG1;NT5E;NUCKS1;PDGFRB;PEA15;PIK3CG;PKP2;PLA2G2D…	11	ATG5;BIK;BNIP3;CASP1;KIF2A;MCL1;PYGB;RTL8A;TYMS;VPS37B;ZMYM4	0.22622149982760206	897	ABCA6;ABCC4;ABHD4;ABL1;ABR;ACOT11;ACSM3;ACSS2;ACVR1B;ADAM19;ADAMTS1;ADAMTSL4;ADCY5;ADH1B;ADH5;ADRA2A;AFAP1;AFF4;AGR2;AHCYL2;AIF1L;AIG1;AK3;AKAP5;AKAP7;AKNA;ALDH1A3;ALDH1L1;ALDH7A1;AMOTL1;ANK3;ANTXR1;ANTXR2;ANXA11;AOC3;AP1S3;APH1B;APLNR;APLP2;APOL6;AQP3;AR;ARAP1;ARAP2;ARHGAP29;ARHGAP32;ARHGEF37;ARHGEF6;ARID3B;ARL4A;ARL5A;ARRDC2;ARSJ;ART4;AS3MT;ASAH1;ASAP2;ASS1;ATF7IP;ATG5;ATP2A3;ATP6V1E1;B3GALNT1;…	78	ABCC4;ABR;ARAP1;ATG5;BIK;BNIP3;C14orf132;C1QTNF3;C3orf70;C9orf40;CELF2;CEP68;CLEC10A;CLEC14A;CLMP;CREB3L2;CRTAP;CSDC2;CXCL12;DHCR24;EDIL3;EPHA4;EPOR;ESRP1;EVA1A;F2RL2;FAM162B;FAS;FGFR1;FLRT2;FZD1;GJA5;GPR55;HNMT;IGFBP5;IL7R;IRF6;KIAA1217;MCL1;MMP19;NDOR1;NEGR1;NPR1;NQO1;NXPH3;OSBPL3;PACS1;PALM2-AKAP2;PDE7A;PHLDA3;PLEKHO2;PRPF38B;PRSS12;PXDN;PYGB;RASL12;RASSF9;RBP5;RECK;RILPL1;SNN;STAMBPL1;SUCLG1;…	0.2980759822918814
hsa-mir-3607|chr5_85913667_85913867	0	NA	0	NA	1.0	918	ABAT;ABCA6;ABCG1;ABCG2;ACAT1;ACOT13;ACSL5;ACTG2;ADAM28;ADAP1;ADARB1;ADCY5;ADH5;ADHFE1;ADNP2;ADRA2A;AFAP1;AFAP1L2;AFF4;AIG1;AK3;AKAP5;AKAP9;AKT3;ALDH1A3;AMACR;AMN1;AMOTL1;ANGPTL2;ANK3;ANKRD13A;ANKRD22;ANO6;ANTXR2;ANXA11;AP1S3;APH1B;APOBEC3C;APOBEC3D;APOL6;AQP3;AR;ARAP2;ARHGAP21;ARHGAP27;ARHGAP29;ARHGAP32;ARHGEF10;ARHGEF6;ARL14EP;ARL4C;ARL5A;ARPC2;ARRDC2;ARRDC3;ARSJ;ART4;AS3MT;ASAH1;ATG5;ATP2B1;ATP…	65	ABCA6;AFAP1L2;AIG1;AKT3;AMACR;ARL14EP;BMPR2;BTLA;C1GALT1;C1orf21;CA8;CCDC121;CCDC6;CD38;CDC37L1;CDCA7;CENPH;CISD1;CMBL;COL4A1;COL4A5;CORO1C;CTHRC1;DBNDD2;EPDR1;EPHA4;EPM2AIP1;FAM219A;FAM83D;FAS;FOXP1;FZD8;GDF11;GEM;GSTK1;KATNAL1;KIAA1671;KITLG;MED28;MFAP4;MPP5;NAALAD2;NEK9;NID1;NPNT;POLA2;PPP1R14C;PRSS12;PXDN;QSOX1;RASD2;RECQL;RNF157;SLC20A1;SLIT2;SLITRK3;SMAD4;SPRY2;TCN2;THAP10;TIMP3;TMEM45B;TRI…	0.8785311341161053
hsa-mir-3618|chr22_20067688_20067888	0	NA	0	NA	1.0	298	ABCA6;ABCG2;ACSS3;ADAM19;ADHFE1;AFF4;AGR2;AKT3;ALDH7A1;ANK3;ANKRD13A;ANTXR2;APCDD1;APH1B;APOL6;ARHGAP29;ARSJ;ATP8A1;B3GALNT1;BAG2;BBS7;BCAS1;BID;BMPR2;BOC;BTC;BTN3A1;BTN3A3;C1orf216;CA12;CAB39L;CALHM2;CARD8;CCDC6;CCDC69;CCDC80;CCL28;CCNG2;CD3D;CD69;CD96;CDC37L1;CDC42EP1;CDCA8;CDS1;CDS2;CHDH;CHST10;CISD1;CLIC4;CLIC5;CLUAP1;CMTM4;COL1A1;COPS8;CORO1C;CREB3L2;CYTIP;DENND2A;DENND2D;DNALI1;DNASE1L3;DOK…	14	BBS7;CDC37L1;CHST10;CLIC4;IQCE;KATNAL1;MYO1D;PFKFB2;RAB23;RAPH1;SLA2;SLC9B2;SNX10;TRIM2	0.24967902355747087
hsa-mir-362|chrX_49687125_49687325	76	ALDH1A3;AR;ARHGAP27;ARL4C;ASS1;BAMBI;BEX4;C11orf74;C1orf116;C2;C2orf72;CA8;CASP8;CD82;CEP135;CFL2;CLEC14A;CLIC4;CLSTN3;CPE;CXCL12;EHD3;ETS1;F2RL1;FAXC;FHOD1;FOXL1;GALNT10;GALNT17;GDF7;GLCCI1;GNAI1;GSTM5;IRS1;ITGBL1;JPH2;KCNK1;KCNK5;KIRREL1;LPAR3;MACC1;MTUS1;MYADM;NR2F2;NR3C1;OCLN;PAG1;PIK3CG;PPARG;PPARGC1A;PPIC;PRRG4;PRSS23;PTPN3;RABGAP1;RAPH1;RASSF6;REXO2;SCIN;SEMA4C;SOX9;SP140L;STARD8;TANK;TIGI…	10	CEP135;GDF7;LPAR3;MACC1;NR2F2;RASSF6;TSPAN2;UNC5B;VEGFA;ZBTB46	0.136578689212386	835	ABCA6;ABCC4;ABCG1;ABCG2;ABR;ACADL;ACOT13;ACTG2;ACTN4;ADAM19;ADAM28;ADAMTS1;ADAMTSL4;ADARB1;ADCY5;ADH1B;ADH5;ADHFE1;ADRB1;AFAP1;AFF4;AHCYL2;AHNAK;AIF1L;AIG1;AJUBA;AKAP5;AKAP7;AKT3;ALDH1A2;ALDH1A3;ALDH4A1;ALDH7A1;AMACR;AMOTL1;ANGPTL2;ANK3;ANKRD13A;ANKRD22;ANKRD29;ANO6;ANTXR2;ANXA11;AOC3;AP1S3;APH1B;APOE;AQP3;ARAP1;ARAP2;ARHGAP21;ARHGAP27;ARHGAP29;ARHGAP32;ARHGEF10;ARHGEF19;ARHGEF2;ARHGEF25;ARHGEF37…	77	AKT3;ANKRD22;ARHGAP32;BAG2;BNIP3;C1QTNF3;CD4;CDC42EP1;CEP135;CORO1C;DDR2;EFHC2;EIF4EBP1;ELF4;EPM2AIP1;FAM102B;FAM76B;FBXO36;FRS2;FZD1;FZD8;GCSAML;GDA;GDF7;GNAL;HOXB7;HS1BP3;IFT57;JAM2;KIAA0040;KLHL13;LPAR3;LRIF1;LZTFL1;MACC1;MET;MIA2;MOCS2;NANOS1;NFE2L3;NR2F2;NRIP1;NXPE3;OAS2;PCDHB10;PHF13;PMEPA1;POGZ;PRKG1;PTGER2;RASSF6;RHPN2;RIMKLB;RND2;ROM1;SAMD5;SLC12A7;SLC9A3R2;SLFN5;SMOC2;SNX30;ST3GAL1;TIGD…	0.3939040945168517
hsa-mir-3620|chr1_228270292_228270492	26	ANO6;AR;BARX2;CHST3;CLDN7;COL1A1;FAM83F;FAXC;FOXF2;FSTL1;FUT2;GALNT17;GPR55;GRAP2;HOXA9;IPCEF1;LAX1;LIMA1;ORC6;PC;PIGR;RETSAT;SLAMF1;SLC12A7;SLC6A8;TUBB2A	1	AR	0.8691357165020102	895	A2M;ABAT;ABCC1;ABCG1;ABHD4;ABI3;ABL1;ABR;ACOT13;ACSS2;ACTN4;ACVR1B;ADAM19;ADAMTSL1;ADAMTSL4;ADAP1;ADARB1;ADH5;ADRA1A;AEBP1;AFAP1;AFAP1L2;AFF4;AGPAT2;AHCYL2;AHNAK;AIF1L;AJUBA;AK1;AK3;AKNA;AKT3;ALDH1A2;ALDH1A3;ALDH1B1;ALDH7A1;AMACR;ANKRD13A;ANXA11;ANXA2;AOC3;APH1B;APOBR;APOL6;AQP3;AR;ARG2;ARHGAP25;ARHGAP27;ARHGAP32;ARHGAP4;ARHGAP6;ARHGEF10;ARHGEF19;ARHGEF37;ARID3B;ARL4C;ARL4D;ARPC2;ARRDC3;ART4;AS3M…	64	ABI3;ACTN4;AIF1L;AK3;ALDH1B1;AR;CAPN5;CMTM4;CNPY4;COTL1;CREB3L2;DPY19L4;EFHD2;EIF4EBP1;EPB41L2;FMOD;FNBP1;GOT1;HEBP2;HLX;HTRA3;KCNJ2;KCTD10;KIAA1671;KLC2;LASP1;LBH;MAPK3;MIA2;MIA3;NCS1;NDOR1;NOTCH3;PARVG;PCYOX1;PDLIM4;PRAF2;PYCR1;RAPH1;RASEF;RAVER2;RGS5;RND2;RPA2;SEMA3C;SERINC5;SFRP1;SH3BP5;SLC41A1;STK38;STX6;SUB1;TEAD3;TGM2;TMEM109;TMEM9;TP53INP1;TRIM37;TRPC1;TTC8;TUBA8;ZBTB46;ZDHHC18;ZNF670	0.7120544691241641
hsa-mir-3656|chr11_118889388_118889588	0	NA	0	NA	1.0	154	ABCG2;ABR;ADH1B;AIG1;AK3;ALDH1B1;AP1M2;ARAP1;ASS1;ATF7IP;ATP2A3;BAZ2A;BCAS1;BMP7;BTLA;C11orf96;C1QL1;C1QTNF1;C1QTNF3;C4orf19;CAPN5;CARD8;CBLN1;CCL28;CCL5;CCND1;CCNJL;CCR4;CD3G;CDS2;CELF2;CERCAM;COPS8;CPE;CRTAP;CST7;CX3CL1;CXCL12;CYB5R3;DBNDD1;DOCK11;DPYSL2;EIF4EBP1;ELOVL6;F10;FA2H;FAM219A;FERMT1;FKBP7;FLNB;FOXF1;FOXL1;FZD8;GAB2;GDF11;GGT6;GNAL;GNG4;HEYL;HOXA7;HS1BP3;HSPB6;IQCE;ITGB4;JPH2;KCNIP3;K…	19	ATF7IP;CCND1;CCR4;DBNDD1;FAM219A;GDF11;HOXA7;HS1BP3;IQCE;MEIS3;NDOR1;NFIX;OLFML2A;PNOC;POLA2;RFXAP;SASH1;TPRN;ZFP36L2	0.05206506265887848
hsa-mir-365a|chr16_14396033_14396233	35	APOL6;BCL2;CAV2;CCND1;CDH1;CDS2;CPE;CSRP1;DEPTOR;DNAJC18;DOK2;IL7;IL7R;KLRD1;KREMEN1;LIMA1;LPP;MACC1;MYLIP;NUCKS1;PC;PCDH10;PLPP3;PROSER2;RAB17;RHOH;SLC1A5;STK10;TIGD2;TLR3;TMOD3;TTC38;WNT2B;ZBTB46;ZMYM4	4	MYLIP;PROSER2;RAB17;TMOD3	0.3589959906991425	779	ABAT;ABCC4;ABCG1;ABCG2;ABI3;ABTB2;ACOT13;ACTN4;ACVR1B;ADAMTS1;ADAMTSL1;ADARB1;ADRA2A;AFAP1;AGMAT;AGPAT2;AIG1;AK1;AK3;AKAP5;AKAP7;AKNA;AKT3;ALDH1L1;AMOTL1;ANK3;ANKRD29;ANO6;AP1S3;AP2B1;APCDD1;APH1B;APLNR;APOL6;AR;ARAP1;ARHGAP29;ARHGAP32;ARHGEF6;ARID3B;ARL4A;ARL4C;ARL4D;ARL5A;ARPC2;ARRDC2;ARRDC3;AS3MT;ASAP2;ATF7IP;ATP8A1;B3GNT3;BACE1;BAG2;BAMBI;BATF;BBS7;BBX;BCAS1;BCL11A;BCL2;BDNF;BEX4;BICC1;BID;BI…	56	ACOT13;ACVR1B;ALDH1L1;AR;ATF7IP;B3GNT3;BAG2;BMPR2;C14orf132;CASC4;CBLN1;CCDC6;DBNDD1;DCBLD2;DNMBP;DSEL;ELF4;EPOR;EPS8;FHL1;FLNB;GCSAM;IRAK1BP1;KIAA1671;LRRC42;LRRN4CL;LSM11;MAATS1;MTMR11;MXI1;MYLIP;PARP8;PDE7A;PHF12;PHLDA3;PIAS3;PRICKLE2;PRKCI;PROSER2;PRTFDC1;RAB17;RASEF;RHBDF1;RHBDL2;SERPING1;SGPP2;SHMT1;SLC41A1;SP4;SYNPO2;TMOD3;VCAM1;ZC3HAV1;ZNF14;ZNF737;ZNRF1	0.9699864253551684
hsa-mir-3677|chr16_2318320_2318520	9	CD9;DUSP7;EZR;FBXO36;NCMAP;PEA15;PHF13;PPIC;TMOD3	2	FBXO36;PHF13	0.15534772657902288	486	A4GALT;ABCG1;ABHD4;ABL1;ACSS3;ACVR1B;ADAM19;ADARB1;ADHFE1;ADRA2A;AFAP1;AGMAT;AIF1L;AKT3;ALDH1A2;ALDH4A1;ANGPTL2;ANK3;ANTXR2;ANXA11;APLP2;APOBEC3C;AQP3;AR;ARAP1;ARHGAP27;ARHGAP4;ARHGAP6;ARID3B;ARL14EP;ARL5A;ARPC2;ATP2A3;ATP2C2;BACE1;BBX;BCAS1;BCL2;BHLHE41;BICC1;BID;BMP5;BMPR2;BNIP3;BVES;C11orf74;C12orf75;C16orf54;C1QTNF7;C1orf115;C1orf116;C1orf21;CA12;CA8;CALM1;CALM3;CAMK2N1;CAPG;CARD8;CASP10;CASP…	39	ACVR1B;ADAM19;ALDH1A2;ANGPTL2;AQP3;CCDC80;CDH13;COPS8;DOK6;DUSP6;EPOR;FADS3;FBXO36;FDXR;GANC;GREM1;HS1BP3;IER5;ISYNA1;KCTD14;MAGEL2;MCM5;MN1;MORN4;MXRA7;NAGPA;NUCKS1;PDLIM2;PDLIM4;PHF13;PLA2R1;PRPF38B;PTBP2;RAPH1;SIAH2;TRPM4;TUBA8;WTIP;ZNF131	0.4914316647322071
hsa-mir-3679|chr2_134877400_134877600	28	ALDH1A2;CD2;CD200;CYGB;ENPP1;ERBB3;EZH2;FAM13A;GEM;GRAP2;HSPA4L;MCL1;MITF;MRAS;PKIA;PRR15L;PYCR1;SC5D;TMEM109;TMEM45B;TMOD3;TNFAIP3;TNS1;TPM1;TWIST1;VASP;VDR;ZNF385A	1	GRAP2	0.9164532302504355	907	A2M;ABAT;ABCA6;ABCG1;ABCG2;ACOT11;ACOT13;ACSL5;ACVR1B;ADAM19;ADAM28;ADAMTSL1;ADAP1;ADARB1;ADH5;ADRA2A;AFAP1;AFAP1L2;AFF4;AGMAT;AHCYL2;AHNAK;AIF1L;AIG1;AJUBA;AK3;AKAP5;AKAP7;AKT3;ALDH1A2;ALDH2;ALDH4A1;ALDH7A1;AMN1;AMOTL1;ANKRD29;ANO6;ANTXR1;ANTXR2;AP1S3;AP2B1;APLNR;AR;ARAP1;ARHGAP25;ARHGAP27;ARHGAP29;ARHGAP4;ARHGEF37;ARL14EP;ARL4A;ARPC2;ARPC5L;ARRDC2;ARRDC3;ART4;AS3MT;ASRGL1;ATF7IP;ATG5;ATP2A3;ATP…	83	ACVR1B;ADAM19;ALDH2;ALDH7A1;ANO6;APLNR;ARHGAP25;ARHGAP27;ATF7IP;ATP2A3;ATP8A1;BCL11A;CCDC69;CEACAM1;CHRDL1;CSF2RB;CXCL14;DUSP4;ECHDC3;EPS8;EYA2;FAM102A;FCRL5;FDX1;FGFR1;FMN1;FOXF1;FOXP1;GFOD1;GLUL;GNG4;GRAP2;HLA-DOA;HOXA1;IQCE;KCNMB1;KCTD14;KIAA1324L;KLHL20;LOX;LTA4H;MMP19;NAV2;NEBL;NISCH;NOVA1;NRIP1;NUCKS1;OLFML2A;P2RY1;P2RY10;PALM;PARP11;PCSK6;PIFO;PRICKLE2;PRRG1;RASSF9;RHOF;RHOH;RND3;SLC1A5;SL…	0.17865341579798777
hsa-mir-3680-1|chr16_21531694_21531894	0	NA	0	NA	1.0	920	A4GALT;ABAT;ABCA6;ABCG2;ABHD3;ABL1;ABR;ACOT13;ACSS3;ACTN1;ACTN4;ACVR1B;ADAM19;ADAM28;ADAMTS1;ADARB1;ADCY5;ADH1B;ADH5;ADNP2;ADRA1A;AFF4;AGMAT;AHNAK;AIG1;AJUBA;AK3;AKAP5;AKT3;ALDH2;AMN1;AMOTL1;ANK3;ANKRD13A;ANKRD22;ANKRD29;ANO6;ANTXR2;ANXA11;AP2B1;APCDD1;APH1B;APOBEC3G;APOD;APOL6;AR;ARAP2;ARHGAP27;ARHGEF37;ARID3B;ARL4C;ARL5A;ARRDC3;ARSJ;ART4;AS3MT;ASAH1;ASAP2;ASRGL1;ASS1;ATF7IP;B3GALNT1;B3GNT5;BAG2…	65	ABR;ADNP2;AK3;ARAP2;BAMBI;BHLHE41;C3orf70;CASC4;CEP68;CHKA;CISD1;CLCN2;CLEC10A;CLIP4;CPM;DACT3;DPY19L4;ENTPD1;EPM2AIP1;FARP1;FDX1;FRA10AC1;GAB2;GEM;HIP1R;HOMER1;IQGAP2;KIAA0040;KMT2E;LACTB2;LANCL1;LASP1;LPAR3;MEOX1;MOB3B;NANOS1;OLFML2A;OSBPL3;PCDHB15;PCDHB5;PHF13;PKD2;PNP;RHOBTB2;RIMKLB;RMI2;RNF125;RNF128;SERINC5;SESTD1;SH3BGRL;SLC12A7;SLC9B2;TAF7;TCN2;TLR3;TMOD3;TNFSF15;TP53INP1;TRIM4;ZAP70;ZNF5…	0.8435422164595443
hsa-mir-3684|chr4_99916744_99916944	3	IFI16;KITLG;PMAIP1	1	KITLG	0.27194596625934103	217	ABCG2;ACSM3;ADNP2;AGR2;AIF1L;AIM2;AJUBA;ANXA2;ARHGAP29;ATG5;BBX;BDKRB2;BDNF;BID;BLVRA;BMPR2;BTLA;C1orf21;C2orf72;CA8;CALM1;CAMK2G;CAMK2N1;CASC4;CAV1;CCDC14;CCDC6;CCDC68;CCSER2;CD200;CD38;CD5;CDC42SE1;CEACAM1;CEP120;CEP135;CHIC1;CISD1;CLDN11;CMTM3;CMTM4;COBL;COPS8;CPE;CPM;CRIM1;CRLF3;CRTAP;CRTC3;CXCR6;CYGB;CYTIP;DCBLD2;DDR2;DDX5;DNALI1;DOK6;DPYSL2;DSE;DSP;EDIL3;EHHADH;EIF4EBP1;ELF1;ELF3;ENTPD1;ETV…	19	ABCG2;AGR2;CEP135;CRTAP;DSP;FBXL2;FMN1;FZD1;GNG4;HS1BP3;ITGA2;KITLG;LGI4;PIK3CG;RBPMS;SDC2;SLAMF1;TSHZ3;ZNF213	0.7784834112376497
hsa-mir-3688-2|chr4_160024166_160024366	0	NA	0	NA	1.0	1005	A2M;ABCC4;ABCG1;ABL1;ACAT1;ACOT11;ACSS3;ACTN4;ACVR1B;ADAM28;ADAMTS1;ADAMTSL1;ADAP1;ADARB1;ADCY5;ADH1B;ADH5;ADHFE1;ADIRF;AFAP1;AFF4;AGMAT;AHCYL2;AIG1;AJUBA;AK1;AK3;AKT3;ALDH1A2;ALDH1B1;ALOX5;AMACR;AMN1;ANGPTL2;ANK3;ANKRD13A;ANKRD22;ANO6;ANTXR1;ANXA11;ANXA2R;ANXA4;AP1M2;AP1S3;AP2B1;APCDD1;APH1B;APLP2;APOBEC3D;APOL6;AR;ARAP2;ARHGAP27;ARHGAP29;ARHGAP32;ARHGEF2;ARHGEF6;ARID3B;ARL14EP;ARL4C;ARL4D;ARL5A…	63	ABCC4;ARID3B;ART4;ATP2C2;BTLA;BVES;CCNG2;CD69;CDK13;CNRIP1;CORO2A;CPOX;DLG1;EDNRA;F2RL2;FAM102B;FAM76B;FZD1;FZD5;KAZN;KHDRBS3;LAMC1;LAX1;MBOAT2;NEGR1;NFE2L3;NRIP1;OLFML2A;PCIF1;PHACTR2;PHF12;PLEKHO1;PLXNA2;PPP3CA;PRDM1;PRKCI;PTEN;RAB40C;RASL11B;RCOR1;RERG;RIMKLB;SERINC5;SGPP2;SH3YL1;SIAH2;SLC24A3;SORT1;STARD4;STK17B;SYPL1;TACC1;TMEM116;TNFAIP3;TNKS2;TNS1;TRPC1;TSPYL5;WASF1;WDR47;ZDHHC18;ZNF488;ZN…	0.046105016431043366
hsa-mir-374a|chrX_73512205_73512405	43	ABCG2;ACTN4;AKT3;APOL6;AR;ARHGAP6;CA8;CCDC8;CCDC80;CCND1;CLIC4;CREB3L2;EPDR1;FAM229B;FOXC1;FZD5;FZD6;GIMAP4;LARP1;MAL2;MFAP5;MPP5;MTF2;MYLIP;NR3C1;PARP11;PMEPA1;PRDM1;RAI1;RIPOR2;SCARF1;SESTD1;SMTN;ST3GAL5;TACC1;TMEM246;TMTC1;TNFAIP3;TOP1;TRIM2;TTC8;VEGFA;ZNF616	2	GIMAP4;PARP11	0.8539272544618456	952	A4GALT;ABAT;ABCA6;ABCG2;ABHD3;ABR;ACADL;ACOT13;ACSL5;ACSM3;ACTN1;ACTN4;ADAM28;ADAMTSL1;ADARB1;ADH5;ADNP2;ADRA2A;ADRB1;AFAP1L2;AFF4;AGPAT2;AIF1L;AIG1;AJUBA;AK3;AKAP5;AKAP7;AKAP9;AKT3;ALDH1A3;ALDH2;ALDH7A1;AMACR;AMOTL1;ANK3;ANKRD29;ANO6;ANTXR2;ANXA4;AP1S3;AP2B1;APCDD1;APH1B;APOL6;AR;ARAP2;ARHGAP29;ARHGAP6;ARHGEF37;ARL4A;ARL4D;ARL5A;ARRDC3;ARSJ;ART4;ASAP2;ASPN;ATF7IP;ATP1A1;ATP8A1;B3GALNT1;B3GALT2;B…	87	AIF1L;AJUBA;AK3;ARSJ;ATF7IP;BACE1;BBX;BTC;BTN3A3;C1GALT1;CCDC6;CCDC68;CLIC5;COL4A5;CPOX;CROT;CSF2RB;DNAJC28;EGFR;ENTPD1;FAM13C;FIBIN;FLRT2;FMN1;FNDC3A;GIMAP4;GPR160;GRAMD1C;HIGD1A;HLTF;IFT57;IGSF3;IL20RA;IREB2;KANSL1L;KIF2A;KRCC1;LACTB2;MAML2;MAOA;MAP3K13;MATN2;MCC;MEIS1;MME;MORN4;MTUS1;NAPEPLD;NCMAP;NOVA1;NRP1;OGN;OSBPL3;PABPC4L;PARP11;PCP4L1;PDE4D;PLA2G5;PLA2R1;PLCE1;PLXNA2;PROX1;RBMS3;RHBDF1;R…	0.015655323065081134
hsa-mir-374a|chrX_73513280_73513480	43	ABCG2;ACTN4;AKT3;APOL6;AR;ARHGAP6;CA8;CCDC8;CCDC80;CCND1;CLIC4;CREB3L2;EPDR1;FAM229B;FOXC1;FZD5;FZD6;GIMAP4;LARP1;MAL2;MFAP5;MPP5;MTF2;MYLIP;NR3C1;PARP11;PMEPA1;PRDM1;RAI1;RIPOR2;SCARF1;SESTD1;SMTN;ST3GAL5;TACC1;TMEM246;TMTC1;TNFAIP3;TOP1;TRIM2;TTC8;VEGFA;ZNF616	3	ABCG2;PARP11;TTC8	0.5221081250509362	952	A4GALT;ABAT;ABCA6;ABCG2;ABHD3;ABR;ACADL;ACOT13;ACSL5;ACSM3;ACTN1;ACTN4;ADAM28;ADAMTSL1;ADARB1;ADH5;ADNP2;ADRA2A;ADRB1;AFAP1L2;AFF4;AGPAT2;AIF1L;AIG1;AJUBA;AK3;AKAP5;AKAP7;AKAP9;AKT3;ALDH1A3;ALDH2;ALDH7A1;AMACR;AMOTL1;ANK3;ANKRD29;ANO6;ANTXR2;ANXA4;AP1S3;AP2B1;APCDD1;APH1B;APOL6;AR;ARAP2;ARHGAP29;ARHGAP6;ARHGEF37;ARL4A;ARL4D;ARL5A;ARRDC3;ARSJ;ART4;ASAP2;ASPN;ATF7IP;ATP1A1;ATP8A1;B3GALNT1;B3GALT2;B…	64	ABCG2;AJUBA;AK3;C3orf70;CAV2;CCSER2;CEP135;CLIP1;COL4A5;CRISPLD1;CXXC4;CYYR1;EFHC2;ERCC6L2;FAM161A;FAM162B;FAXC;FBXL2;FBXO36;FLRT2;FNBP1L;ID4;IREB2;KANSL1L;LDB2;LY75;MAP1B;MARK1;MCC;MEIS2;MOB3B;NCALD;NELL2;NEO1;NR2C1;NR2F2;PARP11;PPP1R21;PREPL;PTBP2;PTPRG;RAB9B;RABGAP1;RACGAP1;RHOBTB3;RNF150;SLC1A1;SLC41A1;SLC46A3;SMAD9;SP4;ST13;STON1;TBC1D9;TNIK;TRPC1;TTC8;ULK2;VASH1;WNT2B;ZBTB46;ZNF559;ZNF589;Z…	0.3023878281752458
hsa-mir-374b|chrX_73512207_73512407	47	ABCG2;AK1;APOL6;AR;ARHGAP6;BAMBI;CA8;CCDC8;CCDC80;CCND1;CDKN2B;DDAH1;DECR1;DHCR7;EPDR1;FAM229B;FOXC1;FZD5;FZD6;FZD8;GABARAPL1;GIMAP4;KBTBD8;LRIG3;MAP3K8;MBNL1;MFAP5;MPP5;MYLIP;NAA16;NR3C1;PMEPA1;RAPH1;RECK;RHOU;SALL1;SEMA3C;SESTD1;SLCO3A1;TACC1;TEF;TMTC1;TRAK1;TRIM2;TTC8;VEGFA;ZNF507	2	GIMAP4;SEMA3C	0.8865961122087758	910	A4GALT;ABAT;ABCA6;ABCC4;ABCG2;ABHD3;ABI3;ABL1;ABR;ACADL;ACOT13;ACSM3;ACTN1;ACTN4;ADAM28;ADAMTS1;ADAMTSL1;ADH1B;ADH5;ADNP2;ADRA2A;ADRB1;AFAP1L2;AFF4;AGMAT;AHCYL2;AIF1L;AIG1;AJUBA;AKAP5;AKAP7;AKAP9;AKT3;ALDH1A3;ALDH7A1;AMOTL1;ANK3;ANKRD29;ANTXR2;ANXA11;ANXA4;AP1S3;AP2B1;APCDD1;APOL6;AR;ARAP1;ARAP2;ARHGAP29;ARHGAP32;ARHGAP6;ARL4A;ARL5A;ARRDC3;AS3MT;ASAP2;ASPN;ATF7IP;ATP1A1;ATP6V1E1;ATP8A1;B3GALNT1;B…	78	AHCYL2;AIF1L;AJUBA;ATF7IP;BACE1;BBX;BTC;C1GALT1;CCDC6;CCDC68;CDH2;CLIC5;COL4A5;CPOX;CROT;DGKA;DNAJC28;EGFR;ENTPD1;FAM13C;FIBIN;FLRT2;FMN1;FNDC3A;GIMAP4;GPR160;GRAMD1C;GYG1;HIGD1A;HLTF;IFT57;IL20RA;IREB2;KANSL1L;KIF2A;KRCC1;LACTB2;MAML2;MAOA;MAP3K13;MCC;MEIS1;MME;MORN4;NAPEPLD;NCMAP;NOVA1;NRP1;OGN;OSBPL3;PABPC4L;PCP4L1;PDE4D;PLA2R1;PLCE1;PLXNA2;PROX1;RBMS3;RHBDF1;RNF150;RNF43;SEMA3C;SLC39A8;SLC6A8…	0.10533756511013351
hsa-mir-3909|chr22_35695786_35695986	10	ADRB1;ANTXR1;C11orf49;C1orf115;CDS2;NR3C1;OLFML2A;PMEPA1;SLC1A5;TNFRSF1B	2	C1orf115;TNFRSF1B	0.10091698793944849	469	A4GALT;ABAT;ABI3;ACOT13;ACTN4;ADAM19;ADAMTSL1;ADAP1;ADARB1;ADCY5;ADRB1;AFAP1;AFF4;AIG1;AJUBA;AKNA;AKR1C3;ALDH1B1;ANTXR1;AOC3;APOL6;AR;ARAP1;ARHGAP27;ARHGAP32;ARHGEF37;ARID3B;ARL14EP;ARL4C;ARRDC2;ARRDC3;AS3MT;ASS1;ATP8A1;BBS7;BCAS4;BDH2;BEX5;BLVRA;BSG;BSPRY;BVES;C11orf49;C14orf132;C16orf54;C1QTNF1;C1QTNF3;C1orf115;C1orf116;C1orf21;C1orf210;C1orf216;C3orf70;C6orf132;CA12;CACNB3;CAND2;CAPG;CARD8;CCD…	24	ARAP1;ARRDC3;C1orf115;CERCAM;CLCN2;COL5A1;ELF4;FBXO32;FMOD;FOXQ1;GAB2;GNGT2;HOMER1;NFATC4;PCDHGC3;PNP;RORC;SH3BGRL2;TFCP2L1;TIFA;TMEM119;TNFRSF1B;TTLL1;ZNF486	0.6908905619733745
hsa-mir-3960|chr9_130547663_130547863	8	AR;CLIP2;FXYD1;GNAI2;MARVELD1;NANOS1;SLC47A1;VAV3	1	NANOS1	0.46175022185558795	58	ADAP1;AIG1;ARAP1;ATP2A3;BAMBI;BSG;C11orf96;CA12;CAMK2N2;CBLN1;CD7;CLIP2;COTL1;CXCL12;DMPK;EHBP1L1;EMILIN1;FLNB;FXYD1;GNAI2;GNG7;GPC1;GRB7;HOXA9;IL17RE;KANK2;LPCAT1;MARVELD1;MOB3A;MOCS2;NANOS1;NDOR1;NEO1;NFIX;OSR2;PARP10;PCDHB2;PDLIM4;PLLP;PLVAP;PRELP;PRRG2;RAI1;RALBP1;RBM38;RBPMS2;RTN2;SDC1;SIT1;SLC47A1;SORBS2;SP4;SYNGR1;TLR6;TMEM184A;TRIM14;VAV3;ZNF423	2	IL17RE;NANOS1	0.9383502539565938
hsa-mir-3975|chr18_33161614_33161814	12	AR;ARL5A;GRASP;KIAA0408;PLLP;PYCARD;QSOX1;RBMS2;RHOF;RRAS;TFCP2L1;ZNF385A	3	AR;ARL5A;RBMS2	0.08604365795179132	524	ABCC1;ABL1;ABR;ACOT13;ACSS2;ACVR1B;ADAMTSL4;ADH1B;ADH5;ADHFE1;ADIRF;AFAP1;AFF4;AGMAT;AIG1;AKNA;AKT3;AMOTL1;ANGPTL2;ANK3;ANO6;ANXA11;AP1S3;APLNR;APLP2;APOBEC3C;APOBEC3D;APOBEC3G;APOE;APOL6;ARAP1;ARHGAP25;ARHGAP29;ARHGAP32;ARL5A;ARPC2;ARRDC2;ART4;AS3MT;B9D1;BACE1;BAZ2A;BCAS1;BCAS4;BCL11A;BCL2;BDH2;BHLHE41;BNIP3;BSG;BTN3A1;C16orf54;C1QTNF1;C1QTNF2;C1orf21;C1orf210;C2orf72;C6orf132;C9orf40;CA12;CALD1…	47	ACOT13;AP1S3;ARL5A;ARPC2;BACE1;CDC42EP1;CDR2L;CLIC5;CORO2A;CSRP1;CTF1;CX3CL1;CYP2S1;DPY19L4;DPYSL2;ETFA;FNDC3A;FUT2;GJA5;HS3ST3B1;HSPA4L;ITGBL1;KANSL1L;LDOC1;MAOB;MARVELD1;MFNG;MYCL;OSBPL10;PARP11;PLCB3;PON2;PPM1M;PRUNE2;RAPH1;RBMS2;SC5D;SDC3;SLC16A2;SORBS2;SPN;SPNS2;TACC1;TOP1;TTC39A;ZNF385D;ZNF891	0.5392393460675418
hsa-mir-424|chrX_133683512_133683712	77	AK1;AKT3;AMOTL1;AP2B1;AR;ARHGAP32;BSPRY;BTN3A3;C2;CA8;CCDC8;CCDC80;CCND1;CDC37L1;CEP55;CHIC1;CLEC2D;CLIP4;CLU;CMTM4;CRIM1;DECR1;DMPK;DOCK11;EPM2AIP1;FAM229B;FGF2;FGFR1;FZD6;GABARAPL1;GNAL;GNG12;GRAMD2B;HEYL;HIGD1A;HSPA4L;ITGA2;KIF23;LAMC1;LANCL1;LGALS3;LPP;LSM11;NEGR1;NUCKS1;OSBPL3;PAG1;PDE4D;PLPP3;PRICKLE2;PSAT1;RAB23;RACGAP1;RAPH1;RASEF;RASSF2;RCAN3;RECK;RTN4;SALL1;SESTD1;SIAH1;SLC25A12;SLCO3A1…	1	CCDC8	0.9989191270484725	813	ABI3;ABL1;ABTB2;ACADL;ACOT13;ACSL5;ACSS2;ACSS3;ADAM28;ADAMTS1;ADAMTSL1;ADAP1;ADARB1;ADCY5;ADH5;ADHFE1;ADNP2;ADRA2A;AFAP1;AFF4;AGPAT2;AHCYL2;AIG1;AJUBA;AKNA;AKT3;ALDH1A3;ALDH7A1;AMOTL1;ANKRD13A;ANKRD29;ANO6;ANXA11;AP1S3;AP2B1;APBB1IP;APCDD1;APH1B;APLNR;APLP2;APOL6;AR;ARAP2;ARHGAP10;ARHGAP21;ARHGAP32;ARHGAP6;ARL14EP;ARMCX1;ARPC2;ARRDC3;ART4;ASAP2;ASRGL1;ATP6V1E1;ATP8A1;B3GALNT1;B3GNT3;B3GNT5;BACE1;…	72	ABTB2;ACADL;ADAMTS1;ADAMTSL1;ANKRD29;BIK;C1orf21;CCDC68;COL8A1;CST6;DNAJB5;DOK6;DPYSL3;DSTN;EPS8;F2RL1;FAM189A2;FARP1;FBLIM1;FDXR;FIBIN;FNDC4;GRB7;IRS1;ITGBL1;LMO7;LRIF1;LRIG3;LTBP1;LUM;LZTFL1;MACC1;MEOX2;MN1;MTMR11;NANOS1;NLRP1;NPNT;NPR3;NR4A1;NXPH3;PALM2-AKAP2;PCYOX1;PLCB3;PPP2R1A;PRELP;PRKG1;PTGDR;RBMS3;RCOR1;RPRM;SALL2;SC5D;SCN7A;SDC3;SGPP2;SHISA3;SLC16A7;SLC1A5;SLC2A12;SLC6A8;SLC9A1;SLIT2;SM…	0.28221373573875064
hsa-mir-4257|chr1_150521782_150521982	46	AP1S3;APOL6;AR;ARL5A;ATF7IP;C2;C6orf132;CARD8;CCDC8;CCDC80;CD3G;CDCP1;CEP135;CNN2;COL1A1;CPM;CRLF3;CSDC2;F2RL2;FAM102A;FAM83B;GALNT10;GNG4;HCAR1;IER5;ITGB8;LAT;LATS2;LIPH;LPAR2;MYH9;NEDD4L;PPP1R15A;PRICKLE1;PRSS22;RILPL1;RTL8C;SDC2;SHMT1;STK17B;TIFA;TRIB3;TWIST1;TYRO3;ULK2;VCAM1	0	NA	1.0	688	ABCA6;ABCG1;ABHD4;ACOT13;ACSF2;ACVR1B;ADAM19;ADAMTS1;ADARB1;ADNP2;AFAP1;AFAP1L2;AFF4;AGPAT2;AHCYL2;AIF1L;AJUBA;AKAP5;AKNA;AKT3;ALDH1A2;AMN1;AMOTL1;ANKRD13A;ANO9;ANTXR1;ANTXR2;AOC3;AP1M2;AP1S3;APBB1;APLNR;APOBEC3C;APOL6;AR;ARHGAP29;ARHGAP32;ARHGEF19;ARHGEF2;ARHGEF6;ARL5A;ART4;ASAH1;ASS1;ATF7IP;ATG5;ATP2A3;BACE1;BAMBI;BARX2;BAZ2A;BBIP1;BCAS4;BDNF;BLVRA;BMP2;BMPR2;BSPRY;BTN3A1;C11orf49;C16orf54;C1GA…	0	NA	1.0
hsa-mir-4258|chr1_154947056_154947256	8	BHMT2;ICAM3;NCS1;TSPAN9;WNT2B;WWC1;ZMYM4;ZNF385A	0	NA	1.0	231	ACSS3;ADCY5;AFAP1;AGMAT;AK1;AK3;ALDH1L1;ALDH4A1;ANTXR2;ARHGAP4;ARPC2;ARRDC2;BACE1;BAZ2A;BHMT2;C1QTNF2;C4orf19;C9orf40;CAMK2N1;CBR1;CBS;CCND1;CCR6;CD58;CD7;CD82;CDH3;CEP135;CGN;CHDH;CLIP2;CLUAP1;CMTM3;CMTM8;CNN1;COBL;COL1A1;CORO6;CPE;CPM;CPOX;CSF2RB;CYB5R3;CYGB;CYP3A5;CYP4F12;DACT3;DCLRE1B;DES;DLG3;DOCK8;DPY19L4;DSE;DSEL;EFHD2;EHD1;EHD3;EMB;EML2;F10;FADS3;FAM102A;FAM83D;FAM83F;FBLN2;FBLN5;FBXL2;FB…	9	C9orf40;CBS;CPOX;HOXD9;NBEAL2;PYGB;RAI1;RRBP1;STX12	0.9400482023664534
hsa-mir-4326|chr20_61904064_61904264	8	AMOTL1;C1QTNF3;C1orf21;C1orf210;ERBB2;HEY2;MYO10;TNS1	2	AMOTL1;HEY2	0.12954681206909444	462	ABAT;ABCA6;ABCC4;ABCG2;ACOT13;ACSS2;ACSS3;ACVR1B;ADAM28;ADARB1;ADH5;ADNP2;ADRB1;AFAP1;AFF4;AGMAT;AIF1L;AIG1;AKAP5;ALDH1A1;ALDH2;ALDH4A1;AMACR;AMOTL1;ANTXR2;AP1S3;APBB1;AR;ARHGEF25;ARPC2;ARRDC2;ARRDC3;ART4;ATP1A1;ATP2A3;B3GNT3;BAG2;BAMBI;BATF;BAZ2A;BBS7;BCL10;BCL11A;BCL2;BID;BLVRA;BMP2;BMPR2;C12orf75;C16orf54;C1GALT1;C1QTNF3;C1QTNF7;C1orf21;C1orf210;C1orf216;C3orf52;CAPN1;CASP10;CBS;CCL5;CCNG2;CD1…	35	ABCC4;AMOTL1;AR;ARRDC2;CCL5;CEP68;CHDH;CHST10;COL5A1;FMN1;HEY2;LBH;LPAR3;MPV17L;NEBL;NUCKS1;P2RY2;PFKFB2;PHACTR2;PLAC8;PPM1M;RBMS2;RIMKLB;SC5D;SDC2;SLC7A6;SNED1;SNTB1;SORT1;STOM;TBC1D9;TESC;TIGD2;TMEM47;VSTM4	0.6773455457600437
hsa-mir-4449|chr4_53578527_53578727	3	BSG;C6orf141;VPS37B	0	NA	1.0	114	ADHFE1;ALDH1A3;ANGPTL2;ANO6;ANTXR2;ARRDC3;ASAH1;ATP6V1E1;BCAS4;BSG;C11orf96;C6orf141;CALM3;CAPN1;CAPN5;CDH1;CLCN2;CLIP2;CLUAP1;CSPG4;CXCR3;CYGB;CYTH4;DENND5A;DLG3;ELF3;ERG;F10;FADS3;FAM102A;FAM83H;FHL2;FLVCR2;FNBP1;GDF7;GDPD5;GRAP2;HIST1H2BF;HOXA9;IL7R;IRF6;KANK2;KCNK5;KIAA0040;KIAA0930;KREMEN1;LAD1;LURAP1;MAPK11;MARVELD1;MEX3B;MGLL;MRAS;MRGPRF;MT1G;MT1H;MTMR11;MYL9;NCF4;NECAB3;NEK9;NFIX;NLRP1;NN…	7	CAPN5;CLIP2;HOXA9;KCNK5;MAPK11;SESTD1;TBX3	0.2274923407322144
hsa-mir-4453|chr4_153457376_153457576	10	ANXA11;APCDD1;CALM1;CBS;HOOK1;MYH9;NUCKS1;PC;TUBB2A;ZNF772	0	NA	1.0	425	ABCG2;ABR;ABTB2;ACOT13;ADAMTSL1;ADAP1;ADARB1;ADHFE1;AEBP1;AFAP1L2;AHCYL2;AK1;AKNA;ALDH1B1;ANKRD22;ANTXR1;ANTXR2;ANXA11;AP2B1;APBB1IP;APCDD1;APOBEC3C;APOL6;ARHGAP27;ARHGAP29;ARHGEF10;ARHGEF19;ARL4D;ARPC2;ATG5;ATP2B1;BACE1;BAG2;BBX;BCAS1;BCAS4;BCL2;BDKRB2;BLVRA;BMPR2;C11orf49;C11orf74;C16orf54;C1QTNF2;C1QTNF7;C1orf21;C1orf210;C2orf72;C3orf18;C6orf132;C6orf141;CA12;CALD1;CALM1;CALM3;CAMK2N1;CAND2;CA…	31	ACOT13;AFAP1L2;CCR4;CMTM4;CXCR6;DDX50;DOCK8;DOK6;EFCAB1;EOGT;EPHB4;FYN;GDF11;IKZF3;KANSL1L;KAZN;KCNK5;NCMAP;NDNF;PFKFB2;PKIA;PPARG;ROCK1;SNED1;STARD4;TMEM154;TRIM37;TRIM4;ZBTB7C;ZNF670;ZNF791	0.7956255847153755
hsa-mir-4458|chr5_8457714_8457914	44	ADH5;AHCYL2;AR;ARID3B;C1orf21;C1orf210;C2;CCND1;CEP120;CEP135;COL8A1;COLEC12;DNAJC28;EFHD2;FNDC3A;HASPIN;ID3;IKZF3;IL6R;ITGA3;KIAA0930;KPNA5;KREMEN1;LIMD2;LRIG3;MARCKSL1;MBD2;MTUS1;PDGFB;PGRMC1;PLCG2;PLEKHO1;PMAIP1;PRSS22;RAB40C;SEMA4C;SLC12A7;SLC20A1;STK4;TUBB2A;VCL;WAS;WASL;YWHAZ	4	ARID3B;FNDC3A;PRSS22;VCL	0.5847781960919021	432	ABCG2;ACSS2;ACSS3;ACVR1B;ADAM28;ADAMTS1;ADH5;ADRB1;AFF4;AHCYL2;AK3;AKAP5;AKNA;AKT3;AMACR;ANGPTL2;ANTXR2;APOL6;ARAP1;ARG2;ARHGAP29;ARHGAP8;ARID3B;ARL4D;ARL5A;ATP2A3;ATP2B1;B3GNT5;BBX;BCAM;BCAS4;BMP2;BMP5;C11orf74;C1GALT1;C1QTNF1;C1QTNF3;C1orf116;C1orf21;C1orf210;C2;C3orf52;C4orf19;C6orf132;C6orf141;C9orf40;CA8;CALD1;CALM1;CCDC68;CCDC80;CCND1;CCNG2;CCNJL;CD200;CD38;CD74;CDC42SE1;CDCA8;CDH1;CDH2;CEP…	46	ACSS3;ADAMTS1;AMACR;ARID3B;BCAM;C1GALT1;C1QTNF3;CCDC80;CD200;CDCA8;CMBL;COL5A2;COPS8;DCAF15;DDR2;DPYSL3;DYNC2LI1;FAM180A;FMN1;FNDC3A;GALNT10;HLX;ITGA4;KCTD14;KMT2E;LGALS3BP;LIPG;MCOLN3;MED28;MEIS1;MEIS3;MYCL;NEDD4L;PPARGC1A;PRSS22;PTBP2;RGMA;SLIT2;SPEG;SUB1;SULF1;VCAM1;VCL;VIPR1;ZBTB26;ZNF614	0.13870352623737067
hsa-mir-4479|chr9_139780860_139781060	2	ACVR1B;AMOTL1	0	NA	1.0	54	ACVR1B;AMOTL1;APOE;ATP2A3;BID;C11orf96;C6orf141;CAMK2N2;CKLF;COL5A1;COTL1;CYB5R3;DAPK2;DMPK;EHBP1L1;ELF4;EMP3;F10;GDPD5;GNG7;HIP1R;HSPB6;IL17RE;IL32;KLC2;LOXL2;MARVELD1;MEX3B;MMP15;MYL6B;NFIX;NLRP1;NNAT;NXPH3;PCDHGC3;PLXND1;PRRT2;RAI1;REEP6;RHOU;SH3GL1;SHF;SIT1;SLC22A3;SLC25A10;SLC2A10;SLC47A1;SOBP;SPOCK2;TGFB1I1;VSTM2L;WASF2;ZC3HAV1;ZNF703	4	ELF4;GDPD5;RHOU;SLC47A1	0.48465554267897665
hsa-mir-4489|chr11_65405490_65405690	9	APOBEC3C;FSCN1;LMBR1L;MDK;PALM;PALM2-AKAP2;PHLDA3;TES;TESPA1	3	LMBR1L;MDK;PHLDA3	0.016220657465649876	519	A4GALT;ABCC1;ABHD4;ABI3;ABL1;ABR;ABTB2;ACOT13;ACSS2;ACTN4;ADAM19;ADAMTSL1;ADAMTSL4;ADARB1;ADRA2A;ADRB1;AIF1L;AIG1;AKT3;AMACR;ANKRD13A;ANKRD22;ANO6;ANXA11;AP2B1;APH1B;APOBEC3C;APOBEC3D;APOE;APOL6;ARAP1;ARHGAP25;ARHGAP27;ARL4C;ARL5A;AS3MT;ATF7IP;ATP2A3;ATP2B1;AZGP1;B3GNT3;BCAS1;BCL2;BDNF;BID;BIRC3;BNIP3;BSPRY;BTN3A1;BVES;C11orf49;C14orf132;C1QA;C1QTNF1;C1QTNF7;C1orf115;C1orf21;C2orf72;C6orf132;CA12…	39	ADAMTSL4;APOBEC3D;ARAP1;ARHGAP25;CCDC69;DBN1;DENND2A;EFHD2;EHD3;ENG;ERCC6L2;F10;FBLN7;HIST1H2BF;HOXA1;HS3ST1;LMBR1L;MDK;MFGE8;NLRP1;NOTCH3;NPR3;PHLDA3;PNP;POLA2;PPM1F;PPP1R16B;RASSF4;SETD3;SNAPC2;STX6;TLN1;TMEM109;TMEM173;TPM4;WIPF1;ZCCHC24;ZDHHC18;ZNF791	0.14171772261382298
hsa-mir-450a-1|chrX_133683512_133683712	50	ACADL;BAMBI;BCL10;CCDC8;CCDC80;CD3D;CD5;CDCP1;CGN;CGNL1;COL1A1;CPM;DSE;DSEL;ERCC6L2;FGF2;FOXC1;FUT2;GALNT10;GNG4;HIST1H2BF;ITGA3;LDHD;LMBR1L;MOB3A;MORN4;MPEG1;MYH9;NPR1;OSBPL10;PIGR;PLLP;PPP1R16B;PRICKLE1;PRRG4;RASSF9;RBM43;RBMS2;RHOF;SCD5;SIT1;SLC1A5;STK4;TES;TLN1;TRIM14;TTLL1;TYRO3;ZNF703;ZNF708	5	ACADL;CCDC8;COL1A1;PRICKLE1;SLC1A5	0.40667563581936694	1155	A2M;A4GALT;ABAT;ABCA6;ABCC1;ABCC4;ABCG1;ABCG2;ABR;ABTB2;ACADL;ACAT1;ACOT11;ACOT13;ACSF2;ACSL5;ACTN4;ADAM19;ADAMTSL1;ADAP1;ADARB1;ADH5;ADHFE1;ADIRF;ADNP2;ADRA1A;ADRA2A;AEBP1;AFAP1;AFF4;AGMAT;AHCYL2;AIF1L;AIG1;AJUBA;AK3;AKAP5;AKNA;AKR1C1;AKT3;ALDH1B1;ALDH1L1;ALDH4A1;ALDH7A1;AMACR;AMN1;AMOTL1;ANK3;ANKRD29;ANTXR2;ANXA11;ANXA3;AP1S3;APBB1;APH1B;APLNR;APLP2;APOBEC3D;APOL6;AR;ARAP1;ARHGAP10;ARHGAP27;ARH…	97	A4GALT;ABTB2;ACADL;ADAMTSL1;AK3;AKR1C1;ANK3;ANKRD29;BBS7;C1QTNF1;C1QTNF7;C1orf21;CCDC68;CCDC8;CCSER2;CMBL;CNN2;COL1A1;COL8A1;DNAJB5;DOK6;DPYSL3;EPHA3;EPS8;F2RL1;FADS3;FAM189A2;FARP1;FBLIM1;FBXO32;FNBP1L;FNDC4;GALNT16;IGSF1;IRS1;ITGBL1;LAMC2;LMO7;LRIF1;LTBP1;LZTFL1;MARCKSL1;MEIS2;MFGE8;MN1;MOXD1;MYL9;NANOS1;NID1;NPNT;NPR3;NXPH3;PALM2-AKAP2;PCDHGC3;PCYOX1;PGRMC1;PLEKHG2;PRDM8;PRELP;PRICKLE1;PRKG1;P…	0.4949867983637749
hsa-mir-450a-2|chrX_133683512_133683712	13	APOL6;AR;BCL11A;CCDC6;FAM49A;HOXA7;HOXD9;MAPK10;MARCKSL1;PYCR1;SCIN;UNC5B;VAT1	2	MARCKSL1;PYCR1	0.29672955250928046	1155	A2M;A4GALT;ABAT;ABCA6;ABCC1;ABCC4;ABCG1;ABCG2;ABR;ABTB2;ACADL;ACAT1;ACOT11;ACOT13;ACSF2;ACSL5;ACTN4;ADAM19;ADAMTSL1;ADAP1;ADARB1;ADH5;ADHFE1;ADIRF;ADNP2;ADRA1A;ADRA2A;AEBP1;AFAP1;AFF4;AGMAT;AHCYL2;AIF1L;AIG1;AJUBA;AK3;AKAP5;AKNA;AKR1C1;AKT3;ALDH1B1;ALDH1L1;ALDH4A1;ALDH7A1;AMACR;AMN1;AMOTL1;ANK3;ANKRD29;ANTXR2;ANXA11;ANXA3;AP1S3;APBB1;APH1B;APLNR;APLP2;APOBEC3D;APOL6;AR;ARAP1;ARHGAP10;ARHGAP27;ARH…	97	A4GALT;ABTB2;ACADL;ADAMTSL1;AK3;AKR1C1;ANK3;ANKRD29;BBS7;C1QTNF1;C1QTNF7;C1orf21;CCDC68;CCDC8;CCSER2;CMBL;CNN2;COL1A1;COL8A1;DNAJB5;DOK6;DPYSL3;EPHA3;EPS8;F2RL1;FADS3;FAM189A2;FARP1;FBLIM1;FBXO32;FNBP1L;FNDC4;GALNT16;IGSF1;IRS1;ITGBL1;LAMC2;LMO7;LRIF1;LTBP1;LZTFL1;MARCKSL1;MEIS2;MFGE8;MN1;MOXD1;MYL9;NANOS1;NID1;NPNT;NPR3;NXPH3;PALM2-AKAP2;PCDHGC3;PCYOX1;PGRMC1;PLEKHG2;PRDM8;PRELP;PRICKLE1;PRKG1;P…	0.4949867983637749
hsa-mir-450b|chrX_133683512_133683712	38	ACSS3;ADAM19;AR;BID;CALM1;CD4;CREB3L2;EMB;EOGT;ETS1;FAM210B;GALNT10;GAS7;GLCCI1;HIGD1A;HIST1H2BF;JCAD;KCNIP3;KIAA0408;LMBR1L;MFGE8;MINDY2;MYO10;P2RY1;PACS1;PPM1F;PYCARD;RBM47;REEP1;RPS6KA1;SEMA6A;SHE;SNED1;SPIN4;SPR;SPRY4;ZNF25;ZNF703	1	MFGE8	0.9645779644673661	995	ABAT;ABCA6;ABCG2;ABHD3;ABTB2;ACAT1;ACOT11;ACOT13;ACSL5;ACSM3;ACSS3;ACTN1;ADAM19;ADAM28;ADAMTS1;ADAMTSL1;ADARB1;ADCY5;ADH1B;ADH5;ADIRF;ADRA1A;AFAP1;AGMAT;AGR2;AHNAK;AIG1;AJUBA;AKAP5;AKNA;ALDH1A3;ALDH1B1;AMACR;AMN1;AMOTL1;ANK3;ANKRD22;ANKRD29;ANTXR2;ANXA11;ANXA4;AP1S3;AP2B1;APCDD1;APLNR;APLP2;APOBEC3C;APOD;APOL6;AR;ARAP2;ARHGAP27;ARHGAP29;ARHGEF37;ARHGEF6;ARL4C;ARL4D;ARL5A;ARPC2;ARSJ;ART4;AS3MT;ASA…	77	ABTB2;ADAMTS1;ADAMTSL1;ANK3;ANKRD29;BTC;C1QTNF7;C1orf21;C9orf40;CCDC68;CCSER2;CMBL;CNN2;DNAJB5;DOK6;DPYSL3;DSTN;EDIL3;EPHA3;F2RL1;FAM189A2;FARP1;FBXO32;FIBIN;FNBP1L;GJA1;HTATIP2;IGSF1;IRS1;ITGA8;ITGBL1;LAMC2;LMO7;LRIG3;LUM;LZTFL1;MACC1;MARCKSL1;MEIS2;MFGE8;MN1;MYL9;NANOS1;NLRP1;NPNT;PALM2-AKAP2;PARP11;PCDH18;PCDHGC3;PGRMC1;PLEKHG2;PRELP;PRICKLE1;PTGDR;PYCR1;RBMS3;RCOR1;SC5D;SHISA3;SIN3B;SLC16A7;S…	0.8404179173295099
hsa-mir-4514|chr15_81292923_81293123	18	APOBEC3C;CALM3;CAV1;CLIC4;CPM;CSRP1;FOXC1;GRK2;KCNK5;MCM5;NDRG1;NONO;RETSAT;SGPP2;TNFAIP8;TNFAIP8L3;TPM4;VPS37B	0	NA	1.0	787	ABCC1;ABCG1;ABHD4;ABL1;ABR;ACTN1;ACTN4;ADAM19;ADAM28;ADAMTSL1;ADAMTSL4;ADARB1;ADH5;ADHFE1;ADRA1A;ADRA2A;AFF4;AHCYL2;AJUBA;AK3;AKAP5;AKNA;ALDH1A3;ALDH1L1;ALDH4A1;ALDH7A1;ALOX5;AMOTL1;ANTXR1;ANXA11;AOC3;AP1S3;AP2B1;APH1B;APLNR;APOBEC3C;APOBEC3D;AR;ARAP1;ARHGAP10;ARHGAP27;ARHGAP29;ARHGAP32;ARHGAP4;ARHGEF19;ARHGEF37;ARL4C;ARRDC2;ARSJ;ASS1;ATG5;ATP1A1;ATP8A1;AZGP1;B3GNT3;BACE1;BAG2;BARX2;BBX;BCAM;BCAS…	51	ABCC1;AFF4;ATG5;C6orf141;CKLF;CXCR3;EFCAB1;EFNA4;EPOR;HCAR1;HIGD1A;HOMER1;HTRA3;KCNMB1;KLF3;LRIG3;MAPK3;MTMR11;MYCL;NXPH3;PCIF1;PDE5A;PHF12;PIK3CG;PLCG2;POGZ;PPM1M;PRRG4;QSOX1;RAB40C;RALBP1;RARA;SDC4;SH3BGRL2;SIN3B;SLC9A3R1;ST6GALNAC2;STARD8;STK38L;TMEM139;TMEM164;TOM1L2;TPST2;TRIM14;TRNP1;TTC38;VSTM4;ZBTB46;ZNF423;ZNF614;ZNRF1	0.4149755095705773
hsa-mir-4519|chr16_30905199_30905399	10	CHIC1;LDOC1;LMBR1L;OSBPL3;OVOL1;PDLIM3;PEA15;SIN3A;STK10;STK4	0	NA	1.0	510	ABCA6;ABCG1;ACSL5;ADAM19;ADAM28;ADARB1;ADRA2A;AHCYL2;AK3;AKAP7;AKT3;ALDH2;AMACR;ANK3;ANKRD13A;ANXA4;AOC3;AP2B1;APBB1;APLNR;APLP2;ARHGAP32;ARHGEF25;ARSJ;ASAP2;ATP2B1;B3GNT5;BACE1;BAMBI;BBS7;BBX;BCAR3;BCAS1;BDNF;BEX4;BIK;BMPR2;BNIP3L;BTC;BTLA;BVES;C14orf132;C1GALT1;C1orf21;C1orf210;C3orf52;C3orf70;CALD1;CALHM2;CAMK2N1;CAPN5;CASP10;CAST;CBLN1;CCDC3;CD200;CD3D;CD4;CD40;CD83;CDC37L1;CDC42BPA;CDCA8;CDC…	38	AP2B1;BMPR2;BNIP3L;CDR2L;CLCN2;CLEC10A;CMBL;CX3CL1;DNALI1;FMN1;FOXM1;FYN;FZD5;GDF11;GPSM2;HEBP2;KCNK5;MARK1;MCC;NFE2L3;PFKFB4;PHLDA3;PRKG1;QSOX1;SLC16A14;SLC25A12;SLC48A1;SLC7A6;SORT1;SPN;SPRY4;TMEM37;TRIB2;TRIQK;WTIP;ZMYM4;ZNF558;ZNF589	0.5933226484791233
hsa-mir-4523|chr17_27717271_27717471	3	GPRC5B;SESTD1;TMEM184A	0	NA	1.0	99	ACVR1B;ADARB1;AGMAT;ALDH1L1;AMOTL1;ARHGAP10;ARHGAP32;ARHGEF6;AS3MT;BAZ2A;BCAS1;BCL10;BLVRA;BMP7;C1orf116;C1orf216;C2orf72;C3orf70;CALM1;CCDC6;CCNJL;CD109;CDS1;CDS2;COL5A1;CORO1C;DAPP1;DCLRE1C;DMPK;DOK6;EDNRA;EHF;ELF4;EPS8;FN1;FNBP1L;FZD8;GDF7;GDPD5;GPRC5B;HEY2;HSPA12B;IGSF3;IL16;ITGA3;KCTD10;KIAA0930;KIAA1671;LRRC8C;LSM11;LYNX1;MAPK10;MARVELD3;MET;MRAS;MXRA7;MYO1D;NDRG1;NFIX;NLRP1;NOVA1;OAS2;PALL…	14	ADARB1;EDNRA;EPS8;GDF7;IGSF3;KIAA0930;LRRC8C;LSM11;NOVA1;PPP2R1A;RCOR1;RNF125;SPIN1;ZNRF1	0.02660211769643505
hsa-mir-4534|chr22_38349586_38349786	26	ABCA6;AR;ARL14EP;C11orf74;C2;CCR6;DOCK11;ENPP5;EPS8;FAXC;FN3K;HSPA4L;IKZF3;JPH2;KIAA0930;MAPK13;PACS1;RBMS2;SEMA7A;SKAP2;TCN2;TIGIT;TMOD3;TTC22;VASH1;ZNF708	1	ARL14EP	0.87385217460775	606	ABAT;ABCA6;ABCG2;ABHD4;ABR;ACADL;ACOT11;ACSS3;ACTN4;ACVR1B;ADAM19;ADAP1;ADARB1;ADCY5;ADH5;AFAP1;AGMAT;AIF1L;AIG1;AJUBA;AK3;ALDH2;ALDH7A1;ANGPTL2;ANK3;ANKRD13A;ANO6;AP1S3;APBB1;APCDD1;APLNR;APOBEC3D;APOE;AR;ARAP1;ARAP2;ARHGAP29;ARHGAP32;ARHGEF6;ARID3B;ARL14EP;ARL5A;ARPC2;ASAP2;ATF7IP;ATP2A3;ATP2C2;B3GALNT1;B3GALT2;B3GNT5;BAG2;BAMBI;BAZ2A;BBX;BCAS1;BDKRB2;BEX4;BHLHE41;BHMT2;BICC1;BLVRA;BMP7;BMPR2;B…	34	ABCG2;ABR;ACTN4;ACVR1B;AIF1L;ARL14EP;BNIP3;C11orf49;CBS;CLEC1A;DNAJC18;FAAH;GJC1;GNG4;HOXA7;LRRC8C;MR1;PDE7A;RND2;SAMD5;SHMT1;SLC12A6;SLC16A4;SYPL1;TBC1D9;TCF7L1;TCFL5;TMEM98;UNG;VEGFA;WASL;WSB1;ZNF251;ZNF614	0.9895703389872652
hsa-mir-454|chr17_57232348_57232548	70	AR;ARL4C;ATF7IP;C3orf18;CCR6;CEP55;CERCAM;CFL2;CHIC1;CLIC4;CLIP1;CXCL12;DCBLD2;DDR2;DPYSL2;ENPP5;EOGT;F10;F2RL1;FAM114A1;FLNC;FOXQ1;FZD6;HABP4;HOXD9;HSF2;KCTD1;KCTD10;KLRD1;KREMEN1;LDHD;LMBR1L;MBNL1;MCC;MOCS2;MYH11;MYLIP;NABP1;PC;PCSK6;PPP1R14C;PRNP;PRRG4;PRUNE2;QSOX1;RAB11FIP1;RAB34;RACGAP1;RBM43;RFXAP;RRAGD;SECISBP2;SECISBP2L;SLC12A7;SMAD4;SMO;SMOC1;SNTB1;SNTB2;STK38;STX6;TMOD3;TMPO;TMTC1;TNKS2…	5	CEP55;MOCS2;RACGAP1;RFXAP;TMPO	0.16759396025357218	666	ABCG1;ABCG2;ABHD3;ACVR1B;ADAM28;ADH1B;ADH5;AIG1;AKAP7;AKNA;AKT3;ALOX5;AMOTL1;ANXA11;ANXA4;APCDD1;APLNR;APLP2;AR;ARAP1;ARAP2;ARHGAP21;ARHGAP29;ARHGEF2;ARHGEF37;ARL14EP;ARL4A;ARL4C;ARL5A;ARPC2;ARRDC3;ART4;ASAH1;ATF7IP;ATP2B1;ATP8A1;BACE1;BAZ2A;BBX;BCAS4;BCL10;BCL11A;BEX2;BHLHE41;BHMT2;BICC1;BID;BIRC3;BMP2;BMPR2;C11orf74;C12orf75;C1GALT1;C1QTNF7;C1orf116;C1orf21;C2orf72;C3orf18;C3orf52;C3orf70;C6orf…	26	C11orf74;C1GALT1;CEP55;COL5A2;COL6A3;EIF4EBP1;EMP2;FGFBP2;FRMD6;GATA3;IFT57;KIAA1217;KLHL20;MOCS2;NEK9;NPHP1;NRP1;RACGAP1;RFXAP;RILPL1;SC5D;SLIT2;TMPO;USP1;VCL;ZNF385D	0.7084107836173336
hsa-mir-4633|chr5_128430329_128430529	9	CCND1;CCSER2;CFL2;HSF2;KLRD1;NPR1;SEMA4C;ST13;STAMBPL1	0	NA	1.0	665	A2M;ABAT;ABCA6;ABCG1;ABCG2;ABI3;ABR;ACOT11;ACOT13;ACSF2;ADAM28;ADAMTSL1;ADARB1;ADHFE1;AFAP1;AHCYL2;AIG1;AJUBA;AK3;AKAP5;AKAP7;AKT3;ALDH1L1;AMOTL1;ANGPTL2;ANK3;ANKRD13A;ANKRD29;ANO6;ANTXR1;ANXA11;ANXA3;AP1S3;APBB1IP;APLNR;APOBEC3C;APOL6;AR;ARAP1;ARG2;ARHGAP32;ARHGEF37;ARL4A;ARL5A;ARPC2;ARRDC2;ARRDC3;ARSJ;AS3MT;ASAP2;ATP2B1;ATP8A1;B3GNT3;BACE1;BAG2;BAMBI;BARX2;BAZ2A;BBS10;BBX;BCAM;BCAS4;BCL11A;BDKR…	46	ANXA3;BARX2;BCAM;BLVRA;BSPRY;C6orf141;CELF2;CEP68;CYB5A;CYTH3;DDIT4L;DHCR7;EGFR;EPHA4;ETFA;FAM219A;FAR2;FBLN7;FLVCR2;GDA;HCAR1;HOXA9;HS1BP3;IL2RB;KAZN;LURAP1;MCC;MECOM;MID2;MMD;NXPE3;OSBPL3;OSR2;PCDHGC3;PDE7A;PRKAR2B;PTPRG;RHOF;TBC1D9;TIFA;TIMP3;TMEM164;TMEM98;TNFSF15;TPD52L1;ZNF385D	0.6519283172696797
hsa-mir-4639|chr6_16129224_16129424	33	AR;B3GALNT1;C2;CALM1;EFCAB1;EID1;ENPP5;FAM83D;FAM83F;FHL2;FOXJ3;FOXP1;GRK2;ID1;IKZF3;KLF3;MPP5;PARVB;PMEPA1;PSAT1;SKAP2;SLC1A5;SLC22A3;SLC6A8;SLFN5;SMAGP;SPIB;SPIN4;ST3GAL1;SYNM;VSTM4;YAP1;ZNF708	0	NA	1.0	861	ABCA6;ABCC1;ABCG1;ABCG2;ABL1;ABR;ACADL;ACAT1;ACSF2;ACTN4;ADAM19;ADAM28;ADARB1;ADH1B;ADH5;ADRB1;AFAP1;AFAP1L2;AFF4;AGMAT;AHCYL2;AIG1;AKAP5;AKAP7;AKNA;AKT3;ALDH1L1;AMACR;AMN1;AMOTL1;ANK3;ANTXR1;ANTXR2;ANXA11;AP1S3;APCDD1;APH1B;APOL6;AR;ARG2;ARHGAP29;ARHGAP32;ARHGEF10;ARID3B;ARL14EP;ARL5A;ARPC2;ARRDC2;ARRDC3;ARSJ;ART4;AS3MT;ASPN;ATP2A3;ATP2B1;ATP6V1E1;ATP8A1;B3GALNT1;B3GNT5;BAG2;BAMBI;BANK1;BAZ2A;BB…	0	NA	1.0
hsa-mir-4644|chr6_170615758_170615958	37	AHCYL2;AR;ARHGEF6;BASP1;C11orf74;CALM3;CGN;CHRDL1;CHST11;COL1A1;CREB3L2;DUSP7;EFNA1;ENPP5;FGFR1;LASP1;LPP;MRAS;OAS2;PFKFB3;PLPP3;PRRT2;PTK7;RAB40C;RALBP1;RBM38;STK38;STX6;TIGIT;TMEM109;TMEM184A;TMEM9;TMOD3;TSPYL4;ZNF25;ZNF251;ZNF385A	3	RAB40C;TMEM9;TSPYL4	0.4346393610715339	717	A4GALT;ABAT;ABCC1;ABCG1;ABCG2;ABL1;ACSF2;ACTN4;ACVR1B;ADAM19;ADAMTSL4;ADARB1;ADRA1A;ADRA2A;AFAP1;AFAP1L2;AGMAT;AHCYL2;AIF1L;AIM2;AKAP5;AKNA;AMACR;AMOTL1;ANK3;ANTXR1;ANXA2;AOC3;AP1S3;APLNR;APOBEC3C;APOBEC3D;APOBR;APOE;APOL6;AR;ARAP1;ARHGAP29;ARHGAP32;ARHGAP4;ARHGEF19;ARHGEF37;ARHGEF6;ARID3B;ARL5A;ARRDC3;ART4;ASRGL1;ASS1;ATP2B1;ATP6V1E1;ATP8A1;BACE1;BAMBI;BARX2;BASP1;BAZ2A;BBX;BCAS1;BCAS4;BCL2;BID;…	48	ACVR1B;AMOTL1;BBX;CCSER2;CLCN2;CYP2S1;DCLRE1C;EPAS1;ETV1;FAM114A1;FCGRT;FGR;GALNT10;HOMER1;IER5;IL6R;KLHL20;KRCC1;LRRC8C;MAL2;MEIS1;MR1;NLRP1;NPM2;NRP1;OLFML1;PACS1;RAB40C;RAI14;RAPH1;RASSF2;RBPMS2;RRAGD;SCNN1A;SEMA7A;SIN3B;SLC9B2;SNX30;ST5;STK4;TACC1;TMEM9;TOM1L2;TSPYL4;VDR;ZBTB26;ZKSCAN8;ZNF558	0.42508923398131604
hsa-mir-4648|chr7_2559304_2559504	11	CEP120;CRTAP;EGFLAM;LAD1;NEGR1;PMP22;PPP1R16B;PRICKLE1;STK4;YWHAZ;ZNF703	0	NA	1.0	478	ABCA6;ABCC1;ABCG2;ABHD4;ABR;ABTB2;ACTN4;ACVR1B;ADAM19;ADAM28;ADAMTS1;ADAP1;ADH5;AFF4;AHCYL2;AIG1;ALDH1A3;ALDH4A1;AMOTL1;ANKRD13A;ANO9;ANTXR1;AP2B1;AR;ARG2;ARHGAP27;ARHGAP32;ARHGAP6;ARHGAP8;ARHGEF37;ARID3B;ARL14EP;ATG5;BARX2;BBX;BCAM;BCAS4;BDNF;BICC1;BLVRA;BMP7;BMPR2;BTC;BTN3A3;C11orf49;C11orf74;C1QTNF1;C1QTNF7;C1orf116;C1orf21;C1orf216;C2orf72;C3orf52;C3orf70;C6orf132;CA12;CACNB3;CARD8;CAST;CAV2;…	0	NA	1.0
hsa-mir-4653|chr7_100797654_100797854	18	ABCA6;ACTN4;DEPTOR;ERBB2;FAM161B;FRS2;HLA-DOA;MMP15;PPP1R16B;PTEN;SLAMF1;SLC9A3R2;SLFN5;STK4;TCN2;ULK2;ZNF616;ZNF708	1	ERBB2	0.6765302715977737	905	A2M;ABCA6;ABHD4;ABL1;ABR;ACTG2;ACTN1;ACTN4;ADAM19;ADAM28;ADAMTS1;ADAMTSL1;ADAMTSL4;ADARB1;ADH1B;ADH5;ADHFE1;ADNP2;AFAP1;AFF4;AGMAT;AHCYL2;AHNAK;AIF1L;AIG1;AJUBA;AK1;AKNA;ALDH1A3;ALDH1B1;ALDH4A1;ALDH7A1;AMN1;AMOTL1;ANKRD22;ANTXR1;ANTXR2;ANXA11;ANXA4;AOC3;AP1S3;AP2B1;APCDD1;APH1B;APLNR;APLP2;APOBEC3D;APOL6;AR;ARAP1;ARAP2;ARHGAP29;ARHGAP32;ARHGAP8;ARHGEF2;ARHGEF6;ARID3B;ARL5A;ARPC5L;ARRDC2;ARRDC3;AR…	59	ADH5;AFF4;ALDH1B1;ARL5A;ARRDC3;ASAH1;BCL10;BMPR2;C6orf141;CCND1;CDR2L;CHST3;CLIP4;COL4A1;CYGB;EGFR;EPN3;ERBB2;ERCC6L2;FGFR1;GATA3;GJA5;HS3ST1;IGSF3;KCTD14;KIF23;LACTB2;LIPG;LPCAT1;MMP14;MYO10;MYOCD;NCS1;NEK9;NEO1;NQO1;NRP1;OLFML2A;PHLDA3;PPP2R1A;PYGB;RASD2;RBM43;RBMS3;RHOD;RND2;SC5D;SMAD4;SNED1;TAF1A;TSLP;TTC9;VIPR1;WNT4;YIPF2;ZBTB38;ZKSCAN8;ZNF558;ZNF589	0.25338971072590755
hsa-mir-4659a|chr8_6566070_6566270	52	ACADL;AMOTL1;APOL6;AR;ARHGAP21;ARSJ;BDKRB2;BOC;CALM1;CD2;CD200;CD38;CDCP1;DBN1;EMCN;ESRP1;FAM102B;FAM83F;FAXC;FGF2;GREM1;HIST1H2BF;HS3ST1;IER5;LSAMP;MATR3;MMD;MOB3B;MYLIP;MYOC;MYOCD;NEGR1;OSCP1;PHLDA3;PRKCB;PRRG4;RBM38;RBM47;REM1;SALL1;SAMD5;SC5D;SLC1A1;SPOP;ST8SIA4;TCN2;TIGD2;TNFAIP3;TNS1;TSHZ2;VDR;ZNF385D	5	HIST1H2BF;HS3ST1;PRKCB;SALL1;TIGD2	0.5815286783199725	1072	A2M;ABAT;ABCA6;ABCC1;ABCG1;ABCG2;ACADL;ACOT11;ACOT13;ACSS3;ACVR1B;ADAM19;ADAM28;ADAMTSL1;ADH1B;ADH5;ADHFE1;ADRA2A;AEBP1;AFAP1L2;AFF4;AGMAT;AGR2;AHCYL2;AIG1;AK1;AK3;AKAP7;AKT3;ALDH1B1;ALDH1L1;ALDH2;ALDH7A1;AMACR;AMOTL1;ANK3;ANKRD13A;ANKRD22;ANKRD29;ANTXR1;ANTXR2;ANXA2;AP1M2;AP2B1;APBB1;APCDD1;APH1B;APLNR;APOBEC3C;APOL6;AR;ARAP1;ARHGAP21;ARHGAP29;ARHGAP32;ARHGAP6;ARHGEF37;ARL14EP;ARL4A;ARL4C;ARL5A;…	112	ABCA6;AK3;ALDH2;AMACR;ANTXR1;APOBEC3C;ARAP1;ARL4C;ARL5A;ATG5;BAZ2A;BCL2;BSCL2;C9orf40;CACNB3;CAMK2G;CARD8;CAV1;CCDC6;CELF2;CEP135;CEP68;CLDN1;CPOX;DAPP1;DENND2A;DERL3;DLG3;DNAJC28;DNALI1;DOK6;DPY19L4;DPYD;EFEMP1;ELF4;ENTPD1;EPOR;FOXP1;FRMD6;GCSAM;GDPD5;GJC1;GRAP2;GSTK1;HHEX;HIST1H2BF;HS3ST1;HSPA4L;IKZF3;KCNK1;KCNK5;KCTD10;KIAA0930;KITLG;LSM11;MACC1;MAP3K3;MPV17L;MS4A1;NAALAD2;NR4A1;NRIP1;NXPH3;OL…	0.15636011914333567
hsa-mir-4667|chr9_35605247_35605447	51	AR;BMP7;C2;CBS;CD68;CD82;CDCP1;CLDN1;CYBRD1;EFNA1;FAM83F;FSTL1;GPR55;GPRC5B;HIST1H2BF;LSAMP;MACC1;MDK;MOB3A;MYO10;MYOC;MYOCD;NCS1;NIPAL1;PALM;PALM2-AKAP2;PPIC;QPRT;RAB11FIP1;RETSAT;RIMKLB;RTL8A;SAMHD1;SFRP1;SIT1;SLC47A1;ST3GAL1;TEF;TMEM109;TMEM45B;TNFAIP3;TNFSF15;TSKU;UNC5B;VAV3;XRCC2;ZBTB46;ZNF25;ZNF251;ZNF385A;ZNF431	3	PALM;PALM2-AKAP2;SAMHD1	0.8371940984853468	1080	ABAT;ABCA6;ABCG1;ABCG2;ABHD4;ABI3;ABL1;ABR;ABTB2;ACAT1;ACOT13;ACSF2;ACSS3;ACTN4;ACVR1B;ADAM19;ADAM28;ADAMTS1;ADAMTSL1;ADAP1;ADARB1;ADCY5;ADRA2A;ADRB1;AEBP1;AFAP1;AGMAT;AGPAT2;AIF1L;AJUBA;AK1;AKAP5;AKAP7;AKNA;AKT3;ALDH1A3;ALDH4A1;ALDH7A1;AMOTL1;ANGPTL2;ANK3;ANKRD13A;ANKRD22;ANO6;ANTXR1;ANTXR2;ANXA11;AOC3;AP2B1;APBB1;APCDD1;APH1B;APLP2;APOBEC3C;APOBEC3D;APOBR;APOL6;AQP3;AR;ARAP1;ARAP2;ARHGAP10;ARHG…	98	ADCY5;ADRA2A;AGPAT2;APOBEC3D;ARAP2;ARHGAP10;ARHGAP27;B3GALT2;BAZ2A;BVES;C14orf132;CA12;CACNB3;CCDC3;CCDC69;CERCAM;CLIP2;CMBL;CRLF3;CRTC3;CYB5R3;DCLRE1B;DNAJB5;DPT;ELF4;ENPP1;ERBB2;ERCC6L2;ETNK2;FADS3;FBXO36;FGFR4;FMN1;FNBP1;FNDC4;FRA10AC1;GPC1;GPR153;GPX3;GSTM5;HID1;HOXB7;HS1BP3;JPH2;KCNK5;KCNQ1;KLC2;KLF3;LGI4;LIMS2;LPXN;LRRN2;MAPK13;MEIS1;MET;MFAP4;MRAS;MT1H;MTUS1;NDOR1;NNAT;P2RY2;PALM;PALM2-AKA…	0.3211540311793025
hsa-mir-4668|chr9_114658990_114659190	78	ADH5;APOL6;AR;BCL10;BSCL2;C2;CALM1;CARD8;CDCA7;CDR2L;CENPH;CEP55;CISD1;CLIP1;CPM;CYTIP;DCBLD2;DEPTOR;EDIL3;EDN3;EFNA1;EPB41L4B;FAXC;FGF2;FHL2;FNDC3A;FOXA1;GRK2;ITGA3;ITGB8;KLF5;LAT;LATS2;LDHD;LPXN;LRIF1;MAOB;MCOLN3;MEIS1;MOCS2;MORF4L2;MPEG1;MT1E;NAV2;NEGR1;NUCKS1;NXPE3;PARVB;PDE4D;PIP4K2A;PPARG;PPARGC1A;PRICKLE1;PTGIS;RABGAP1;RCOR1;SDC1;SESTD1;SIN3A;SINHCAF;SLC24A3;SMAD4;SP4;SPOP;STK17B;STK4;TACC…	11	CARD8;DCBLD2;DEPTOR;EFNA1;FHL2;ITGB8;MEIS1;RCOR1;SINHCAF;TACC1;TRIM14	0.002946350189711177	1331	ABAT;ABCG1;ABCG2;ABHD3;ABHD4;ABR;ACOT13;ACSL5;ACSM3;ACTN4;ACVR1B;ADAM19;ADAM28;ADAMTS1;ADARB1;ADCY5;ADH1B;ADH5;ADHFE1;ADNP2;ADRA2A;ADRB1;AFAP1;AFAP1L2;AFF4;AGMAT;AHCYL2;AIF1L;AIG1;AJUBA;AK1;AK3;AKAP5;AKAP7;AKAP9;AKNA;AKR1C1;AKT3;ALDH1A1;ALDH1B1;ALDH4A1;ALDH7A1;AMACR;AMN1;AMOTL1;ANGPTL2;ANK3;ANKRD29;ANO6;ANTXR1;ANTXR2;ANXA2R;ANXA3;ANXA4;AP1M2;AP1S3;AP2B1;APH1B;APLNR;APOBEC3C;APOBEC3D;APOL6;AR;ARAP…	75	ARHGAP29;ARHGEF37;ARL14EP;BICC1;BSPRY;C1orf210;C1orf216;CARD8;CCNG2;CDS1;CEBPA;CLIC4;CORO1C;CRLF3;CSF2RB;DCBLD2;DEPTOR;DUSP4;DUSP5;EFNA1;FAM216A;FHL2;GALNT10;GLUL;GREM1;HOOK2;HS3ST3B1;HSH2D;IGFBP2;IRF8;ITGA4;ITGB8;KCNE3;LRRC8C;MAPK10;MEIS1;MMD;MMP28;MOB3B;MPZL2;MT1H;MYO10;NET1;NPR1;NYNRIN;P2RY1;PAG1;PLEKHO1;PLXNA2;PML;POGZ;PPM1F;PRDM1;PROM2;PRSS12;RAI14;RCOR1;RND3;RUFY1;SEMA3C;SERINC5;SIAH1;SMAGP…	0.4004666499269527
hsa-mir-4676|chr10_74451796_74451996	26	AKNA;BBX;BMPR2;C2;CCDC6;CCDC69;CMTM4;DBN1;DSTN;EPM2AIP1;GOT1;GRK2;HEYL;IRS1;KREMEN1;LAMC1;LSP1;MSRB3;MYO10;PLCG2;RAI1;RHOBTB3;TTC22;USP1;VASP;ZC3H12A	4	CCDC69;GRK2;PLCG2;RAI1	0.024454379498559133	927	ABAT;ABCC1;ABCG1;ABR;ACADL;ACSS3;ADAM19;ADAM28;ADAMTSL1;ADH1B;ADH5;ADRA2A;ADRB1;AFAP1;AFF4;AGMAT;AGR2;AHCYL2;AHNAK;AIF1L;AIG1;AJUBA;AK3;AKAP5;AKAP7;AKNA;AKT3;ALDH1B1;ALDH1L1;AMACR;AMOTL1;ANK3;ANKRD13A;ANKRD22;ANO6;ANTXR1;ANTXR2;ANXA4;AP1S3;APCDD1;APH1B;APOL6;AQP3;AR;ARG2;ARHGAP21;ARHGAP29;ARHGAP32;ARHGEF10;ARHGEF37;ARHGEF6;ARL4A;ARL4D;ARL5A;ARPC2;ARRDC2;AS3MT;ASAH1;ASAP2;ASPHD1;ATP2B1;ATP6V1E1;AT…	42	AGR2;AK3;AQP3;BCL2;CBLN1;CCDC170;CCDC69;CCNG2;CEP135;CH25H;CHST7;CKS2;CMBL;CORO1C;DACT1;DMKN;DOCK11;DUSP4;EFEMP1;GALNT10;GJA1;ID1;IQCE;KCNK1;LSM11;P2RY2;PAG1;PHACTR2;PLCG2;PLEKHG2;PMEPA1;PRDM1;RAI1;RBMS3;RCOR1;RPS6KA3;SLC2A12;SNTB2;SORT1;THBD;VCL;ZNF670	0.4151652963486641
hsa-mir-4680|chr10_112631536_112631736	28	CCSER2;CD4;EMP2;ERBB2;FBLIM1;FNBP1;FNBP1L;HACD4;HID1;HS3ST1;HSPA4L;ID1;KCNK5;LPP;LSAMP;MACC1;NEGR1;NUCKS1;PDLIM3;PLCG2;PLEKHG2;PRICKLE2;RAI1;RTN2;SLC47A1;VAV3;ZNF670;ZNF708	0	NA	1.0	913	ABAT;ABCC1;ABCC4;ABCG1;ABCG2;ACAT1;ACOT13;ACSF2;ACSL5;ACSS2;ACVR1B;ADAM19;ADAM28;ADARB1;ADCY5;ADH1B;ADH5;AFAP1;AGMAT;AGR2;AHCYL2;AHNAK;AIF1L;AIG1;AIM2;AJUBA;AKAP5;AKAP7;AKNA;AKT3;ALDH1B1;AMACR;AMOTL1;ANKRD13A;ANKRD29;ANO6;ANTXR2;ANXA11;ANXA4;AOC3;AP1S3;AP2B1;APBB1IP;APCDD1;APH1B;APOL6;AR;ARAP1;ARHGAP29;ARHGAP6;ARHGAP8;ARHGEF10;ARHGEF19;ARHGEF2;ARHGEF37;ARHGEF6;ARL14EP;ARL5A;ARPC2;ARPC5L;ARRDC3;AR…	1	PDCD4	0.39489619377136115
hsa-mir-4684|chr1_23037224_23037424	50	APOL6;AR;ARHGAP29;BCAS4;C1GALT1;CAMK2N1;CARD8;CCDC8;CCDC80;CD3D;CGN;CGNL1;EMP2;F2RL2;FAM83F;FHL2;FOXJ3;HASPIN;IER5;IREB2;LAX1;LPP;MACC1;MEOX2;MYLK;MYO10;NEBL;NR2F2;PALM;PALM2-AKAP2;PARVB;PIP4K2A;PKIA;PLEKHG2;PLS1;PROSER2;PTGIS;PTPN3;PTPRB;RAVER2;RCSD1;SAMD5;SLC48A1;SP140L;SPIN4;STOM;STX6;TPM4;TUBB2A;ZNF708	7	C1GALT1;CCDC80;FHL2;MYO10;PARVB;PROSER2;PTGIS	0.10185195902183088	918	ABCA6;ABCG1;ABCG2;ABHD3;ABHD4;ABTB2;ACADL;ACOT13;ACSS2;ADAM28;ADAMTS1;ADAMTSL1;ADARB1;ADH1B;ADH5;ADRA1A;AFF4;AGMAT;AIF1L;AIG1;AK3;AKAP5;AKAP9;AKNA;ALDH1A2;ALDH1B1;ALDH4A1;AMACR;AMOTL1;ANK3;ANKRD13A;ANKRD22;ANKRD29;ANO6;ANTXR2;ANXA11;AOC3;AP1S3;AP2B1;APCDD1;APH1B;APOBEC3C;APOL6;ARHGAP21;ARHGAP29;ARHGAP32;ARHGEF10;ARHGEF2;ARHGEF6;ARL14EP;ARL4C;ARL5A;ARPC2;ARRDC2;ARRDC3;ART4;AS3MT;ASPN;ASS1;ATF7IP;A…	52	ALDH1B1;ANTXR2;APCDD1;BASP1;BMPR2;C1GALT1;CCDC80;DNMBP;EFHD1;EGFR;ETV1;FHL2;FRA10AC1;GCNT1;GJC1;GNG4;IRF6;ITGA2;LAMC2;LFNG;LPAR3;MBOAT2;MPP5;MYO10;MYO1D;MYOCD;NPR3;PARVB;PKD2;PMEPA1;PML;PROSER2;PTGIS;RAI14;RASSF4;RMI2;SALL1;SC5D;SEC14L2;SFRP1;SLC9A3R1;SMAD4;SPATA18;ST8SIA1;TAF7;TIMP3;TMEM47;TMPRSS4;TRIB2;TWIST1;WASL;YAP1	0.9998168099558148
hsa-mir-4687|chr11_3876820_3877020	19	ADAP1;AR;C2;CLIC4;DDR2;FHL2;FNBP1;KCNIP3;LARP1;MCC;NECAB3;PROSER2;PRRG4;SLC25A12;SPIN4;TES;TESPA1;TMEM246;ZCCHC24	2	NECAB3;PRRG4	0.36444224755088905	761	ABAT;ABCG1;ABCG2;ABHD4;ABR;ACOT11;ACSL5;ACSS3;ACVR1B;ADAM19;ADAP1;ADARB1;ADH5;AFAP1;AFF4;AGMAT;AIF1L;AK1;AKT3;ALDH7A1;AMOTL1;ANKRD13A;ANO6;ANO9;AOC3;APH1B;APLNR;APOL6;ARAP1;ARAP2;ARG2;ARHGAP21;ARHGAP27;ARHGAP32;ARHGEF2;ARHGEF25;ARHGEF6;ARID3B;ARL4A;ARL5A;ARPC2;ARRDC3;ART4;AS3MT;ASAH1;ATF7IP;ATG5;ATP1A1;ATP2B1;ATP6V1E1;ATP8A1;B3GNT5;BACE1;BAG3;BAMBI;BBX;BCAS1;BCL10;BDKRB2;BDNF;BICC1;BID;BLVRA;BMP7…	54	ANO6;BMP7;C14orf132;C3orf18;CCDC3;CCDC69;CELF2;CEP120;CRAT;CRTC3;CSDC2;CYP4F12;DAPK2;DSE;DUSP6;EGFR;EPOR;ERCC6L2;FLNC;FRMD3;HOXA1;ID1;IER5;ITGA4;KREMEN1;LAT;LIPG;MED28;MPEG1;MRC2;NECAB3;NPR1;P2RY2;PPIC;PPM1M;PRPF38B;PRRG4;PTK7;RASL12;RCOR1;REEP4;RPS6KA1;RRAGD;SLC24A3;SORT1;STK10;STK38;TACC1;TBC1D2;TFCP2L1;TGFBR3;TRIQK;VDR;ZNF253	0.3066796536267346
hsa-mir-4690|chr11_65383162_65383362	16	ALDH4A1;CD302;GRK2;HEYL;IGSF3;KIAA0930;LY75;MAPK13;PRRT2;PRSS8;PYCR1;RBMS2;SERTAD3;SLC1A5;VPS37B;ZNRF1	2	SERTAD3;ZNRF1	0.22339052245381433	936	A4GALT;ABCC1;ABCC4;ABCG1;ABHD4;ABI3;ABR;ACAT1;ACOT13;ACSS3;ACTN4;ACVR1B;ADAM19;ADAP1;ADARB1;ADCY5;ADH1B;ADRA2A;AEBP1;AFAP1;AFF4;AGMAT;AGPAT2;AHCYL2;AIF1L;AIG1;AJUBA;AK3;AKNA;ALDH1L1;ALDH4A1;ALDH7A1;AMACR;AMOTL1;ANK3;ANKRD13A;ANO9;ANTXR1;ANTXR2;ANXA11;AP1S3;AP2B1;APLNR;APOL6;AR;ARAP1;ARHGAP10;ARHGAP21;ARHGAP27;ARHGAP29;ARHGAP32;ARHGAP8;ARHGEF37;ARHGEF6;ARID3B;ARL4A;ARL4C;ARPC2;ARPC5L;ARRDC2;ART4;A…	59	ABCC1;ADAP1;AHCYL2;AK3;BCAS4;C14orf132;C9orf40;CDC42BPA;CDR2L;CHST3;DHCR7;DOK6;DUSP7;ENPP1;FAM102A;FAM83H;FGFR1;FMOD;GDF11;GJC1;GRASP;GREM1;IQCE;ITPR3;KBTBD8;LPAR2;LPCAT1;LSM11;MCOLN3;MICAL1;MXI1;NDOR1;NDRG1;NR2F2;PACS1;PHF13;PLEKHO1;PLXND1;PML;RECQL;REEP4;RILPL1;SERTAD3;SH3BGRL2;SHMT1;SIN3B;SLC20A1;SMOC2;STK38;STON1;TSHZ3;TSKU;TTC38;TTC39A;VASH1;VSTM4;ZBTB46;ZNF703;ZNRF1	0.12366737241303752
hsa-mir-4700|chr12_121148171_121148371	25	AR;BMP7;CBS;CDCP1;CMTM4;CYBRD1;EFNA1;GPRC5B;KCNMB1;LDHD;MDK;MOB3A;MORF4L2;NCS1;RIMKLB;RTL8A;SASH1;SFRP1;SLC47A1;UNC5B;VCL;ZBTB46;ZNF25;ZNF251;ZNF385A	3	EFNA1;RIMKLB;SLC47A1	0.3784130818232039	1031	A2M;A4GALT;ABAT;ABCC4;ABCG1;ABCG2;ABHD4;ABI3;ABL1;ABR;ABTB2;ACOT11;ACOT13;ACSF2;ACTA2;ACTN4;ACVR1B;ADAM19;ADAM28;ADAMTSL1;ADAP1;ADARB1;ADH5;ADNP2;ADRA2A;AFAP1;AGMAT;AIF1L;AJUBA;AK1;AKAP5;AKNA;AKR1C3;AKT3;ALDH1A2;ALDH4A1;ALDH7A1;ALOX5;AMOTL1;ANGPTL2;ANK3;ANKRD13A;ANKRD22;ANKRD29;ANO6;ANTXR1;ANTXR2;ANXA11;ANXA2;AOC3;AP2B1;APBB1;APH1B;APLNR;APLP2;APOBEC3C;APOBEC3D;APOBR;APOL6;AR;ARAP1;ARAP2;ARHGAP25…	84	APLNR;AS3MT;ATP6V1E1;BAZ2A;BCL10;C1QTNF1;C1orf21;CALM1;CAMK2G;CCND1;CD47;CDR2L;CGNL1;COBL;COL5A1;CROT;CSPG4;CX3CL1;DGUOK;DNALI1;DNMBP;DPY19L4;DUSP4;ECHDC3;EFNA1;EHF;ENPP1;ETFA;FAM216A;FAR2;FBLN1;FBXO21;FGFR1;FMOD;FZD5;HEBP2;HNMT;HS1BP3;HTRA3;KCNIP3;KCTD10;KIF20B;LPAR3;MAP3K13;MARVELD3;MEIS1;MET;MMP19;NANOS1;NCMAP;NEBL;NEK9;NONO;NR2F2;PDE4D;PDPN;PHF13;PHLDA3;PIFO;PLEKHA5;PLXNA2;PNCK;PPP2R1A;PRICKL…	0.8505343289999137
hsa-mir-4712|chr15_50647688_50647888	13	BASP1;C2;CASP1;DNAJC28;FAM229B;FZD6;GPRC5B;MAP9;OSBPL3;PMEPA1;RPS6KA3;ZKSCAN8;ZNF431	3	DNAJC28;ZKSCAN8;ZNF431	0.057381432009956865	708	ABCC1;ABCG1;ABCG2;ABHD4;ABL1;ACOT13;ACSS3;ACTG2;ACTN4;ACVR1B;ADAM19;ADAM28;ADARB1;ADCY5;ADH1B;ADHFE1;ADIRF;AFAP1L2;AFF4;AGMAT;AGR2;AHCYL2;AIF1L;AIG1;AJUBA;AKNA;ALDH1A3;ANK3;ANTXR1;ANTXR2;ANXA3;AOC3;APLNR;APOL6;ARHGAP29;ARHGAP32;ARHGEF10;ARHGEF37;ARHGEF6;ARL4D;ARL5A;ARPC2;ART4;AS3MT;ASAH1;ASAP2;ASRGL1;ASS1;ATF7IP;ATG5;ATP6V1E1;B3GNT5;BACE1;BAG2;BAG3;BAMBI;BANK1;BASP1;BAZ2A;BBIP1;BBS7;BBX;BCAS1;BCL…	56	AFAP1L2;AIG1;ASRGL1;BAG3;BAZ2A;C1QTNF3;C1orf21;CAPN1;CCR6;CEP55;COPS8;DGUOK;DLG1;DNAJC28;EFNA4;EPHA3;FAM76B;FBLN7;GABARAPL1;HOXA9;ITGA2;KANK2;LBR;LIMA1;LOX;MBOAT2;MPV17L;NONO;PAG1;PLA2G2D;POGZ;PRPF38B;PTPRG;RAB11FIP1;RAI1;RAPH1;SBSPON;SGPP2;SLC7A6;SLC9A3R2;SLCO2A1;SSX2IP;TACC1;THAP4;TMEM109;TMOD1;TNFRSF19;TP53INP1;TPST2;TRIM4;USP1;WASF3;ZKSCAN8;ZNF431;ZNF548;ZNF558	0.14901013429085927
hsa-mir-4717|chr16_2318336_2318536	30	ABCA6;ADAM28;ADCY5;BCL10;BTC;C11orf49;DSTN;ECHDC3;EPOP;FHOD1;LMBR1L;LXN;MYLK;OCLN;PALLD;PGRMC1;PLCG2;PLXNA2;PRRG4;RGS2;SDC4;SH3BGR;SH3BGRL;SLC1A5;TFCP2L1;TNFAIP8;VAV3;ZFP36;ZFP36L2;ZNF131	5	FHOD1;LMBR1L;PRRG4;ZFP36L2;ZNF131	0.08299207145366813	888	ABAT;ABCA6;ABCG1;ABCG2;ABHD4;ABR;ABTB2;ACADL;ACSS3;ACTN4;ADAM19;ADAM28;ADAMTSL1;ADAMTSL4;ADAP1;ADARB1;ADCY5;ADH5;ADRB1;AFAP1;AFF4;AGR2;AHNAK;AIG1;AJUBA;AK1;AKNA;AKT3;ALDH1A2;ALDH1A3;ALDH4A1;ALDH7A1;AMACR;AMOTL1;ANGPTL2;ANKRD29;ANO6;ANO9;ANTXR1;ANTXR2;ANXA11;AOC3;APBB1;APCDD1;APH1B;APOBEC3C;APOL6;AR;ARAP1;ARHGAP29;ARHGEF10;ARHGEF19;ARHGEF6;ARID3B;ARL14EP;ARL4C;ARL5A;ARRDC3;ARSJ;ART4;ASAH1;ASRGL1;A…	69	ADAM19;ADAMTSL4;ALDH1A2;ANGPTL2;BAG2;CCDC170;CCDC80;CD34;CHST10;CLDN1;DCAF15;DHCR7;DHX40;DOK6;DUSP6;EPM2AIP1;ERCC6L2;FAM124B;FAXC;FBLN7;FBXO36;FHOD1;GREM1;HS1BP3;IER5;IMPA2;ITPR3;KCNK1;KLHL13;KMT2E;LMBR1L;MACC1;MCM5;MED28;MEX3B;MFGE8;MORN4;MXI1;MXRA7;NSG1;NYNRIN;PCDHB15;PHF13;PLA2R1;PLEKHO1;PPM1M;PRPF38B;PRRG4;PTBP2;RAPH1;RAVER2;REEP1;STAT5B;STON1;TBC1D2;TMEM158;TMEM176A;TOX;TRIM4;TRIQK;TRPM4;UBE…	0.6095696673475199
hsa-mir-4721|chr16_28857540_28857740	9	CA8;CDCA8;EFNB1;NANOS1;PHF13;PPM1F;TCF21;TMEM109;VAV3	2	CDCA8;TMEM109	0.08481196620913573	494	ABCG1;ABCG2;ABHD4;ABR;ACOT13;ACVR1B;ADAP1;ADARB1;ADRA2A;AFAP1;AGPAT2;AIG1;AKAP5;AKAP7;AKNA;ALDH1L1;AMACR;ANO6;ANXA11;AOC3;APH1B;APLNR;APOL6;ARAP1;ARHGAP27;ARHGAP4;ARHGEF37;ARHGEF6;ARID3B;BAG2;BBS10;BBX;BCAM;BCL2;BHMT2;BMP2;BSPRY;BTLA;BVES;C1QTNF1;C1orf116;C1orf21;C1orf216;C2orf72;C4orf19;C6orf141;CA12;CACNB3;CALM3;CAMK2G;CAMK2N1;CASP10;CCDC68;CCDC69;CCL11;CCNJL;CD37;CD82;CDC42BPA;CDCA7;CDCA8;CDCP…	24	AMACR;CDCA7;CDCA8;CLIC4;CNN2;CYC1;ECHDC3;ELF4;F2RL1;FADS3;FBXO36;FXYD5;GPC1;IGFBP6;KLF15;MCM5;MRGPRF;PDCD1LG2;PDLIM2;PTPN3;REEP4;SHMT1;TMEM109;TRIM4	0.8020513420171538
hsa-mir-4723|chr17_26684558_26684758	71	A4GALT;ABL1;ACADL;ADAM19;ADRB1;AMOTL1;AR;ATP2B1;CAMK2N1;CCSER2;CD4;CD40;CD40LG;CLIP2;CLU;CLUAP1;CMBL;CREB3L2;DUSP7;EMCN;FAM83H;FN3K;FNBP1;FOXL1;FRMD6;GALNT10;GYS1;HAND2;HSPG2;ITGA3;KIAA0408;LARP1;LDOC1;MACC1;MYOC;MYOCD;MYORG;NAT14;NDN;NDNF;NDOR1;NXN;PAIP2B;PC;PCP4;PCP4L1;PHLDA3;PRRT2;QPRT;RAB17;RNF157;RPRM;SALL2;SEL1L3;SLC47A1;SLC48A1;SLC9A3R2;SMTN;STK38;STK4;STMN3;TLN1;TMEM45B;TMEM54;TRIP13;TSPY…	8	ABL1;ADAM19;GYS1;MYOCD;NDOR1;RPRM;SEL1L3;ZFP36	0.19113403567734838	1040	A4GALT;ABAT;ABCA6;ABCG1;ABCG2;ABHD4;ABL1;ABR;ABTB2;ACADL;ACAT1;ACSF2;ACSL5;ACSS3;ACTN4;ACVR1B;ADAM19;ADAM28;ADAMTSL1;ADAMTSL4;ADAP1;ADARB1;ADRB1;AFAP1;AGMAT;AGPAT2;AHNAK;AIF1L;AIG1;AJUBA;AK1;AK3;AKAP5;AKNA;AKT3;AMOTL1;ANGPTL2;ANTXR1;ANTXR2;ANXA11;AOC3;APCDD1;APH1B;APLNR;APOBEC3C;APOBEC3D;APOE;APOL6;AQP3;AR;ARHGAP25;ARHGAP32;ARHGAP4;ARHGEF10;ARHGEF2;ARHGEF37;ARID3B;ARL4A;ARL4D;ARL5A;ARPC2;ARPC5L;A…	83	ABHD4;ABL1;ADAM19;ADAMTSL4;AIG1;APOBEC3D;BAZ2A;C2orf72;CBR1;CD38;CD79A;CDCP1;CHST7;CXCR5;CYB5A;CYGB;DENND2A;DPY19L4;ECHDC3;EMILIN1;ENTPD2;FAM114A1;FIBIN;FMN1;FNDC4;GNG4;GPX8;GYS1;HOXA4;HSH2D;IQCE;IRAK1BP1;ISG20;KALRN;KAZN;KIAA1522;LIPH;MAP3K3;MITF;MOB3A;MXRA7;MYH9;MYOCD;NAALAD2;NDOR1;NEGR1;NRN1;NXPE3;PARVB;PHF12;PHF13;PIK3R1;PKP2;PLA2G2D;PLVAP;POGZ;PYGB;RASSF7;RBMS2;RENBP;RILPL1;RPRM;RPS6KA3;SEL1…	0.46010705226299636
hsa-mir-4727|chr17_36981566_36981766	10	BOC;CD9;EDN3;FGF7;HOXD9;HSPG2;PPM1F;SYNGR1;TIGD2;VASH1	2	PPM1F;VASH1	0.09418065475108983	790	ABCA6;ABCC4;ABCG1;ABCG2;ABHD4;ABL1;ABR;ACADL;ACOT13;ACSL5;ACSS2;ACTN4;ACVR1B;ADAM19;ADAM28;ADAMTSL1;ADH5;ADHFE1;ADNP2;AFAP1;AFAP1L2;AHCYL2;AIF1L;AJUBA;AK1;AKAP5;AKAP7;AKNA;ALDH1A2;ALDH1A3;AMACR;ANKRD22;ANO6;ANTXR1;ANTXR2;ANXA11;AP1S3;AP2B1;APBB1;APH1B;APLP2;APOL6;AR;ARAP1;ARHGAP25;ARHGAP29;ARHGAP32;ARHGEF10;ARHGEF37;ARHGEF6;ARID3B;ARL14EP;ARL4A;ARL4C;ARL5A;ARRDC2;ART4;AS3MT;ATF7IP;ATP2C2;ATP8A1;A…	37	AKNA;AP2B1;BCAS1;C14orf132;CDR2L;CLCN2;FAS;FRA10AC1;GALNT10;HCAR1;HELLS;HOMER1;HSH2D;LY75;NEDD4L;P2RY1;PHLDA3;PPM1F;PPP2R1A;PRPF38B;PRSS8;RHPN2;RIMKLB;SC5D;SERINC5;SLC12A6;SNCG;TMEM98;TNS1;TRIQK;TTC9;VASH1;VPS37B;YAP1;ZNF558;ZNF791;ZNRF1	0.8456112201004432
hsa-mir-4729|chr17_57408954_57409154	20	AMOTL1;CALM1;DBN1;DCAF15;DDAH1;EID1;FGF2;ID1;LBR;LPP;MYADM;POLA2;RAB11FIP1;RPS6KA3;SLC16A7;TIGD2;TNFAIP3;TNS1;YAP1;ZNF703	2	DBN1;LBR	0.4957172586218903	873	ABAT;ABCA6;ABCC4;ABCG2;ABHD4;ACOT11;ACOT13;ACSL5;ACSS3;ADAM28;ADAMTS1;ADH1B;ADHFE1;ADNP2;ADRA2A;AFF4;AGR2;AHCYL2;AIF1L;AJUBA;AK3;AKAP5;AKAP7;AKNA;AKT3;ALDH1A2;ALDH2;ALDH7A1;AMN1;AMOTL1;ANKRD29;ANTXR2;ANXA2;ANXA3;ANXA4;AOC3;APLP2;APOBEC3C;APOL6;AR;ARAP1;ARAP2;ARHGAP10;ARHGAP21;ARHGAP25;ARHGAP29;ARHGEF10;ARHGEF37;ARHGEF6;ARL14EP;ARL5A;ARPC2;ARSJ;ART4;AS3MT;ASAH1;ASPN;ASS1;ATP2A3;ATP2B1;ATP8A1;B3GAL…	78	ADHFE1;ALDH2;ANKRD29;ARHGEF37;ASPN;ATP8A1;BAG2;BAMBI;BCL11A;BHLHE41;CCR6;CEP55;CHST7;CLCN4;CMTM4;CORO1C;CROT;CYYR1;DBN1;DDX5;DOCK11;EMCN;ETV1;FAM102B;FAM180A;FAM221A;FBLN7;FLI1;FLRT2;FMN1;FOXQ1;FRMD3;GDA;GLUL;GNAL;GNB5;GNG2;GZMK;HOMER1;KCNJ8;KCTD8;KLF3;KLF4;KLF5;KLRB1;LBR;LGI4;LSM11;MAMDC2;MEIS2;MTF2;NEGR1;NFE2L3;NPR3;PDE7A;PLEKHO1;PRICKLE1;PRKCI;PRSS22;PTPRB;RGS5;RMDN2;RTN1;SESTD1;SETD3;SLC46A3;…	0.16828274139690105
hsa-mir-4730|chr17_78388888_78389088	2	RAB40C;SLC47A1	0	NA	1.0	103	ABCG1;AK3;AP2B1;ARHGAP27;ARID3B;BLVRA;C1orf210;CALM3;CCSER2;CDCP1;CEBPA;CFL2;CLDN3;CNN2;COPS8;CPM;CRTC3;CXCR5;DNAJC18;EHD3;ETS1;FAM219A;FAM83H;FBXO21;FGFR4;FNBP1;FSCN1;FXYD1;GAS7;GBP5;GDA;GDF10;GDPD5;GNG7;GPC1;GRASP;GRB7;GYS1;HAND2;HDLBP;HSPA12B;IGFBP5;IL6R;JAM3;KIAA0930;KLF15;MAP3K3;MARCH3;MPZ;MYO1G;NCS1;NDOR1;NECAB3;NEDD9;NIPAL1;NXN;OLFML2A;PACS1;PARVB;PCDHB15;PDE7A;PHF12;PNCK;POLA2;PRKACB;PROS…	9	AK3;CRTC3;PARVB;PHF12;RILPL1;SDC3;TEAD3;TMEM37;VASH1	0.5150092455956876
hsa-mir-4745|chr19_797324_797524	15	ACTN4;EFCAB1;GPRC5B;GRAP2;LAMC1;LLGL2;MYH11;MYH9;PFKFB2;PLAC8;RALBP1;RPRM;SH3GL1;SIT1;ZFP36	1	MYH9	0.5667065657261053	641	A4GALT;ABAT;ABCG1;ABHD4;ABL1;ABR;ACAP1;ACOT11;ACTN4;ACVR1B;ADAM19;ADAM28;ADAMTSL1;ADAMTSL4;ADAP1;ADARB1;ADH1B;ADH5;ADRA1A;AGMAT;AHCYL2;AIF1L;AKT3;ALDH1B1;ALDH1L1;ALDH4A1;AMACR;AMOTL1;ANGPTL2;ANTXR1;ANXA11;APOD;APOL6;AQP3;AR;ARAP1;ARHGAP27;ARHGAP32;ARHGEF10;ARHGEF37;ARHGEF6;ARID3B;ARL4C;ARL5A;ART4;ATF7IP;ATP2A3;ATP6V1E1;B3GNT5;BACE1;BAMBI;BASP1;BAZ2A;BBX;BCAM;BCAS1;BDKRB2;BHLHE41;BID;BLVRA;BMP4;BM…	34	ADAMTSL4;AGMAT;BLVRA;C1GALT1;CCDC69;CDC42BPA;CMTM3;CORO2A;DBN1;DHX40;DMPK;ESAM;FMOD;FSCN1;GPSM2;KCNK5;MCM2;MYCL;MYH9;NEK9;NOTCH3;PDLIM7;PFKM;PHF12;POLA2;PROSER2;SESTD1;SHISA3;SNAPC2;SYNGR1;TMEM173;VASP;ZNF385A;ZNF844	0.588789212991532
hsa-mir-4750|chr19_50381250_50381450	7	ACTN4;AR;DNAJB5;MARVELD1;NFATC4;TP53INP1;VAT1	1	VAT1	0.4766443235106923	473	ABAT;ABCC1;ABR;ABTB2;ACAT1;ACTN4;ADAMTS1;ADAMTSL4;ADAP1;ADARB1;ADHFE1;AFAP1;AGPAT2;AJUBA;AK1;ALDH4A1;ANO6;ANTXR1;ANTXR2;ANXA11;AP2B1;APBB1;APCDD1;APLNR;APOL6;ARAP1;ARHGAP32;ARHGEF19;ARHGEF37;ARPC1B;ARPC5L;ARRDC2;AS3MT;ATP2A3;ATP6V1E1;BAMBI;BBIP1;BCL2;BDNF;BIRC3;BMP2;BMPR2;BTLA;C11orf74;C1QL1;C1QTNF1;C1QTNF3;C1orf116;C1orf21;C2orf72;C3orf18;C3orf52;C3orf70;C6orf132;C9orf116;C9orf40;CA12;CA8;CADM4;…	39	ADARB1;BIRC3;C1QTNF1;CA12;CD38;CGN;CORO1C;DHX40;DUSP5;DUSP7;ECHDC3;EPS8;FHL2;FSCN1;GPR153;GPR55;HDLBP;HEBP2;HS1BP3;MAPK13;MOB3A;MXI1;NCS1;NEK9;NR2F2;NXPE3;PDLIM4;PTPN3;RALBP1;RHPN2;SAMHD1;SC5D;SERPING1;SNTB1;ST6GAL1;TRIO;VAT1;ZNF213;ZNF703	0.7184279342519014
hsa-mir-4751|chr19_50432344_50432544	6	ACSF2;ANXA11;NEK9;RAB40C;TMEM30B;TNS1	0	NA	1.0	402	ABAT;ABCA6;ABCC1;ABCG1;ABR;ACAT1;ACOT11;ACSF2;ACSS3;ADAM28;ADAMTSL1;ADAP1;ADCY5;ADNP2;ADRA2A;AFF4;AIF1L;AK1;AKNA;AKT3;ANK3;ANKRD13A;ANTXR1;ANXA11;AP2B1;APLNR;APOL6;ARHGAP25;ARHGAP29;ARHGEF19;ARID3B;ARL5A;ASRGL1;ATF7IP;ATP2B1;ATP8A1;B3GNT3;BAMBI;BCAS1;BCAS4;BDH2;BOC;C14orf132;C16orf54;C1QTNF2;C1orf115;C1orf21;C2orf72;C6orf132;CA12;CALM1;CAMK2N1;CAPN5;CASP10;CCDC121;CCDC69;CCDC80;CCNG2;CD38;CD47;CD…	23	ABAT;ACAT1;ADAMTSL1;ANK3;BDH2;CD38;CSPG4;DCLRE1B;FCRL5;FGF1;GSTM5;HPN;HS3ST1;HTRA3;ISLR;KCNE3;MT1G;PFKFB2;PML;RNF150;ST6GAL1;SYNPO2;TSKU	0.5972816188304
hsa-mir-4761|chr22_19929266_19929466	12	AS3MT;CCSER2;CDH5;GNAL;MAPK13;MDK;NABP1;RAB25;SMO;SMOC1;SPIN4;STK4	0	NA	1.0	777	ABAT;ABCC1;ABL1;ABR;ABTB2;ACAT1;ACOT11;ACOT13;ACSF2;ACTN4;ACVR1B;ADAM28;ADAMTSL4;ADARB1;ADCY5;ADH5;ADRB1;AFAP1;AFF4;AHNAK;AIF1L;AIG1;AJUBA;AK3;AKNA;ALDH1A3;ALDH1B1;ALDH1L1;AMACR;ANKRD13A;ANKRD22;ANTXR2;ANXA4;AP1S3;AP2B1;APLNR;APOD;APOL6;ARAP1;ARHGAP25;ARHGAP27;ARHGAP29;ARHGAP32;ARHGEF2;ARHGEF6;ARID3B;ARL14EP;ARL4A;ARL4C;ARPC5L;AS3MT;ASS1;ATF7IP;ATG5;ATP2B1;ATP6V1E1;AZGP1;B3GALNT1;B3GNT5;BACE1;BAG…	60	ACVR1B;AHNAK;AIG1;ARAP1;ATF7IP;ATP6V1E1;BAG2;BAMBI;BCL10;BMP5;CCDC69;CD34;CDC42EP1;CDCP1;COL5A3;CTSA;DCLRE1C;DHCR7;ELF4;EMCN;ENG;ENPP1;FBLN7;GPC1;HIST1H2BF;IRF6;ITGA3;LPCAT1;MMP15;MXRA7;NDRG1;NXN;P4HB;PACS1;PCDHB5;PDE7A;PLAC8;PPM1F;PROX1;PTGIS;PYCR1;RBPMS2;RGS5;RNASET2;RPS6KA3;SESTD1;SLC9B2;SNX30;STK38L;STOM;TCF21;TES;THUMPD1;TMEM109;TPST2;YIPF2;ZNF385A;ZNF507;ZNF559;ZNF703	0.2076789169001269
hsa-mir-4765|chr2_32853050_32853250	13	ADGRG1;ALDH2;AR;ATP6V1E1;CLIC4;DCBLD2;FAM83F;LARP1;LPP;PMP22;RABGAP1;RETSAT;TUBB2A	2	ALDH2;RABGAP1	0.3656684486019456	423	ACAT1;ACOT13;ACSL5;ADAM28;ADAMTSL1;ADCY5;ADH5;AGPAT2;AIF1L;AJUBA;AKNA;ALDH2;AMACR;ANKRD22;ANTXR1;APCDD1;APLNR;APLP2;AR;ARHGAP32;ARHGEF37;ARID3B;ARL14EP;ARRDC2;ARRDC3;ART4;AS3MT;ATP2B1;ATP6V1E1;ATP8A1;B3GALNT1;BCAS4;BCL10;BHLHE41;BICC1;BID;BMPR2;BNIP3;BTLA;BVES;C14orf132;C1QTNF3;C1QTNF7;C1orf115;C1orf21;C1orf210;C2orf72;C4orf19;C6orf141;CA12;CA8;CAMK2G;CAPN5;CARD8;CBS;CCDC6;CCR6;CCSER2;CD109;CD247…	40	AGPAT2;ALDH2;C14orf132;C1orf210;CCDC6;EFEMP1;FBLIM1;FBXO36;FLRT2;FOXP1;GJC1;KCNK1;LDHD;MBOAT2;MEIS2;MEX3B;MPV17L;NDNF;NEDD4L;NFE2L3;NRIP1;OR51E1;PCSK6;PDE4D;PLA2G2D;POLA2;PTPRB;RABGAP1;RBM43;RNF157;S1PR1;SH3BGRL2;SLC12A6;SLC7A6;SPATS2L;SPOP;STK38L;ULK2;UVRAG;WASF3	0.6133382129568807
hsa-mir-4775|chr2_208576206_208576406	58	AR;ARPC2;BBX;C2;CASP1;CASP10;CCL5;CHDH;DDAH1;FAM161B;FBLN2;FHL2;GNG12;GRAP2;HABP4;IL7;IL7R;IREB2;JCAD;KIAA0930;KREMEN1;LIMA1;MBNL1;MXI1;MYADM;NCALD;NEO1;NPR1;PALLD;PC;PCYOX1;PMAIP1;PPARG;PPARGC1A;PPP2R1A;PRR15L;PTBP2;RAB9B;RACGAP1;RHOBTB3;RHOH;SH3KBP1;SNED1;SPN;SPR;SPRY4;SSPN;TCN2;TEAD3;TM4SF1;TMOD3;TSHZ2;TTC38;TTC9;WAS;WASL;WTIP;ZNF507	2	GNG12;SSPN	0.9196780981952375	1043	ABAT;ABCA6;ABCC4;ABCG2;ABHD3;ABHD4;ACAT1;ACOT13;ACSL5;ACSS3;ACTN1;ACVR1B;ADAM19;ADAM28;ADAMTS1;ADARB1;ADH1B;ADH5;ADRB1;AFAP1;AFF4;AGMAT;AHCYL2;AIG1;AJUBA;AK1;AK3;AKAP5;AKAP7;AKR1C1;AKT3;ALDH1A3;ALDH1B1;ALDH7A1;AMACR;AMN1;ANGPTL2;ANK3;ANKRD13A;ANKRD22;ANKRD29;ANO6;ANO9;ANTXR1;ANTXR2;ANXA11;ANXA2;ANXA4;AP1S3;APCDD1;APLNR;APLP2;APOBEC3G;APOL6;AR;ARAP2;ARHGAP21;ARHGAP25;ARHGAP29;ARHGAP32;ARHGAP6;ARHG…	84	ACTN1;AKT3;ALDH1A3;ANGPTL2;ANTXR1;AP1S3;APOL6;ARL4D;ARSJ;BBIP1;BBS7;BDH2;BHLHE41;BICC1;BMP2;BMP5;CCR4;CD40;CD9;CHRDL1;CLIC4;CREB3L2;DENND2A;EFEMP1;EOGT;EZR;FAM124B;FBLIM1;FBXO32;FGL2;FOXF1;FOXJ3;FRMD6;GDF7;GLUL;GNG12;GYG1;HS3ST3B1;ID4;MEIS1;MYO10;NEK9;NPNT;NR2C1;NR3C2;P2RY1;PHACTR2;PLEKHO1;PRELP;PRKG1;PTGIS;RAB31;RBM47;RGS5;RHOU;RNF157;RPS6KA3;SEMA3C;SETD3;SFRP1;SGPP2;SH2D4A;SHE;SIAH1;SLCO3A1;SMI…	0.031405932454099485
hsa-mir-4781|chr1_54519184_54519384	27	ABL1;AKT3;BBX;CCND1;CD4;CLU;EFHD2;EMB;ENG;F2RL2;HACD4;LSM11;MINDY2;OSBPL10;PPIC;PTGES;QSOX1;SH3BGR;SH3BGRL;SHE;TMEM154;TMPO;TRAF3IP1;TYRO3;UNC5B;ZFP36;ZFP36L2	5	AKT3;BBX;EMB;SH3BGR;SH3BGRL	0.10524049070559055	622	ABCA6;ABCC1;ABCG1;ABCG2;ABHD4;ABL1;ACOT11;ACSS3;ACTN4;ADCY5;ADH5;ADRA2A;AGMAT;AGR2;AIF1L;AJUBA;AK1;AKAP5;AKAP7;AKT3;ALDH1A2;ALDH7A1;ANKRD13A;ANO6;ANTXR1;ANXA11;ANXA4;AP1S3;APOBEC3D;APOL6;ARHGAP29;ARHGEF6;ARPC2;ARRDC3;ART4;AS3MT;ASPN;B3GALT2;BACE1;BAG2;BAMBI;BBX;BCAS4;BCL11A;BCL2;BDNF;BHMT2;BID;BIRC3;BMP7;BMPR2;BNIP3;BNIP3L;BOC;BTLA;BTN3A3;C11orf96;C1GALT1;C1QTNF1;C1QTNF2;C1orf21;C3orf18;C3orf70;C…	61	ABCG1;AKT3;AS3MT;BBX;CCL28;CISD1;DCLRE1C;DNAJC12;DNAJC18;DNAJC28;DSEL;EMB;F10;FA2H;FAS;FBXO36;FGF7;FLNA;GDF11;HDAC10;HIGD1A;IRAK1BP1;ITGB8;KCNIP3;KCNK1;LGI4;LMO3;LRIG3;LY6E;MCOLN3;MEIS2;MIA2;NEXN;PARP8;PCDHB2;PIP5K1B;PLAC8;PRKACB;PRRG1;RASSF6;SETD3;SFRP1;SH3BGRL;SIN3B;SLC12A6;SLC25A10;SLC9B2;SOWAHB;ST13;TIGD2;TOP1;TPST2;VDR;WASF2;WTIP;ZFAND1;ZKSCAN8;ZMYM4;ZNF213;ZNF507;ZNF665	0.39640342696880937
hsa-mir-4795|chr3_87276224_87276424	32	AMOTL1;AR;C2;C3orf18;CDS2;CNRIP1;DBNDD1;EHD3;FAM83F;FDX1;FYB1;GRK2;IL6R;LARP1;MBD2;MIA3;MR1;MYLIP;NDOR1;NR3C1;NRIP1;PHF13;PMAIP1;RMI2;SLC12A6;SLC12A7;SLC25A23;SNX10;SPIN4;TTC8;ZFP36;ZNF703	0	NA	1.0	1070	ABCA6;ABCG1;ABHD4;ABL1;ABR;ACADL;ACAT1;ACOT13;ACSM3;ACSS3;ACTN4;ACVR1B;ADAM28;ADAMTS1;ADAMTSL1;ADAP1;ADH1B;ADH5;ADHFE1;ADIRF;AFAP1;AFAP1L2;AFF4;AGMAT;AIG1;AK3;AKAP5;AKNA;AKT3;ALDH1A1;ALDH1A3;AMACR;AMOTL1;ANGPTL2;ANK3;ANKRD22;ANKRD29;ANTXR2;ANXA11;ANXA3;AP1S3;AP2B1;APH1B;APLP2;APOL6;AR;ARAP2;ARHGAP29;ARHGAP32;ARHGAP4;ARHGAP6;ARHGEF19;ARL4A;ARL4C;ARL5A;ARRDC2;ARRDC3;ARSJ;ART4;ASAH1;ASPN;ASS1;ATF7IP…	74	AFAP1L2;ALDH1A3;APLP2;ARL5A;ASAH1;ATP2B1;B3GNT5;BBX;BDKRB1;C1QL1;CALD1;CASP1;CAST;CCDC170;CCL28;CLDN1;CLIP4;CPEB1;CREB3L4;DHX40;EFEMP1;ELK3;EPS8;FAM180A;FAM76B;FAXC;FKBP7;FMNL2;FZD8;GAS7;GBP5;GPC1;GSTA4;HOXA1;IGSF1;IMPA2;LACTB2;LASP1;LRIF1;MARK1;MCC;MID2;MME;NCALD;NECAB3;NEDD4L;OCLN;P2RY1;PALLD;PCDH10;PFKFB2;PLEKHO1;PLXNA2;PNP;PTGIS;RBM47;RFTN1;RFXAP;SC5D;SKAP2;SLC16A4;SLC9B2;SOGA1;SPRY4;STK38L;T…	0.41362376017413743
hsa-mir-4804|chr5_72143871_72144071	9	CCND1;CD4;CDCA7;FSCN1;ITGA2;PDCD4;RASD2;TP53INP1;VAT1	0	NA	1.0	502	ABAT;ABCC4;ACADL;ACAT1;ACOT13;ACSS3;ADAM19;ADAP1;ADARB1;ADH1B;ADH5;ADRA1A;ADRB1;AFAP1;AIF1L;AK3;AKAP5;AKT3;ALDH1A3;ALDH4A1;ALDH7A1;AMOTL1;ANK3;ANXA11;AP1S3;APCDD1;ARHGAP29;ARHGAP6;ARHGEF10;ARL14EP;ARL4C;ARL5A;ARMCX1;ARPC2;AS3MT;ATF7IP;B3GNT3;BACE1;BAG2;BAMBI;BAZ2A;BBIP1;BCL2;BDH2;BDKRB2;BHMT2;BID;BMPR2;BTN3A1;C11orf74;C1GALT1;C1QTNF7;C1orf21;C1orf210;C2orf72;C3orf70;C4orf19;C6orf132;C9orf40;CA12;…	44	ABCC4;ACOT13;ADH5;AMOTL1;ARL5A;C9orf40;CCNG2;CD302;CDC42BPA;CKAP2;COL6A3;CROT;DPYD;EDNRA;EOGT;EPM2AIP1;F2RL2;FGF2;FHL2;HOOK1;HTATIP2;LASP1;MACC1;MITF;MPC2;MYADM;PCDHB10;PKD2;PLXNA2;PROM2;PRSS23;PTGER3;RASSF9;SDC2;SH3GL1;SLC24A3;SPATA18;TMEM47;TNFRSF19;WASL;ZBTB26;ZBTB46;ZNF507;ZNF665	0.7665537804869859
hsa-mir-4999|chr19_8454891_8455091	10	ABL1;APOL6;C1orf21;C1orf210;COLEC12;FHL2;PRKCB;RHOBTB3;SOWAHA;SPIB	0	NA	1.0	571	ABCA6;ABHD4;ABL1;ABR;ACOT13;ACSS3;ACVR1B;ADAM19;ADAMTSL1;ADH1B;ADHFE1;AEBP1;AFF4;AGMAT;AHCYL2;AIM2;AK1;AKAP5;AKT3;ALDH2;AMN1;AMOTL1;ANK3;ANKRD13A;ANKRD22;ANTXR2;ANXA11;AOC3;AP1S3;APH1B;APLNR;APOBEC3D;APOL6;AR;ARHGAP29;ARHGAP32;ARHGEF10;ARL14EP;ARL5A;ARPC2;ARRDC3;ART4;AS3MT;ATG5;AZGP1;B3GALNT1;B3GNT5;BACE1;BAG2;BAMBI;BAZ2A;BBS7;BBX;BCL10;BID;BNIP3;BTG3;BTLA;C11orf74;C1GALT1;C1QTNF3;C1orf21;C1orf21…	41	ABHD4;ADH1B;ADHFE1;AZGP1;BAG2;BAMBI;C11orf74;CASC4;CCDC6;CDS2;CFL2;DSEL;EAF2;F2RL2;FAM3B;FAM47E;FGFR1;FMN1;GYS1;HEBP2;HOMER1;HS3ST3B1;ID1;LIPG;LZTFL1;NDNF;NRIP1;NRIP2;PABPC5;PRKG1;PRRG1;PTBP2;PTGER3;PTPRG;RAB23;RND2;SLC2A12;STARD4;THAP10;VIPR1;ZNF708	0.7459450905549025
hsa-mir-5009|chr15_90437113_90437313	8	CCND1;KCNMB1;MORF4L2;NDOR1;PEA15;PTPRB;ST6GAL1;STOM	0	NA	1.0	770	ABAT;ABCC4;ABCG1;ACOT11;ACOT13;ACSS3;ACTN4;ACVR1B;ADAM19;ADAM28;ADAMTSL1;ADARB1;ADH5;AFAP1;AFAP1L2;AFF4;AGMAT;AGR2;AIF1L;AJUBA;AK3;AKAP7;AKNA;AKT3;ALOX5;AMACR;AMN1;ANO6;ANTXR1;ANTXR2;ANXA11;AOC3;AP1M2;AP1S3;APLNR;APLP2;APOBEC3C;APOL6;ARAP2;ARHGAP29;ARHGAP32;ARHGEF2;ARHGEF6;ARL14EP;ARL4A;ARMCX1;ARPC2;ARPC5L;ART4;ASAP2;ASPN;ATF7IP;ATP2C2;ATP6V1E1;AZGP1;B3GNT3;BACE1;BAG2;BAMBI;BAZ2A;BBX;BCAS1;BCL10;…	57	ACTN4;ADAM19;ADH5;AFF4;AJUBA;ANXA11;ARL4A;ARPC5L;BAZ2A;BCAS1;BNIP3;C11orf49;ECHDC3;EFCAB1;F2RL1;FAM216A;FAM229B;FGL2;GDA;GNG4;GPR160;HEBP2;HLTF;IREB2;KLHL6;MEOX1;MET;NUCKS1;PAG1;PCDHB15;PDE7A;PECR;PFKFB2;PIK3CG;PLEKHG2;PRICKLE1;RAVER2;RFXAP;SIAH2;SLC20A2;SNED1;SUB1;TAF1A;TGFBR1;TLE2;TLN1;TNIK;TOM1L1;TPD52L1;TRIQK;VASH1;WTIP;ZBTB26;ZFP36L2;ZMYM4;ZMYND11;ZNF891	0.9110597864319294
hsa-mir-502|chrX_49687125_49687325	17	BASP1;C2;CA12;CALM1;CSRP1;EMP2;F10;FRS2;FSCN1;GJB1;IFI27;RTN2;SLC2A12;SPN;SSPN;WSB1;ZNF107	3	FRS2;SLC2A12;SSPN	0.19012506427671225	772	ABAT;ABCA6;ABCG2;ABHD3;ABHD4;ABL1;ABR;ACOT11;ACSF2;ACSS3;ACTN1;ACVR1B;ADAM28;ADAMTS1;ADARB1;ADCY5;ADH5;ADHFE1;AFAP1;AFAP1L2;AFF4;AGR2;AHCYL2;AIG1;AK3;AKAP5;AKT3;ALDH1A2;ALDH1A3;ALDH7A1;AMACR;AMN1;AMOTL1;ANKRD29;ANTXR2;ANXA11;AP2B1;APBB1;APCDD1;APH1B;APOBR;APOL6;AQP3;AR;ARAP1;ARAP2;ARHGAP21;ARHGAP32;ARHGAP6;ARHGEF10;ARHGEF2;ARHGEF25;ARHGEF6;ARL14EP;ARL4A;ARL5A;ARPC1B;ARPC2;ARRDC2;ARRDC3;ART4;ASAP2…	78	ACTN1;AK3;AKT3;APOL6;ARHGAP32;ARPC1B;BAG2;C1QTNF3;CCDC6;CD69;CDH11;CLCN2;CNN2;CROT;DAPP1;DDR2;DMKN;EIF4EBP1;EPM2AIP1;FRS2;FZD1;GDA;GDF7;GNAL;GRAMD1C;HIGD1A;HOXD9;IFT57;KCNE3;KCTD14;KIAA0040;KLHL13;LSM11;MACC1;MCC;MET;MOCS2;MYCL;NANOS1;NFE2L3;NONO;NR2F2;NXPE3;OAS2;PCDH18;PCDHB10;PHF13;POGZ;PRICKLE1;PRSS12;RASSF6;REM1;RIMKLB;RND2;RORC;SAMD5;SCNN1A;SETD3;SIN3B;SLC16A14;SLC2A12;SLFN5;SMOC2;SPIN4;SSPN…	0.09849497356775982
hsa-mir-503|chrX_133683512_133683712	39	AK1;AKT3;ANK3;AP2B1;AR;ARHGEF19;BCL2;BTN3A3;C2;CA8;CCND1;CDC37L1;CMTM4;COL1A1;CTSA;DECR1;EPOR;FAM229B;FGF2;FGFR1;KIF23;LANCL1;LARP1;MT1E;NUCKS1;PLCXD2;PSAT1;RAPH1;RECK;RPS6KA3;RTN4;SALL1;SESTD1;SLC25A12;SNTB2;STK38;TRAK1;VEGFA;YWHAZ	2	ANK3;COL1A1	0.8503364479490074	583	A2M;ABCA6;ABI3;ACADL;ACOT13;ACSF2;ACTG2;ADAMTS1;ADAP1;ADCY5;AIG1;AK3;AKNA;AKT3;ALDH1A3;AMACR;AMOTL1;ANK3;ANO6;ANTXR2;ANXA11;AP1S3;AP2B1;APH1B;APLP2;APOL6;AR;ARAP2;ARHGAP21;ARHGAP32;ARL5A;ARMCX1;ARPC2;ARRDC2;ASAP2;ATG5;ATP2A3;B3GNT3;B9D1;BACE1;BBS10;BCAS1;BCAS4;BCL10;BCL2;BDH2;BEX4;BHLHE41;BID;BMP2;BMP7;BMPR2;BTLA;BTN3A1;BTN3A3;BVES;C11orf74;C11orf96;C14orf132;C1GALT1;C1QTNF1;C1QTNF2;C1QTNF3;C1orf…	51	ACADL;ADAMTS1;AK3;ANK3;C1QTNF1;C1orf21;C3orf18;CCDC68;CCSER2;CMBL;COL1A1;DNAJB5;EPS8;FAM180A;FAM189A2;FBXL7;FIBIN;FNDC4;GALNT16;ITGA8;ITGBL1;KLHL13;LRIF1;LRIG3;LTBP1;LUM;MACC1;MEOX2;MTMR11;NANOS1;NID1;NLRP1;PALM2-AKAP2;PGRMC1;PPP2R1A;PRELP;PTGES;PTK7;RCOR1;RPRM;SFRP1;SLC6A8;SLC9A1;SLIT2;SMARCA1;SORBS2;TMEM47;TNFRSF19;TRNP1;TSPYL5;ZMYND11	0.37149028985395993
hsa-mir-505|chrX_139015031_139015231	39	ANXA11;AR;BACE1;C2;CHMP7;COL4A1;ELF4;ELK3;FNBP1;FNBP1L;FZD5;HOXA9;ID4;LASP1;MORF4L2;MYH10;NDRG1;NEGR1;NONO;NUCKS1;PEAR1;PPP2R1A;PRICKLE2;PRKCI;RGS2;RHOH;RTL8C;SALL1;SIAH1;SLC25A12;SPINT2;TMEM37;TMEM9;TMOD3;TNFAIP3;TNFAIP8;TNFAIP8L3;TP53BP1;TUBB2A	6	AR;C2;ELF4;SLC25A12;TMEM9;TNFAIP3	0.1602320250223554	1060	ABAT;ABCA6;ABCC1;ABCC4;ABCG1;ABCG2;ABHD4;ABL1;ACOT11;ACOT13;ACSL5;ACSS2;ACSS3;ADAM19;ADAP1;ADH1B;ADH5;ADNP2;ADRA2A;ADRB1;AFAP1;AFF4;AGPAT2;AGR2;AHCYL2;AIF1L;AIG1;AKAP5;AKAP7;AKNA;AKT3;ALDH1A3;ALDH1L1;ALDH7A1;AMACR;AMOTL1;ANGPTL2;ANO6;ANO9;ANTXR2;ANXA11;ANXA4;AOC3;AP1S3;AP2B1;APH1B;APLNR;APOBEC3C;APOL6;AR;ARHGAP10;ARHGAP29;ARHGAP32;ARHGAP4;ARHGEF10;ARHGEF19;ARHGEF37;ARID3B;ARL4A;ARL4C;ARL5A;ARPC2;…	113	ABCA6;ABHD4;AIG1;AKT3;ALDH7A1;AR;ARHGEF37;ARL4A;B3GALT2;BAG2;BAZ2A;BDNF;BMP2;BMPR2;BNIP3;C11orf49;C9orf40;CCDC6;CCR4;CD3D;CD47;CELF2;CLUAP1;CRIM1;CXCL12;DACT1;DCLRE1C;DDIT4L;DEPTOR;DSE;DSTN;ELF4;EMILIN1;EPDR1;ERCC6L2;F2RL2;FAM216A;FAM47E;FBLN7;FMN1;GEM;GJA5;GJC1;HELLS;HEY1;HIGD1A;HOMER1;HOXA1;HOXA4;ITGB8;KATNAL1;KCNQ1;KIF23;KLF5;L3MBTL3;LAMC1;LDB2;LDHD;LYRM9;MAPK11;MAPRE2;MCC;MOCS2;MORN4;MPP5;MRG…	0.04915162823061012
hsa-mir-5088|chr19_50180412_50180612	36	ADRB1;ANXA11;AR;ARHGAP6;C11orf74;CD68;CPNE5;DNAJB5;DUSP7;EID2B;FAM102B;FAM229B;FSCN1;ITIH5;KPNA5;LBR;LURAP1;MARCKSL1;MYOC;MYOCD;NEGR1;NR3C1;PHF13;PPM1F;RNF128;SEMA3G;SPOP;TCF21;TMOD3;TMTC1;TSKU;VASH1;VAV3;WAS;WASF3;ZNF385D	6	ADRB1;ANXA11;FAM102B;LURAP1;RNF128;TMOD3	0.08168308911409003	895	A4GALT;ABAT;ABCC1;ABCC4;ABCG1;ABCG2;ABHD4;ABI3;ABR;ACAT1;ACOT11;ACOT13;ACSF2;ACSL5;ACTN4;ACVR1B;ADAM19;ADAMTSL1;ADAP1;ADARB1;ADH1B;ADH5;ADHFE1;ADRB1;AFAP1;AFF4;AGMAT;AGPAT2;AGR2;AIF1L;AIG1;AK3;AKAP5;ALDH1A2;ALDH7A1;AMACR;AMOTL1;ANGPTL2;ANK3;ANKRD13A;ANTXR1;ANTXR2;ANXA11;AOC3;AP1S3;APBB1;APCDD1;APH1B;APLNR;APOBR;APOL6;AQP3;AR;ARAP1;ARAP2;ARHGAP27;ARHGAP29;ARHGAP32;ARHGAP6;ARHGEF2;ARHGEF37;ARHGEF6;…	78	ADRB1;AFF4;AK3;ANXA11;ARPC5L;BIRC3;BST2;C12orf75;CCDC6;CCDC68;CCDC69;CD200;CLCN2;CMBL;CNPY4;COPS8;CPED1;CRAT;DBN1;DUSP5;EPAS1;FAM102B;FBXO36;GDA;GDF11;GLUL;H2AFY2;HOXA1;ID3;ITPR3;KCNE3;KCNK5;KIAA1522;LURAP1;LYRM9;MACC1;MCC;MFGE8;MRC2;MTF2;NAGPA;NFATC4;NXPE3;PDCD1LG2;PDE7A;PFKFB4;PHF12;PKIG;RAB34;RAPH1;RASA3;RBMS2;RMI2;RNF128;SEC14L2;SECISBP2;SHF;SLC25A10;SLC25A23;SMAGP;SPATA18;TCIRG1;TCL1A;TCN2;T…	0.44644380656535954
hsa-mir-5089|chr17_45000421_45000621	48	AGMAT;BCAS4;BHMT2;CCL5;CD4;CEP135;ECHDC3;EGFLAM;EMB;F2RL1;FOXJ3;GALNT10;GJC1;GNB5;HIST1H2BF;HS3ST1;HSPA4L;KCNMB1;LAMC1;LDHD;LMBR1L;LRIF1;MFSD2A;MINDY2;PACS1;PC;PCP4;PCP4L1;PDCD4;PPP1R16B;PRICKLE2;PTGIS;RTN2;SH3BP5;SHE;SLC12A6;SPR;SPRY4;TMOD3;TPM4;TPST2;TYRO3;VAV3;WSB1;WWC1;ZNF665;ZNF703;ZNF708	5	CEP135;EGFLAM;FOXJ3;LRIF1;SHE	0.4869627465216168	830	ABAT;ABCA6;ABHD3;ABR;ABTB2;ACAT1;ACOT13;ACTN4;ADAM28;ADAMTSL1;ADAP1;ADARB1;ADH1B;ADH5;ADHFE1;ADIRF;AFAP1;AFAP1L2;AGMAT;AGR2;AJUBA;AK1;AK3;AKAP5;AKNA;ALDH1B1;ALDH2;ALDH7A1;AMACR;ANK3;ANKRD13A;ANKRD22;ANKRD29;ANO6;ANTXR1;ANTXR2;ANXA11;ANXA4;AP1S3;AP2B1;APLNR;APOL6;ARHGAP29;ARHGEF37;ARHGEF6;ARL5A;ARPC2;ARRDC3;ART4;AS3MT;ASAH1;ATF7IP;ATG5;ATP2B1;AZGP1;BACE1;BAG2;BAMBI;BANK1;BAZ2A;BBX;BCAS1;BCAS4;BCL2…	76	ACOT13;ACTN4;ALDH1B1;ARL5A;ART4;BTN3A3;C1GALT1;CCDC14;CCDC6;CCNG2;CDKN2B;CEP120;CEP135;CLIC5;CMTM4;CMTM8;COL5A2;CREB3L2;DSTN;DUSP5;ECM2;EFHC2;EGFLAM;ERCC6L2;FAM161A;FAM162B;FAM229B;FOXJ3;FOXL1;FRMD6;FUT2;GCSAML;HEBP2;HEY1;HLTF;HOXA7;HSDL2;IFI27;IMPA2;IRAK1BP1;LASP1;LOX;LRIF1;MAP3K13;MMP15;NANOS1;NDNF;NYNRIN;OGN;OR51E1;PALM2-AKAP2;PDE4D;PFKFB4;PHF12;PLAC8;PLXNA2;PMEPA1;PYCR1;RAB27B;RMDN2;SDC2;SDC3…	0.6948955871531552
hsa-mir-5094|chr15_90437113_90437313	8	EIF4EBP1;FZD6;ITGB8;KLRD1;MATR3;MYLK;TMEM246;TMOD3	0	NA	1.0	456	ABCA6;ABCG2;ABTB2;ACAT1;ADAM28;ADH1B;AFF4;AGR2;AIG1;AJUBA;AK3;AKAP7;AKT3;ALDH7A1;ALOX5;AMOTL1;ANK3;ANKRD22;ANKRD29;ANTXR2;AOC3;APBB1IP;APCDD1;APOL6;ARHGEF19;ARL4A;ARL4C;ARL4D;ARL5A;ART4;ATF7IP;ATG5;ATP6V1E1;ATP8A1;B3GALNT1;BAG2;BARX2;BBS7;BBX;BCL10;BDKRB2;BHLHE41;BICC1;BID;BNIP3L;BSPRY;BTC;BTN3A1;C11orf74;C12orf75;C15orf65;C1QTNF2;C1QTNF7;C1orf21;C1orf210;C1orf216;C2orf72;C6orf132;CA12;CALD1;CAMK…	39	ABCG2;ADH1B;AFF4;AIG1;AJUBA;AMOTL1;ANKRD22;ARL4A;B3GALNT1;C15orf65;CSF2RB;DPY19L4;EPHA4;FGL2;FRMD6;GPR160;HEBP2;ID3;KCNK5;LYRM9;PAG1;PCDHB15;PFKFB2;PRPS2;PSAT1;RAVER2;SIX4;SLC20A2;STAMBPL1;TAF1A;TMTC1;TRIB3;WTIP;ZBTB26;ZMYND11;ZNF251;ZNF253;ZNF616;ZNF670	0.4906977603631125
hsa-mir-5095|chr1_53392840_53393040	0	NA	0	NA	1.0	617	ABCA6;ABCG2;ACOT11;ADAMTSL1;ADH1B;ADH5;AFAP1;AGMAT;AHCYL2;AHNAK;AIF1L;AJUBA;AK1;AK3;AKAP5;ALDH1A1;ALDH1B1;ALDH2;ALDH4A1;ALDH7A1;AMACR;AMN1;AMOTL1;ANKRD22;ANKRD29;ANTXR2;ANXA11;ANXA2;ANXA4;AP1S3;APBB1;APLP2;APOBEC3C;APOL6;ARHGAP29;ARHGEF37;ARHGEF6;ARL14EP;ARL4A;ARL4C;ARL4D;ARPC2;ART4;AS3MT;ATF7IP;ATP2C2;B3GNT3;BACE1;BAMBI;BBIP1;BBX;BCAS4;BCL2;BHMT2;BICC1;BID;BIRC3;BMP2;BMP7;BMPR2;BNIP3;BSPRY;C1QA;…	30	ADH1B;AIF1L;ANXA11;APLP2;BIRC3;C1QA;CCDC6;DNASE1L3;DUSP4;EPB41L4B;FNDC3A;GPSM2;MAPK13;MCOLN3;MFSD2A;MITF;MPV17L;MYO5C;NCMAP;PDE4D;PHACTR2;PLEKHG2;PNP;RBM43;RRAGD;SERPING1;SLC48A1;STK38;TNFSF15;ZBTB46	0.34115942821461237
hsa-mir-5096|chr4_79697330_79697530	0	NA	0	NA	1.0	722	ABCA6;ABCG1;ABHD4;ACOT13;ACSS3;ADAM19;ADAMTSL4;ADAP1;ADARB1;ADH1B;ADH5;ADNP2;ADRB1;AFAP1L2;AGMAT;AGR2;AIG1;AK3;AKAP5;AKAP7;AKAP9;ALDH1A2;AMACR;AMN1;ANK3;ANKRD22;ANXA11;ANXA4;AOC3;AP1S3;APCDD1;APLP2;APOBEC3C;AR;ARHGAP27;ARHGAP29;ARHGAP32;ARHGEF6;ARL4D;ARL5A;ARPC2;ARRDC2;ARRDC3;ARSJ;ART4;AS3MT;ASPN;ATF7IP;ATP8A1;B3GALT2;B3GNT5;BACE1;BAMBI;BCAS1;BCAS4;BCL11A;BDKRB2;BDNF;BHMT2;BMP2;BMP7;BMPR2;BNIP3;B…	42	ABHD4;ART4;BTN3A1;CD82;CEP135;CPM;EOGT;FMN1;GCNT1;GEM;HOXA1;LY75;LY75-CD302;MCAM;MECOM;MITF;MS4A2;PARVB;PCDH10;PLAC8;PLCE1;PLEKHO1;PRRG4;RAB27B;RHBDL2;RPS6KA3;RUFY1;SH2D4A;SH3BGRL2;SPIN4;SPN;SPRY4;ST5;STX6;SWAP70;TACC1;TBC1D9;TNIK;TNKS2;WASL;XK;ZC3HAV1	0.07718604776399625
hsa-mir-5192|chr2_62423160_62423360	18	AHCYL2;BVES;CALM3;CGN;COL1A1;FGFR1;LPP;MRAS;MXRA7;OAS2;PLPP3;RALBP1;RBM38;RECK;TIGIT;TMOD3;ZNF25;ZNF251	3	CALM3;MRAS;TMOD3	0.033167176643751545	614	A4GALT;ABCC1;ABCG1;ABL1;ACSF2;ACVR1B;ADAMTSL4;ADARB1;ADRA1A;AFAP1;AFAP1L2;AHCYL2;AIF1L;AIM2;AKAP5;AKNA;ALDH1A3;ANK3;ANTXR1;AOC3;APOBEC3C;APOBEC3D;APOBR;APOE;AR;ARHGAP29;ARHGAP32;ARHGAP4;ARHGEF37;ARID3B;ARL5A;ART4;ASRGL1;ASS1;ATP2A3;ATP2B1;ATP6V1E1;ATP8A1;BACE1;BAMBI;BASP1;BBS10;BBX;BCAM;BCAS1;BCAS4;BCL2;BDKRB2;BID;BMP2;BMP7;BMPR2;BTLA;BTN3A1;BVES;C11orf49;C11orf74;C14orf132;C1QTNF1;C1QTNF2;C1QTNF…	22	APOE;ARL5A;ASRGL1;ATP2B1;CALM3;CDH1;CLDN23;CMBL;CPOX;FDX1;KREMEN1;MRAS;MYLIP;RNASE1;SH3BP1;SLA2;SPN;TMEM164;TMEM246;TMOD3;TNKS2;ZNF559	0.7760972976878096
hsa-mir-5194|chr8_131028702_131028902	22	ADIRF;AR;ARHGEF2;C2;CALM3;FBLIM1;HLA-DOA;LARP1;LASP1;NCS1;NFIX;PC;PCP4;PCP4L1;SHMT1;SPR;SPRY4;STAT5B;TPST2;VASH1;ZBTB46;ZC2HC1A	2	HLA-DOA;ZBTB46	0.15496181200598727	565	ABAT;ABCG1;ABHD4;ABI3;ABR;ABTB2;ACAT1;ACSS2;ACTN1;ACTN4;ACVR1B;ADAM19;ADAMTSL1;ADAP1;ADCY5;ADIRF;AFF4;AHNAK;AIF1L;AK1;AKNA;AKT3;ALDH1A2;ALDH7A1;ANGPTL2;ANO6;ANXA11;AP2B1;APLP2;APOBEC3C;APOL6;AR;ARAP1;ARHGAP32;ARHGAP4;ARHGEF2;ARHGEF37;ARHGEF6;ARL4C;ARL4D;ARRDC3;ART4;ASRGL1;ASS1;ATP2A3;ATP6V1E1;ATP8A1;BCAM;BCAS4;BDKRB2;BID;BLVRA;BNIP3;C11orf49;C14orf132;C1QTNF2;C1orf115;C1orf116;C1orf21;C1orf210;C2…	21	ABI3;ANO6;BID;CYB5R3;CYTIP;DCLRE1B;ETS1;FAM49A;GNAI2;GNG2;HLA-DOA;MYL9;MYO1D;PLCG2;PRDM1;RHOH;S1PR1;SKAP2;TSHZ2;ZBTB46;ZNF213	0.24941068761802526
hsa-mir-532|chrX_49687125_49687325	40	AP2B1;ATP2B1;BCAS4;C2;CA8;CCR4;CCSER2;CD2;CD200;CDCA8;CLIC5;CLU;CLUAP1;DHCR24;EZH2;FAM102B;FAXC;HEBP2;IER5;KLRD1;KREMEN1;LTBP2;MGST3;NR2F2;ORC6;PIGR;PXDN;QSOX1;RCAN3;RIPOR2;S1PR1;SPIN4;STK4;TEF;TMEM119;ULK2;VIPR1;ZCCHC24;ZNF507;ZNF844	5	CD200;FAM102B;NR2F2;PIGR;SPIN4	0.28511267160450554	956	A4GALT;ABAT;ABCA6;ABCC4;ABCG1;ABI3;ABL1;ACAT1;ACOT11;ACOT13;ACTN1;ACVR1B;ADAM19;ADAMTSL1;ADARB1;ADCY5;ADH1B;ADH5;ADRA2A;ADRB1;AFAP1;AGPAT2;AHCYL2;AIF1L;AJUBA;AK1;AKAP5;AKNA;AKT3;ALDH1B1;ALDH4A1;ALDH7A1;AMACR;AMN1;AMOTL1;ANK3;ANKRD22;ANTXR2;ANXA11;ANXA4;AP1M2;AP1S3;AP2B1;APBB1IP;APCDD1;APH1B;APLP2;APOBEC3C;APOBEC3D;APOBR;APOL6;AQP3;AR;ARAP1;ARHGAP29;ARHGEF2;ARHGEF25;ARHGEF37;ARHGEF6;ARID3B;ARL4D;A…	93	ACTN1;AKT3;ANKRD22;APOL6;ASRGL1;BAG2;BARX2;BNIP3;C1GALT1;CACNB3;CCDC6;CD200;CD4;CDC42EP1;CLCN2;CORO1C;CSDC2;CXCR3;DDR2;EHF;EIF4EBP1;EPM2AIP1;FAM102B;FRS2;FZD6;FZD8;GALNT3;GDF7;GNAL;GRAMD1C;HERPUD2;HOMER1;HOXD9;HS1BP3;IL7;JAM2;KCNE3;LAMC1;LPAR3;LSM11;MACC1;MCC;MET;MN1;MOB3A;MOCS2;MRC2;NANOS1;NFATC4;NR2F2;NRIP1;NXPE3;PABPC4L;PCDHB10;PHF13;PIGR;PLA2G2D;PMEPA1;PTGER2;RASSF6;RBM43;RELT;RIMKLB;RND2;ROR…	0.15351622312358687
hsa-mir-542|chrX_133683512_133683712	21	ATP6V1E1;BMP7;C1orf115;COL4A1;DMKN;EGFR;FBLN5;FN3K;KIAA0408;LPCAT1;MYLIP;PC;PLAC8;PLCG2;RILPL1;RTL8A;USP1;WAS;WASF3;ZNF385A;ZNF703	0	NA	1.0	726	A4GALT;ABAT;ABCC4;ABCG2;ABL1;ABTB2;ACOT13;ACSF2;ACSS3;ACTN4;ADAMTS1;ADAP1;ADH5;AFAP1;AFF4;AGPAT2;AIG1;AJUBA;AKT3;ALDH1A2;ANGPTL2;ANKRD13A;ANO6;ANTXR2;AP1S3;APH1B;APLNR;APLP2;APOBEC3C;APOBR;APOL6;ARG2;ARHGAP29;ARHGAP4;ARHGEF10;ARL14EP;ARL4A;ARL4C;ARL5A;ARRDC2;ART4;ASRGL1;ASS1;ATF7IP;ATP2A3;ATP6V1E1;AZGP1;B3GNT5;BAG2;BAMBI;BARX2;BASP1;BATF;BCAM;BCAS1;BCAS4;BCL10;BCL2;BDKRB2;BDNF;BHLHE41;BLVRA;BMP7;…	54	A4GALT;ABTB2;ADAMTS1;ANGPTL2;BARX2;C1QTNF1;C1orf21;CCDC68;CCSER2;CMBL;CNN2;COL8A1;CST6;DPYSL3;FAM180A;FARP1;FBXL7;ITGBL1;LAMC2;LRIG3;MACC1;MOXD1;MYL9;NPNT;NPR3;NR4A1;NXPH3;PALM2-AKAP2;PGRMC1;PLEKHG2;PPP2R1A;PRICKLE1;PRKG1;PTGDR;RBMS3;RCOR1;SC5D;SDC3;SFRP1;SGPP2;SIN3B;SLC16A7;SLC1A1;SLC1A5;SLC25A10;SLC6A8;SLC9A1;STAMBPL1;TCFL5;TCTN2;TPST2;TRNP1;TSPYL5;VCAM1	0.8757522899468436
hsa-mir-544b|chr3_124449210_124449410	26	ALDH1B1;AP1S3;AR;CES2;CGN;CGNL1;CHIC1;GRAP2;ID3;IER5;IKZF3;KCNMB1;LPAR2;MACC1;PACS1;RBM38;RILPL1;RNF157;SEMA4C;TLN1;TMEM154;TMOD3;TTLL1;TUBB2A;ZNF486;ZNF737	2	RILPL1;ZNF737	0.5674132667607275	757	A4GALT;ABAT;ABCC4;ABCG2;ABHD3;ABR;ABTB2;ACAT1;ACOT11;ACOT13;ACSS2;ACSS3;ACTN4;ACVR1B;ADAM19;ADAM28;ADAMTSL4;ADAP1;ADARB1;ADH1B;ADH5;ADIRF;ADNP2;AFAP1;AGMAT;AHCYL2;AIF1L;AJUBA;AK3;AKNA;ALDH1A2;ALDH1A3;ALDH1B1;ALDH4A1;AMACR;AMN1;AMOTL1;ANGPTL2;ANKRD22;ANO9;ANXA11;AP1S3;APBB1;APH1B;APLNR;APOBEC3C;APOBEC3D;APOL6;ARAP1;ARHGAP25;ARHGAP27;ARHGAP32;ARHGEF37;ARHGEF6;ARID3B;ARL5A;ARPC2;ARRDC2;ART4;AS3MT;AS…	59	ADH5;AGMAT;AMOTL1;ARL5A;BAZ2A;C6orf141;CASC4;CCDC69;CCR4;CHDH;CMBL;CORO2A;EHD3;ETV1;FAM102A;FAM13A;FAM229B;FAM83B;FCRL5;FGFR1;FHL2;FOXL1;FXYD5;GPR39;GRHL2;HOXA1;IDH2;KATNAL1;LARP1;LATS2;LDHD;LRIF1;MAATS1;MCM6;MYCL;NDRG2;NEDD4L;NRP1;PLEKHG2;PLS3;POLA2;RHOBTB2;RILPL1;RIMKLB;SECISBP2L;SEMA7A;SLC25A23;SLC9A1;TRIM4;UNG;USP1;WASF2;ZBTB46;ZMYM4;ZNF558;ZNF610;ZNF614;ZNF616;ZNF737	0.23695559022709672
hsa-mir-545|chrX_73512205_73512405	42	AKT3;AMOTL1;AR;C1orf115;C2;CCDC8;CCDC80;CCND1;CLIC4;CRIM1;FAM13A;FGF2;FNBP1;FNBP1L;FZD6;GABARAPL1;GRAMD2B;HIGD1A;LAT;LATS2;LSM11;MCL1;MET;MKRN3;MT1E;MYLIP;NEGR1;PLA2G2D;PSAT1;RAB23;RAB37;RAPH1;RIPK4;SCARF1;SLC22A3;SLC25A12;SNAI2;SYPL1;TNFSF15;TUBB2A;TWSG1;YWHAZ	2	C2;HIGD1A	0.8445218613654916	1049	A2M;ABAT;ABCA6;ABCC1;ABCG1;ABCG2;ABHD4;ABTB2;ACADL;ACSL5;ACSM3;ACSS2;ACTN1;ACTN4;ACVR1B;ADAM19;ADAM28;ADAMTSL1;ADARB1;ADCY5;ADH1B;ADRB1;AFAP1;AFAP1L2;AFF4;AHCYL2;AHNAK;AIF1L;AIG1;AJUBA;AK1;AK3;AKAP5;AKAP7;AKNA;AKT3;ALDH1A3;ALDH1L1;ALDH7A1;AMOTL1;ANK3;ANKRD13A;ANTXR1;ANTXR2;ANXA11;AP1S3;AP2B1;APH1B;APLP2;APOD;APOL6;AR;ARHGAP29;ARHGAP32;ARHGEF2;ARHGEF6;ARID3B;ARL4A;ARL4C;ARL5A;ARPC1B;ARPC2;ARPC5L;A…	90	AHCYL2;AIF1L;AJUBA;AK3;ARL4C;ARSJ;ATF7IP;BACE1;BBX;BMP5;BTC;CCDC6;CCDC68;CLIC5;COLEC12;CREB3L1;CSF2RB;DERL3;DNAJC28;EDN3;EGFR;ENTPD1;ERBB2;FCRL5;FLRT2;FMN1;FNDC3A;FZD10;GIMAP4;GRAMD1C;HIGD1A;HLTF;IGFLR1;IGSF1;IGSF3;IKZF3;IL20RA;IREB2;KANSL1L;KIF2A;LTA4H;MAGED2;MAOA;MCC;MME;MORN4;NAPEPLD;NOVA1;NPNT;NRP1;OGN;PABPC4L;PARP11;PCDHB12;PCP4L1;PDE4D;PDZRN3;PFN2;PLA2G5;PLA2R1;PLCE1;PLXNA2;PROX1;PTGIS;RNF1…	0.0745781243953591
hsa-mir-545|chrX_73513280_73513480	42	AKT3;AMOTL1;AR;C1orf115;C2;CCDC8;CCDC80;CCND1;CLIC4;CRIM1;FAM13A;FGF2;FNBP1;FNBP1L;FZD6;GABARAPL1;GRAMD2B;HIGD1A;LAT;LATS2;LSM11;MCL1;MET;MKRN3;MT1E;MYLIP;NEGR1;PLA2G2D;PSAT1;RAB23;RAB37;RAPH1;RIPK4;SCARF1;SLC22A3;SLC25A12;SNAI2;SYPL1;TNFSF15;TUBB2A;TWSG1;YWHAZ	1	FNBP1L	0.9382518779506844	1049	A2M;ABAT;ABCA6;ABCC1;ABCG1;ABCG2;ABHD4;ABTB2;ACADL;ACSL5;ACSM3;ACSS2;ACTN1;ACTN4;ACVR1B;ADAM19;ADAM28;ADAMTSL1;ADARB1;ADCY5;ADH1B;ADRB1;AFAP1;AFAP1L2;AFF4;AHCYL2;AHNAK;AIF1L;AIG1;AJUBA;AK1;AK3;AKAP5;AKAP7;AKNA;AKT3;ALDH1A3;ALDH1L1;ALDH7A1;AMOTL1;ANK3;ANKRD13A;ANTXR1;ANTXR2;ANXA11;AP1S3;AP2B1;APH1B;APLP2;APOD;APOL6;AR;ARHGAP29;ARHGAP32;ARHGEF2;ARHGEF6;ARID3B;ARL4A;ARL4C;ARL5A;ARPC1B;ARPC2;ARPC5L;A…	73	ABCG1;ABCG2;ACVR1B;AJUBA;AK1;AK3;ARPC5L;B9D1;C3orf70;CACNB3;CAV1;CAV2;CCSER2;CDC42BPA;CEP135;CLIP1;CLUAP1;CRISPLD1;CXXC4;CYYR1;DACT1;DNAJC18;DNALI1;EDN3;ERCC6L2;FAM161A;FAM162B;FAXC;FGFR1;FLRT2;FNBP1L;FZD10;ID4;IGSF1;IREB2;KANSL1L;LDB2;LFNG;LGI4;LRRC42;LY75;MAP1B;MARK1;MCC;MOB3B;MR1;NCALD;NELL2;NR2F2;PARP11;PPP1R21;PREPL;PTBP2;PTPRG;RAB9B;RABGAP1;RASSF4;RNF150;SCN7A;SH3GL1;SOBP;SP4;ST13;STON1;TNI…	0.16022332995200594
hsa-mir-548ar|chr13_115000338_115000538	46	ACTN4;AFAP1;AQP3;AR;BBS10;CALM1;CCDC8;CCDC80;CEP120;CKS2;CLIP1;CLU;CLUAP1;DDR2;ENPP5;GIMAP4;GOT1;GRAMD1C;HS3ST1;ID4;ILDR1;ITGB8;LARP1;LDHD;MCC;MPP5;NCK1;NDRG1;NECTIN3;PECR;PIK3CG;PTBP2;RAPH1;RBMS2;SCIN;SH3BGR;SH3BGRL;SHMT1;SPATS2L;STK4;TMEM30B;TUBB2A;YAP1;ZBTB38;ZBTB46;ZNF558	4	DDR2;HS3ST1;ITGB8;RBMS2	0.6436621774787599	1151	ABAT;ABCA6;ABCC1;ABCC4;ABCG1;ABCG2;ABHD3;ABL1;ABTB2;ACADL;ACOT11;ACOT13;ACSL5;ACSS3;ACTG2;ACTN4;ACVR1B;ADAM28;ADAMTS1;ADAMTSL4;ADARB1;ADCY5;ADH1B;ADH5;ADHFE1;AFAP1;AFF4;AGMAT;AGR2;AHCYL2;AIG1;AK3;AKAP5;AKAP7;AKNA;AKT3;ALDH1A2;ALDH2;ALDH7A1;AMACR;AMOTL1;ANGPTL2;ANK3;ANKRD13A;ANKRD22;ANKRD29;ANTXR1;ANTXR2;ANXA11;ANXA2;ANXA2R;ANXA4;AOC3;AP1S3;AP2B1;APCDD1;APH1B;APLP2;APOBEC3C;APOBEC3G;APOL6;AQP3;AR;…	111	ABCC4;ABCG1;ACVR1B;ALDH1A2;ANKRD29;ARHGAP6;ASS1;ATP2B1;BAMBI;BARX2;BBX;BCL2;BDH2;BID;BTLA;C9orf40;CCDC170;CCDC6;CD109;CDC42BPA;CDCA7;CHST11;CKAP2;CLDN1;CLIP4;CMTM3;COTL1;CRISPLD1;DDIT4L;DDR2;DPY19L4;ENPP2;ERCC6L2;ETNK2;FAM216A;FBXO21;FDX1;FERMT2;FGF7;FLVCR2;FNDC3A;FSTL1;FZD8;GJA1;GSTK1;HABP4;HDLBP;HIST1H2BF;HOMER1;HOXB7;HPGD;HS3ST1;HSPA4L;IGSF3;IL6R;INHBB;ITGB8;KAZN;KCTD14;KLF5;LIMA1;LNX1;LRIG3;L…	0.38950796849116887
hsa-mir-548c|chr12_65004062_65004262	84	ACTN4;AQP3;AR;ARHGAP29;ATF7IP;BBS10;BMPR2;BTG3;C15orf48;C2;CALM1;CARD8;CCDC6;CCDC8;CCDC80;CCSER2;CD3D;CD4;CEP120;CLDN1;CLIC5;CLIP1;CLIP4;CRLF3;DNAJC28;ELOVL4;EMP2;ENPP5;FAM102B;FAXC;FGF2;FOXJ3;FZD6;GIMAP1;GIMAP4;GRK2;HASPIN;HEPH;HS3ST1;IER5;ITGB8;KCTD1;KCTD10;LARP1;LAX1;LRIG3;MCC;MCOLN3;MEIS1;MITF;MRAS;MT1E;NECTIN3;NUCKS1;PARVB;PDCD4;PFN2;PIP4K2A;PMAIP1;PROSER2;PSAT1;PTBP2;PTGIS;RBMS2;SESTD1;SH3B…	4	AQP3;CLDN1;MEIS1;SPOP	0.6826795940200832	1373	A2M;ABAT;ABCA6;ABCC1;ABCC4;ABCG1;ABCG2;ABHD3;ABL1;ABTB2;ACADL;ACOT13;ACSF2;ACSL5;ACSM3;ACSS2;ACSS3;ACTG2;ACTN1;ACTN4;ADAM19;ADAM28;ADAMTS1;ADAMTSL1;ADAP1;ADARB1;ADCY5;ADH1B;ADH5;ADHFE1;ADNP2;ADRA2A;ADRB1;AFAP1;AFAP1L2;AFF4;AGMAT;AHCYL2;AHNAK;AIG1;AK3;AKAP5;AKAP7;AKNA;AKR1C3;AKT3;ALDH1A1;ALDH1A3;ALDH1B1;ALDH2;ALDH7A1;AMACR;AMN1;AMOTL1;ANGPTL2;ANK3;ANKRD13A;ANKRD22;ANO6;ANTXR1;ANTXR2;ANXA11;ANXA2;A…	84	ABCC4;ACTN1;AHCYL2;AIG1;ANKRD22;ANO6;AQP3;ARL5A;ARMC9;ASAH1;BACE1;CA12;CAPN2;CAST;CCND1;CCR6;CD38;CD9;CDC42BPA;CLDN1;CLIC2;CYTIP;DHCR24;EPM2AIP1;ETS1;FRA10AC1;GAB2;GEM;GPR160;GSTM2;HOXA7;ITGA8;KIAA0930;KLHL20;LIPH;LPAR5;LPP;MEIS1;MFSD2A;MIA2;MME;MYH10;MYO10;MYOCD;NABP1;NEDD9;NSG1;PACS1;PFKFB3;PLXNC1;PRSS23;PRUNE2;PSRC1;PTPN13;RAI14;RASL12;RBM47;RBPMS2;RCAN3;RGS5;SCD5;SDC2;SEMA7A;SH2D1B;SKAP2;SLC1…	0.051712884270568575
hsa-mir-548o-2|chr20_37101341_37101541	0	NA	0	NA	1.0	1102	ABCA6;ABCC1;ABCC4;ABCG1;ABCG2;ABHD3;ABL1;ABTB2;ACADL;ACOT11;ACSF2;ACSS3;ACTG2;ACTN4;ACVR1B;ADAM19;ADAM28;ADAMTS1;ADAMTSL4;ADARB1;ADCY5;ADH1B;ADH5;ADHFE1;ADRA2A;AFAP1;AFAP1L2;AFF4;AGMAT;AHCYL2;AHNAK;AIG1;AJUBA;AK3;AKAP5;AKAP7;AKAP9;AKNA;AKT3;ALDH1A1;ALDH1A2;ALDH1A3;ALDH1B1;ALDH2;ALDH7A1;AMOTL1;ANGPTL2;ANK3;ANKRD13A;ANKRD22;ANO6;ANTXR1;ANTXR2;ANXA11;ANXA2;ANXA2R;ANXA4;AOC3;AP1S3;APLP2;APOBEC3C;APOB…	96	ADARB1;AHCYL2;AKAP9;ARHGAP21;ATG5;BACE1;BBX;BMPR2;BNIP3;C11orf74;C15orf65;C1QTNF3;C9orf40;CAPN5;CASP8;CCDC8;CD58;CDC42BPA;CDH13;CDR2L;CEP120;CEP135;CKS2;CPEB1;EFHC2;EID2B;ETNK2;FAM111A;FAM229B;FAM76B;FBXO21;FILIP1;FNBP1L;FOXL1;FZD6;GPR39;GSTA1;HIGD1A;HPGD;HS3ST3B1;IER5;KCNK5;KIF2A;KLF15;KLF5;KLHL20;KREMEN1;LZTFL1;MAML2;MCOLN3;MFSD2A;NANOS1;NEDD4L;NEGR1;NR2C1;NRIP1;NXPE3;OSBPL3;PCDHB10;PCDHB5;PCP4…	0.013005306072359684
hsa-mir-548u|chr6_57182350_57182550	10	ADH5;ANXA4;CDC42SE1;CLDN1;DAPK2;LDHD;MN1;NUCKS1;PLEKHG2;PROX1	1	ADH5	0.41645098928370167	598	ABCC1;ABCC4;ABCG1;ABCG2;ACADL;ACSF2;ACSL5;ACVR1B;ADAM19;ADAMTS1;ADH5;ADHFE1;ADNP2;AFAP1L2;AFF4;AIG1;AK3;AKT3;ALDH1A3;ALDH7A1;AMACR;AMOTL1;ANK3;ANKRD13A;ANKRD22;ANTXR1;ANXA4;AOC3;APCDD1;APH1B;APLP2;APOL6;AR;ARHGAP32;ARHGEF6;ARL14EP;ARL4C;ARL5A;ASAP2;ASPN;ASS1;ATF7IP;ATG5;ATP2B1;ATP8A1;BACE1;BAMBI;BBS10;BBS7;BBX;BCAS4;BCL10;BDNF;BHLHE41;BHMT2;BID;BMP2;BMPR2;BTG3;BTLA;BVES;C16orf54;C1QTNF3;C1orf21;C…	33	ADH5;AIG1;AK3;ALDH7A1;AMOTL1;APLP2;ARL4C;BTG3;DNAJB5;DNAJC12;DNMBP;DPYSL3;F2RL2;GJA1;HELLS;KIF20B;KLHL20;LRIG3;MYCL;NANOS1;NDNF;NEO1;NR2F1;PCDHB2;PPARGC1A;PTBP2;RACGAP1;SLC22A3;SOX13;SOX9;ST5;TYMS;ZNF589	0.3932609362095013
hsa-mir-550a-1|chr7_30324248_30324448	0	NA	0	NA	1.0	741	ABCA6;ABCC1;ABCG1;ABHD4;ABL1;ABR;ABTB2;ACADL;ACOT13;ACSF2;ACSS3;ACTN1;ACTN4;ADAM28;ADAMTS1;ADAMTSL1;ADAP1;ADARB1;ADH5;ADRA1A;AFAP1;AFF4;AGMAT;AJUBA;AKNA;AKT3;ALDH1L1;ALDH7A1;AMOTL1;ANKRD22;ANTXR1;ANTXR2;AP1S3;AP2B1;APCDD1;APOL6;AR;ARHGAP29;ARHGAP32;ARHGEF10;ARL4C;ARPC2;ARRDC2;ARRDC3;ART4;AS3MT;ASS1;ATF7IP;B3GALNT1;B3GALT2;BAMBI;BAZ2A;BBX;BCAS1;BCAS4;BCL11A;BCL2;BIRC3;BLVRA;BMPR2;BNIP3L;BTC;BTLA;B…	60	ABCC1;ABCG1;BNIP3L;C1QTNF2;C1orf21;CD38;CD4;CHIC1;DCLRE1C;EGFR;EHD1;ELF4;EOGT;ERCC6L2;FAM47E;FBXL7;FDX1;FGFR1;FRA10AC1;GALNT10;GCNT1;GJC1;HS3ST3B1;KCNG1;KITLG;MAP3K12;MAP3K8;MFAP2;NFE2L3;PARP8;PLEKHO1;PLXNA2;PLXNC1;POLA2;PPP1R15A;PRUNE2;PTGER3;RMDN2;RNASET2;ROCK1;SAMD5;SCIN;SERINC5;SESTD1;SETD3;SGPP2;SHMT1;SIN3B;SLC41A1;SLC9B2;SLFN5;SLITRK3;SPATA18;ST8SIA1;STK38;TACC1;VEGFA;ZNF559;ZNF670;ZNF891	0.4411240120896046
hsa-mir-553|chr1_100731687_100731887	1	LSAMP	0	NA	1.0	104	ARID3B;ARRDC2;ASAH1;BCAS1;BDNF;BMPR2;C11orf74;C1orf116;C1orf21;C6orf141;CD34;CD47;CEP68;CHST3;CISD1;CLCN4;COL16A1;CYB5R3;DACT1;DHCR24;ELF3;EOGT;EPHA3;ERCC6L2;ERG;ETFA;F10;FAM229B;FAM49A;FGL2;FOXC1;FOXF1;FZD5;GAS7;GDF11;GDF7;GRHL2;HID1;HOXA9;IGFBP5;IL6R;INHBB;JAM2;KCTD10;KIAA0930;KITLG;LBH;LIPG;LPP;LRIG3;LSAMP;MAP3K12;MARCH3;MCM6;MIA3;MYO1D;MYO5C;NAT14;NCS1;NEBL;NLRP1;NR3C2;NR4A1;NREP;NXPH3;OCLN;P…	5	CHST3;F10;FOXC1;INHBB;MYO5C	0.9529083804750292
hsa-mir-554|chr1_151512680_151512880	4	AR;MAOB;MARVELD1;NONO	0	NA	1.0	279	ABCA6;ABCC1;ABCG1;ABL1;ACTN4;ADARB1;AJUBA;AK3;AKNA;AKT3;ANGPTL2;ANKRD22;ANTXR2;ANXA11;APH1B;APLNR;APOBEC3D;AR;ARHGAP29;ARHGEF37;ARL5A;ARPC2;AS3MT;B3GALNT1;BACE1;BDH2;BDKRB2;BDNF;BNIP3L;BTC;BTN3A1;BTN3A3;C16orf54;C1GALT1;C1QTNF7;C1orf116;C3orf52;CA2;CA8;CALM1;CCDC121;CCDC80;CD2;CD38;CD3D;CD4;CDCP1;CDH11;CDS2;CEBPA;CELF2;CHRDL1;CHST9;CLIC5;CLMP;COL6A3;CPE;CREB3L2;CRTAP;CSPG4;CTSK;CXXC4;CYP3A5;CYTH4…	23	AJUBA;AK3;ARL5A;BDH2;BDKRB2;BDNF;C1GALT1;C3orf52;CYYR1;IER5;IGSF3;LIPH;NANOS1;PAG1;PDE7A;PRKCB;PRKG1;PTEN;RAI1;SBSPON;SPINT1;THUMPD1;VSTM4	0.2856709764235331
hsa-mir-5585|chr1_32538457_32538657	17	ALDH7A1;AR;BBX;DBN1;ERRFI1;FAM102B;FOXJ3;FZD6;HS3ST3B1;IER5;PAG1;PPARG;PPARGC1A;SMAD9;TMEM154;TRIQK;ZNF431	4	ALDH7A1;AR;ERRFI1;ZNF431	0.048018978484883214	736	ABCA6;ABCC1;ABCC4;ABCG2;ABHD4;ACVR1B;ADAM28;ADAMTS1;ADARB1;ADHFE1;ADNP2;AFAP1;AFF4;AJUBA;AK3;AKAP5;AKAP9;AKT3;ALDH7A1;AMN1;AMOTL1;ANK3;ANKRD22;ANKRD29;ANO6;ANTXR1;ANTXR2;AOC3;APCDD1;APH1B;APLP2;APOL6;ARAP1;ARAP2;ARHGAP21;ARHGAP25;ARHGAP27;ARHGAP29;ARHGAP32;ARHGAP6;ARHGEF6;ARL14EP;ARL4A;ARL5A;ARPC1B;ARRDC2;ARRDC3;AS3MT;ASPN;ATG5;ATP1A1;ATP8A1;B3GALNT1;B3GNT3;B3GNT5;B9D1;BACE1;BAG2;BAMBI;BAZ2A;BBS1…	68	ADNP2;AFF4;ALDH7A1;ARHGAP29;ARL4A;ATG5;BAZ2A;BCL10;C3orf70;CDH13;CDKN2B;CHDH;CMTM4;DMKN;DUSP4;EHD3;ENPP1;EOGT;ERRFI1;FAS;FBXO36;FRS2;FXYD5;GPR39;GSPT2;HLTF;HOXD9;HSDL2;HSPA4L;IMPA2;IREB2;KLHL20;LSM11;LURAP1;MAML2;MBOAT2;MEOX1;NECAB3;OLFML1;PALM2-AKAP2;PARP8;PHF12;PLAC8;PLCXD2;PRICKLE2;PRPF38B;PTBP2;RAPH1;RASSF9;RBM43;REEP1;REEP6;RMI2;SCIN;SIT1;SLC25A12;SLC41A1;SPATS2L;TACC1;TMEM116;TMEM53;TNKS2;U…	0.17725866859435446
hsa-mir-562|chr2_232826256_232826456	26	AR;BASP1;CD4;COL4A1;CYB5A;ECHDC3;FGF2;GJC1;IKZF3;LAT;LATS2;LPP;MAP1B;MARVELD3;MET;NRIP1;PDCD4;PDE3B;PLPP3;PROSER2;PSAT1;RECK;REXO2;SLC1A5;SPIB;WWC1	1	MAP1B	0.9025783295258689	470	ABCG2;ACOT13;ACSF2;ACSL5;ADAM28;ADAMTSL4;AHCYL2;AK3;AKAP5;AKR1C3;AKT3;ALDH1A1;ALDH2;AMACR;AMN1;ANKRD22;AP1S3;APLNR;APOBEC3C;APOBEC3D;AR;ART4;ASAP2;ATF7IP;ATP2A3;ATP2B1;BAG2;BASP1;BBIP1;BBS10;BCAS1;BCAS4;BHMT2;BMP2;BNIP3;C12orf75;C1GALT1;C2orf72;C3orf52;C4orf19;CALD1;CARD8;CASP10;CBR1;CBS;CCDC6;CCND1;CCNG2;CCR6;CD34;CD3D;CD47;CD5;CD68;CD82;CDC37L1;CDCP1;CDH13;CDK13;CDKN2B;CEBPA;CELF2;CEP68;CETN2;C…	37	ABCG2;ACOT13;AK3;AKAP5;C2orf72;C3orf52;CCDC6;CCR6;FAM216A;FAM229B;FDX1;FMN1;FRMD3;GANC;KIF2A;MAP1B;MIA2;MPV17L;PCYOX1;PFKFB4;PROX1;PTBP2;RAB27B;RAPH1;RBM43;RILPL1;RNF125;RNF150;SHMT1;SLC47A1;SP140L;TACC1;TAF1A;TBC1D2;TPST2;WASL;ZBTB7C	0.7414396109591656
hsa-mir-564|chr3_44903298_44903498	17	AK3;AR;C4orf19;CALM3;CCR6;COL8A1;GPSM2;KCNK5;LPAR2;MCAM;NDRG1;RACGAP1;RASSF9;RCAN3;RCOR1;SPIB;ULK2	0	NA	1.0	240	ABL1;ACOT11;ACTN1;ACVR1B;ADCY5;ADRA1A;AHCYL2;AK3;ANO6;ANO9;APOE;ARHGEF2;ARL14EP;ARPC2;ATP6V1E1;BAMBI;BBIP1;BCAS4;BCL10;BMP2;BOC;BTN3A1;C11orf96;C1QL1;C1orf116;C3orf18;C3orf70;C4orf19;CA12;CALM3;CAMK2G;CAMK2N2;CARD8;CASP10;CCDC80;CCND1;CCR6;CD7;CDH11;CDS2;CELF2;CENPH;CENPV;CLIP2;CLU;CLUAP1;CMBL;CNN2;COL8A1;CORO2A;CPE;CPNE5;CPOX;CXCR5;CYB5R3;DBN1;DENND5A;DNASE1L3;DSTN;EFHD1;EHD3;EIF4EBP1;ELOVL6;EMP…	20	ARL14EP;C3orf70;DNASE1L3;EHD3;ELOVL6;FAM180A;GYS1;IL2RB;LGI4;NAGPA;NAV2;NEGR1;NONO;PLLP;RAB34;RGS10;RNF157;SNTB2;TIGD2;TWIST1	0.5008000862479455
hsa-mir-567|chr3_111805138_111805338	29	AKT3;AR;BVES;C11orf74;C2;CERCAM;CFL2;CLEC2D;CYGB;DUSP7;EOGT;EPHA1;LPP;LRIG3;MAPRE2;MYADM;NELL2;PROX1;RAB31;RGS5;SLC25A12;SMTN;SPN;SSPN;STARD8;STX6;TRAF5;TSPAN2;VEGFA	0	NA	1.0	473	ABCA6;ABCC4;ABCG1;ACOT11;ACOT13;ADARB1;ADCY5;ADH1B;ADHFE1;AFF4;AGMAT;AIG1;AK3;AKAP5;AKAP7;AKT3;ALDH1A1;ALDH7A1;AMOTL1;ANKRD13A;ANKRD22;ANKRD29;ANTXR2;AP1S3;AQP3;AR;ARAP2;ARID3B;ARL14EP;ARL4C;ARL5A;ARRDC3;ATG5;B3GALT2;BAG2;BBX;BCAS1;BCAS4;BCL11A;BHLHE41;BID;BMP4;BMPR2;BTLA;BVES;C11orf74;C1GALT1;C1QTNF2;C1QTNF3;C1orf21;C6orf141;CA12;CA8;CALD1;CBLN1;CCDC170;CCDC6;CCDC68;CCDC80;CCL28;CCNG2;CCNJL;CCR6…	0	NA	1.0
hsa-mir-5692c-2|chr7_97601442_97601642	0	NA	0	NA	1.0	689	ABAT;ABCA6;ABCG2;ABR;ACADL;ACSM3;ACTN1;ACTN4;ADAM28;ADAMTSL1;ADH1B;ADH5;ADRA2A;ADRB1;AFAP1L2;AFF4;AIF1L;AKAP5;AKAP7;AKT3;AMACR;AMOTL1;ANKRD22;ANO6;ANTXR2;ANXA4;AP1S3;AP2B1;APCDD1;APH1B;APOL6;ARAP1;ARHGAP29;ARHGAP6;ARL4A;ARL5A;AS3MT;ASAP2;ASPN;ATF7IP;ATP1A1;ATP2B1;ATP8A1;B3GALNT1;B3GALT2;B3GNT5;BACE1;BAG2;BAMBI;BAZ2A;BBS7;BBX;BCAS1;BCL10;BCL2;BDNF;BHLHE41;BICC1;BIRC3;BMP2;BMPR2;BNIP3;BOC;BTC;BTLA;…	60	AMOTL1;APH1B;BCL10;BCL2;BNIP3;C1QTNF2;CCDC80;CDC42BPA;CEP135;CLDN10;CPM;ELK3;ENPP5;EPDR1;EPM2AIP1;F2RL1;FAM83D;FAR2;FDX1;FLRT2;FRA10AC1;FZD8;GDA;ITGA3;KCNE3;LRRC8C;MACC1;MED28;MEOX2;MPP5;NELL2;NID1;NRIP1;PDE4D;PLEKHA5;PLS3;PON2;PPP1R15A;PRRG4;RAPH1;RAVER2;RIMKLB;RNF125;RNF150;SCIN;SLIT2;SMAD9;SNTB2;SPATS2L;STK38L;STK39;TIGIT;TMSB10;TPST2;TRIM4;TRIQK;TYRO3;VEGFA;ZNF558;ZNF737	0.6846957356529161
hsa-mir-5697|chr1_10003422_10003622	28	AR;ATP2B1;CD4;CES2;CKS2;CYB5A;ECHDC3;FAXC;FGF2;GJC1;KIAA0408;LOX;LOXL2;LPP;MAP1B;MARVELD3;NABP1;PDCD4;PLPP3;PMAIP1;PROSER2;SLC1A5;SPIB;VANGL2;WWC1;ZDHHC1;ZDHHC18;ZNF772	2	ATP2B1;CD4	0.7302829691418042	504	ABAT;ABCA6;ABCC4;ACOT13;ACSL5;ADAM19;ADAMTS1;ADNP2;AHCYL2;AK3;AKAP5;AKAP7;ALDH2;AMACR;ANGPTL2;ANKRD22;AP1S3;APLNR;APOBEC3C;APOBEC3D;APOL6;ARAP2;ARHGAP29;ARHGAP32;ARL14EP;ARL4A;ARL4C;ART4;AS3MT;ASAP2;ASPN;ASRGL1;ATP2B1;B3GNT5;BAG3;BAMBI;BBX;BCAS1;BCAS4;BCL10;BDH2;BHMT2;BID;BIRC3;BLVRA;BNIP3;BOC;BTC;BTLA;BTN3A3;C11orf74;C1GALT1;C2orf72;C4orf19;C9orf40;CA2;CA8;CAB39L;CALHM2;CALM1;CAMK2G;CAND2;CASP10…	48	ACOT13;ADAM19;ADNP2;AKAP5;ARAP2;ATP2B1;BBX;BIRC3;BTC;C9orf40;CCDC6;CHMP4C;CMBL;CROT;EMCN;ERCC6L2;FRA10AC1;FRS2;HS3ST3B1;IRAK1BP1;LGI4;LPAR3;MAPK13;NFE2L3;NUCKS1;PABPC4L;PDE4D;PFKFB2;PHF6;PRR15L;PTEN;QPRT;RAPH1;SKAP2;SLAMF1;SLFN5;SMAD4;SSPN;TACC1;TCEAL4;TMEM45B;TMOD3;TMTC1;TP53INP1;TTC8;ZNF391;ZNF507;ZNF737	0.3335362983923888
hsa-mir-571|chr4_331523_331723	9	CLU;FBXL7;NREP;PIP4K2A;PMEPA1;SECISBP2;SECISBP2L;TUBB2A;UBE2S	1	NREP	0.4560879115287716	409	ABCA6;ABCG1;ABR;ABTB2;ACTN4;ACVR1B;ADAM28;ADAMTSL1;ADAMTSL4;ADRA2A;AEBP1;AFAP1L2;AFF4;AKT3;ALDH1B1;ALDH7A1;AMACR;ANKRD29;APOL6;AR;ARAP1;ARHGAP25;ARHGAP27;ARHGAP32;ARHGEF37;ARL4A;ARSJ;AS3MT;ATP2B1;B3GNT3;BAG2;BCAR3;BCL2;BDKRB2;BICC1;BIRC3;BLVRA;BMP7;BVES;C16orf54;C1QTNF2;C1orf116;C1orf21;C3orf70;CALM1;CALM3;CAND2;CARD8;CASP10;CASP8;CCDC170;CCDC6;CCDC8;CD38;CD4;CD47;CD82;CD83;CD96;CDCA8;CDH1;CDH5;C…	28	AMACR;BAG2;BCL2;BIRC3;CETP;CGN;CMBL;CYP2S1;EPB41L4B;HSPA4L;IGLL5;IQCA1;MCC;MEIS2;MEIS3;MPV17L;MXI1;NREP;NRIP2;PABPC4L;PCDHB5;SC5D;SLC25A23;SLC9B2;TMPO;ZNF431;ZNF614;ZNF708	0.42319914893141153
hsa-mir-574|chr4_38869317_38869517	64	AMOTL1;APOL6;AR;BCAS1;BCL10;BVES;C2;C2orf72;CAMK2N1;CCND1;CD4;CD40;CD40LG;CDH1;CHRDL1;CHST11;CKS2;CREB3L2;EFHC2;EFNB1;EGFR;EHD3;EOGT;FAXC;FHL2;FZD5;GIMAP1;GOLIM4;KCNIP3;LAT;LATS2;LHFPL6;LPP;MAPK10;MARCH3;MITF;MPEG1;PAG1;PALM;PALM2-AKAP2;PC;PCDH10;PDGFC;PPP1R16B;PRKCB;PROX1;PRSS12;RBM38;RGS5;SLC2A12;SLC9A1;SLITRK3;SMAD4;SMAD9;SPN;SPR;SPRY4;SSPN;TGFB1;TNFAIP8;TRAF5;TRIM2;WNT4;YWHAZ	0	NA	1.0	566	ABAT;ABCG1;ABCG2;ABHD4;ABR;ABTB2;ACOT13;ACTN1;ACVR1B;ADAM28;ADAMTSL1;ADARB1;ADRA1A;AGPAT2;AJUBA;AKT3;AMOTL1;ANTXR1;ANTXR2;ANXA2;APOBEC3D;APOL6;ARHGAP10;ARHGAP29;ARHGEF37;ARID3B;ART4;ASAH1;ASPN;ATF7IP;ATP1A1;ATP2A3;ATP2B1;ATP2C2;AZGP1;BACE1;BBX;BCAS1;BCAS4;BCL10;BCL2;BDKRB2;BDNF;BID;BLVRA;BMP4;BMPR2;BNIP3;BNIP3L;BOC;BTG3;BTLA;BVES;C11orf96;C1QTNF1;C1QTNF2;C1orf115;C1orf21;C2orf72;CA12;CALM3;CAMK2N…	1	FAM114A1	0.24480968858104868
hsa-mir-575|chr4_83719825_83720025	17	AKNA;BBX;C2;CCDC6;CCDC69;CMTM4;DBN1;GRK2;KREMEN1;LSP1;MSRB3;MYO10;PLCG2;TTC22;USP1;VASP;ZC3H12A	0	NA	1.0	575	ABAT;ABCC1;ACADL;ADAM19;ADAM28;ADAMTSL1;ADH5;ADRA2A;AFF4;AGMAT;AGR2;AHCYL2;AIF1L;AK3;AKNA;AKT3;ALDH1B1;AMOTL1;ANK3;ANKRD13A;ANKRD22;ANTXR2;ANXA4;AP1S3;APCDD1;APH1B;AQP3;AR;ARG2;ARHGAP21;ARHGAP29;ARHGAP32;ARL4A;ARL4D;ARL5A;ARPC2;ARRDC2;AS3MT;ASPHD1;ATP2B1;ATP6V1E1;ATP8A1;BACE1;BAMBI;BAZ2A;BBIP1;BBX;BCL10;BCL11A;BCL2;BDNF;BHLHE41;BID;BIRC3;BLVRA;BMPR2;BNIP3L;BTN3A3;C14orf132;C16orf54;C1QA;C1orf116;…	0	NA	1.0
hsa-mir-580|chr5_36151900_36152100	23	AKAP5;CASP1;CASP10;CBS;CCDC6;CLIC4;FAM161B;FNBP1;GNG12;IGSF3;ITGA2;MBNL1;PC;PCYOX1;PLA2G2D;QSOX1;RNF157;SEMA7A;TNFAIP3;TP53INP1;TWIST1;VDR;ZNF131	2	AKAP5;TNFAIP3	0.56655224119369	979	ABAT;ABCA6;ABCC1;ABCC4;ABHD3;ABHD4;ACADL;ACSS2;ACSS3;ACTA2;ACTG2;ADAM28;ADARB1;ADCY5;ADH1B;ADH5;ADHFE1;AFAP1;AFF4;AGMAT;AHCYL2;AIF1L;AIG1;AK3;AKAP5;AKAP7;AKT3;ALDH7A1;AMACR;AMOTL1;ANGPTL2;ANK3;ANO6;ANTXR1;ANTXR2;ANXA11;ANXA2R;ANXA4;AP1S3;AP2B1;APCDD1;APH1B;APOE;APOL6;ARAP2;ARG2;ARHGAP21;ARHGAP29;ARHGAP32;ARHGAP6;ARHGEF10;ARHGEF37;ARL14EP;ARL5A;ARPC2;ARRDC3;AS3MT;ASAH1;ASAP2;ASPN;ATF7IP;ATG5;ATP2B…	87	ABHD3;AGMAT;AKAP5;ALDH7A1;AMACR;ARL5A;ATP2B1;B3GALNT1;BBS7;BVES;C1GALT1;CAB39L;CAMK2N1;CCL28;CDC42BPA;CELF2;CEP120;CETN2;DCLRE1C;DDO;DMKN;DNALI1;DOCK11;DPY19L4;EFCAB1;ENPP5;EPM2AIP1;EPS8;EXOC6B;FN1;GFOD1;GNG4;IGFBP3;IGSF1;LANCL1;LRIF1;LRIG3;LZTFL1;MAP1B;MCC;MCOLN3;MED28;MEIS3;METTL7B;MR1;MT1G;MYCL;NEGR1;NFKB1;NONO;NYNRIN;OSBPL3;PARP8;PCDHB4;PDE4D;PKD2;PKIA;PLS1;PLXNA2;PPP2R1A;RANBP3L;RAPH1;RASSF6…	0.12952017431529184
hsa-mir-589|chr7_5553272_5553472	26	APOL6;AR;ARHGAP27;CALM3;CYBRD1;DECR1;EPS8;FGF1;LBR;LMBR1L;MAP3K13;MAP3K8;MYLK;NUAK2;NUCKS1;PMAIP1;PTGS2;PXDN;RAB40C;RASL11B;SLC1A5;SPTBN1;STK26;TES;TESPA1;ZNF844	2	MYLK;RAB40C	0.6255016420786429	914	A2M;ABAT;ABCA6;ABCC4;ABCG2;ABHD4;ABI3;ABL1;ABR;ACADL;ACOT13;ACSF2;ACSL5;ACSS2;ADAMTS1;ADAMTSL1;ADARB1;ADCY5;ADH5;AFAP1L2;AFF4;AGMAT;AGR2;AHCYL2;AHNAK;AIF1L;AJUBA;AKAP7;AKNA;ALDH1A3;ALDH1B1;ALDH4A1;ALDH7A1;AMOTL1;ANGPTL2;ANKRD13A;ANKRD29;ANTXR1;ANTXR2;AOC3;AP1S3;AP2B1;APBB1;APH1B;APLNR;APOL6;AR;ARAP1;ARHGAP27;ARHGAP29;ARHGAP32;ARHGEF37;ARHGEF6;ARID3B;ARL14EP;ARL4A;ARL4C;ARL5A;ARRDC2;AS3MT;ASAH1;AS…	56	ACSL5;ALDH1A3;ARHGAP29;BAG3;BAMBI;BNIP3;BNIP3L;C6orf132;CCNJL;CEP135;CLEC1A;CMTM4;CYGB;DCLRE1B;FAM83H;FERMT1;FOXQ1;FZD8;GEM;HEBP2;HEY1;HIP1R;IGFBP2;IMPA2;ITGB4;KAZN;KCNK5;KCNMB1;LAD1;LSM11;MAP9;MED28;MYLK;NANOS1;NR2C1;OSBPL3;PACS1;PALM2-AKAP2;PDE4D;PLEKHG2;PMEPA1;RAB40C;RAPGEFL1;RASSF9;SBSPON;SIN3B;SOWAHA;SPNS2;STK38;SULF1;TRIP13;TSPYL5;WASF2;ZBTB38;ZBTB7C;ZNF391	0.9969963149062127
hsa-mir-590|chr7_73588542_73588742	63	AR;ARPC2;ATF7IP;BANK1;C2;CAMK2N1;CASP1;CASP10;CCL5;CD163L1;CD4;CHDH;CHIC1;DDAH1;EPM2AIP1;FAM161B;FNBP1;FNBP1L;FRS2;GNG12;ID4;IREB2;ITGB8;JCAD;KIAA0930;KREMEN1;MACC1;MBNL1;MXI1;NEO1;NPR1;NR3C1;NRIP1;PC;PCYOX1;PDCD4;PMAIP1;PPP2R1A;PRKAR2B;PRR15L;PTBP2;RAB9B;RACGAP1;RECK;RHOBTB3;RHOH;SH3KBP1;SLC1A5;SNED1;SPN;SPR;SPRY4;SSPN;TCN2;TEAD3;TGFB1;TSHZ2;TTC38;TTC9;WAS;WASL;YWHAZ;ZNF507	6	ARPC2;JCAD;PPP2R1A;TGFB1;TSHZ2;ZNF507	0.5160526653527436	1186	ABAT;ABCA6;ABCC4;ABCG1;ABCG2;ABHD4;ACADL;ACAT1;ACOT13;ACSF2;ACSL5;ACSS3;ACTG2;ACTN1;ACVR1B;ADAM19;ADAM28;ADAMTSL1;ADARB1;ADH1B;ADH5;ADHFE1;ADIRF;ADNP2;ADRB1;AFAP1;AFAP1L2;AFF4;AGMAT;AHCYL2;AIF1L;AIG1;AK1;AK3;AKAP5;AKAP7;AKR1C1;ALDH1A1;ALDH1A3;ALDH7A1;AMACR;AMN1;AMOTL1;ANK3;ANKRD22;ANKRD29;ANO6;ANO9;ANTXR1;ANTXR2;ANXA11;ANXA2;ANXA2R;ANXA4;AP1S3;AP2B1;APCDD1;APH1B;APLNR;APOBEC3D;APOBEC3G;APOL6;AR;A…	107	ABCC4;ACOT13;ADAM19;ADNP2;AFF4;AIF1L;ALDH1A3;ARL14EP;ARPC2;C14orf132;C1QTNF2;C1orf21;CAP2;CCDC121;CD109;CD69;CDH11;CELF2;CEP120;CLIC2;COL16A1;COPS8;CSPG4;CST7;DPYSL2;DSP;ECHDC3;ECI2;EFNB1;EMCN;EXOC6B;FAM114A1;FAM216A;FERMT2;FGL2;FRMD3;FZD8;GDA;GIMAP8;GJA1;GJC1;GNB5;GOLIM4;HEBP2;HHEX;HNMT;HS3ST1;IL20RA;IL6R;IRS1;KATNAL1;KCNJ2;KIAA1217;KITLG;LOX;LRIG3;LZTFL1;MARK1;MCAM;MEIS1;MEIS2;MEIS3;MR1;MRGPRF;…	0.5705592605042712
hsa-mir-597|chr8_9413344_9413544	16	ALDH1A3;APOL6;CASP1;CASP10;CREB3L2;DSE;DSEL;EMCN;EPDR1;ERBB3;NAV2;P4HB;PAG1;RAB23;RTL8C;ZNF791	1	NAV2	0.6953739586796762	713	A4GALT;ABAT;ABCA6;ABCC4;ACSM3;ACTN4;ACVR1B;ADAM19;ADAM28;ADAMTSL4;ADAP1;ADCY5;ADH1B;ADNP2;ADRA1A;AFF4;AGMAT;AHCYL2;AIF1L;AJUBA;AK1;AKAP5;AKAP7;AKNA;ALDH1A2;ALDH1A3;ALDH1B1;ALDH4A1;AMACR;AMN1;AMOTL1;ANK3;ANKRD13A;ANKRD22;ANKRD29;ANO6;ANTXR1;ANXA11;AOC3;AP1S3;APCDD1;APLP2;APOL6;AR;ARAP1;ARHGAP25;ARHGAP27;ARHGAP29;ARHGAP6;ARHGEF37;ARL4C;ARL5A;ARPC2;ARRDC2;ASRGL1;ATP2B1;B3GALNT1;B3GALT2;B3GNT5;BAG2;B…	65	ABCC4;ACVR1B;ADNP2;AFF4;AK1;AMN1;ARL5A;ATP2B1;B3GALNT1;BLVRA;C1orf210;CAB39L;CAV1;CD4;CDC42SE1;CLCN4;CLIP4;CYTIP;DENND2D;ELF4;ERCC6L2;FAM216A;FAM49A;FBLN7;FGF1;FZD3;GAB2;GDF7;GNG2;GPRC5B;HERPUD2;INHBB;LPIN2;LSAMP;MARVELD1;MEIS2;MME;NAV2;NCALD;NDNF;NEDD9;NR3C1;NRIP2;PACS1;PEG3;PROX1;PTPRG;RIMKLB;SALL2;SDC2;SIN3A;SLC6A8;SMAD4;SMAD9;SMARCA1;SP4;ST8SIA1;STAMBPL1;TACC1;TRAF3IP1;TSHZ3;TTC9;TWIST1;VEGFC…	0.009537601964981155
hsa-mir-611|chr11_61559985_61560185	0	NA	0	NA	1.0	99	ABL1;ANXA11;ARID3B;ARRDC2;ASRGL1;BCAS4;C14orf132;CA12;CASP8;CD68;CDC42SE1;CDS2;CLEC14A;CLUAP1;CMTM4;COL8A1;CRTAP;CYB5R3;CYTH3;CYTH4;DCLRE1B;DMKN;DNAJB5;DNMBP;ECHDC3;FAM76B;FAM83F;FDXR;FGF1;FRS2;FZD1;GATA3;GDPD5;GNLY;GPR39;HEBP2;HEYL;HID1;IL2RB;ITGA3;ITGBL1;KCNK5;KIAA1671;LARP1;LARP6;LIMD2;LSAMP;LY9;MAML2;MAP9;MAPK11;MEX3B;MRAS;MRGPRF;NAV2;NCS1;NDOR1;NEBL;NFIX;NISCH;PACS1;PARVG;PDE4D;PDLIM2;PDLIM4…	6	ARID3B;CASP8;CRTAP;FDXR;LARP1;PDLIM2	0.7744844133485801
hsa-mir-612|chr11_65190170_65190370	33	AHCYL2;AK1;AR;C2;CAPN5;CCDC8;DNAJC28;DSE;DSEL;ELOVL6;F2RL2;FAM83F;FOXJ3;HEBP2;HPN;IKZF3;IRAK1BP1;LASP1;OCLN;PARVB;PLAC8;RHPN2;RIPOR2;RTL8C;SHE;STK4;SYNGR1;VEGFC;WAS;WASF3;XRCC2;ZC3HAV1;ZNF844	4	AR;DSEL;LASP1;ZNF844	0.19671932014103574	778	A4GALT;ABAT;ABCG1;ABCG2;ABHD4;ABL1;ABR;ACOT11;ACOT13;ACSF2;ACVR1B;ADAM19;ADAMTSL1;ADARB1;ADCY5;ADH5;ADHFE1;AFAP1;AGR2;AHCYL2;AHNAK;AIF1L;AJUBA;AK3;AKNA;ALDH1A3;ALDH4A1;ALDH7A1;AMACR;AMN1;AMOTL1;ANK3;ANKRD13A;ANKRD29;ANTXR1;ANXA11;AP1M2;AP1S3;APH1B;APLNR;APOBEC3D;APOL6;AQP3;AR;ARAP1;ARID3B;ARL14EP;ARL5A;ARPC2;ARPC5L;ARRDC2;ARRDC3;ART4;AS3MT;ATF7IP;ATP2B1;ATP6V1E1;ATP8A1;BAG2;BARX2;BBIP1;BBX;BCAM;B…	54	ABR;ANK3;ANXA11;APLNR;AR;BOC;CCSER2;DSEL;EMILIN1;EXOC6B;FAM210B;FBXO21;FRA10AC1;GSTM5;HERPUD2;IFT57;IMPA2;IRF8;KATNAL1;LARP1;LASP1;LIPG;LPIN2;LURAP1;MFSD2A;MMP19;MRAS;NCS1;NFKBIZ;NID1;NLRP1;NXPE3;PDGFRB;PPP1R15A;PPP2R1A;PRICKLE1;PTGIS;RAPH1;RELT;REM1;SCIN;SETD3;SLC44A2;SMAD6;TAF1A;TFCP2L1;TMEM159;TNFSF15;TSHZ2;VSTM4;WWC1;YAP1;ZNF423;ZNF844	0.5662607936868598
hsa-mir-616|chr12_57914200_57914400	57	ACVR1B;ADH5;AMOTL1;AR;ARPC2;BAMBI;C11orf74;C1orf21;C1orf210;C2;CCDC121;CCSER2;CD3D;CMBL;CPM;CYBRD1;CYTIP;EMCN;FAR2;FAXC;FBXL2;FNBP1;FOXJ3;IKZF3;ITGA2;KCNK5;LAMC1;LGALS3;LGALS3BP;LIMA1;LPAR2;LPP;MAL2;MITF;MXRA7;MYADM;NPHP1;NXN;PAG1;PARVB;PC;PHLDA3;RBM43;SHE;SHMT1;SINHCAF;SLCO3A1;SMAD4;SP4;STK17B;TES;TLN1;TMEM154;TMPO;TOM1L2;TRAF3IP1;TUBB2A	4	ACVR1B;LGALS3;PAG1;PHLDA3	0.400296502292927	1076	ABAT;ABCA6;ABCC1;ABCC4;ABCG2;ABR;ACADL;ACAT1;ACSF2;ACSS3;ACTN4;ACVR1B;ADAM19;ADAM28;ADAMTS1;ADAMTSL1;ADARB1;ADH1B;ADH5;ADHFE1;ADIRF;ADRA2A;ADRB1;AFAP1L2;AFF4;AGMAT;AIF1L;AIG1;AKAP5;AKAP7;AKNA;AKT3;ALDH1A3;ALDH2;ALDH4A1;ALDH7A1;AMOTL1;ANGPTL2;ANK3;ANKRD13A;ANKRD22;ANKRD29;ANO6;ANTXR1;ANTXR2;ANXA11;ANXA2R;AP1S3;AP2B1;APH1B;APOBEC3C;APOBEC3D;APOL6;AR;ARAP2;ARHGAP21;ARHGAP25;ARHGAP27;ARHGAP29;ARHGAP3…	77	ACVR1B;ADH1B;AIG1;ANK3;ANKRD13A;AP1S3;APOBEC3C;ARHGAP27;ARL5A;ATF7IP;CARD8;CCDC170;CCL28;CELF2;CISD1;COL5A2;CYB5A;DDR2;DHX40;DSE;ELOVL6;EPOR;FBXO21;FZD1;GPR39;HERPUD2;HIGD1A;HS3ST1;IPCEF1;ITGA4;ITGB8;ITIH5;KIAA0408;L3MBTL3;LPAR5;MBNL1;MCOLN3;NAALAD2;NUCKS1;NXPE3;PAG1;PCYOX1;PDE7A;PFKFB2;PHF13;PHLDA3;PKP2;PPP1R15A;PPP3CA;PRKG1;PRRG4;PTGER2;RASEF;RBPMS;RFTN1;RHOBTB2;SEC11C;SESTD1;SETD3;SKAP2;SLC12A…	0.0019008817154884804
hsa-mir-619|chr12_109251266_109251466	52	A4GALT;AGMAT;BCAS4;BHMT2;BVES;CCL5;CD4;CEP135;CEP78;CTSA;CYB5A;DCBLD2;DHX40;ECHDC3;EFNA1;F2RL1;GJC1;GNB5;HS3ST1;HSPA4L;IL6R;KCNMB1;KCTD1;KCTD10;LDHD;LRIF1;MFSD2A;MINDY2;MOB3A;NEGR1;PC;PCP4;PCP4L1;PDCD4;PPM1F;PPP1R16B;PTGIS;RBM38;RNF128;RTN2;SH3BP5;SLC12A6;SLC1A5;SLC39A10;TMOD3;TPST2;TYRO3;WSB1;WWC1;ZBTB38;ZNF665;ZNF708	4	MFSD2A;MOB3A;SLC1A5;ZNF708	0.7275923349982533	1006	A4GALT;ABAT;ABCA6;ABCC4;ABCG1;ABCG2;ABHD4;ABI3;ABR;ACOT11;ACOT13;ACSL5;ACSS2;ACTN4;ACVR1B;ADAM19;ADAMTSL4;ADAP1;ADARB1;ADCY5;ADH1B;ADH5;ADIRF;AFAP1;AFF4;AGMAT;AGPAT2;AIG1;AK1;AK3;AKAP5;AKAP7;AKNA;AKT3;ALDH1B1;ALDH2;ALDH4A1;ALDH7A1;AMACR;AMOTL1;ANGPTL2;ANK3;ANKRD13A;ANKRD22;ANO6;ANTXR1;ANTXR2;ANXA11;ANXA4;AOC3;AP1S3;AP2B1;APH1B;APOBEC3C;AQP3;AR;ARAP1;ARHGAP21;ARHGAP29;ARHGAP32;ARHGAP8;ARHGEF10;ARH…	95	ABCG1;ABR;ACVR1B;ADAM19;ADAMTSL4;ADH5;AFF4;ANXA4;AP1S3;AQP3;ARL4C;BAG2;BMP7;BNIP3;CORO1C;CRTC3;CYTH3;DSE;ELK3;ENPP1;FAM114A1;FAM49A;FAM83D;FBLN7;FMNL2;GALNT12;GAMT;GCNT1;GJA1;GPR55;GPSM2;GREM1;HEPH;HOMER1;IL7R;IRAK1BP1;KIAA1324L;KIF2A;KITLG;KREMEN1;LASP1;LRRC8A;MET;MFSD2A;MMP19;MOB3A;MRGPRF;MSRB3;MYO10;MYO1G;MYOF;NDNF;NEK9;OLFML2A;PCYOX1;PDE5A;PDE7A;PDGFRB;PKD2;PLAT;POLA2;PPM1M;PRICKLE1;PRSS23;RA…	0.4445172187614783
hsa-mir-621|chr13_41363561_41363761	2	ALDH1A2;FAM49A	0	NA	1.0	215	ABCA6;ACTN1;ACTN4;ADAM19;ADAM28;ADCY5;AFAP1;AIF1L;ALDH1A2;ALDH2;ANK3;ANTXR2;APBB1IP;APOD;APOL6;ARHGAP32;ARL14EP;ARL4A;ARL5A;ART4;ASRGL1;BBX;BID;C1GALT1;C1orf21;C1orf216;C2orf81;CALM1;CAPG;CAPN2;CCDC6;CCDC8;CCDC92;CCNG2;CD109;CD247;CD3D;CD96;CDS2;CENPH;CFL2;CHIC1;CHST3;CLCN2;CMTM4;CNTN1;COMT;CORO2A;CPOX;CRAT;CREB3L2;CYTH4;DBNDD2;DLG3;DNAJB5;DOK6;DPYSL3;EHD1;EHHADH;ELF3;ELOVL6;ENPP5;EPAS1;FAM107B;F…	20	ABCA6;ADAM28;COMT;CPOX;EHHADH;ENPP5;FGF1;IRAK1BP1;KIAA0895;KREMEN1;LPIN2;LSM11;RBMS2;SGPP2;SLC25A10;SLC39A8;SPIN4;TACC1;TRIM4;ZNF891	0.08993490944477589
hsa-mir-623|chr13_99852980_99853180	42	AP2B1;AR;ARAP2;ARHGAP6;AS3MT;BID;C11orf74;C2;CHRDL1;CPE;DNAJB5;EID2B;FAM83F;FNBP1;FNBP1L;FOXC1;HCAR2;IPCEF1;IREB2;JCAD;KIAA1324L;LSAMP;LURAP1;MEIS1;MYOC;MYOCD;NR3C1;PC;PXDN;RACGAP1;SLC16A4;SLC39A10;SMO;SMOC1;SPOP;TMOD3;TNFSF15;TTC38;VASH1;VASP;ZCCHC24;ZNF385D	4	FOXC1;IREB2;LSAMP;NR3C1	0.3732169752600283	686	ABAT;ABCA6;ABCG1;ABHD4;ABL1;ACADL;ACAT1;ACOT13;ACSF2;ACSL5;ACVR1B;ADAM19;ADAM28;ADARB1;ADCY5;ADH5;ADHFE1;ADNP2;ADRA2A;AFAP1;AFAP1L2;AFF4;AHCYL2;AHNAK;AKAP5;AKAP7;AMACR;AMOTL1;ANGPTL2;ANKRD13A;ANKRD22;ANO6;ANTXR1;ANTXR2;AP1S3;AP2B1;APCDD1;APH1B;APLNR;APOL6;AQP3;AR;ARAP2;ARHGAP10;ARHGAP6;ARHGEF37;ARHGEF6;ARID3B;ARL4C;ARL5A;ART4;AS3MT;ASRGL1;ASS1;ATP2B1;ATP8A1;B3GNT5;BAG2;BAMBI;BARX2;BASP1;BAZ2A;BBI…	57	ACVR1B;AHNAK;ANGPTL2;ANKRD13A;BMPR2;C9orf40;CAMK1;CCND1;CEP68;CLIP4;CMBL;CPED1;CRTAP;EID1;ERCC6L2;EXOC6B;FOXC1;FOXJ3;GCSAM;HID1;IGFBP5;IREB2;KCNK1;KIF2A;KLF3;LSAMP;NDNF;NR3C1;NXPE3;NXPH3;OLFML2A;PDLIM4;PLEKHO1;POU2AF1;PPM1M;PRDM1;PRICKLE1;PRRG4;PRUNE2;RAB31;RAI14;RAPH1;RBMS3;RCAN2;REEP1;RRAGD;SERINC5;SIN3B;SIT1;SNTB1;SNX30;SPN;THUMPD1;TMEM158;TMEM164;ZFP36L2;ZNF891	0.14550205519863968
hsa-mir-624|chr14_31495448_31495648	20	C2;CASP1;CASP10;CCSER2;DCBLD2;DEPTOR;DMPK;KLF4;MGLL;P2RY1;PMAIP1;RBM43;RHOBTB3;SLC24A3;SMO;SMOC1;SNTB2;STK4;TMEM109;VSIG2	3	CASP1;SNTB2;TMEM109	0.2977620896132978	682	ABAT;ABCC1;ABHD3;ABR;ACTN4;ACVR1B;ADAM19;ADAM28;ADAMTS1;ADAP1;ADARB1;ADH5;ADHFE1;ADRB1;AFAP1;AGR2;AHCYL2;AIG1;AJUBA;AKAP9;AKNA;AKT3;ALDH1L1;ANGPTL2;ANKRD22;ANO6;ANTXR2;ANXA11;ANXA2R;AOC3;AP2B1;APCDD1;APH1B;APLNR;APOL6;AR;ARAP2;ARHGAP25;ARHGAP29;ARHGEF37;ARHGEF6;ARL4A;ARL4C;ARL5A;ARPC2;ARRDC3;ART4;ATF7IP;ATP2B1;ATP8A1;B3GNT3;B3GNT5;BAG2;BAMBI;BANK1;BAZ2A;BBS7;BBX;BCL2;BHLHE41;BHMT2;BICC1;BID;BIRC3…	68	ACVR1B;AHCYL2;ANTXR2;ARL4A;ARL4C;BAZ2A;BMPR2;C1orf115;C4orf19;CCDC121;CMBL;COLEC12;COPS8;CORO2A;CPOX;DBNDD2;DCLRE1B;EMB;FAM83B;FAR2;GCSAML;GNB5;HHLA3;HLTF;HSF2;IL2RB;IREB2;KIAA0408;KIAA1522;KITLG;KLHL20;LPP;LRIF1;MPV17L;MTF2;NDNF;NECAB3;NREP;NUCKS1;ORC6;PCDHB4;PCIF1;PFN2;PLEKHG2;PTBP2;PTPN3;RAB23;RASEF;RCOR1;ROM1;SDC2;SH2D4A;SLC1A1;SLC22A3;SLC9B2;SLFN5;SMARCA1;SNTB2;SORT1;ST13;SUB1;TMEM109;TNIK;T…	0.35737648606736705
hsa-mir-625|chr14_65879242_65879442	36	AR;CALM1;CAVIN1;CCL11;CCND1;CD4;CD40;CD40LG;CLIP2;FN3K;FNBP1;FOXA1;GNAI2;HOXD9;LASP1;LPP;MARVELD1;NDOR1;NFIX;NXPH3;PDGFB;PHLDA3;PLPP3;PRSS22;SLC47A1;SPR;SPRY4;STK38;STK4;STMN3;TLN1;TMEM54;TUBB2A;USP1;ZBTB46;ZFP36	5	CCND1;CD40LG;CLIP2;HOXD9;STK38	0.2722576609965569	924	ABCA6;ABCG1;ABHD3;ABHD4;ABL1;ABTB2;ACADL;ACOT13;ACSF2;ACSL5;ACSM3;ACSS3;ACTN4;ACVR1B;ADAM19;ADAMTS1;ADAMTSL1;ADAMTSL4;ADAP1;ADARB1;ADH5;ADHFE1;ADRA2A;ADRB1;AFAP1;AFF4;AGMAT;AGPAT2;AIG1;AJUBA;AK3;AKAP5;AKAP7;AKNA;AKT3;ALDH1A1;ALDH7A1;AMACR;AMOTL1;ANTXR1;ANTXR2;ANXA11;AOC3;AP2B1;APBB1;APCDD1;APLNR;APOBEC3C;APOBEC3D;APOL6;AR;ARHGAP29;ARHGAP32;ARHGEF10;ARHGEF37;ARL4C;ARL4D;ARL5A;ARPC2;ARRDC2;ART4;AS3…	91	ABCA6;ACOT13;ADARB1;ALDH1A1;AMACR;ARL4C;ARL4D;ATF7IP;ATG5;BACE1;BAMBI;BAZ2A;BCAM;C1QTNF1;C1QTNF3;C9orf40;CASP10;CCDC8;CCND1;CD40LG;CLIP2;CPED1;CRIM1;ECHDC3;EHF;ERCC6L2;F2RL1;FAM162B;FBLN7;FILIP1L;FMNL2;FZD1;FZD8;GNG4;GRHL2;HEPH;HEYL;HID1;HIGD1A;HOXA9;HOXD9;HS1BP3;HS3ST3B1;KIF2A;KREMEN1;LPAR3;LRIG3;LY6E;MAP4K1;MBOAT2;MEX3B;MKRN3;MMP19;NAV2;NEDD4L;OSBPL10;PACS1;PDE4D;PFKFB2;PFKFB3;PLA2G2D;POGZ;REM1…	0.48830386148331806
hsa-mir-626|chr15_41952544_41952744	2	C9orf40;RASSF4	0	NA	1.0	442	ABAT;ABCG1;ABL1;ABR;ACOT13;ACTN4;ADAM19;ADAMTSL1;ADIRF;AFF4;AIF1L;AKAP5;AKT3;ALDH1L1;AMOTL1;ANGPTL2;ANTXR1;ANXA11;AOC3;APCDD1;AQP3;AR;ARHGAP25;ARHGEF37;ARHGEF6;ARID3B;ARL14EP;ARL4C;ARL4D;ARPC2;ARRDC2;ARSJ;AS3MT;ASS1;B3GALT2;BANK1;BCAS4;BDKRB2;BICC1;BMP7;BMPR2;BNIP3;BTC;BTLA;C11orf52;C11orf74;C1QTNF7;C1orf115;C1orf21;C1orf210;C2orf72;C3orf70;C6orf132;C6orf141;C9orf40;CA12;CADM4;CARD8;CASP10;CCDC69…	47	ADAMTSL1;ANXA11;BMP7;CDH13;CMBL;CXCR5;F2RL2;FOXM1;FZD3;FZD5;GLUL;GSTM5;IFT57;ITGA2;KCNE3;KCNK1;KLHL6;LDHD;MAPK3;MBNL1;MED28;MET;NFE2L3;PARP11;PPARGC1A;PTPRG;RHOBTB3;RUFY1;SDC4;SEMA6A;SETD3;SH3KBP1;SLC16A14;SLC25A12;SLC2A12;SMAD4;SNTB1;TACC1;TMEM154;TMEM37;TTC9;UVRAG;WDR19;XRCC2;ZNF213;ZNF507;ZNF791	0.06240191857195802
hsa-mir-627|chr15_42500402_42500602	50	ANTXR2;AR;ARAP2;BAG2;C1GALT1;C3orf52;CAV1;CDS2;CORO2A;CXCR5;DSE;DUSP5;EHD3;EPB41L4B;F10;FAM13C;FAXC;FGF2;FNBP1;FNBP1L;HS3ST3B1;KREMEN1;LPP;MAATS1;MYOC;MYOCD;NAV2;PPP1R16B;PRKCB;PRRG4;PTGIS;PTPRB;RAB11FIP1;RASL11B;RBM47;SAMHD1;SLFN5;SPOP;SPR;SPRY4;ST6GAL1;TMEM9;TMEM98;TMOD3;TMTC1;TNS1;TUBB2A;ZNF107;ZNF385D;ZNF610	5	FNBP1;LPP;PRKCB;SPOP;ZNF610	0.37994906897141567	1048	ABAT;ABCA6;ABCC1;ABCC4;ABCG1;ABCG2;ABHD4;ABR;ACOT13;ACTN4;ADAM19;ADAM28;ADAMTS1;ADH1B;ADH5;ADHFE1;ADRA2A;ADRB1;AFAP1;AFF4;AGMAT;AGPAT2;AHCYL2;AIF1L;AIG1;AK1;AKAP5;AKAP7;AKAP9;AKNA;AKT3;ALDH1A1;ALDH1A2;ALDH1B1;ALDH2;ALDH7A1;AMACR;AMOTL1;ANGPTL2;ANK3;ANKRD13A;ANKRD22;ANKRD29;ANO6;ANTXR2;ANXA11;ANXA2R;AP1S3;AP2B1;APCDD1;APH1B;APLNR;APOBEC3G;APOL6;AR;ARAP2;ARHGAP27;ARHGAP29;ARHGAP32;ARHGAP8;ARHGEF10;…	98	ABHD4;ADRA2A;AFAP1;ANKRD22;AP2B1;ARHGAP32;ATF7IP;AZGP1;BBIP1;BCL11A;BMPR2;BTG3;C1QTNF2;C1orf115;CALD1;CASC4;CCDC6;CCL14;CCNG2;CDK13;CDKN2B;CELF2;CEP55;CGNL1;CXXC4;DOK6;EMB;ERCC6L2;FBXO21;FNBP1;FOXF2;FOXL1;GCNT1;GPR55;HEBP2;HOMER1;HOXA4;HS3ST1;IL6R;KANK2;KBTBD8;KCNK1;KLC2;LPP;LRRC8C;MARCH3;MFSD2A;MMP15;MOB3A;NDNF;NDRG1;NEK9;NID1;NPR3;NR2C1;NR3C1;NRIP1;NRP1;NUCKS1;P2RY1;PHACTR2;PPP2CB;PRKACB;PRKCB;…	0.025717820076513718
hsa-mir-628|chr15_55700404_55700604	10	AR;ARSJ;CLIC5;FBXO21;FDXR;IRS1;KIAA0408;MAOB;MBNL1;SINHCAF	0	NA	1.0	710	ABCA6;ABCG1;ABCG2;ABHD4;ABL1;ABTB2;ACAT1;ACSS3;ACTN4;ACVR1B;ADAM28;ADAMTS1;ADAP1;ADARB1;ADH5;ADHFE1;ADRA2A;AFF4;AGPAT2;AGR2;AHCYL2;AHNAK;AIF1L;AJUBA;AKAP5;AKAP7;AKT3;ALDH2;ALDH4A1;AMOTL1;ANK3;ANKRD29;ANO6;ANTXR2;AP1S3;AP2B1;APH1B;APLNR;APOBEC3C;APOL6;AR;ARHGAP29;ARHGAP32;ARHGEF2;ARHGEF6;ARRDC3;ARSJ;ART4;ASAH1;ASRGL1;ATF7IP;ATP2B1;ATP6V1E1;ATP8A1;B3GNT5;B9D1;BAG2;BAMBI;BANK1;BBS10;BBX;BCAR3;BCAS1;…	60	ABHD4;ADARB1;AHNAK;APOBEC3C;ASRGL1;ATP6V1E1;BEX2;C1orf21;C3orf70;CA12;CAPN5;CARD8;CAV1;CCDC181;CCDC68;CDC42BPA;CDH13;DDR2;DNALI1;EMB;F10;FAR2;GDA;GPX8;GSTK1;GSTM5;HS3ST1;IGFBP3;IL7;LACTB2;LOX;LPP;LZTFL1;MATN2;MIA3;MR1;MRGPRF;MYL9;NPR3;NRN1;PAG1;QPRT;RASL12;SAMD5;SDC2;SIT1;SLC12A7;SLC1A1;SLC20A2;STOM;SYNPO2;TGFBR1;TMEM184A;TMTC1;TSKU;TTC39A;TTLL1;TUBB6;VAV3;WNT2B	0.844533212511005
hsa-mir-629|chr15_70390016_70390216	37	ANTXR2;AR;C2;C3orf52;CARD8;CBS;CD68;CES2;CFLAR;CMBL;CYYR1;DSE;ELF3;EPDR1;F10;FAM102B;FAM229B;GABARAPL1;GNG2;LSAMP;MBNL1;MYOC;MYOCD;NEGR1;PALM;PALM2-AKAP2;PTPRB;RNF128;RTKN;RTL8C;SERPING1;SLC1A1;ZCCHC24;ZNF107;ZNF431;ZNF772;ZNF791	1	ELF3	0.8320879336133327	1022	A2M;ABCA6;ABCC1;ABCG1;ABHD4;ABI3;ABL1;ABR;ACAT1;ACOT11;ACOT13;ACVR1B;ADAM19;ADAM28;ADAMTS1;ADAP1;ADH1B;ADH5;ADHFE1;ADNP2;ADRB1;AFAP1;AFF4;AGMAT;AHNAK;AIF1L;AIG1;AK1;AK3;AKT3;ALDH1L1;ALDH7A1;AMACR;AMN1;AMOTL1;ANGPTL2;ANKRD22;ANO6;ANTXR2;ANXA11;ANXA4;AP1S3;AP2B1;APBB1IP;APCDD1;APH1B;APOBEC3C;APOBEC3D;APOL6;AR;ARAP2;ARHGAP29;ARHGEF10;ARHGEF2;ARHGEF37;ARL4C;ARL5A;ARPC2;ARPC5L;ARRDC2;ARSJ;ART4;AS3MT;A…	50	AK3;ARPC5L;BARX2;BLVRA;C1QTNF2;CA4;CASP10;CBLN1;CLIP4;CPEB1;DUSP5;ELF3;EPHA4;EPHB6;FAM13A;FOXC1;FOXJ3;FZD10;GAB2;HOMER1;KIAA0930;LPCAT1;MXRA7;OSBPL10;PDE4D;PEA15;PHACTR2;PLA2G2D;POLA2;POLR3GL;PRDM1;RASSF2;RNF150;RNF43;RPRM;SAMHD1;SESTD1;SH3BP5;SLC12A6;SLC41A1;SORT1;SPN;TMEM154;UNG;VDR;ZBTB38;ZC3HAV1;ZDHHC18;ZNF385D;ZNF391	0.36241326620256076
hsa-mir-635|chr17_66453515_66453715	9	BASP1;CHST3;FAM83D;KREMEN1;LAX1;NCS1;SEMA7A;SERPING1;SLC1A5	2	KREMEN1;SERPING1	0.15951861124413153	529	ABCA6;ABCC1;ABCC4;ABCG1;ABCG2;ABR;ACSF2;ACSS3;ACVR1B;ADAM19;ADAP1;ADHFE1;ADIRF;ADRA2A;AGR2;AIF1L;AK1;AKAP5;AKAP7;AKT3;ALDH1A2;ANKRD29;ANXA11;APOL6;AQP3;AR;ARHGAP32;ARHGEF25;ARHGEF37;ARID3B;ARPC2;ARPC5L;B3GNT3;BACE1;BARX2;BASP1;BAZ2A;BBS10;BCAM;BCAS1;BCAS4;BDH2;BMPR2;BNIP3L;BVES;C11orf49;C14orf132;C1GALT1;C1QTNF1;C1QTNF7;C1orf116;C1orf21;C1orf210;C1orf216;C2orf72;C6orf132;CALM1;CAMK2N1;CAND2;CASP1…	54	ABCG2;ADAM19;ADAP1;APOL6;BMPR2;C1QTNF1;C1orf21;CDC42EP1;DUSP7;EPOR;FAAH;FMOD;FSTL1;GDA;HDLBP;HOXD9;ITGB7;ITGB8;KCNIP3;KLHL20;KREMEN1;KRT7;LDB2;MAP3K3;MATR3;MIA2;MPV17L;MYO1D;NDNF;NFE2L3;NID1;NXN;PDPN;PRKG1;PROSER2;PYGB;RAB38;RBMS3;RILPL1;RRAGD;RTN1;SERPING1;SETD3;SH3BP5;SIAH1;SLC16A2;SNTB2;TMTC1;TNFRSF19;TWSG1;USP1;VEGFC;WFDC1;ZCCHC24	0.02522870612642646
hsa-mir-636|chr17_74733301_74733501	14	C2;FAM102B;GJA1;GPRC5B;ITGA2;MYO1D;MYORG;PRKACB;RIMKLB;RNF157;RPS6KA3;SHMT1;SLC25A5;VAT1	3	FAM102B;RPS6KA3;SHMT1	0.02356920443785008	504	ABAT;ABCA6;ABCC4;ABCG1;ABCG2;ABR;ACOT13;ACSL5;ACTN1;ACTN4;ADARB1;ADH5;ADRA2A;ADRB1;AFAP1;AFF4;AIF1L;AIG1;AK3;AKAP5;AKT3;ALDH1L1;AMACR;AMOTL1;ANK3;ANTXR2;AP1S3;AP2B1;APH1B;AR;ARAP1;ARAP2;ARHGAP32;ARHGEF10;ARHGEF37;ARID3B;ARL14EP;ARL4C;ARL4D;ARPC2;ARSJ;ART4;AZGP1;BBS10;BCL2;BDKRB2;BMP5;BNIP3L;BTC;BTLA;BTN3A1;BVES;C11orf74;C14orf132;C1QTNF2;C1QTNF7;C1orf21;C1orf210;C2orf72;C3orf70;C6orf132;CA2;CA8;C…	22	ARHGEF10;CA8;CD38;FAM102B;FAM229B;GAB2;HOXA1;KCNK5;KIAA1522;KREMEN1;MAP3K6;MYLIP;NDOR1;PHF6;PIP5K1B;PPP1R15A;RPS6KA3;SESTD1;SHMT1;ST8SIA1;WASL;ZNF548	0.6439656830557204
hsa-mir-637|chr19_3970940_3971140	20	AR;BMP7;CD4;CD40;CD40LG;COL4A1;CYBRD1;EFNA1;FNBP1;GALNT10;PC;PCDHB2;RTL8A;SLC47A1;STMN3;TLN1;UNC5B;ZNF25;ZNF251;ZNF385A	3	CYBRD1;PC;SLC47A1	0.2092910982627252	717	A4GALT;ABAT;ABCA6;ABCC1;ABCG1;ABHD4;ABI3;ABL1;ABR;ABTB2;ACOT11;ACTN4;ACVR1B;ADAP1;ADARB1;ADHFE1;AFAP1;AGMAT;AGPAT2;AIF1L;AJUBA;AK1;AK3;AKAP5;AKNA;AKT3;ALDH4A1;AMACR;AMOTL1;ANGPTL2;ANKRD22;ANTXR1;ANTXR2;AOC3;APH1B;APLNR;APOBEC3C;APOBEC3D;APOBR;APOL6;AR;ARAP1;ARAP2;ARHGAP25;ARHGAP27;ARHGAP32;ARHGEF37;ARHGEF6;ARID3B;ARL4C;ARL4D;ARPC2;ART4;AS3MT;ATF7IP;ATP6V1E1;AZGP1;B3GNT3;BAMBI;BAZ2A;BCAM;BCAS1;BCA…	57	AK3;AMOTL1;ARAP1;ARID3B;BAMBI;CACNB3;CDC42EP1;CLIP2;CLU;CMTM8;CNN2;COMT;CORO1C;CYBRD1;EHD3;ELF4;F2RL1;FAXC;FLNC;FLT3LG;FNDC3A;GJA5;HEY2;HOXD9;ID1;IRAK1BP1;KATNAL1;KLC2;MAPK10;MMP15;MRGPRF;MUS81;MYH9;NANOS1;NXN;PC;PDGFRB;PKIG;PLEKHO1;PRDM1;PTEN;PXDC1;PYGB;RBM47;RGS3;RILPL1;SLC22A3;SLC41A1;SLC47A1;SNAPC2;SOX7;TEAD3;TIGD2;TPST2;TSPAN9;YIPF2;ZNF737	0.5337005154850489
hsa-mir-638|chr19_10828680_10828880	11	AR;CD4;DACT3;GALNT10;LMBR1L;MFGE8;OSCP1;PPM1F;PTEN;RPS6KA1;STARD10	3	GALNT10;LMBR1L;RPS6KA1	0.02012947885286537	268	ABAT;ABCA6;ABCG2;ACSL5;ADAM28;ADAMTSL1;ADH5;AIG1;AKNA;AMOTL1;ANTXR2;AP1S3;APLNR;APLP2;ART4;ATG5;ATP2B1;BAMBI;BBIP1;BCAS1;BCAS4;BLVRA;C11orf74;C1QTNF1;C1QTNF2;C2orf72;C4orf19;CAB39L;CALM3;CBS;CCDC69;CCDC92;CCL11;CCND1;CCNG2;CCNJL;CD200;CD3D;CD4;CD47;CD83;CDCA8;CDKN2B;CDR2L;CDS1;CELF2;CERCAM;CES2;CHRDL1;CHST11;CHST9;CLCN4;CLDN10;CLIC5;CLIP2;CLIP3;CMBL;CNPY4;COL5A3;COPZ2;CRTAP;CRTC3;CTF1;CYTIP;DACT1…	20	BBIP1;CBS;CCDC69;CHST9;CLDN10;DACT1;GALNT10;LMBR1L;MACC1;MAP3K3;MEIS2;PEA15;RAB37;RPS6KA1;SLC41A1;SORT1;TCIRG1;UBE2S;VEGFA;ZNF670	0.10202920825480068
hsa-mir-639|chr19_14640200_14640400	1	FOXC1	0	NA	1.0	107	ACVR1B;ADARB1;AFAP1;APOBEC3C;ARHGAP29;ARHGEF37;BLVRA;C16orf54;C1orf115;C1orf21;CAMK2N1;CCND1;CCNG2;CCNJL;CD247;CEP120;CHST10;CNN1;CYBA;DDR2;DNAJC18;DSE;ECHDC3;EHD1;ELF4;EPB41L2;F10;FAM219A;FBXL7;FBXO21;FOXC1;FZD1;FZD10;FZD8;GAS7;GPX8;HADH;HOOK1;HOXA9;JAM3;LBH;LMO3;LPAR3;LSAMP;MARCH3;MARVELD3;MCOLN3;MEX3B;MGLL;MN1;MXRA7;NEK9;NET1;NR3C1;NRP1;NXPE3;ORC6;PAG1;PHLDA3;PIK3IP1;PIP4K2A;PKP2;PLCB3;PLXNA2;…	6	APOBEC3C;CYBA;NEK9;POLA2;SEMA4C;SLITRK3	0.5013575075638201
hsa-mir-640|chr19_19516490_19516690	37	ALDH2;AR;ARPC2;AS3MT;C2;C2orf72;CCDC6;CCDC69;CCR6;CD9;CD96;CLU;CLUAP1;CMBL;CYB5A;CYTIP;EMP2;F2RL1;FBLIM1;FBXL2;FUT2;ITIH5;JPH2;KCNMB1;NPHP1;PAG1;PC;PDLIM3;PHLDA3;RAB11FIP1;RTN2;SLC1A5;TLR6;TMEM154;USP1;ZNF431;ZNF708	1	CCDC6	0.9669789689856096	425	ABCA6;ADH5;ADRA2A;AFF4;AIG1;AKAP5;ALDH2;ALDH7A1;AMOTL1;ANKRD29;ANXA11;ANXA4;AP1S3;APCDD1;APLNR;APOL6;ARHGAP10;ARHGAP29;ARHGAP32;ARL14EP;ARPC2;ARRDC3;AS3MT;ATG5;ATP2B1;B3GNT3;BACE1;BAMBI;BAZ2A;BBIP1;BCL2;BICC1;BMP5;BMPR2;BNIP3;BTN3A3;C11orf52;C1GALT1;C1orf116;C1orf21;C2orf72;C3orf70;C4orf19;C6orf132;C6orf141;CA12;CA8;CAB39L;CALD1;CAMK2N1;CAP2;CAPN5;CAV1;CAV2;CCDC170;CCDC69;CCDC92;CCL28;CCL5;CCNJL;…	36	BBIP1;BMP5;C6orf141;CDC42EP1;CDC42SE1;CENPH;CEP68;GLUL;GPSM2;GPX8;IGSF3;KITLG;KPNA5;LUM;PDE7A;PHF12;PLEKHG2;POGZ;PRAF2;RAB31;RASEF;SCNN1A;SMOC1;SNTB1;SPN;SUCLG1;TMEM171;TRIP13;TRPC1;TTC39A;WNT4;WSB1;ZFP36L2;ZNF136;ZNF486;ZNF665	0.6160703378506617
hsa-mir-641|chr19_40791092_40791292	14	CALM3;CDKN2B;ID4;IQGAP2;LPP;MAP1B;MAPK10;NREP;NRIP1;P2RY1;PMAIP1;TES;TMEM9;TMEM98	1	NRIP1	0.6879033898574907	657	A2M;ABCG2;ABL1;ACADL;ACSF2;ACSS3;ACTN1;ACTN4;ADH1B;AFAP1;AFAP1L2;AFF4;AGMAT;AGR2;AIF1L;AJUBA;AK3;AKT3;ALDH1A2;ALDH1A3;AMN1;AMOTL1;ANKRD22;ANO6;ANTXR2;ANXA11;ANXA4;AOC3;APCDD1;APH1B;APOL6;AR;ARHGAP29;ARHGEF37;ARID3B;ARL4D;ARL5A;ARRDC3;AS3MT;ASPN;ATF7IP;ATP2A3;ATP2B1;ATP8A1;BACE1;BAMBI;BANK1;BBIP1;BCAS1;BCAS4;BCL10;BCL2;BDH2;BDKRB2;BDNF;BHLHE41;BMP2;BMP5;BNIP3L;BTLA;C12orf75;C14orf132;C1GALT1;C1orf…	56	ABL1;ACTN4;ANO6;APOL6;AR;BBIP1;BDH2;C12orf75;C14orf132;CDKN2C;CMTM4;COL6A1;CPOX;CRIM1;CRTAP;CXCR5;DHCR24;EPS8;FAM111A;FAM13A;GOLIM4;HERPUD2;HIGD1A;KCNK1;KIAA0930;LURAP1;LY9;MMP19;MMRN2;NCS1;NFE2L3;NFIX;NPNT;NRIP1;NXPH3;PFN2;PRRG1;PRRG4;PRSS12;RAPH1;RCSD1;RHPN2;RRAGD;SHE;SIAH2;SLC16A14;SLC7A6;SLC9B2;SPN;TM4SF1;TNFSF15;WNT2B;ZCCHC24;ZKSCAN8;ZNF107;ZNF507	0.2896333758273195
hsa-mir-643|chr19_52772723_52772923	5	APOL6;CPOX;F10;PMAIP1;ZNF107	1	ZNF107	0.3240006578271526	391	ABCA6;ABCC4;ACOT13;ACSM3;ACSS3;ADAM28;ADH1B;ADH5;AHCYL2;AIF1L;AIG1;AK3;AKNA;AKT3;AMN1;ANK3;ANKRD13A;ANKRD22;ANTXR2;ANXA11;ANXA4;AP2B1;APOL6;ARHGAP29;ARHGEF2;ARL4A;ARRDC3;ART4;ASPN;ATP2B1;ATP2C2;ATP8A1;B3GALNT1;B3GALT2;BACE1;BAG2;BBX;BCAR3;BCL2;BDNF;BICC1;BMP5;BMPR2;BTG3;BTLA;C11orf74;C1QTNF2;C1QTNF7;C1orf116;C3orf52;C6orf132;CA12;CA8;CAB39L;CALD1;CAND2;CBS;CCDC14;CCDC69;CCDC80;CCNG2;CD27;CD302;CD…	44	ADH5;AK3;AMN1;ARRDC3;C11orf74;CD38;CISD1;CPED1;DNAJC28;FGF7;FILIP1L;FOXF1;HEPH;HSPA4L;ILDR1;IRAK1BP1;KANK2;KCTD14;KIF20B;KLF3;LPAR2;LSAMP;LSM11;LY75;LY75-CD302;MCC;MECOM;MEIS1;MOCS2;NUCKS1;PDE3B;QPRT;RNF150;SLC12A6;SMAGP;SPIN4;VSTM4;YWHAZ;ZNF107;ZNF431;ZNF507;ZNF616;ZNF737;ZNF791	0.0022877604537806058
hsa-mir-647|chr20_62587638_62587838	12	ADAP1;ITGA3;NFIX;PC;PCSK6;PTGIS;RTL8A;SECISBP2;SECISBP2L;STX6;VAV3;ZNF610	1	RTL8A	0.622825687583913	587	ABAT;ABCC1;ABCG2;ABHD4;ABI3;ABR;ABTB2;ADAM19;ADAM28;ADAMTSL1;ADAP1;ADARB1;ADH5;ADIRF;AFF4;AGR2;AHCYL2;AJUBA;AK3;AKNA;AKT3;ALDH4A1;ALDH7A1;AMOTL1;ANKRD13A;ANKRD22;ANO6;ANO9;ANXA11;APH1B;APOL6;AR;ARAP1;ARHGAP32;ARHGAP8;ARHGEF2;ARHGEF37;ARHGEF6;ARL14EP;ARPC2;ARRDC2;ART4;ASS1;ATF7IP;ATG5;ATP2A3;BACE1;BAMBI;BARX2;BCAS1;BCL11A;BDKRB2;BDNF;BMPR2;BTLA;BTN3A1;BTN3A3;BVES;C1GALT1;C1QTNF7;C1orf21;C1orf210;C…	46	ABCC1;ADARB1;ARAP1;ARL14EP;ATG5;CLDN3;CORO1C;EPHA4;EPS8L2;FADS3;FDXR;FLNA;GNG4;HOXC9;IREB2;KCNG1;KCNK1;MAPK11;MED28;MUS81;NECAB3;P2RY1;P2RY2;PARVB;PIK3R1;PLCB3;PROX1;PTEN;RAI1;RGMA;RIPK4;RND2;SH3BGRL2;SIN3B;SLC7A6;SOX9;SPRY4;STOM;SUCLG1;TLE2;TLR6;TMOD3;TRABD;TSPAN15;YIPF2;ZNF891	0.5093301558186023
hsa-mir-652|chrX_109246242_109246442	26	ACTN4;ATF7IP;BSG;CBS;CDC42EP1;DOCK11;GDPD5;HACD1;HOXA9;HSF2;ITGB8;LRRC1;MGST1;MORF4L2;MRAS;MXRA7;NXN;PTEN;QSOX1;SDC1;SLC12A6;SLC1A1;STK4;TSLP;VPS37B;ZNF431	0	NA	1.0	383	ABL1;ACVR1B;ADAM28;ADAP1;ADH5;ADIRF;ADNP2;AFAP1;AGR2;AHCYL2;AHNAK;AIG1;AK3;AMACR;AMOTL1;ANTXR2;AOC3;APLNR;APOL6;ARHGEF10;ARHGEF37;ARHGEF6;ARL5A;ATF7IP;B3GALNT1;B3GALT2;BACE1;BAMBI;BARX2;BCL10;BCL11A;BDKRB2;BMP2;BSG;BTG3;C14orf132;C15orf48;C1GALT1;C1orf21;C1orf210;C4orf19;C6orf141;CA8;CACNB3;CALM1;CAMK2N1;CAPN2;CAPN5;CCDC6;CCDC80;CCL28;CCND1;CCR4;CD109;CD302;CD3D;CD4;CDC42BPA;CDC42SE1;CDCP1;CDKN2C…	0	NA	1.0
hsa-mir-658|chr22_38240236_38240436	17	AK1;ENG;FNBP1;FXYD1;GJC1;HASPIN;IRAK1BP1;IREB2;JAM2;LIMS2;RBMS2;RILPL1;SPATS2L;SPR;SPRY4;TTLL1;TYRO3	1	HASPIN	0.7471302474209092	222	ABTB2;ACADL;ACOT11;ACTN1;ADARB1;AFAP1;AGMAT;AKNA;ALDH1B1;ANKRD29;APOBEC3C;APOE;ARHGAP27;ARHGAP32;ARRDC2;AS3MT;ATP2A3;BCAM;BCAS4;BCL2;C1QL1;C1QTNF3;C1orf210;C6orf141;CASC4;CBS;CCL28;CD37;CDC42BPA;CDC42SE1;CDH3;CDS1;CEBPA;CELF2;CERCAM;CFL2;CLEC10A;CMBL;CNN1;CNN2;COL6A2;CORO1C;CORO6;CPM;CPZ;CREB3L2;CRTAP;CRTC3;CSDC2;CXCR5;CYTH3;DBNDD1;DDO;DEPTOR;DERL3;DMKN;DNAJC28;DNASE1L3;DPY19L4;DSEL;ELOVL6;EMILIN…	11	CLEC10A;CMBL;DNASE1L3;LDHD;LPAR2;MOB3A;PPP1R16B;PTPRG;RBPMS2;SLC25A10;ZNF703	0.9676353466002174
hsa-mir-659|chr22_38245132_38245332	3	BBX;CD38;TRIM14	0	NA	1.0	755	ABAT;ABCA6;ABCC1;ABCG2;ABHD3;ABR;ACSL5;ACSM3;ACSS3;ACTN1;ACTN4;ACVR1B;ADAM19;ADAMTS1;ADARB1;ADCY5;ADH1B;AFAP1;AFF4;AGMAT;AGR2;AIF1L;AIG1;AJUBA;AK3;AKAP5;AKNA;ALDH1A2;ALDH2;ALDH7A1;AMACR;AMOTL1;ANKRD13A;ANKRD29;ANTXR1;ANTXR2;ANXA11;ANXA3;AP1S3;AP2B1;APOBEC3C;APOBEC3D;APOL6;AR;ARAP1;ARG2;ARHGAP27;ARHGAP29;ARHGAP32;ARHGAP6;ARHGEF10;ARHGEF2;ARHGEF37;ARHGEF6;ARL4C;ARL5A;ARPC2;ARRDC2;ASAP2;ASS1;ATP2A3;…	79	ABCA6;ABR;ACSM3;AIG1;AMOTL1;ANKRD13A;APOL6;ARAP1;ARHGEF37;ARL4C;BBS10;BHLHE41;BMP5;BMPR2;BST2;BTLA;C1GALT1;C1QTNF7;CAMK2G;CCDC6;CDC42BPA;CHST9;COL1A1;CXCR5;DOK6;DUSP7;EGFLAM;EPHA3;FAAH;FAM83F;FAXC;GDF11;HOOK1;HS3ST1;ICAM2;IER5;ITGA3;KCNIP3;KIAA1217;KIF2A;LSM11;MBNL1;MBOAT2;MCM5;MED28;MEIS1;MID2;MRAS;NANOS1;NAV2;NEDD4L;NXPE3;OSBPL3;PALLD;PDE4D;PDE7A;PHACTR2;PIAS3;PIFO;PRICKLE1;PRKCI;PRR15L;PTGIS;Q…	0.07076736959644395
hsa-mir-660|chrX_49687125_49687325	60	ADAMTS1;ALDH1A2;AMOTL1;AP1S3;APOL6;AR;ARL4C;ARRDC3;C2;C6orf132;CAV1;CCDC6;CCDC69;CD4;CES2;CLIC5;DBN1;DCBLD2;DNAJC28;EFEMP2;EMP2;ENPP5;FAM13C;FAM229B;GJB1;GPR55;HACD4;KCNMB1;LMBR1L;LRIF1;LSAMP;MACC1;MCL1;MYH11;MYOC;MYOCD;NPR1;NR3C1;PACS1;PARVA;PEA15;PMAIP1;PRRG4;PXDN;RETSAT;RILPL1;RNF157;S1PR1;SAMD5;SMAGP;SORBS2;SPIB;SYNGR1;TMEM109;TMEM154;TMOD3;VEGFA;VSIG2;XRCC2;ZBTB26	8	APOL6;CCDC6;CD4;LRIF1;MACC1;SAMD5;SMAGP;VEGFA	0.16294536521106806	966	ABAT;ABCG1;ABCG2;ABHD4;ABI3;ABTB2;ACTN4;ADAM19;ADAM28;ADAMTS1;ADAMTSL1;ADAMTSL4;ADARB1;ADCY5;ADH1B;ADH5;AFAP1;AFF4;AGMAT;AIF1L;AIG1;AJUBA;AK1;AKAP9;AKNA;AKT3;ALDH1A2;ALDH1L1;ALDH7A1;AMACR;AMN1;AMOTL1;ANK3;ANKRD13A;ANKRD22;ANKRD29;ANO6;ANTXR1;ANTXR2;ANXA11;ANXA4;AOC3;AP1S3;AP2B1;APBB1;APCDD1;APLNR;APLP2;APOL6;AR;ARAP1;ARAP2;ARHGAP10;ARHGAP27;ARHGAP29;ARHGAP32;ARHGAP8;ARHGEF2;ARHGEF25;ARHGEF37;ARHG…	92	AKT3;ANKRD22;ANTXR1;APOL6;ARHGAP32;ASRGL1;BAG2;BARX2;BNIP3;C1GALT1;C1QTNF3;CD200;CDC42BPA;CDC42EP1;CDH11;CLCN2;CORO1C;CROT;CSDC2;DAPP1;DDR2;DMKN;EHF;EIF4EBP1;EZR;FAM102B;FGL2;FKBP7;FZD1;FZD8;GCSAML;GDA;GDF7;GRAMD1C;HERPUD2;HIP1R;HOMER1;HSD11B2;IFT57;JAM2;KCNQ1;LAMC1;LRIF1;LZTFL1;MACC1;MCC;MCOLN3;MEIS3;MIA2;MOB3A;MOCS2;MRC2;NANOS1;NFATC4;NXPE3;PCDH18;PIGR;PLA2G2D;PMEPA1;POGZ;PRICKLE1;PTGER2;RIMKLB…	0.22918827057788804
hsa-mir-671|chr7_150929484_150929684	21	AR;CCDC6;CORO1C;CRLF3;CRTC3;FBXO36;FOXM1;GJC1;LGALS3;LGALS3BP;LRRN2;MAOB;MARVELD1;MYH9;NCS1;TRIM2;VAV3;YWHAZ;ZFP36;ZFP36L2;ZNF391	6	FBXO36;FOXM1;LGALS3BP;MARVELD1;ZFP36L2;ZNF391	0.0016785919641324483	586	ABAT;ABCC1;ABCG1;ABHD4;ABR;ABTB2;ACOT13;ADAM19;ADAM28;ADAMTS1;ADAMTSL1;ADAP1;ADARB1;ADCY5;ADRB1;AFAP1;AFF4;AGMAT;AGPAT2;AHNAK;AIF1L;AK1;ALDH1A2;ALDH1B1;AMOTL1;ANK3;ANO6;ANTXR1;ANTXR2;ANXA2;AOC3;AP1M2;AP2B1;APCDD1;APH1B;APLNR;APLP2;AQP3;ARAP1;ARHGAP27;ARHGEF2;ARHGEF37;ARL4C;ATP2A3;ATP6V1E1;ATP8A1;BACE1;BAG2;BAMBI;BAZ2A;BID;BLVRA;BMP2;BMPR2;BSPRY;BTLA;C11orf96;C14orf132;C1QA;C1QL1;C1QTNF1;C1orf21;C…	45	ALDH1A2;ALDH1B1;ARL4C;BMPR2;CDR2L;CMTM4;CREB3L2;DENND2A;EPOR;ERCC6L2;FAM102A;FBXO36;FNBP1L;FOXM1;FRMD6;HTRA3;IGFBP5;IGSF1;IQCE;ITPR3;LGALS3BP;MARVELD1;MED28;MEIS1;MXI1;NDOR1;NECAB3;NFE2L3;OLFML2A;PACS1;PML;PRKCI;PRPF38B;PXDN;QSOX1;RASL12;REEP1;SDC2;SNN;STK38;TGM2;TMEM158;ZBTB46;ZNF391;ZNRF1	0.1151352781365243
hsa-mir-7-1|chr9_86595004_86595204	25	ABCC4;C2;COL4A1;COPS8;CRLF3;EGFR;EMB;EPB41L4B;FGF2;FZD5;KCNJ2;LBR;MOCS2;PHF13;PRNP;RAB31;SC5D;SDC2;TP53INP1;TWIST1;VEGFA;WAS;WASL;XRCC2;ZNF703	6	ABCC4;COPS8;CRLF3;TP53INP1;VEGFA;WASL	0.015138912691912674	1162	ABAT;ABCA6;ABCC1;ABCC4;ABCG1;ABCG2;ABHD3;ABL1;ABR;ACADL;ACOT13;ACSF2;ACSL5;ACSS2;ACSS3;ACVR1B;ADAM19;ADAM28;ADAMTS1;ADARB1;ADCY5;ADH1B;ADNP2;AFAP1;AFAP1L2;AFF4;AGMAT;AHCYL2;AHNAK;AIF1L;AK3;AKAP5;AKNA;AKT3;ALDH1A2;ALDH1A3;ALDH1B1;ALDH4A1;ALDH7A1;AMACR;AMN1;AMOTL1;ANGPTL2;ANK3;ANKRD13A;ANKRD22;ANKRD29;ANO6;ANTXR2;ANXA11;ANXA2R;ANXA3;AOC3;AP1S3;APCDD1;APH1B;APOBEC3C;APOBEC3G;APOL6;AR;ARHGAP10;ARHGAP…	104	ABCC4;ABHD3;ADARB1;AIF1L;ALDH1B1;ALDH7A1;APOBEC3G;ATP2B1;BBIP1;C14orf132;C1QTNF2;C9orf40;CASP8;CAST;CAV1;CCDC14;CCDC92;CENPH;CKS2;COPS8;CORO1C;CRLF3;DGUOK;DHCR7;DHX40;DSP;DSTN;EHD1;ETFA;FAM124B;FOXL1;FRMD6;FZD1;GPR39;HABP4;IGFBP3;KATNAL1;KIAA0930;KIF2A;KRCC1;LRRC8C;LZTFL1;MAPK3;MBD2;MBOAT2;MCM6;MEIS2;MEOX1;MMP15;MOB3A;MORF4L2;MXRA7;NAPEPLD;NEDD4L;NLRP1;NR2C1;NR3C2;NUCKS1;OSBPL10;PCDH10;PCDHB2;PCD…	0.20548769265637223
hsa-mir-744|chr17_11924034_11924234	73	ABI3;ABL1;ACTN4;AGPAT2;AKAP5;AP2B1;AR;ARHGEF2;AS3MT;ATF7IP;BAMBI;C2;CASP8;CCDC170;CD4;CEBPA;CGN;CGNL1;CNN2;COL5A1;COTL1;CYB5R3;F2RL1;FAM83F;FGFR1;HS3ST1;HSPA4L;IER5;JCAD;KIAA0408;LARP1;LARP6;LGALS3;LY6E;LYNX1;MARCH3;MARVELD1;MATR3;MCAM;MYH11;NANOS1;NCS1;NFIX;NONO;NXPE3;OSBPL10;PDCD4;PKP2;PLEKHG2;PLS1;PPIC;PPM1M;PTEN;PYGB;RAB11FIP1;RAB17;RAI1;RRAGD;SALL1;SCIN;SECISBP2;SFRP1;SH3GL1;SLC1A5;SMAGP;ST3…	6	ACTN4;LYNX1;NONO;PPM1M;PTEN;SH3GL1	0.5141957617234038	678	ABCA6;ABCC4;ABCG2;ABHD3;ABL1;ACOT11;ACOT13;ADAMTSL1;ADAP1;ADCY5;ADH5;AFF4;AGMAT;AHCYL2;AIF1L;AIG1;AK1;AKAP5;AKAP7;AKT3;ALDH1A2;ALDH2;ALDH7A1;AMACR;AMOTL1;ANK3;ANKRD13A;ANKRD22;ANKRD29;ANTXR2;ANXA11;APCDD1;APLNR;APOBEC3C;AR;ARHGAP25;ARHGAP29;ARHGEF10;ARL4C;ARPC2;ART4;AS3MT;ASRGL1;ATP2A3;AZGP1;B3GNT5;BAMBI;BBX;BCAS4;BCL10;BCL2;BDNF;BICC1;BIRC3;BMP5;BMPR2;BNIP3;BNIP3L;BST2;BTC;BTN3A1;BTN3A3;BVES;C11…	58	ABCA6;AIG1;ANKRD13A;APOBEC3C;BBX;BCL10;C3orf70;CALM3;CAMK2G;CBS;CHIC1;CMTM4;CROT;DENND2A;EFCAB1;EPS8;FAM162B;FAM216A;FARP1;FAXC;FNDC3A;FZD5;GDF7;GSTM5;HDAC10;KANK2;LASP1;LSM11;LYNX1;MBOAT2;MCM5;MCOLN3;MT1F;NIPAL1;NLRP1;NONO;NR3C1;PDE7A;PFN2;PHF12;PRUNE2;PTEN;ROCK1;SC5D;SH3GL1;SLC47A1;SLC9A3R2;SMAD4;SNX10;STK39;SYNGR1;TLR6;TTC39A;WASF2;WASL;ZMYND11;ZNF213;ZNF665	0.22479129987694926
hsa-mir-762|chr16_30886694_30886894	20	ABL1;AR;BARX2;CA8;CDCA8;COL1A1;FSCN1;MDK;NDOR1;NFIX;ORC6;PC;PCP4;PCP4L1;SLC12A7;TMEM109;TSKU;VAV3;ZBTB46;ZNF703	1	PC	0.8618963544321452	746	A4GALT;ABCG1;ABHD4;ABI3;ABL1;ABR;ACOT13;ACSF2;ACSS2;ACTN4;ACVR1B;ADAMTSL4;ADAP1;ADARB1;ADCY5;ADRA1A;AEBP1;AFAP1;AFF4;AGPAT2;AGR2;AHCYL2;AHNAK;AK1;AKNA;AKT3;ALDH1A2;ALDH4A1;ALDH7A1;AMACR;AMOTL1;ANKRD22;AOC3;AP1S3;APBB1;APCDD1;APH1B;APLNR;APOBEC3C;APOL6;AR;ARAP1;ARG2;ARHGAP27;ARHGAP29;ARHGAP32;ARHGAP4;ARHGAP6;ARHGEF10;ARHGEF2;ARID3B;ARL4C;ARPC2;ARRDC2;ART4;ASAP2;ASS1;ATF7IP;ATP2A3;ATP6V1E1;ATP8A1;A…	61	ACVR1B;ADAMTSL4;AKT3;ATF7IP;ATP6V1E1;CCDC8;CCSER2;CHST10;CORO2A;DBNDD1;DGUOK;EFNA4;EPB41L2;ERCC6L2;EZR;FAAH;FADS3;FAM124B;FBLIM1;FBLN7;GNAL;HOXB7;KCNK5;LASP1;LCA5;MAPK13;MED28;MORF4L2;NPR3;PACS1;PALM2-AKAP2;PCDHB15;PCDHB2;PDPN;PFKFB4;PHLDA3;PLCB3;PMEPA1;PPM1M;RAB34;RAI1;RRAGD;SIX4;SLC48A1;SNX30;SOX9;SPR;SPRY4;TIFA;TNKS2;VEGFA;VSTM4;WWC1;XK;ZKSCAN8;ZNF14;ZNF213;ZNF708;ZNF737;ZNF891;ZNRF1	0.9279891906895315
hsa-mir-877|chr6_30539109_30539309	93	ABR;ADAMTS1;ANTXR1;AP2B1;APOL6;AQP3;AR;ARHGEF2;ARHGEF6;ARRDC3;BASP1;BNIP3;BNIP3L;C1orf115;C2;CD4;CDC42EP1;CDR2L;CLMP;CLSTN3;CMTM8;COL5A3;COL6A1;COLEC12;DBN1;ECI2;ECM2;ELF4;ENPP5;FAM216A;FAM83F;FAXC;FNDC3A;FOXC1;GAPDH;GCNT1;GNAI2;GNG2;GOLIM4;GPR55;HADH;HELLS;HSPA12B;ITPR3;LARGE2;LARP1;LIMA1;LPXN;LY6E;MAGED2;MARC2;MBNL1;MYH9;MYOC;MYOCD;NECAB3;NEK9;NR2F2;NUCKS1;PEA15;PFKM;PGRMC1;PIGR;PRDM1;PRKCB;PRO…	7	ADAMTS1;BASP1;GCNT1;HELLS;MYOC;NEK9;TRAF3IP1	0.43318580509231774	896	ABAT;ABCA6;ABCC1;ABCC4;ABHD3;ABHD4;ABI3;ABL1;ABR;ABTB2;ACAT1;ACOT11;ACOT13;ACTN1;ACVR1B;ADAM19;ADAM28;ADAMTSL1;ADARB1;ADCY5;ADH1B;ADH5;AFAP1L2;AFF4;AGR2;AJUBA;AK1;AKAP5;AKNA;AKT3;ALDH1L1;AMACR;AMOTL1;ANK3;ANKRD22;ANKRD29;ANO6;ANTXR1;ANTXR2;ANXA11;AP1M2;AP1S3;APBB1;APH1B;APLNR;APOBEC3C;APOE;APOL6;AQP3;AR;ARAP1;ARAP2;ARHGAP29;ARHGAP32;ARHGAP6;ARHGEF37;ARID3B;ARL14EP;ARL4A;ARL5A;ARMCX1;ARPC2;ARRDC3;…	57	ABHD3;ACOT13;AKT3;ARHGAP6;ATG5;BBS7;C1orf54;CCDC69;CCL28;CD83;CEP120;CKAP2;CMTM4;DLG3;DOCK10;DSE;ENPP1;ERCC6L2;FAM102B;FBXL7;FLRT3;FRA10AC1;FUOM;GCNT1;GIMAP8;HELLS;HIGD1A;HIST1H2BF;HLTF;IRS1;ITGB8;LZTFL1;MAPK11;MAPK13;MBOAT2;MCC;MMP14;NEK9;NREP;PDE3B;PTGER3;RBMS2;RPS6KA3;SLFN5;SORL1;SPN;SSPN;STX6;TFCP2L1;TOP1;TRPC1;TSPAN5;TWSG1;UNG;USP1;ZBTB46;ZNF507	0.7275875219652843
hsa-mir-92a-1|chr13_91999948_92000148	14	AR;BCL11A;C2;CISH;FAM49A;FAS;HOXA7;IQGAP2;PTEN;PYCR1;SLC2A4;STARD8;UBE2S;UNC5B	1	STARD8	0.44868033241959165	1233	A4GALT;ABAT;ABCA6;ABCC1;ABCG1;ABCG2;ABHD4;ABI3;ABL1;ABR;ABTB2;ACADL;ACOT11;ACOT13;ACSF2;ACSL5;ACTG2;ACTN4;ACVR1B;ADAM19;ADAMTSL1;ADAMTSL4;ADAP1;ADH1B;ADH5;ADRA1A;ADRB1;AFAP1;AFF4;AGMAT;AGPAT2;AGR2;AIF1L;AIG1;AK1;AK3;AKAP5;AKAP7;AKNA;AKT3;ALDH1A2;ALDH1A3;ALDH1B1;ALDH4A1;ALDH7A1;AMACR;AMOTL1;ANGPTL2;ANK3;ANTXR1;ANTXR2;ANXA11;ANXA2;AOC3;AP1S3;AP2B1;APH1B;APLNR;APOBEC3D;APOL6;AR;ARAP1;ARHGAP25;ARHGAP…	60	ACVR1B;ADAMTSL4;ALDH1A2;ARL14EP;ATP2A3;BAZ2A;BCL2;CHKA;DGUOK;ELF3;ELF4;EPOR;FBXO36;FCRL5;GPR153;HDAC10;HSPA4L;ID1;IQCE;KCNK5;KLF3;LIMA1;LRRC1;MAP3K12;MED28;MEX3B;MRAP2;MUS81;NDOR1;ORC6;P2RY2;PACS1;PHF12;PIAS3;PNP;PPP1R15A;PRDM1;PRPF38B;RAI1;RAPH1;RBL2;RCOR1;RND2;SIN3A;SLC6A8;SMAD6;SPIB;ST3GAL4;STARD8;TCFL5;TIGD2;TNFAIP8;TPST2;ZFP36L2;ZKSCAN8;ZNF107;ZNF213;ZNF251;ZNF253;ZNF670	0.04073947315881575
hsa-mir-940|chr16_2318320_2318520	90	AHCYL2;AP1S3;APOL6;AR;AS3MT;BCAS4;BTLA;BVES;C6orf141;CALM3;CASP8;CCDC6;CCDC68;CDCP1;CES2;CFL2;CGN;CGNL1;COL1A1;CPE;CPNE5;CRTAP;EFNA1;EPM2AIP1;ERCC6L2;FERMT2;FOXC1;FUT2;GOLIM4;HASPIN;HEYL;IPCEF1;IREB2;KCNK5;LAX1;LPP;LPXN;MDK;MOB3A;MORN4;MSL2;MXI1;MXRA7;MYH9;NDRG1;NEK9;NONO;NPR1;OLFML2A;PC;PDPN;PIGR;PLA2G4A;PLEKHG2;PLLP;PRAG1;PRRG4;PTBP2;PYCR1;QSOX1;RARA;RASSF9;RBM38;RECK;RNF157;SCARF1;SGPP2;SHMT1;…	11	CCDC68;EPM2AIP1;ERCC6L2;FOXC1;GOLIM4;MORN4;MXI1;MXRA7;PRRG4;PTBP2;RNF157	0.09435573706850625	879	ABCC1;ABCG1;ABCG2;ABHD4;ABL1;ABR;ABTB2;ACAP1;ACOT11;ACOT13;ACSF2;ACTN1;ADAM19;ADAMTSL1;ADAMTSL4;ADAP1;ADH5;ADHFE1;ADRA1A;ADRA2A;AFF4;AGMAT;AGR2;AHCYL2;AIF1L;AIG1;AKNA;ALDH1A3;ALDH1L1;ALDH7A1;ALOX5;ANTXR1;ANTXR2;ANXA11;AOC3;AP1M2;AP1S3;AP2B1;APBB1;APBB1IP;APCDD1;APLNR;APOBEC3C;APOBEC3D;APOE;APOL6;ARAP1;ARAP2;ARHGAP10;ARHGAP27;ARHGAP29;ARHGAP32;ARHGAP4;ARHGEF19;ARHGEF37;ARHGEF6;ARID3B;ARL4A;ARL4C;A…	69	ABCC1;ADAM19;ADAMTSL4;BAG2;CCDC170;CCDC68;CCDC80;CDC42EP1;CISD1;COPS8;CORO2A;DHCR7;DHX40;DOK6;DPY19L4;EDNRA;EPM2AIP1;ERCC6L2;FADS3;FAM216A;FBLN7;GOLIM4;GREM1;HDLBP;HEY1;HS1BP3;IER5;IMPA2;ITPR3;KATNAL1;LMBR1L;MACC1;MCM5;MED28;MEX3B;MORN4;MXI1;MXRA7;MYCL;MZB1;NAGPA;NUCKS1;NYNRIN;ORC6;PARVG;PDE9A;PDLIM2;PHF13;PLA2R1;PPM1M;PRRG4;PTBP2;RAB17;RAPH1;RMI2;RNF157;SIAH2;SPNS2;STAT5B;STON1;TBC1D2;TCTN2;TRIM…	0.5656460848308542
hsa-mir-942|chr1_117602866_117603066	48	AFAP1;ALDH1A3;AR;ARHGEF2;B3GALNT1;BICC1;C1orf115;CD2;CD200;DSTN;EMCN;F2RL1;FAM83F;FAXC;GCH1;GJB1;GNG2;IFI27;IL7;IL7R;LMBR1L;LPP;LSAMP;NCK1;NEBL;NEK9;PC;PCP4;PCP4L1;POLA2;PRRG4;RASSF2;RBMS2;SH2D4A;SLC48A1;SP140L;SPATS2L;SPIB;SPOP;TNS1;TRIB2;TSHZ2;VDR;VEGFA;WAS;WASF3;ZFP36;ZFP36L2	1	POLA2	0.9812743291606432	1015	ABAT;ABCA6;ABCC4;ABCG1;ABHD4;ABTB2;ACADL;ACTG2;ACTN4;ADAM28;ADAMTS1;ADAMTSL1;ADARB1;ADH1B;ADH5;ADHFE1;AFAP1;AFAP1L2;AFF4;AGR2;AHNAK;AIF1L;AIG1;AK3;AKNA;AKT3;ALDH1A1;ALDH1A3;ALDH1L1;ALDH4A1;ALDH7A1;AMACR;AMOTL1;ANGPTL2;ANK3;ANO6;ANTXR1;ANTXR2;ANXA11;AP1S3;APBB1IP;APH1B;APLP2;APOL6;AR;ARAP1;ARG2;ARHGAP21;ARHGAP29;ARHGAP32;ARHGEF10;ARHGEF2;ARHGEF37;ARHGEF6;ARID3B;ARL14EP;ARL4A;ARL4C;ARL5A;ARPC2;ARPC…	90	AP1S3;ARHGAP21;BANK1;BIRC3;CALD1;CAPN2;CBR1;CDKN2D;CEBPA;CHMP7;CHST9;CLIC5;CMTM4;CNGA1;COL4A5;DNMBP;DUSP4;EIF4EBP1;ENTPD1;ETV1;FAM161A;FERMT1;GDF11;GJC1;GLCCI1;H2AFY2;HELLS;HIGD1A;HOMER1;HS3ST3B1;IFT57;IQCE;KIF2A;KPNA5;LASP1;LDHB;LPAR3;LPIN2;MACC1;MBOAT2;MET;MOCS2;MYO5C;NAALAD2;NELL2;OR51E1;OVOL1;P2RY1;PCDHB15;PCDHB5;PCIF1;PIK3R1;PKP2;PLA2G2D;POLA2;PPP3CA;PROX1;PSRC1;RAPGEFL1;RAPH1;RASEF;RFTN1;RM…	0.06794221960679403
