# Supplementary material for: A computational modeling of pri-miRNA expression
Source: PLoS One. 2024 Jan 2;19(1):e0290768. doi: 10.1371/journal.pone.0290768 (PMC10760784; doi:10.1371/journal.pone.0290768)
Supplement: S9 Table — (tab delimited txt) available at https://doi.org/10.6084/m9.figshare.21578847.v5. (TXT) [file pone.0290768.s009.txt]

miRNA	miRNA_TSS	pearson_corr_based_on_our	spearman_corr_based_on_our	pearson_corr_based_on_derie	spearman_corr_based_on_derie
hsa-mir-1181	chr19_10514132_10514332	0	0	0	0
hsa-mir-1183	chr7_21467669_21467869	0	0	0	0
hsa-mir-1204	chr8_128806644_128806844	0.011888368582163529	0	0.011888368582163529	0
hsa-mir-1237	chr11_64126578_64126778	0.1149922081683201	0.1627225439139506	0.1149922081683201	0.1627225439139506
hsa-mir-1248	chr3_186501289_186501489	0.25811645191945054	0	0.25811645191945054	0
hsa-mir-1277	chrX_117479945_117480145	0.219630566777144	0.24036612440799726	0.219630566777144	0.24036612440799726
hsa-mir-1278	chr1_193091056_193091256	0.08109401894042102	0.028814292792483126	0.08109401894042102	0.028814292792483126
hsa-mir-1281	chr22_41487710_41487910	0.0018136524617885805	0.0018583645108792557	0.0018136524617885805	0.0018583645108792557
hsa-mir-1303	chr5_154062222_154062422	0.18183741068320836	0.2308652104984885	0.18183741068320836	0.2308652104984885
hsa-mir-1306	chr22_20067688_20067888	0.03251747735526554	0.06066011571686225	0.03251747735526554	0.06066011571686225
hsa-mir-1343	chr11_34938098_34938298	0.11964667386759006	0.09751253781243882	0.11964667386759006	0.09751253781243882
hsa-mir-1469	chr15_96873847_96874047	0	0.0488937711893366	0	0.0488937711893366
hsa-mir-148b	chr12_54718810_54719010	0.25449258923968027	0.18322983539979265	0.25449258923968027	0.18322983539979265
hsa-mir-149	chr2_241375066_241375266	0.2608942534738554	0.5389070339647625	0.260939557513594	0.5373176801665581
hsa-mir-15a	chr13_50656022_50656222	0.30718088292310036	0.31128289776148366	0.5450550560279932	0.3608872806298474
hsa-mir-16-1	chr13_50656022_50656222	0.25648894527365823	0.2719364324239543	0.12823967381211596	0.059248268875553525
hsa-mir-17	chr13_91999948_92000148	0.1735903139927078	0.4178634818558413	0.1735903139927078	0.4178634818558413
hsa-mir-1825	chr20_30795614_30795814	0	0	0	0
hsa-mir-185	chr22_20008530_20008730	0.5074767594358953	0.11663270326259195	0.5074767594358953	0.11663270326259195
hsa-mir-186	chr1_71546645_71546845	0.31228460935665714	0.10231337016888832	0.31228460935665714	0.10231337016888832
hsa-mir-188	chrX_49687125_49687325	0.4330330244092111	0.4192429625019769	0.4330330244092111	0.4192429625019769
hsa-mir-18a	chr13_91999948_92000148	0.21797328443563616	0.3636589593554053	0.21797328443563616	0.3636589593554053
hsa-mir-193b	chr16_14396050_14396250	0.5708226106475947	0.7249669679061157	0.5708283020007368	0.7251127993637397
hsa-mir-19a	chr13_91999948_92000148	0.1296106260762531	0.3457983237787313	0.1296106260762531	0.3457983237787313
hsa-mir-19b-1	chr13_91999948_92000148	0.10843873867663245	0.3150283587131141	0.10843873867663245	0.3150283587131141
hsa-mir-20a	chr13_91999948_92000148	0.12587449430018202	0.43044899776885454	0.12587449430018202	0.43044899776885454
hsa-mir-22	chr17_1619440_1619640	0.28068113602972133	0.31423602962508446	0.28068113602972133	0.31423602962508446
hsa-mir-221	chrX_45629535_45629735	0.13769559553273272	0.4058373820256054	0.13769559553273272	0.4058373820256054
hsa-mir-222	chrX_45629538_45629738	0.13020774091296544	0.4622053337517729	0.13020774091296544	0.4622053337517729
hsa-mir-2276	chr13_24734778_24734978	0.4412387150272391	0.35531975399260546	0.4412387150272391	0.35531975399260546
hsa-mir-23a	chr19_13953542_13953742	0.4694930841432928	0.25315034995387004	0.4694930841432928	0.25315034995387004
hsa-mir-23b	chr9_97767080_97767280	0.6099947051451888	0.8252517437384413	0.6098357085406955	0.8249210753793658
hsa-mir-24-1	chr9_97767080_97767280	0.5142992514073301	0.5610477301831632	0.5143221869265413	0.5616708056062717
hsa-mir-24-2	chr19_13953542_13953742	0.0971646595948952	0.22555343797353006	0.0971646595948952	0.22555343797353006
hsa-mir-26b	chr2_219264489_219264689	0	0.016570890478317366	0	0.016570890478317366
hsa-mir-27a	chr19_13953542_13953742	0.3934121970478503	0.49083470429071996	0.3934121970478503	0.49083470429071996
hsa-mir-27b	chr9_97767080_97767280	0.44374617950642753	0.6926489729167408	0.44352430691525657	0.6924523609093852
hsa-mir-2861	chr9_130547663_130547863	0.04411216372501557	0.09989999234708008	0.04411216372501557	0.09989999234708008
hsa-mir-301a	chr17_57232348_57232548	0.35217857675943887	0.34878177559381063	0.35217857675943887	0.34878177559381063
hsa-mir-30b	chr8_135844460_135844660	0.5250638840506724	0.4936917135653404	0.5250638840506724	0.4936917135653404
hsa-mir-30d	chr8_135844468_135844668	0.5223456367062458	0.5172075156352915	0.5223456367062458	0.5172075156352915
hsa-mir-3115	chr1_23345898_23346098	0.3599992641617789	0.09854930849566111	0.3599992641617789	0.09854930849566111
hsa-mir-3122	chr1_212209022_212209222	0	0.06688847149190896	0	0.06688847149190896
hsa-mir-3125	chr2_12856974_12857174	0.13377463049426594	0.13916291531648592	0.13377463049426594	0.13916291531648592
hsa-mir-3150a	chr8_96037204_96037404	0.17883538662517634	0.2933914575975894	0.17883538662517634	0.2933914575975894
hsa-mir-3155a	chr10_6186788_6186988	0.2867122187469879	0.37486762491606695	0.2867122187469879	0.37486762491606695
hsa-mir-3157	chr10_97849882_97850082	0.3126027495499199	0.37685823532491053	0.3126027495499199	0.37685823532491053
hsa-mir-3164	chr11_68816318_68816518	0.04770323195239369	0.062279765436067114	0.04770323195239369	0.062279765436067114
hsa-mir-3181	chr16_50775926_50776126	0.001793957251270276	0.06142809980675926	0.001793957251270276	0.06142809980675926
hsa-mir-3192	chr20_18447954_18448154	0.0232590839560978	0.10711083448649714	0.0232590839560978	0.10711083448649714
hsa-mir-326	chr11_75062640_75062840	0.5152938315449409	0.8199429602499971	0.5114464792107214	0.8177431628408132
hsa-mir-339	chr7_1067780_1067980	0.1087684112944023	0.20017387963889646	0.1087684112944023	0.20017387963889646
hsa-mir-33b	chr17_17726796_17726996	0.4003324507984657	0.44918133019201456	0.33133333125731046	0.4716253419958463
hsa-mir-34a	chr1_9242234_9242434	0.12565358172591934	0.39761368168261474	0.07898689625565707	0.05620328125179228
hsa-mir-3607	chr5_85913667_85913867	0.0012342667124366873	0	0.0012342667124366873	0
hsa-mir-3618	chr22_20067688_20067888	0	0	0	0
hsa-mir-362	chrX_49687125_49687325	0.3989427403594798	0.45436747406856387	0.3989427403594798	0.45436747406856387
hsa-mir-3620	chr1_228270292_228270492	0.03636811525910702	0.051596588136804074	0.03636811525910702	0.051596588136804074
hsa-mir-3656	chr11_118889388_118889588	0	0.005486901808099171	0	0.005486901808099171
hsa-mir-365a	chr16_14396033_14396233	0.716952706598114	0.6304845988449355	0.716952706598114	0.6304845988449355
hsa-mir-3677	chr16_2318320_2318520	0.31492733537251655	0.395712811589984	0.2999635763125693	0.3807433760527078
hsa-mir-3679	chr2_134877400_134877600	0.15915649409896382	0.20312449104624053	0.15915649409896382	0.20312449104624053
hsa-mir-3684	chr4_99916744_99916944	0.10863895532276188	0	0.10863895532276188	0
hsa-mir-374a	chrX_73512205_73512405	0.2637727378493163	0.29390637435107925	0.16278034002953345	0.37566778138145207
hsa-mir-374a	chrX_73513280_73513480	0.16278034002953345	0.37566778138145207	0.16278034002953345	0.37566778138145207
hsa-mir-374b	chrX_73512207_73512407	0.24277198638452785	0.29182159517924183	0.2013307057324017	0.33561192647567567
hsa-mir-3909	chr22_35695786_35695986	0.271536912203735	0.3576398426129233	0.271536912203735	0.3576398426129233
hsa-mir-3960	chr9_130547663_130547863	0.07493197824946851	0.0857990853501846	0.07493197824946851	0.0857990853501846
hsa-mir-3975	chr18_33161614_33161814	0	0	0	0
hsa-mir-424	chrX_133683512_133683712	0.5419434160766043	0.7852471103401235	0.5419434160766043	0.7852471103401235
hsa-mir-4257	chr1_150521782_150521982	0	0	0	0
hsa-mir-4258	chr1_154947056_154947256	0	0.004483902576240406	0	0.004483902576240406
hsa-mir-4326	chr20_61904064_61904264	0.08601540801539491	0.08416303305387325	0.08601540801539491	0.08416303305387325
hsa-mir-4449	chr4_53578527_53578727	0.0361630916517817	0.08225582764197946	0.0361630916517817	0.08225582764197946
hsa-mir-4453	chr4_153457376_153457576	0.24032345905864827	0.2680291461672979	0.24032345905864827	0.2680291461672979
hsa-mir-4458	chr5_8457714_8457914	0	0	0	0
hsa-mir-4479	chr9_139780860_139781060	0.1245842230467324	0.3052584076970214	0.1245842230467324	0.3052584076970214
hsa-mir-4489	chr11_65405490_65405690	0.11945717424809163	0.24065092272719987	0.11945717424809163	0.24065092272719987
hsa-mir-450a-1	chrX_133683512_133683712	0.16142079884140859	0.1697039634714791	0.16142079884140859	0.1697039634714791
hsa-mir-450a-2	chrX_133683512_133683712	0.35336868478519456	0.26875139305273205	0.35336868478519456	0.26875139305273205
hsa-mir-450b	chrX_133683512_133683712	0.3986877990812969	0.5549938170468248	0.3986877990812969	0.5549938170468248
hsa-mir-4519	chr16_30905199_30905399	0.0500202978736384	0	0.0500202978736384	0
hsa-mir-4523	chr17_27717271_27717471	0	0	0	0
hsa-mir-4534	chr22_38349586_38349786	0	0.025918112694212	0	0.025918112694212
hsa-mir-454	chr17_57232348_57232548	0.6265348768791063	0.4148362440204506	0.6265348768791063	0.4148362440204506
hsa-mir-4633	chr5_128430329_128430529	0.23026764166110336	0.24379985812167332	0.23026764166110336	0.24379985812167332
hsa-mir-4639	chr6_16129224_16129424	0.28465863238330974	0.421191306961987	0.28465863238330974	0.421191306961987
hsa-mir-4644	chr6_170615758_170615958	0.02153226335643124	0.07938374806052646	0.02153226335643124	0.07938374806052646
hsa-mir-4648	chr7_2559304_2559504	0.212018025493924	0.48920072649896573	0.212018025493924	0.48920072649896573
hsa-mir-4653	chr7_100797654_100797854	0.09081801831663797	0.05609408942554611	0.09081801831663797	0.05609408942554611
hsa-mir-4659a	chr8_6566070_6566270	0.10265034146310634	0.08448386610042205	0.10265034146310634	0.08448386610042205
hsa-mir-4667	chr9_35605247_35605447	0.0662135563335531	0.0766430661361146	0.0662135563335531	0.0766430661361146
hsa-mir-4668	chr9_114658990_114659190	0.31878075443051695	0.14984141416966612	0.31878075443051695	0.14984141416966612
hsa-mir-4676	chr10_74451796_74451996	0.07689520100665423	0.0740500094043638	0.07689520100665423	0.0740500094043638
hsa-mir-4680	chr10_112631536_112631736	0.26282017175030303	0.2154515248561092	0.26282017175030303	0.2154515248561092
hsa-mir-4684	chr1_23037224_23037424	0.2161238061362526	0.2598154915798785	0.2161238061362526	0.2598154915798785
hsa-mir-4687	chr11_3876820_3877020	0.09906099309342616	0.11424400150104153	0.09906099309342616	0.11424400150104153
hsa-mir-4690	chr11_65383162_65383362	0.21810921498415817	0.2769870958586536	0.21810921498415817	0.2769870958586536
hsa-mir-4700	chr12_121148171_121148371	0.0037290938602300185	0.06475634208026415	0.0037290938602300185	0.06475634208026415
hsa-mir-4712	chr15_50647688_50647888	0.13254642415863896	0.2312815234660237	0	0
hsa-mir-4721	chr16_28857540_28857740	0.16800170725468286	0.06598676809458334	0.16800170725468286	0.06598676809458334
hsa-mir-4723	chr17_26684558_26684758	0.056064752269991996	0.08283155841938054	0.056064752269991996	0.08283155841938054
hsa-mir-4727	chr17_36981566_36981766	0.09837549600648388	0.12963698168244944	0.09837549600648388	0.12963698168244944
hsa-mir-4729	chr17_57408954_57409154	0	0.12244305930519396	0	0.12244305930519396
hsa-mir-4730	chr17_78388888_78389088	0.0876802554843587	0.2746853550231005	0.0876802554843587	0.2746853550231005
hsa-mir-4745	chr19_797324_797524	0.2552376753994497	0.47303369585662347	0.2552376753994497	0.47303369585662347
hsa-mir-4750	chr19_50381250_50381450	0	0.017278705396463822	0	0.07275524170770507
hsa-mir-4751	chr19_50432344_50432544	0.4319007649494521	0.3119234747328792	0.4319007649494521	0.3119234747328792
hsa-mir-4761	chr22_19929266_19929466	0.03710581709131694	0.04781366422545611	0.03710581709131694	0.04781366422545611
hsa-mir-4765	chr2_32853050_32853250	0.00933388718962204	0.0662955386958654	0.00933388718962204	0.0662955386958654
hsa-mir-4775	chr2_208576206_208576406	0.7527010143569997	0.28664922937529963	0.7527010143569997	0.28664922937529963
hsa-mir-4781	chr1_54519184_54519384	0.19257899946233692	0.030946880435046887	0.19257899946233692	0.030946880435046887
hsa-mir-4795	chr3_87276224_87276424	0.07269400304151749	0.10819362294855957	0	0
hsa-mir-4804	chr5_72143871_72144071	0.10646357505134314	0.058446160700903166	0.10646357505134314	0.058446160700903166
hsa-mir-4999	chr19_8454891_8455091	0	0	0	0.04154282518744614
hsa-mir-5009	chr15_90437113_90437313	0	0.0428510150139468	0	0.0428510150139468
hsa-mir-502	chrX_49687125_49687325	0.3125264172716183	0.28571126951726733	0.3125264172716183	0.28571126951726733
hsa-mir-503	chrX_133683512_133683712	0.5719065083032526	0.7380508554287246	0.5719065083032526	0.7380508554287246
hsa-mir-505	chrX_139015031_139015231	0.16449631115393054	0.19413966787566528	0.16449631115393054	0.19413966787566528
hsa-mir-5088	chr19_50180412_50180612	0.04019976100581202	0.09016491562713179	0.04019976100581202	0.09016491562713179
hsa-mir-5089	chr17_45000421_45000621	0	0	0	0
hsa-mir-5094	chr15_90437113_90437313	0.1286632673245445	0.09131588630085255	0.1286632673245445	0.09131588630085255
hsa-mir-5192	chr2_62423160_62423360	0.09824220867367535	0.08047375979975008	0.09824220867367535	0.08047375979975008
hsa-mir-5194	chr8_131028702_131028902	0	0.12036376475900631	0	0.12036376475900631
hsa-mir-532	chrX_49687125_49687325	0.33632865383202526	0.4284562416952038	0.33632865383202526	0.4284562416952038
hsa-mir-542	chrX_133683512_133683712	0.4259083593303008	0.6935043584998377	0.4259083593303008	0.6935043584998377
hsa-mir-544b	chr3_124449210_124449410	0	0.04214431167739416	0	0.04214431167739416
hsa-mir-545	chrX_73512205_73512405	0	0.05116725898860102	0	0.06269219701832944
hsa-mir-545	chrX_73513280_73513480	0	0.06269219701832944	0	0.06269219701832944
hsa-mir-548ar	chr13_115000338_115000538	0	0	0	0
hsa-mir-548c	chr12_65004062_65004262	0.042730304888944706	0.08141777874571784	0.0427271822614679	0.08141777874571784
hsa-mir-548u	chr6_57182350_57182550	0.2907066943996349	0.20895558002347406	0.2907066943996349	0.20895558002347406
hsa-mir-553	chr1_100731687_100731887	0	0	0	0
hsa-mir-5585	chr1_32538457_32538657	0.06874846461031489	0.09403649972161499	0.06874846461031489	0.09403649972161499
hsa-mir-564	chr3_44903298_44903498	0.050920859932447195	0.01882576281514279	0	0
hsa-mir-567	chr3_111805138_111805338	0	0.05877547612331365	0	0.05877547612331365
hsa-mir-5697	chr1_10003422_10003622	0.06575709721609463	0.045940931617789386	0.06575709721609463	0.045940931617789386
hsa-mir-571	chr4_331523_331723	0.015130289363005383	0.06137795978832913	0.015130289363005383	0.06137795978832913
hsa-mir-574	chr4_38869317_38869517	0.5324859656413345	0.6933852977665717	0.5324859656413345	0.6933852977665717
hsa-mir-575	chr4_83719825_83720025	0	0	0	0
hsa-mir-580	chr5_36151900_36152100	0.1105844240872621	0.14264653194319943	0.1105844240872621	0.14264653194319943
hsa-mir-589	chr7_5553272_5553472	0.2464683813768465	0.2860554472490457	0.2464683813768465	0.2860554472490457
hsa-mir-590	chr7_73588542_73588742	0	0.004334936197296743	0	0.004334936197296743
hsa-mir-597	chr8_9413344_9413544	0.026326513871661752	0	0.026326513871661752	0
hsa-mir-611	chr11_61559985_61560185	0	0	0	0
hsa-mir-612	chr11_65190170_65190370	0.364366265941393	0.11835848578926296	0.364366265941393	0.11835848578926296
hsa-mir-616	chr12_57914200_57914400	0.28653797172259654	0.25711615669527293	0.28653797172259654	0.25711615669527293
hsa-mir-619	chr12_109251266_109251466	0.031308965414401625	0.05309884629758376	0.031308965414401625	0.05309884629758376
hsa-mir-621	chr13_41363561_41363761	0	0	0	0
hsa-mir-623	chr13_99852980_99853180	0.06735550790940861	0.06820206353065443	0.06735550790940861	0.06820206353065443
hsa-mir-624	chr14_31495448_31495648	0	0.031882813751151345	0	0.022096956175847483
hsa-mir-625	chr14_65879242_65879442	0.600361749561342	0.5158544821097152	0.5999002509337936	0.514256903446814
hsa-mir-627	chr15_42500402_42500602	0.1097858620451254	0.0660758257690132	0.1097858620451254	0.0660758257690132
hsa-mir-628	chr15_55700404_55700604	0.42450463144889106	0.23147617956874775	0.42450463144889106	0.23147617956874775
hsa-mir-629	chr15_70390016_70390216	0.24981889006315808	0.3467017368188328	0.24981889006315808	0.3467017368188328
hsa-mir-635	chr17_66453515_66453715	0	0	0	0
hsa-mir-636	chr17_74733301_74733501	0.40241707822661144	0.4110700242561549	0.40241707822661144	0.4110700242561549
hsa-mir-637	chr19_3970940_3971140	0	0	0	0
hsa-mir-638	chr19_10828680_10828880	0	0	0	0
hsa-mir-639	chr19_14640200_14640400	0	0	0	0
hsa-mir-641	chr19_40791092_40791292	0.2290867482114241	0.23405943194253892	0.2268914003549357	0.2274652884857572
hsa-mir-643	chr19_52772723_52772923	0.06268322981212197	0.08798723883294789	0.06268322981212197	0.08798723883294789
hsa-mir-647	chr20_62587638_62587838	0	0	0	0
hsa-mir-652	chrX_109246242_109246442	0.8720321145639958	0.5211705655307917	0.8720321145639958	0.5211705655307917
hsa-mir-658	chr22_38240236_38240436	0	0	0	0
hsa-mir-659	chr22_38245132_38245332	0	0	0.02168600288846012	0.013182271130786263
hsa-mir-660	chrX_49687125_49687325	0.3541375675241375	0.3838919853702488	0.3541375675241375	0.3838919853702488
hsa-mir-671	chr7_150929484_150929684	0.13521325845871746	0.14532292684595927	0.13521325845871746	0.14532292684595927
hsa-mir-7-1	chr9_86595004_86595204	0.30078443353350615	0.3023257294915033	0.30078443353350615	0.3023257294915033
hsa-mir-744	chr17_11924034_11924234	0	0	0	0
hsa-mir-762	chr16_30886694_30886894	0	0.05516413356603434	0	0.05516413356603434
hsa-mir-877	chr6_30539109_30539309	0.08946061974954614	0.09731939566347547	0.08946061974954614	0.09731939566347547
hsa-mir-92a-1	chr13_91999948_92000148	0.07311958136714254	0.43846540218423513	0.07311958136714254	0.43846540218423513
hsa-mir-940	chr16_2318320_2318520	0.043072337355486656	0.17787347975267107	0.060340283275120546	0.20585257854895736
hsa-mir-942	chr1_117602866_117603066	0.49428277013857086	0.41299363436953407	0.49428277013857086	0.41299363436953407
