# Supplementary material for: A computational modeling of pri-miRNA expression
Source: PLoS One. 2024 Jan 2;19(1):e0290768. doi: 10.1371/journal.pone.0290768 (PMC10760784; doi:10.1371/journal.pone.0290768)
Supplement: S10 Table — (tab delimited txt) available at https://doi.org/10.6084/m9.figshare.21578847.v5. (TXT) [file pone.0290768.s010.txt]

group	min	max	mean	median
pri-miRNAs showing higher expression & larger variation	0	0.8720	0.1803	0.1196
the rest of pri-miRNAs	0	0.7527	0.1694	0.1027
